# Supplementary material for: Gut Microbiota Analysis and In Silico Biomarker Detection of Children with Autism Spectrum Disorder across Cohorts
Source: Microorganisms. 2023 Jan 22;11(2):291. doi: 10.3390/microorganisms11020291 (PMC9958793; doi:10.3390/microorganisms11020291)
Supplement: Supplementary file 1 [file microorganisms-11-00291-s001.zip]

Archive with 17 entries (17 files):
- Supplementary Data S1.csv
- Supplementary Data S10.xlsx
- Supplementary Data S11.xlsx
- Supplementary Data S12.csv
- Supplementary Data S2.csv
- Supplementary Data S3.csv
- Supplementary Data S4.csv
- Supplementary Data S5.csv
- Supplementary Data S6.csv
- Supplementary Data S7(A).csv
- Supplementary Data S7(B).csv
- Supplementary Data S7(C).csv
- Supplementary Data S8(A).csv
- Supplementary Data S8(B).csv
- Supplementary Data S8(C).csv
- Supplementary Data S9.xlsx
- Supplementary Figure 1.jpg
