# Supplementary material for: Gut Microbiota Analysis and In Silico Biomarker Detection of Children with Autism Spectrum Disorder across Cohorts
Source: Microorganisms. 2023 Jan 22;11(2):291. doi: 10.3390/microorganisms11020291 (PMC9958793; doi:10.3390/microorganisms11020291)
Supplement: Supplementary file 1 [file microorganisms-11-00291-s001.zip › Supplementary Data S1.csv]

label	ASD	ASD	ASD	ASD	ASD	ASD	ASD	ASD	ASD	ASD	ASD	ASD	ASD	ASD	ASD	ASD	ASD	ASD	ASD	ASD	ASD	ASD	ASD	ASD	ASD	ASD	ASD	ASD	ASD	ASD	ASD	ASD	ASD	ASD	ASD	ASD	ASD	ASD	ASD	ASD	ASD	ASD	ASD	TD	TD	TD	TD	TD	TD
ID	15R2448_L002_metagenome	15R2450_L002_metagenome	15R2452_L002_metagenome	15R2453_L002_metagenome	15R2454_L002_metagenome	15R2456_L002_metagenome	15R2458_L002_metagenome	15R2459_L005_metagenome	15R2460_L005_metagenome	15R2462_L005_metagenome	15R2463_L005_metagenome	15R2464_L005_metagenome	15R2466_L005_metagenome	15R2467_L005_metagenome	15R2468_L005_metagenome	15R2469_L005_metagenome	15R2470_L005_metagenome	15R2471_L005_metagenome	15R2472_L005_metagenome	15R2474_L005_metagenome	15R2476_L005_metagenome	15R2477_L004_metagenome	15R2478_L004_metagenome	15R2480_L004_metagenome	15R2481_L004_metagenome	15R2482_L004_metagenome	15R2483_L004_metagenome	15R2485_L004_metagenome	15R2486_L004_metagenome	15R2487_L004_metagenome	15R2488_L004_metagenome	15R2489_L004_metagenome	15R2492_L004_metagenome	15R2493_L004_metagenome	15R2494_L004_metagenome	15R2495-1_L004_metagenome	15R2496_L004_metagenome	15R2497_L004_metagenome	15R2498_L004_metagenome	15R2499_L003_metagenome	15R2500_L003_metagenome	15R2503_L003_metagenome	15R2512_L003_metagenome	16R00710_metagenome	16R00711_metagenome	16R00712_metagenome	16R00713_metagenome	16R00714_metagenome	16R00715_metagenome
UNKNOWN	47.62532	43.87675	31.07156	51.08126	52.73598	55.17187	27.1432	22.76965	17.3879	25.13535	39.07262	39.09743	54.50611	39.12693	39.89858	43.19177	18.63536	49.39178	46.12664	37.6356	35.76902	32.88091	29.7427	47.2242	53.38537	55.86607	40.4107	50.35259	49.56679	26.7847	45.00025	35.71286	49.38456	63.14162	50.37032	43.29428	18.25507	41.84944	36.61648	46.26396	21.76327	42.77055	37.91076	21.07534	35.3105	33.1551	47.93126	53.01461	43.65212
k__Archaea	0	0	0	0	0	0	0	0	0	0	0	0.031486629	0	0	0	0	0	0	0	0	0	0	0	0	0	0	0	0	0	0	0	0	0	0	0	0	0	0	0	0	0	0	0	0	0	0	0	0	0
k__Archaea|p__Euryarchaeota	0	0	0	0	0	0	0	0	0	0	0	0.031486629	0	0	0	0	0	0	0	0	0	0	0	0	0	0	0	0	0	0	0	0	0	0	0	0	0	0	0	0	0	0	0	0	0	0	0	0	0
k__Archaea|p__Euryarchaeota|c__Methanobacteria	0	0	0	0	0	0	0	0	0	0	0	0.031486629	0	0	0	0	0	0	0	0	0	0	0	0	0	0	0	0	0	0	0	0	0	0	0	0	0	0	0	0	0	0	0	0	0	0	0	0	0
k__Archaea|p__Euryarchaeota|c__Methanobacteria|o__Methanobacteriales	0	0	0	0	0	0	0	0	0	0	0	0.031486629	0	0	0	0	0	0	0	0	0	0	0	0	0	0	0	0	0	0	0	0	0	0	0	0	0	0	0	0	0	0	0	0	0	0	0	0	0
k__Archaea|p__Euryarchaeota|c__Methanobacteria|o__Methanobacteriales|f__Methanobacteriaceae	0	0	0	0	0	0	0	0	0	0	0	0.031486629	0	0	0	0	0	0	0	0	0	0	0	0	0	0	0	0	0	0	0	0	0	0	0	0	0	0	0	0	0	0	0	0	0	0	0	0	0
k__Archaea|p__Euryarchaeota|c__Methanobacteria|o__Methanobacteriales|f__Methanobacteriaceae|g__Methanobrevibacter	0	0	0	0	0	0	0	0	0	0	0	0.031486629	0	0	0	0	0	0	0	0	0	0	0	0	0	0	0	0	0	0	0	0	0	0	0	0	0	0	0	0	0	0	0	0	0	0	0	0	0
k__Archaea|p__Euryarchaeota|c__Methanobacteria|o__Methanobacteriales|f__Methanobacteriaceae|g__Methanobrevibacter|s__Methanobrevibacter_smithii	0	0	0	0	0	0	0	0	0	0	0	0.031486629	0	0	0	0	0	0	0	0	0	0	0	0	0	0	0	0	0	0	0	0	0	0	0	0	0	0	0	0	0	0	0	0	0	0	0	0	0
k__Archaea|p__Euryarchaeota|c__Methanobacteria|o__Methanobacteriales|f__Methanobacteriaceae|g__Methanobrevibacter|s__Methanobrevibacter_smithii_CAG_186	0	0	0	0	0	0	0	0	0	0	0	0	0	0	0	0	0	0	0	0	0	0	0	0	0	0	0	0	0	0	0	0	0	0	0	0	0	0	0	0	0	0	0	0	0	0	0	0	0
k__Bacteria	52.37468424	56.12325045	68.92843608	48.91873982	47.26402353	44.82813362	72.85679526	77.23035423	82.61209993	74.86465414	60.92738154	60.87108305	45.49389478	60.87306662	60.10142304	56.80823117	81.36464456	50.60822231	53.87335558	62.36440212	64.23097858	67.11909019	70.25729544	52.77579831	46.61462681	44.13393096	59.58929775	49.64741309	50.43320654	73.21529689	54.99975029	64.28713541	50.61544043	36.85838033	49.62968131	56.70476236	81.74493389	58.15055639	63.38351715	53.73604302	78.23673309	57.22945457	62.08923891	78.9246606	64.68949929	66.83511702	52.06873798	46.98539472	56.34788492
k__Bacteria|p__Actinobacteria	3.590970713	0.292424584	0.715249703	3.096898662	3.446360257	0.600306986	0.246547395	7.621933166	0.085784405	2.049711879	5.090616768	4.847887178	10.78964599	6.794383855	6.54341021	0.650658757	0.678922867	2.459422962	1.11160127	3.944305213	0.72347205	4.25757196	5.085862386	0.725867775	0.320657356	1.505403972	0.400857206	0.814823273	1.366770157	2.917380649	13.6331456	0.159882106	9.363648957	17.04098561	1.614830719	5.630231056	1.976469884	4.191835193	1.66364619	6.627577854	3.303530408	15.25045927	0.160370295	5.813164306	3.797707028	2.29786016	3.528516132	3.513896715	6.311430799
k__Bacteria|p__Actinobacteria|c__Actinobacteria	3.588545765	0.28597041	0.697128417	3.087628561	3.433712404	0.543393187	0.228289482	7.527349151	0.031838703	2.034357139	5.037378422	4.662329229	10.73534903	6.771014685	6.47453999	0.357835048	0.634465225	2.445384241	0.869726065	3.884803337	0.64165463	4.24224196	5.040982025	0.680475311	0.260324045	1.472457992	0.313290733	0.731137594	1.335294793	2.785746867	13.51036966	0.159882106	9.328375056	16.97525238	1.598304035	5.630231056	1.972390812	4.163422831	1.63849561	6.605648175	3.302849748	15.19966813	0.160152983	5.801830725	3.764909452	2.282352144	3.510375384	3.505885705	6.307801995
k__Bacteria|p__Actinobacteria|c__Actinobacteria|o__Actinomycetales	0.004933695	0.000752052	0.001812818	0.058775866	0.020819802	0	0	0.000169907	0	0.013543016	0.004782799	0.002241215	0.032100492	0.026863284	0.030122833	0.194272789	0.043383628	0	0.003970466	0.005937091	0.037170467	0	0.005992947	0.008866334	0.004801307	0	0.030813626	0.01861778	0	0.007167778	0.011929446	0	0.006868515	0.006516562	0.069923258	0.014136735	0.013038317	0	0.001800092	0.018667901	0.01220493	0.019858621	0.008959477	0.005035393	0.101206722	0.057159071	0.03914007	0	0.01399118
k__Bacteria|p__Actinobacteria|c__Actinobacteria|o__Actinomycetales|f__Actinomycetaceae	0.004933695	0.000752052	0.001812818	0.058775866	0.020819802	0	0	0.000169907	0	0.013543016	0.004782799	0.002241215	0.032100492	0.026863284	0.030122833	0.194272789	0.043383628	0	0.003970466	0.005937091	0.037170467	0	0.005992947	0.008866334	0.004801307	0	0.030813626	0.01861778	0	0.007167778	0.011929446	0	0.006868515	0.006516562	0.069923258	0.014136735	0.013038317	0	0.001800092	0.018667901	0.01220493	0.019858621	0.008959477	0.005035393	0.101206722	0.057159071	0.03914007	0	0.01399118
k__Bacteria|p__Actinobacteria|c__Actinobacteria|o__Actinomycetales|f__Actinomycetaceae|g__Actinobaculum	0	0	0	0	0	0	0	0	0	0	0	0	0	0	0	0	0	0	0	0	0	0	0	0	0	0	0	0	0	0	0	0	0	0	0	0	0	0	0	0	0	0	0	0	0	0	0	0	0
k__Bacteria|p__Actinobacteria|c__Actinobacteria|o__Actinomycetales|f__Actinomycetaceae|g__Actinobaculum|s__Actinobaculum_sp_oral_taxon_183	0	0	0	0	0	0	0	0	0	0	0	0	0	0	0	0	0	0	0	0	0	0	0	0	0	0	0	0	0	0	0	0	0	0	0	0	0	0	0	0	0	0	0	0	0	0	0	0	0
k__Bacteria|p__Actinobacteria|c__Actinobacteria|o__Actinomycetales|f__Actinomycetaceae|g__Actinomyces	0.004933695	0.000752052	0.001812818	0.058775866	0.020819802	0	0	0.000169907	0	0.013543016	0.004782799	0.002241215	0.032100492	0.026863284	0.030122833	0.194272789	0.043383628	0	0.003970466	0.005937091	0.037170467	0	0.005992947	0.008866334	0.004801307	0	0.030813626	0.01861778	0	0.007167778	0.011929446	0	0.006868515	0.006516562	0.069923258	0.014136735	0.013038317	0	0.001800092	0.018667901	0.01220493	0.019858621	0.008959477	0.005035393	0.101206722	0.057159071	0.03914007	0	0.01399118
k__Bacteria|p__Actinobacteria|c__Actinobacteria|o__Actinomycetales|f__Actinomycetaceae|g__Actinomyces|s__Actinomyces_georgiae	0	0	0	0	0	0	0	0	0	0	0	0	0	0	0	0	0.001065877	0	0	0	0	0	0	0	0	0	0	0	0	0	0	0	0	0	0	0	0	0	0	0	0	0	0	0	0	0	0	0	0
k__Bacteria|p__Actinobacteria|c__Actinobacteria|o__Actinomycetales|f__Actinomycetaceae|g__Actinomyces|s__Actinomyces_graevenitzii	0	0	0	0	0	0	0	0	0	0	0	0	0	0	0	0	0.000406823	0	0	0	0	0	0	0	0	0	0.000923634	0	0	0	0	0	0	0	0.000511186	0.000272187	0	0	0	0	0	0	0	0	0	0.001671122	0.000447791	0	0
k__Bacteria|p__Actinobacteria|c__Actinobacteria|o__Actinomycetales|f__Actinomycetaceae|g__Actinomyces|s__Actinomyces_johnsonii	0	0	0	0	0	0	0	0	0	0	0	0	0	0	0	0.006112566	8.14E-05	0	0	0	0	0	0	0	0	0	0	0	0	0	0	0	0	0	0	0	0	0	0	0	0	0	0	0	0	0	0	0	0
k__Bacteria|p__Actinobacteria|c__Actinobacteria|o__Actinomycetales|f__Actinomycetaceae|g__Actinomyces|s__Actinomyces_massiliensis	0	0	0	0	0	0	0	0	0	0	0	0	0	0	0	0	0	0	0	0	0	0	0	0	0	0	0	0	0	0	0	0	0	0	0	0	0	0	0	0	0	0	0	0	0	0	0	0	0
k__Bacteria|p__Actinobacteria|c__Actinobacteria|o__Actinomycetales|f__Actinomycetaceae|g__Actinomyces|s__Actinomyces_meyeri	0	0	0	0	0	0	0	0	0	0	0	0	0	0	0	0	0	0	0	0	0	0	0	0	0	0	0	0	0	0	0	0	0	0	0	0	0	0	0	0	0	0	0	0	0	0	0	0	0
k__Bacteria|p__Actinobacteria|c__Actinobacteria|o__Actinomycetales|f__Actinomycetaceae|g__Actinomyces|s__Actinomyces_naeslundii	0	0	0	0	0	0	0	0	0	0	0	0	0	0	0	0	0	0	0	0	0	0	0	0	0	0	0	0	0	0	0	0	0	0	0	0	0	0	0	0	0	0	0	0	0	0	0	0	0
k__Bacteria|p__Actinobacteria|c__Actinobacteria|o__Actinomycetales|f__Actinomycetaceae|g__Actinomyces|s__Actinomyces_odontolyticus	0.002424948	0	0.001006355	0.005464223	0.005085609	0	0	0	0	0.000142243	0.00126729	0	0.005427422	0.002404486	0.002085519	0.026574891	0.006736993	0	0	0.000661063	0.000847849	0	0.001341914	0.005784227	0.000172474	0	0.007061332	0.002422794	0	0.003748623	0.002766487	0	0.00337605	0	0.011975642	0.00069181	0	0	0.000437346	0.002482605	0.000571128	0.007205188	0.000589848	0.001744235	0.010628485	0.009144382	0.007586415	0	0.002191933
k__Bacteria|p__Actinobacteria|c__Actinobacteria|o__Actinomycetales|f__Actinomycetaceae|g__Actinomyces|s__Actinomyces_oris	0	0	0	0	0	0	0	0	0	0	0	0	0	0	0	0	0	0	0	0	0	0	0	0	0	0	0	0	0	0	0	0	0	0	0	0.00347039	0	0	0	0	0	0	0	0	0	0	0	0	0
k__Bacteria|p__Actinobacteria|c__Actinobacteria|o__Actinomycetales|f__Actinomycetaceae|g__Actinomyces|s__Actinomyces_sp_HMSC035G02	0	0	0	0	0	0	0	0	0	0	0.000664108	0	0.004189988	0.003098439	0.00168284	0.021149704	0.000317322	0	0	0	0.000128462	0	0	0	0	0	0.002776861	0.00183199	0	0.000109823	0.001985491	0	0.001002186	0	0.00257578	0.000136094	0.000138966	0	0	0.001649697	0.002221923	0.000572295	0.000931339	0	0.012795583	0	0.000619618	0	0.000676175
k__Bacteria|p__Actinobacteria|c__Actinobacteria|o__Actinomycetales|f__Actinomycetaceae|g__Actinomyces|s__Actinomyces_sp_HMSC062G12	0	0	0	0	0	0	0	0	0	0	0	0	0	0	0	0	0	0	0	0	0	0	0	0	0	0	0	0	0	0	0	0	0	0	0	0	0	0	0	0	0	0	0	0	0	0	0	0	0
k__Bacteria|p__Actinobacteria|c__Actinobacteria|o__Actinomycetales|f__Actinomycetaceae|g__Actinomyces|s__Actinomyces_sp_HPA0247	0	0	0	0	0	0	0	0	0	0	0	0	0.00045039	0.000596556	0.014045703	0.05369514	0.000431233	0	0	0	0	0	0	0	0.003524066	0	0.000238357	0	0	0	0.000450998	0	0	0	0.002531114	0	0.006989192	0	0	0.002187057	0	0	0.003892995	0	0.000265227	0	0.009065167	0	0.00571931
k__Bacteria|p__Actinobacteria|c__Actinobacteria|o__Actinomycetales|f__Actinomycetaceae|g__Actinomyces|s__Actinomyces_sp_ICM39	0	0	0	0	0.003478632	0	0	0.000169907	0	0	0	0	0.001373916	0.000176532	0.000715207	0	0	0	0	0	0	0	0.000709599	0	0	0	0.001084525	0	0	0.001405734	0.001655492	0	0	0.000151119	0	0.000703151	0	0	0.000747926	0	0	0	0	0	0	0.001076203	0	0	0.000123965
k__Bacteria|p__Actinobacteria|c__Actinobacteria|o__Actinomycetales|f__Actinomycetaceae|g__Actinomyces|s__Actinomyces_sp_ICM47	0	0	0	0.000215242	0	0	0	0	0	0	0	0	0.00424913	0.001162676	0.000300507	0	0.014141175	0	0	0	0.000687271	0	0	0.00113468	0	0	0.003587276	0.00037732	0	0	0	0	0.00114897	0	0.00254104	0.007763012	0.000130792	0	0.00053876	0	0	0	0.002694673	0.002557159	0.020894708	0	0.012355912	0	0.004406405
k__Bacteria|p__Actinobacteria|c__Actinobacteria|o__Actinomycetales|f__Actinomycetaceae|g__Actinomyces|s__Actinomyces_sp_ICM54	0	0	0	0	0	0	0	0	0	0	0	0	0.002124565	0.000742651	0.001099856	0	0	0	0	0	0	0	0	0	0	0	0	0	0	0	0.001308994	0	0.001341309	0	0	0.000170117	0	0	0	0.001069347	0	0	0	0	0	0	0	0	0.00041134
k__Bacteria|p__Actinobacteria|c__Actinobacteria|o__Actinomycetales|f__Actinomycetaceae|g__Actinomyces|s__Actinomyces_sp_ICM58	0	0	0	0	0.006286115	0	0	0	0	0.000883403	0	0	0.007820401	0.001753144	0.002398047	0	0.002823353	0	0	0	0.001136888	0	0.00332317	0	0	0	0.000631647	0	0	0	0	0	0	0	0.028685956	0	0	0	0	0	0.00445167	0	0.000484296	0	0.037028269	0	0	0	7.89E-05
k__Bacteria|p__Actinobacteria|c__Actinobacteria|o__Actinomycetales|f__Actinomycetaceae|g__Actinomyces|s__Actinomyces_sp_S6_Spd3	0.002508747	0.000533171	0	0.002186668	0.003076888	0	0	0	0	0.002972127	0.002851401	0	0.006460133	0.008102205	0.003720278	0.038106961	0.009861395	0	0	0.003529825	0.003969474	0	0.00062529	0.001942149	0.001100105	0	0.014509994	0.004304431	0	0	0.003767483	0	0	0.006365442	0.008203786	0	0	0	7.61E-05	0.005174781	0.002323631	0.010238349	0	0	0.010091562	0.017125662	0.002462851	0	0
k__Bacteria|p__Actinobacteria|c__Actinobacteria|o__Actinomycetales|f__Actinomycetaceae|g__Actinomyces|s__Actinomyces_sp_oral_taxon_170	0	0	0	0	0	0	0	0	0	0	0	0	0	0	0	0	0	0	0	0	0	0	0	0	0	0	0	0	0	0	0	0	0	0	0	0	0	0	0	0	0	0	0	0	0	0	0	0	0
k__Bacteria|p__Actinobacteria|c__Actinobacteria|o__Actinomycetales|f__Actinomycetaceae|g__Actinomyces|s__Actinomyces_sp_oral_taxon_171	0	0	0	0	0	0	0	0	0	0	0	0	0	0	0	0	0	0	0	0	0	0	0	0	0	0	0	0	0	0	0	0	0	0	0	0	0	0	0	0	0	0	0	0	0	0	0	0	0
k__Bacteria|p__Actinobacteria|c__Actinobacteria|o__Actinomycetales|f__Actinomycetaceae|g__Actinomyces|s__Actinomyces_sp_oral_taxon_178	0	0	0	0	0	0	0	0	0	0	0	0	0	0	0	0	0.004174006	0	0	0	0	0	0	0	0	0	0	0	0	0	0	0	0	0	0	0	0	0	0	0	0	0	0	0	0	0	0	0	0
k__Bacteria|p__Actinobacteria|c__Actinobacteria|o__Actinomycetales|f__Actinomycetaceae|g__Actinomyces|s__Actinomyces_sp_oral_taxon_181	0	0.000218881	0.000806463	0.001007726	0.002892558	0	0	0	0	0.009223325	0	0.002241215	0	0.008820507	0.004068866	0.048622165	0.003075584	0	0.003970466	0.001746203	0.030394099	0	0	0	0	0	0	0.009423079	0	0.001903598	0	0	0	0	0.007350156	0.000929974	0.005779367	0	0	0.006104414	0.002636578	0.001842788	0.000366327	0.000733999	0.009496418	0.028141701	0.006607523	0	0
k__Bacteria|p__Actinobacteria|c__Actinobacteria|o__Actinomycetales|f__Actinomycetaceae|g__Actinomyces|s__Actinomyces_sp_oral_taxon_414	0	0	0	0	0	0	0	0	0	0	0	0	0	0	0	0	0	0	0	0	0	0	0	0	0	0	0	0	0	0	0	0	0	0	0	0	0	0	0	0	0	0	0	0	0	0	0	0	0
k__Bacteria|p__Actinobacteria|c__Actinobacteria|o__Actinomycetales|f__Actinomycetaceae|g__Actinomyces|s__Actinomyces_sp_oral_taxon_448	0	0	0	0	0	0	0	0	0	0	0	0	0	0	0	0	0	0	0	0	0	0	0	0	0	0	0	0.000253202	0	0	0	0	0	0	0.005548598	0	0	0	0	0	0	0	0	0	0	0	0	0	0
k__Bacteria|p__Actinobacteria|c__Actinobacteria|o__Actinomycetales|f__Actinomycetaceae|g__Actinomyces|s__Actinomyces_sp_oral_taxon_848	0	0	0	0	0	0	0	0	0	0	0	0	0	0	0	0	0	0	0	0	0	0	0	0	0	0	0	0	0	0	0	0	0	0	0	0	0	0	0	0	0	0	0	0	0	0	0	0	0
k__Bacteria|p__Actinobacteria|c__Actinobacteria|o__Actinomycetales|f__Actinomycetaceae|g__Actinomyces|s__Actinomyces_sp_oral_taxon_849	0	0	0	0	0	0	0	0	0	0.000329404	0	0	0	0	0	0	0.000260367	0	0	0	0	0	0	0	0	0	0	0	0	0	0	0	0	0	0	0	0	0	0	0	0	0	0	0	0	0	0	0	0
k__Bacteria|p__Actinobacteria|c__Actinobacteria|o__Actinomycetales|f__Actinomycetaceae|g__Actinomyces|s__Actinomyces_turicensis	0	0	0	0.049902006	0	0	0	0	0	0	0	0	0	0	0	0	0	0	0	0	0	0	0	0	0	0	0	0	0	0	0	0	0	0	0	0	0	0	0	0	0	0	0	0	0	0	0	0	0
k__Bacteria|p__Actinobacteria|c__Actinobacteria|o__Actinomycetales|f__Actinomycetaceae|g__Actinomyces|s__Actinomyces_viscosus	0	0	0	0	0	0	0	0	0	0	0	0	0	0	0	0	0	0	0	0	0	0	0	0	0	0	0	0	0	0	0	0	0	0	0	0	0	0	0	0	0	0	0	0	0	0	0	0	0.000383166
k__Bacteria|p__Actinobacteria|c__Actinobacteria|o__Actinomycetales|f__Actinomycetaceae|g__Varibaculum	0	0	0	0	0	0	0	0	0	0	0	0	0	0	0	0	0	0	0	0	0	0	0	0	0	0	0	0	0	0	0	0	0	0	0	0	0	0	0	0	0	0	0	0	0	0	0	0	0
k__Bacteria|p__Actinobacteria|c__Actinobacteria|o__Actinomycetales|f__Actinomycetaceae|g__Varibaculum|s__Varibaculum_cambriense	0	0	0	0	0	0	0	0	0	0	0	0	0	0	0	0	0	0	0	0	0	0	0	0	0	0	0	0	0	0	0	0	0	0	0	0	0	0	0	0	0	0	0	0	0	0	0	0	0
k__Bacteria|p__Actinobacteria|c__Actinobacteria|o__Bifidobacteriales	3.58361207	0.260664437	0.678517739	2.999090533	3.410472683	0.520145317	0.222759652	7.527186967	0.028112898	2.019226992	5.032595623	4.65857154	10.70324854	6.743828773	6.443762051	0.122961416	0.584800246	2.444493536	0.851010461	3.876134685	0.60408593	4.240899578	5.031736165	0.533568599	0.253154715	1.450152704	0.267621495	0.663959679	1.335294793	2.553127226	13.49529423	0.134244396	9.318348137	16.96760426	1.469837605	5.507877134	1.943363186	4.162347046	1.627200667	6.586980274	3.290644818	15.1734971	0.121440342	5.796369139	3.607293487	1.924404408	3.376491038	3.501652321	6.218062354
k__Bacteria|p__Actinobacteria|c__Actinobacteria|o__Bifidobacteriales|f__Bifidobacteriaceae	3.58361207	0.260664437	0.678517739	2.999090533	3.410472683	0.520145317	0.222759652	7.527186967	0.028112898	2.019226992	5.032595623	4.65857154	10.70324854	6.743828773	6.443762051	0.122961416	0.584800246	2.444493536	0.851010461	3.876134685	0.60408593	4.240899578	5.031736165	0.533568599	0.253154715	1.450152704	0.267621495	0.663959679	1.335294793	2.553127226	13.49529423	0.134244396	9.318348137	16.96760426	1.469837605	5.507877134	1.943363186	4.162347046	1.627200667	6.586980274	3.290644818	15.1734971	0.121440342	5.796369139	3.607293487	1.924404408	3.376491038	3.501652321	6.218062354
k__Bacteria|p__Actinobacteria|c__Actinobacteria|o__Bifidobacteriales|f__Bifidobacteriaceae|g__Bifidobacterium	3.58361207	0.260664437	0.678517739	2.999090533	3.410472683	0.520145317	0.222759652	7.527186967	0.028112898	2.019226992	5.032595623	4.65857154	10.70324854	6.743828773	6.443762051	0.122961416	0.584800246	2.444493536	0.851010461	3.876134685	0.60408593	4.240899578	5.031736165	0.533568599	0.253154715	1.450152704	0.267621495	0.663959679	1.335294793	2.553127226	13.49529423	0.134244396	9.318348137	16.96737574	1.467981455	5.507877134	1.943363186	4.162347046	1.627200667	6.586980274	3.290644818	15.1734971	0.121440342	5.796369139	3.607293487	1.924404408	3.376491038	3.501652321	6.218062354
k__Bacteria|p__Actinobacteria|c__Actinobacteria|o__Bifidobacteriales|f__Bifidobacteriaceae|g__Bifidobacterium|s__Bifidobacterium_adolescentis	0	0	0	0	0	0	0.116563587	0	0	0	0	0	0	0	0.000396669	0	8.14E-05	0	0	0	0	0	0	0	0	0.690731327	0.026290798	0	0.758843242	0	0	0	0	0	0	0	0	0	0	0.002756659	0.002800875	0.003519611	0.000614683	0	0	1.552900527	0	0	0.000433879
k__Bacteria|p__Actinobacteria|c__Actinobacteria|o__Bifidobacteriales|f__Bifidobacteriaceae|g__Bifidobacterium|s__Bifidobacterium_animalis	0	0	0	0	0	0	0	0	0	0	0	0	0	0	0	0	0	0	0	0	0	0	0	0.309704217	0	0	0	0	0	0	0	0	0	0	0	0	0	0	0	0.009301709	0.003864895	0.220894249	0	0	0	0	0.001536028	0.004430723	0
k__Bacteria|p__Actinobacteria|c__Actinobacteria|o__Bifidobacteriales|f__Bifidobacteriaceae|g__Bifidobacterium|s__Bifidobacterium_anseris	0	0	0	0	0	0	0	0	0	0	0	0	0	0	0	0.010162993	0	0	0	0	0	0	0	0	0	0	0	0	0	0	0	0	0	0	0	0	0	0	0	0	0	0	0	0	0	0	0	0	0
k__Bacteria|p__Actinobacteria|c__Actinobacteria|o__Bifidobacteriales|f__Bifidobacteriaceae|g__Bifidobacterium|s__Bifidobacterium_bifidum	0	0	0	0	0.804419501	0	0	0.000424767	0	0	0	0	1.085052137	0.518224591	0.001658799	0	0.00039055	0.793941792	0	1.793762352	0	0.619307845	0	0.191628924	0	0	0.045895677	0	0	0.343635996	0	0	0	0	0	0	0.254749912	0	0	0	0.134207292	1.626913212	0	0	0	0.143068132	0	0	2.015146869
k__Bacteria|p__Actinobacteria|c__Actinobacteria|o__Bifidobacteriales|f__Bifidobacteriaceae|g__Bifidobacterium|s__Bifidobacterium_bifidum_CAG_234	0	0	0	0	0	0	0	0	0	0	0.00031073	0	0	0	0.000360609	0	0	0	0	0	0	0	0	0	0	0	0	0	0	0	0	0	0	0	0	0	0	0	0	0	0	0	0	0	0	0	0	0.000319501	0
k__Bacteria|p__Actinobacteria|c__Actinobacteria|o__Bifidobacteriales|f__Bifidobacteriaceae|g__Bifidobacterium|s__Bifidobacterium_breve	0	0.007346533	0	0.000146756	0	0.046468843	0	0.617626589	0	0.03300034	0.340492672	0.034939804	0.008448216	0.086311921	0.253123153	0	0.571187941	1.002791803	0.002165709	0	0	0.057091498	0.001327863	0.008037754	0.000433516	0.000216256	0	0.001037631	0	0	0.004894978	0.000617156	9.306225739	0.001555424	0	0.003731236	0.000596738	0.012531445	0.002788875	0	0.008958106	0.018805599	0	1.700266071	3.588960483	0.201450464	1.876479214	2.208614258	0.358214774
k__Bacteria|p__Actinobacteria|c__Actinobacteria|o__Bifidobacteriales|f__Bifidobacteriaceae|g__Bifidobacterium|s__Bifidobacterium_catenulatum	0	0	0	0	0	0	0	0	0	0	0	0	0	0	0	0	0	0	0	0	0	0	0	0	0	0	0	0	0	0	0	0	0	0	0	0	0	0	0	0	0	0	0	0	0	0	0	0	0
k__Bacteria|p__Actinobacteria|c__Actinobacteria|o__Bifidobacteriales|f__Bifidobacteriaceae|g__Bifidobacterium|s__Bifidobacterium_choerinum	0	0	0	0	0	0	0	0	0	0	0	0	0	0	0	0.012986362	0	0	0	0	0	0	0	0	0	0	0	0	0	0	0	0	0	0	0	0	0	0	0	0	0	0	0	0	0	0	0	0	0
k__Bacteria|p__Actinobacteria|c__Actinobacteria|o__Bifidobacteriales|f__Bifidobacteriaceae|g__Bifidobacterium|s__Bifidobacterium_dentium	0	0	0.026144556	0	0	0	0	0	0	0	0	0	0	0	0.000174294	0	0	0	0	0	0	0	0	0	0	0	0	0.001191538	0	1.902492168	0	0	0	0.000324354	0.005226005	0.000334564	0	0	0	0.174738865	0	0.000732537	0	0	0	0	0	0	0
k__Bacteria|p__Actinobacteria|c__Actinobacteria|o__Bifidobacteriales|f__Bifidobacteriaceae|g__Bifidobacterium|s__Bifidobacterium_italicum	0	0	0	0	0	0	0	0	0	0	0	0	0	0	0	0.000227233	0	0	0	0	0	0	0	0	0	0	0	0	0	0	0	0	0	0	0	0	0	0	0	0	0	0	0	0	0	0	0	0	0
k__Bacteria|p__Actinobacteria|c__Actinobacteria|o__Bifidobacteriales|f__Bifidobacteriaceae|g__Bifidobacterium|s__Bifidobacterium_kashiwanohense	0	0	0	0	0	0	0	0	0	0	0	0	0	0	0	0	0	0	0	0	0	0	0	0	0	0	0	0	0	0	0	0	0	0	0	0	0	0	0	0	0	0	0	0	0	0	0	0	0
k__Bacteria|p__Actinobacteria|c__Actinobacteria|o__Bifidobacteriales|f__Bifidobacteriaceae|g__Bifidobacterium|s__Bifidobacterium_longum	0.859934703	0.143832666	0.000985677	2.111729053	0.549888555	0	0.105824495	2.444834986	0.016852868	0.380342389	2.096505106	1.101666583	0.664188117	0.450819844	0.002734615	0.000556721	0.002107344	0.005511235	0.578470543	2.072849288	0.146279631	0.259891829	2.225793274	0.009652694	0.15969705	0.755330161	0.15345436	0.150933101	0.567121408	0.000183038	3.112001371	0.074277356	0.00295088	3.158836911	1.149319197	0.955967626	0.003703046	0.001506099	0.12312882	6.394691217	0.796074407	2.928351069	0.053576804	1.286298333	0.011061904	0.014017375	0.164547626	0.082478162	1.61150443
k__Bacteria|p__Actinobacteria|c__Actinobacteria|o__Bifidobacteriales|f__Bifidobacteriaceae|g__Bifidobacterium|s__Bifidobacterium_longum_CAG_69	0	0	0	0	0	0	0	0	0	0	0	0	0	0	0	0.002726795	0.002440939	0	0	0	0	0	0	0	0	0	0	0	0	0.005242215	0	0	0	0	0	0	0.006588642	0.003471588	0	0	0	0	0	0	0	0	0	0	0
k__Bacteria|p__Actinobacteria|c__Actinobacteria|o__Bifidobacteriales|f__Bifidobacteriaceae|g__Bifidobacterium|s__Bifidobacterium_moukalabense	0	0	0	0	0	0	0	0	0	0	0	0	0	0	0	0	0	0	0	0	0	0	0	0	0	0	0	0	0	0.02235263	0	0	0	0	0	0	0	0	0	0	0	0	0	0	0	0	0	0	0
k__Bacteria|p__Actinobacteria|c__Actinobacteria|o__Bifidobacteriales|f__Bifidobacteriaceae|g__Bifidobacterium|s__Bifidobacterium_myosotis	0	0	0	0	0	0	0	0	0	0	0	0	0	0	0	0	0	0	0	0	0	0	0	0	0	0	0	0	0	0	0	0	0	0	0	0	0	0	0	0	0	0	0	0	0	0	0	0	0
k__Bacteria|p__Actinobacteria|c__Actinobacteria|o__Bifidobacteriales|f__Bifidobacteriaceae|g__Bifidobacterium|s__Bifidobacterium_pseudocatenulatum	2.723677367	0.109479625	0.651387507	0.887214725	2.056164627	0.473676474	0.000378855	4.464300626	0.011260029	1.548650236	2.595281022	3.521965153	8.945560068	5.688478505	6.172764734	0.013577167	0.00858397	0.008891865	0.27037421	0.009348424	0.4578063	3.304608406	2.804615028	0.014539732	0.093024149	0.003535128	0.04198066	0.510802374	0.009335187	0.014350198	10.37839788	0.059356312	0.009166456	13.80665905	0.313436252	4.547843709	1.677716674	4.144843728	1.50128931	0.005491824	2.344747067	10.37428082	0.067242646	2.809804734	0.0072711	0.01296791	1.333933378	1.205804979	2.232768036
k__Bacteria|p__Actinobacteria|c__Actinobacteria|o__Bifidobacteriales|f__Bifidobacteriaceae|g__Bifidobacterium|s__Bifidobacterium_pseudolongum	0	0	0	0	0	0	0	0	0	0	0	0	0	0	0.012549177	0.082729827	0	0.633361902	0	0	0	0	0	0	0	0	0	0	0	0.26487098	0	0	0	0	0	0	0	0	0	0	0	0	0	0	0	0	0	0	0
k__Bacteria|p__Actinobacteria|c__Actinobacteria|o__Bifidobacteriales|f__Bifidobacteriaceae|g__Bifidobacterium|s__Bifidobacterium_pullorum	0	0	0	0	0	0	0	0	0	0	0	0	0	0	0	0	0	0	0	0	0	0	0	0	0	0	0	0	0	0	0	0	0	0	0	0	0	0	0	0	0	0	0	0	0	0	0	0	0
k__Bacteria|p__Actinobacteria|c__Actinobacteria|o__Bifidobacteriales|f__Bifidobacteriaceae|g__Bifidobacterium|s__Bifidobacterium_ruminantium	0	0	0	0	0	0	0	0	0	0	0	0	0	0	0	0	0	0	0	0	0	0	0	0	0	0	0	0	0	0	0	0	0	0	0	0	0	0	0	0	0	0	0	0	0	0	0	0	0
k__Bacteria|p__Actinobacteria|c__Actinobacteria|o__Bifidobacteriales|f__Bifidobacteriaceae|g__Bifidobacterium|s__Bifidobacterium_sp_N5G01	0	0	0	0	0	0	0	0	0	0.057234028	0	0	0	0	0	0	0	0	0	0.00017462	0	0	0	0	0	0.000339831	0	0	0	0	0	0	0	0	0	0	0	0	0	0	0	0	0	0	0	0	0	0	0
k__Bacteria|p__Actinobacteria|c__Actinobacteria|o__Bifidobacteriales|f__Bifidobacteriaceae|g__Parascardovia	0	0	0	0	0	0	0	0	0	0	0	0	0	0	0	0	0	0	0	0	0	0	0	0	0	0	0	0	0	0	0	0	0	0.000224836	0	0	0	0	0	0	0	0	0	0	0	0	0	0	0
k__Bacteria|p__Actinobacteria|c__Actinobacteria|o__Bifidobacteriales|f__Bifidobacteriaceae|g__Parascardovia|s__Parascardovia_denticolens	0	0	0	0	0	0	0	0	0	0	0	0	0	0	0	0	0	0	0	0	0	0	0	0	0	0	0	0	0	0	0	0	0	0.000224836	0	0	0	0	0	0	0	0	0	0	0	0	0	0	0
k__Bacteria|p__Actinobacteria|c__Actinobacteria|o__Bifidobacteriales|f__Bifidobacteriaceae|g__Scardovia	0	0	0	0	0	0	0	0	0	0	0	0	0	0	0	0	0	0	0	0	0	0	0	0	0	0	0	0	0	0	0	0	0	0	0.001861113	0	0	0	0	0	0	0	0	0	0	0	0	0	0
k__Bacteria|p__Actinobacteria|c__Actinobacteria|o__Bifidobacteriales|f__Bifidobacteriaceae|g__Scardovia|s__Scardovia_wiggsiae	0	0	0	0	0	0	0	0	0	0	0	0	0	0	0	0	0	0	0	0	0	0	0	0	0	0	0	0	0	0	0	0	0	0	0.001861113	0	0	0	0	0	0	0	0	0	0	0	0	0	0
k__Bacteria|p__Actinobacteria|c__Actinobacteria|o__Corynebacteriales	0	0	0	0.001917615	0	0	0	0	0	0	0	0	0	0	0	0	0	0	0	0	0	0	0.003252913	0.000100274	0.00015849	0	0	0	0	0	0	0	0	0	0	0.012197399	0	0	0	0	0	0	0	0	0	0	0	0	0.000276105
k__Bacteria|p__Actinobacteria|c__Actinobacteria|o__Corynebacteriales|f__Corynebacteriaceae	0	0	0	0.00086097	0	0	0	0	0	0	0	0	0	0	0	0	0	0	0	0	0	0	0.003252913	0.000100274	0.00015849	0	0	0	0	0	0	0	0	0	0	0.012197399	0	0	0	0	0	0	0	0	0	0	0	0	0.000276105
k__Bacteria|p__Actinobacteria|c__Actinobacteria|o__Corynebacteriales|f__Corynebacteriaceae|g__Corynebacterium	0	0	0	0.00086097	0	0	0	0	0	0	0	0	0	0	0	0	0	0	0	0	0	0	0.003252913	0.000100274	0.00015849	0	0	0	0	0	0	0	0	0	0	0.012197399	0	0	0	0	0	0	0	0	0	0	0	0	0.000276105
k__Bacteria|p__Actinobacteria|c__Actinobacteria|o__Corynebacteriales|f__Corynebacteriaceae|g__Corynebacterium|s__Corynebacterium_argentoratense	0	0	0	0	0	0	0	0	0	0	0	0	0	0	0	0	0	0	0	0	0	0	0.003252913	0	0	0	0	0	0	0	0	0	0	0	0	0	0	0	0	0	0	0	0	0	0	0	0	0	0
k__Bacteria|p__Actinobacteria|c__Actinobacteria|o__Corynebacteriales|f__Corynebacteriaceae|g__Corynebacterium|s__Corynebacterium_durum	0	0	0	0.00086097	0	0	0	0	0	0	0	0	0	0	0	0	0	0	0	0	0	0	0	0.000100274	0.00015849	0	0	0	0	0	0	0	0	0	0	0.012197399	0	0	0	0	0	0	0	0	0	0	0	0	0.000276105
k__Bacteria|p__Actinobacteria|c__Actinobacteria|o__Corynebacteriales|f__Corynebacteriales_unclassified	0	0	0	0.001056645	0	0	0	0	0	0	0	0	0	0	0	0	0	0	0	0	0	0	0	0	0	0	0	0	0	0	0	0	0	0	0	0	0	0	0	0	0	0	0	0	0	0	0	0	0
k__Bacteria|p__Actinobacteria|c__Actinobacteria|o__Corynebacteriales|f__Corynebacteriales_unclassified|g__Lawsonella	0	0	0	0.001056645	0	0	0	0	0	0	0	0	0	0	0	0	0	0	0	0	0	0	0	0	0	0	0	0	0	0	0	0	0	0	0	0	0	0	0	0	0	0	0	0	0	0	0	0	0
k__Bacteria|p__Actinobacteria|c__Actinobacteria|o__Corynebacteriales|f__Corynebacteriales_unclassified|g__Lawsonella|s__Lawsonella_clevelandensis	0	0	0	0.001056645	0	0	0	0	0	0	0	0	0	0	0	0	0	0	0	0	0	0	0	0	0	0	0	0	0	0	0	0	0	0	0	0	0	0	0	0	0	0	0	0	0	0	0	0	0
k__Bacteria|p__Actinobacteria|c__Actinobacteria|o__Micrococcales	0	0.024553922	0.01679786	0.027849439	0.002424644	0.02324787	0.005529831	0	0.003717544	0.001594617	0	0.001516474	0	0.000322627	0.000649095	0.040606524	0.006281351	0.000890705	0.014745137	0.002731561	0.000398232	0.001342382	0	0.137945382	0.002214195	0.022300875	0.014855612	0.048560135	0	0.225451864	0.003151486	0.02563771	0.003158403	0.001131552	0.058543172	0.096019787	0.015989309	0.0010816	0.009494851	0	0	0.006312409	0.029753163	0.000426193	0.056415712	0.300788665	0.094744276	0.004238083	0.075466722
k__Bacteria|p__Actinobacteria|c__Actinobacteria|o__Micrococcales|f__Micrococcaceae	0	0.024553922	0.01679786	0.027849439	0.002424644	0.02324787	0.005529831	0	0.003717544	0.001594617	0	0.001516474	0	0.000322627	0.000649095	0.040606524	0.006281351	0.000890705	0.014745137	0.002731561	0.000398232	0.001342382	0	0.137945382	0.002214195	0.022300875	0.014855612	0.048560135	0	0.225451864	0.003151486	0.02563771	0.003158403	0.001131552	0.058543172	0.096019787	0.015989309	0.0010816	0.009494851	0	0	0.006312409	0.029753163	0.000426193	0.056415712	0.300788665	0.094744276	0.004238083	0.075466722
k__Bacteria|p__Actinobacteria|c__Actinobacteria|o__Micrococcales|f__Micrococcaceae|g__Rothia	0	0.024553922	0.01679786	0.027849439	0.002424644	0.02324787	0.005529831	0	0.003717544	0.001594617	0	0.001516474	0	0.000322627	0.000649095	0.040606524	0.006281351	0.000890705	0.014745137	0.002731561	0.000398232	0.001342382	0	0.137945382	0.002214195	0.022300875	0.014855612	0.048560135	0	0.225451864	0.003151486	0.02563771	0.003158403	0.001131552	0.058543172	0.096019787	0.015989309	0.0010816	0.009494851	0	0	0.006312409	0.029753163	0.000426193	0.056415712	0.300788665	0.094744276	0.004238083	0.075466722
k__Bacteria|p__Actinobacteria|c__Actinobacteria|o__Micrococcales|f__Micrococcaceae|g__Rothia|s__Rothia_aeria	0	0	0	0	0	0	0	0	0	0	0	0	0	0	0	0	0	0	0	0	0	0	0	0.000395818	0	0	0	0	0	0	0	0	0	0	0	0.014958968	0	0	0	0	0	0	0	0	0	0	0	0	0
k__Bacteria|p__Actinobacteria|c__Actinobacteria|o__Micrococcales|f__Micrococcaceae|g__Rothia|s__Rothia_dentocariosa	0	0	0	0	0	0	0	0	0	0	0	0	0	0	0	0	0	0	0	0	0	0	0	0	0	0	0	0	0	0	0	0	0	0	0	0.002835286	0	0	0	0	0	0	0	0	0	0	0	0	0.003685152
k__Bacteria|p__Actinobacteria|c__Actinobacteria|o__Micrococcales|f__Micrococcaceae|g__Rothia|s__Rothia_mucilaginosa	0	0.022567159	0.004907705	0.027849439	0.002424644	0.02324787	0.005529831	0	0.003717544	0.001197834	0	0.001516474	0	0.000322627	0.000649095	0.03167627	0.006281351	0.000890705	0.012692563	0.002731561	0.000398232	0.001342382	0	0.134161357	0.001887892	0.007507182	0.012352861	0.037190877	0	0.220011967	0.003151486	0.02563771	0.003158403	0.001131552	0.039708708	0.078225534	0.015989309	0.0010816	0.009494851	0	0	0.006312409	0.01333056	0.000426193	0.041672975	0.20346918	0.092906249	0.004238083	0.029791127
k__Bacteria|p__Actinobacteria|c__Actinobacteria|o__Micrococcales|f__Micrococcaceae|g__Rothia|s__Rothia_sp_HMSC061E04	0	0	0	0	0	0	0	0	0	0	0	0	0	0	0	0	0	0	0	0	0	0	0	0	0	0	0	0	0	0	0	0	0	0	0	0	0	0	0	0	0	0	0	0	0	0	0	0	0
k__Bacteria|p__Actinobacteria|c__Actinobacteria|o__Micrococcales|f__Micrococcaceae|g__Rothia|s__Rothia_sp_HMSC072B03	0	0.001986763	0.011890155	0	0	0	0	0	0	0.000396783	0	0	0	0	0	0.008930254	0	0	0.002052575	0	0	0	0	0.003388206	0.000326302	0.014798107	0.002502751	0.011369258	0	0.005447218	0	0	0	0	0.018834464	0	0	0	0	0	0	0	0.016422604	0	0.014742737	0.097319485	0.001838026	0	0.041990444
k__Bacteria|p__Actinobacteria|c__Actinobacteria|o__Propionibacteriales	0	0	0	0	0	0	0	0	0	0	0	0	0	0	0	0	0	0	0	0	0	0	0	0	0	0	0	0	0	0	0	0	0	0	0	0	0	0	0	0	0	0	0	0	0	0	0	0	0
k__Bacteria|p__Actinobacteria|c__Actinobacteria|o__Propionibacteriales|f__Propionibacteriaceae	0	0	0	0	0	0	0	0	0	0	0	0	0	0	0	0	0	0	0	0	0	0	0	0	0	0	0	0	0	0	0	0	0	0	0	0	0	0	0	0	0	0	0	0	0	0	0	0	0
k__Bacteria|p__Actinobacteria|c__Actinobacteria|o__Propionibacteriales|f__Propionibacteriaceae|g__Propionibacterium	0	0	0	0	0	0	0	0	0	0	0	0	0	0	0	0	0	0	0	0	0	0	0	0	0	0	0	0	0	0	0	0	0	0	0	0	0	0	0	0	0	0	0	0	0	0	0	0	0
k__Bacteria|p__Actinobacteria|c__Actinobacteria|o__Propionibacteriales|f__Propionibacteriaceae|g__Propionibacterium|s__Propionibacterium_acidifaciens	0	0	0	0	0	0	0	0	0	0	0	0	0	0	0	0	0	0	0	0	0	0	0	0	0	0	0	0	0	0	0	0	0	0	0	0	0	0	0	0	0	0	0	0	0	0	0	0	0
k__Bacteria|p__Actinobacteria|c__Actinobacteria|o__Propionibacteriales|f__Propionibacteriaceae|g__Pseudopropionibacterium	0	0	0	0	0	0	0	0	0	0	0	0	0	0	0	0	0	0	0	0	0	0	0	0	0	0	0	0	0	0	0	0	0	0	0	0	0	0	0	0	0	0	0	0	0	0	0	0	0
k__Bacteria|p__Actinobacteria|c__Actinobacteria|o__Propionibacteriales|f__Propionibacteriaceae|g__Pseudopropionibacterium|s__Pseudopropionibacterium_propionicum	0	0	0	0	0	0	0	0	0	0	0	0	0	0	0	0	0	0	0	0	0	0	0	0	0	0	0	0	0	0	0	0	0	0	0	0	0	0	0	0	0	0	0	0	0	0	0	0	0
k__Bacteria|p__Actinobacteria|c__Coriobacteriia	0.002424948	0.006454174	0.018121286	0.009270101	0.012647853	0.056913798	0.018257913	0.094584015	0.053945701	0.015354741	0.053244439	0.185557949	0.054292414	0.023363083	0.068876231	0.292823708	0.044457642	0.01403366	0.241875205	0.059501876	0.081817421	0.015336712	0.04488036	0.045392464	0.060333311	0.032945979	0.087566473	0.083680715	0.031470321	0.131633782	0.122770443	0	0.0352739	0.065733235	0.016526684	0	0.004079072	0.028406547	0.02515058	0.021929679	0.00068066	0.050791141	0.000217312	0.011333581	0.032791107	0.015508016	0.018140748	0.00801101	0.003623169
k__Bacteria|p__Actinobacteria|c__Coriobacteriia|o__Coriobacteriales	0	0	0	0	0	0	0	0	0	0	0	0	0	0.000505246	0.000480811	0	0.000634644	0	0	0	0	0	0	0	0	0	0.000488632	0	0	0	0	0	0	0	0	0	0	0	0	0	0	0	0.000217312	0	0.000536923	0.001844919	0.000609204	0	0.000771966
k__Bacteria|p__Actinobacteria|c__Coriobacteriia|o__Coriobacteriales|f__Atopobiaceae	0	0	0	0	0	0	0	0	0	0	0	0	0	0.000505246	0.000480811	0	0.000634644	0	0	0	0	0	0	0	0	0	0.000488632	0	0	0	0	0	0	0	0	0	0	0	0	0	0	0	0.000217312	0	0.000536923	0.001844919	0.000609204	0	0.000771966
k__Bacteria|p__Actinobacteria|c__Coriobacteriia|o__Coriobacteriales|f__Atopobiaceae|g__Atopobium	0	0	0	0	0	0	0	0	0	0	0	0	0	0.000505246	0.000480811	0	0.000634644	0	0	0	0	0	0	0	0	0	0.000488632	0	0	0	0	0	0	0	0	0	0	0	0	0	0	0	0.000217312	0	0.000536923	0.001844919	0.000609204	0	0.000771966
k__Bacteria|p__Actinobacteria|c__Coriobacteriia|o__Coriobacteriales|f__Atopobiaceae|g__Atopobium|s__Atopobium_parvulum	0	0	0	0	0	0	0	0	0	0	0	0	0	0.000505246	0.000480811	0	0.000634644	0	0	0	0	0	0	0	0	0	0.000488632	0	0	0	0	0	0	0	0	0	0	0	0	0	0	0	0.000217312	0	0.000536923	0.001844919	0.000609204	0	0.000771966
k__Bacteria|p__Actinobacteria|c__Coriobacteriia|o__Eggerthellales	0.002424948	0.006454174	0.018121286	0.009270101	0.012647853	0.056913798	0.018257913	0.094584015	0.053945701	0.015354741	0.053244439	0.185557949	0.054292414	0.022857837	0.068389409	0.292823708	0.043822998	0.01403366	0.241875205	0.059501876	0.081817421	0.015336712	0.04488036	0.045392464	0.060333311	0.032945979	0.087077841	0.083680715	0.031470321	0.131633782	0.122770443	0	0.0352739	0.065733235	0.016526684	0	0.004079072	0.028406547	0.02515058	0.021929679	0.00068066	0.050791141	0	0.011333581	0.032254184	0.013663097	0.017526337	0.00801101	0.002851203
k__Bacteria|p__Actinobacteria|c__Coriobacteriia|o__Eggerthellales|f__Eggerthellaceae	0.002424948	0.006454174	0.018121286	0.009270101	0.012647853	0.056913798	0.018257913	0.094584015	0.053945701	0.015354741	0.053244439	0.185557949	0.054292414	0.022857837	0.068389409	0.292823708	0.043822998	0.01403366	0.241875205	0.059501876	0.081817421	0.015336712	0.04488036	0.045392464	0.060333311	0.032945979	0.087077841	0.083680715	0.031470321	0.131633782	0.122770443	0	0.0352739	0.065733235	0.016526684	0	0.004079072	0.028406547	0.02515058	0.021929679	0.00068066	0.050791141	0	0.011333581	0.032254184	0.013663097	0.017526337	0.00801101	0.002851203
k__Bacteria|p__Actinobacteria|c__Coriobacteriia|o__Eggerthellales|f__Eggerthellaceae|g__Eggerthella	0.002424948	0.006454174	0.018121286	0.009270101	0.012647853	0.056913798	0.018257913	0.094584015	0.053945701	0.015354741	0.053244439	0.185557949	0.054292414	0.022857837	0.068389409	0.292823708	0.043822998	0.01403366	0.241875205	0.059501876	0.081817421	0.015336712	0.04488036	0.045392464	0.060333311	0.032945979	0.081726722	0.083680715	0.031470321	0.131633782	0.122770443	0	0.0352739	0.065733235	0.016526684	0	0.004079072	0.028406547	0.02515058	0.021929679	0.00068066	0.050791141	0	0.011333581	0.032254184	0.013663097	0.017526337	0.00801101	0.002851203
k__Bacteria|p__Actinobacteria|c__Coriobacteriia|o__Eggerthellales|f__Eggerthellaceae|g__Eggerthella|s__Eggerthella_lenta	0.002424948	0.006454174	0.018121286	0.009270101	0.012647853	0.056913798	0.018257913	0.094584015	0.053945701	0.015354741	0.053244439	0.185557949	0.054292414	0.022857837	0.068389409	0.292823708	0.043822998	0.01403366	0.241875205	0.059501876	0.081817421	0.015336712	0.04488036	0.045392464	0.060333311	0.032945979	0.081726722	0.083680715	0.031470321	0.131633782	0.122770443	0	0.0352739	0.065733235	0.016526684	0	0.004079072	0.028406547	0.02515058	0.021929679	0.00068066	0.050791141	0	0.011333581	0.032254184	0.013663097	0.017526337	0.00801101	0.002851203
k__Bacteria|p__Actinobacteria|c__Coriobacteriia|o__Eggerthellales|f__Eggerthellaceae|g__Slackia	0	0	0	0	0	0	0	0	0	0	0	0	0	0	0	0	0	0	0	0	0	0	0	0	0	0	0.005351119	0	0	0	0	0	0	0	0	0	0	0	0	0	0	0	0	0	0	0	0	0	0
k__Bacteria|p__Actinobacteria|c__Coriobacteriia|o__Eggerthellales|f__Eggerthellaceae|g__Slackia|s__Slackia_exigua	0	0	0	0	0	0	0	0	0	0	0	0	0	0	0	0	0	0	0	0	0	0	0	0	0	0	0.005351119	0	0	0	0	0	0	0	0	0	0	0	0	0	0	0	0	0	0	0	0	0	0
k__Bacteria|p__Bacteroidetes	22.8904186	35.02154809	16.83355102	23.26318932	6.926722252	18.02625771	48.89962313	46.46327165	46.9116114	32.60163286	28.9271083	22.82599687	11.4222477	22.76292932	15.433787	14.52322881	46.43023809	27.70268785	28.36909489	28.90184046	22.37305008	36.6772604	10.57416559	3.503795805	21.16524544	2.945917825	18.49409274	2.017174394	6.882377617	37.64335204	6.127483679	46.19993058	2.943004415	2.23129577	6.398362737	3.988283054	43.54704674	27.71600894	38.63077053	23.87727755	4.202110582	1.807826963	30.15746978	31.52937589	40.55038622	12.2545746	21.66796272	21.98939026	22.07190604
k__Bacteria|p__Bacteroidetes|c__Bacteroidetes_unclassified	0	0	0	0	0	0	0	0	0	0	0	0	0	0	0	0	0	0	0	0	0	0	0	0	0	0	0	0	0	0	0	0	0	0	0	0	0	0	0	0	0	0	0	0	0	0	0	0	0
k__Bacteria|p__Bacteroidetes|c__Bacteroidetes_unclassified|o__Bacteroidetes_unclassified	0	0	0	0	0	0	0	0	0	0	0	0	0	0	0	0	0	0	0	0	0	0	0	0	0	0	0	0	0	0	0	0	0	0	0	0	0	0	0	0	0	0	0	0	0	0	0	0	0
k__Bacteria|p__Bacteroidetes|c__Bacteroidetes_unclassified|o__Bacteroidetes_unclassified|f__Bacteroidetes_unclassified	0	0	0	0	0	0	0	0	0	0	0	0	0	0	0	0	0	0	0	0	0	0	0	0	0	0	0	0	0	0	0	0	0	0	0	0	0	0	0	0	0	0	0	0	0	0	0	0	0
k__Bacteria|p__Bacteroidetes|c__Bacteroidetes_unclassified|o__Bacteroidetes_unclassified|f__Bacteroidetes_unclassified|g__Bacteroidetes_unclassified	0	0	0	0	0	0	0	0	0	0	0	0	0	0	0	0	0	0	0	0	0	0	0	0	0	0	0	0	0	0	0	0	0	0	0	0	0	0	0	0	0	0	0	0	0	0	0	0	0
k__Bacteria|p__Bacteroidetes|c__Bacteroidetes_unclassified|o__Bacteroidetes_unclassified|f__Bacteroidetes_unclassified|g__Bacteroidetes_unclassified|s__Bacteroidetes_oral_taxon_274	0	0	0	0	0	0	0	0	0	0	0	0	0	0	0	0	0	0	0	0	0	0	0	0	0	0	0	0	0	0	0	0	0	0	0	0	0	0	0	0	0	0	0	0	0	0	0	0	0
k__Bacteria|p__Bacteroidetes|c__Bacteroidia	22.8904186	35.02154809	16.83355102	23.26318932	6.926722252	18.02625771	48.89962313	46.45889269	46.9116114	32.60163286	28.9271083	22.82599687	11.4222477	22.76292932	15.433787	14.52322881	46.43023809	27.70268785	28.36909489	28.90184046	22.37305008	36.6772604	10.57416559	3.503795805	21.16524544	2.945917825	18.49409274	2.017174394	6.882377617	37.64335204	6.127483679	46.19993058	2.943004415	2.23129577	6.398362737	3.988283054	43.54704674	27.71600894	38.63077053	23.87727755	4.202110582	1.807826963	30.15746978	31.52937589	40.55038622	12.25402647	21.66796272	21.98939026	22.07190604
k__Bacteria|p__Bacteroidetes|c__Bacteroidia|o__Bacteroidales	22.8904186	35.02154809	16.83355102	23.26318932	6.926722252	18.02625771	48.89962313	46.45889269	46.9116114	32.60163286	28.9271083	22.82599687	11.4222477	22.76292932	15.433787	14.52322881	46.43023809	27.70268785	28.36909489	28.90184046	22.37305008	36.6772604	10.57416559	3.503795805	21.16524544	2.945917825	18.49409274	2.017174394	6.882377617	37.64335204	6.127483679	46.19993058	2.943004415	2.23129577	6.398362737	3.988283054	43.54704674	27.71600894	38.63077053	23.87727755	4.202110582	1.807826963	30.15746978	31.52937589	40.55038622	12.25402647	21.66796272	21.98939026	22.07190604
k__Bacteria|p__Bacteroidetes|c__Bacteroidia|o__Bacteroidales|f__Bacteroidaceae	13.75026629	31.61142643	12.8579725	10.28912747	4.863841407	15.68534602	47.2285651	45.2743953	45.45146731	22.80747945	26.86322981	22.70038532	8.969439813	19.87309614	13.07412099	13.77800707	43.01001017	26.26573317	18.46273297	23.2860196	19.25432133	19.98365534	10.26981801	3.320869611	17.69708924	2.013548813	17.15743328	1.528693496	4.991525751	34.69850833	3.387148621	5.696084488	1.480830633	2.001885525	4.055916224	3.766348227	42.69009825	23.84986338	33.22382058	19.26518821	3.409416002	1.768842259	0.939236335	31.48097139	40.49767721	12.15246902	20.20013979	18.9884378	21.89096734
k__Bacteria|p__Bacteroidetes|c__Bacteroidia|o__Bacteroidales|f__Bacteroidaceae|g__Bacteroides	13.75026629	31.61142643	12.8579725	10.28912747	4.863841407	15.68534602	47.2285651	45.2743953	45.45146731	22.80747945	26.86322981	22.70038532	8.969439813	19.87309614	13.07412099	13.77800707	43.01001017	26.26573317	18.46273297	23.2860196	19.25432133	19.98365534	10.26981801	3.320869611	17.69708924	2.013548813	17.15743328	1.528693496	4.991525751	34.69850833	3.387148621	5.696084488	1.480830633	2.001885525	4.055916224	3.766348227	42.69009825	23.84986338	33.22382058	19.26518821	3.409416002	1.768842259	0.939236335	31.48097139	40.49767721	12.15246902	20.20013979	18.9884378	21.89096734
k__Bacteria|p__Bacteroidetes|c__Bacteroidia|o__Bacteroidales|f__Bacteroidaceae|g__Bacteroides|s__Bacteroides_caccae	0.942739079	0.009939428	0	1.053200901	0.056787724	0	0	0.000571505	2.654855488	0.003136829	2.316282357	0.001601738	0.263059348	0.003122788	0.003870532	0.001857629	3.273625109	0.003861407	0.410051659	0.000592462	0.000494579	4.710968126	0.003836048	0.456853698	0.364941252	0.040276625	0.000137055	0.076928667	0.712787638	0.001456984	0.000714997	0.023130511	0.000900955	0.752275857	0.028695882	0.003220885	0.000261584	0.000424499	2.949000534	0	0.186844966	0.44651565	0.007078173	0.00233617	0.001804837	0.002727272	3.680973397	3.03827766	0.003138577
k__Bacteria|p__Bacteroidetes|c__Bacteroidia|o__Bacteroidales|f__Bacteroidaceae|g__Bacteroides|s__Bacteroides_cellulosilyticus	0	0.001105628	1.436268715	0.035436735	0.013659303	1.222369065	0	0	0	0.000306945	0	0.068996521	0.007720314	0	0.451752346	0.022382443	0	2.044177437	0	0.012391807	0	0	0	0	0.000960261	0	0.000673359	0	0.00776167	0.000519829	0.38321626	0.000771446	0	0.020367941	0.062746806	0.00049334	0.028782391	1.66757769	0.524124642	0	0.003786658	0.144859195	0	0	0	0	0	0	0
k__Bacteria|p__Bacteroidetes|c__Bacteroidia|o__Bacteroidales|f__Bacteroidaceae|g__Bacteroides|s__Bacteroides_clarus	0	0	0	0	0	0	0	0	0	0	0	0	0.059929108	0	0	0	0	0	0	0	0	0	0	0	0	0	0	0	0	0	0	0	0	0	0	0	0	0	0	0	0	0	0	0	0	0	0	0	0
k__Bacteria|p__Bacteroidetes|c__Bacteroidia|o__Bacteroidales|f__Bacteroidaceae|g__Bacteroides|s__Bacteroides_coprocola	0	0	0	0	0	0	0	0	0	0	0	0	0	0	0	0	0	0	0	0	0	0.6341613	0.000540981	0.000332488	0.014539102	0	2.044163188	0.002571736	0	0	0	0.640171294	0	0	0	0	0.000147141	0	0	0	0	0	0.229618423	0	0.003383261	0.001236631	0.001483959	0.000859833	4.386017936
k__Bacteria|p__Bacteroidetes|c__Bacteroidia|o__Bacteroidales|f__Bacteroidaceae|g__Bacteroides|s__Bacteroides_coprocola_CAG_162	0	0	0	0	0	0	0	0	0	0	0	0	0	0	0	0	0	0	0	0	0	0.611468335	0	0.000543591	0.022701323	0	3.515756649	0.005972584	0	0	0	1.495280197	0	0	0	0.00059541	0.000384201	0.000319828	0.000671865	0	0	0	0.364401743	0	0.002335291	0.006838233	0.00494653	0	8.823408239
k__Bacteria|p__Bacteroidetes|c__Bacteroidia|o__Bacteroidales|f__Bacteroidaceae|g__Bacteroides|s__Bacteroides_coprophilus	0	0	0	0	0	0	0	0	0	0	0	0	0	0	0	0	0	0	0	0	0	0	0	0	0.003612634	0	0.943495228	0	0	0	0	0	0	0	0	0	0	0	0	0	0	0	0	0	0	0	0	0	0
k__Bacteria|p__Bacteroidetes|c__Bacteroidia|o__Bacteroidales|f__Bacteroidaceae|g__Bacteroides|s__Bacteroides_coprophilus_CAG_333	0	0	0	0	0	0	0	0	0	0	0	0	0	0	0	0	0	0	0	0	0	0	0	0	0.007826596	0	1.020419053	0	0	0	0	0	0	0	0	0	0	0	0	0	0	0	0	0	0	0	0	0	0.001369254
k__Bacteria|p__Bacteroidetes|c__Bacteroidia|o__Bacteroidales|f__Bacteroidaceae|g__Bacteroides|s__Bacteroides_dorei	0.000722771	3.775770247	0	0.510995372	0.002126881	0	0	3.212018155	2.846821225	0.876388101	0.01094865	2.642318888	0.0130431	0.007657832	0.011100733	0.01317951	19.11423112	0.011710743	0.054514449	0.00597451	0.004367707	8.460837865	0.008634622	0.493654262	0.000494115	0.263152977	0.001972406	0.001524176	0.25995292	0.011092117	0.000604997	0.0038958	0	0	0.001096816	0.001032044	0.001463234	0.000616396	0.001432467	0.72337849	0	0	0.020421151	26.79437769	0.021198749	0.024832879	0.015891379	0.014415119	0.016098591
k__Bacteria|p__Bacteroidetes|c__Bacteroidia|o__Bacteroidales|f__Bacteroidaceae|g__Bacteroides|s__Bacteroides_eggerthii	0	0	0	0	0	0	0	0	0	0	0	0	0	0	0	0	0	0	0	0	0	0	0	0	0	0	0	0	0	0	0	0	0	0	1.068651113	0.091160107	0	0	0	0	0	0	0	0	0.000161724	0	0	0	0
k__Bacteria|p__Bacteroidetes|c__Bacteroidia|o__Bacteroidales|f__Bacteroidaceae|g__Bacteroides|s__Bacteroides_faecichinchillae	0	0.004063323	0	0	0	0	0	0	0	0	0	0	0	0	0	0	0	0	0	0	0.010752266	0	0.001236528	0	0	0	0.00740695	0	0	0.005095785	0	0	0	0	0	0	0	0	0	0	0	0	0	0	0	0	0	0	0
k__Bacteria|p__Bacteroidetes|c__Bacteroidia|o__Bacteroidales|f__Bacteroidaceae|g__Bacteroides|s__Bacteroides_faecis	0	0	0.005638346	0	0	0	0	0	0	0.182437676	0	0	0.014985689	0	0.001965317	0	0	0.006088169	0	0.00551925	0.002344431	0	0	0.317673363	0	0	0	0.000605698	0.026149618	0.023765685	0.523108125	0.002095761	0	0	0	0.000612422	0.009850265	0	0.001128227	0	0	0	0	0	0	0	0	0	0
k__Bacteria|p__Bacteroidetes|c__Bacteroidia|o__Bacteroidales|f__Bacteroidaceae|g__Bacteroides|s__Bacteroides_finegoldii	0	0	0	0.143630312	0.005742579	0	0	0	1.476203875	0.144713376	0	0	0	0	0	0	0	0	0	0	0	0	0	0	0	0	0	0	0	0	0	0	0	0	0.006362525	0.050269616	0	0	0	0.032343724	0	0	0	0	0	0.001096256	0	0.000314802	0
k__Bacteria|p__Bacteroidetes|c__Bacteroidia|o__Bacteroidales|f__Bacteroidaceae|g__Bacteroides|s__Bacteroides_fragilis	3.12209159	0.069138232	6.312128427	2.595770199	0.75163504	4.539480606	0.755874679	33.22342489	2.060296205	1.232661503	0.284506501	0.128205999	0.081020077	5.161451668	0.814993327	1.639940017	0.330137045	0.465291996	0.009783401	0.94112872	0.60282058	2.336549768	0.459967488	0.23767053	0.085668361	0.056350203	0.092852044	0.014238878	0.061785721	0.595101255	0.110395499	0.008068035	1.460442734	0.013582313	0.002129113	0.072418869	0.024106581	1.839209058	0.003207206	1.93399243	0.624579488	0.338266137	7.45E-05	4.563715897	0.015434915	10.74883983	3.64174481	3.603389796	0.442680254
k__Bacteria|p__Bacteroidetes|c__Bacteroidia|o__Bacteroidales|f__Bacteroidaceae|g__Bacteroides|s__Bacteroides_fragilis_CAG_47	0	0	0	0	0	0	0	0	0	0	0	0	0	0	0	0	0	0	0	0	0	0	0	0	0	0	0	0	0	0	0	0	0	0	0	0	0	0	0	0	0	0	0	0	0	0	0	0	0
k__Bacteria|p__Bacteroidetes|c__Bacteroidia|o__Bacteroidales|f__Bacteroidaceae|g__Bacteroides|s__Bacteroides_intestinalis	0	0.002205644	0	0.000880537	0.060157649	0	1.268954089	0.013577096	0.003337529	1.686034362	0.006531415	0.008221847	1.064848299	0.006629077	2.036771115	5.098925044	0.002457212	0.342481023	0.000334015	0.003355205	9.63E-05	0.525280712	1.811331437	0.001530498	0.319804309	0.003292391	0.003706454	0.010788383	0.021751842	10.62176045	0.001979991	0.002288622	0.001660186	0.001245813	0.206643104	0.004105494	0.000686657	0.001523545	0.000202827	0	0	0	0	0	0	0	0.185885395	0.43773943	0
k__Bacteria|p__Bacteroidetes|c__Bacteroidia|o__Bacteroidales|f__Bacteroidaceae|g__Bacteroides|s__Bacteroides_massiliensis	0	0.885361113	0	0	0	0	0	0	0	0	0	0	0	0	0	0	0	0	0.538491126	0	0.000250501	0	0	0	0	0	0	0	0	0	0	0	0	0	0.106018925	0.115061566	0	0	0	0	0	0	0.000235939	0	0.000672771	0	0	0	0
k__Bacteria|p__Bacteroidetes|c__Bacteroidia|o__Bacteroidales|f__Bacteroidaceae|g__Bacteroides|s__Bacteroides_nordii	0	0.005629162	0	0.001986101	0.002410465	0.110057551	0.003336841	0	0	0.06025856	0	0.036456278	0	0	0	0.037692261	0	0.01538996	0	0	0	0.177214534	0.003969537	0	0.012469413	0	0	0	0	0.002613786	0	0	0	0.015760643	0.002828892	0	0.457035925	0	0.062984201	0	0.005038446	0	0	0	0	0	0	0	0
k__Bacteria|p__Bacteroidetes|c__Bacteroidia|o__Bacteroidales|f__Bacteroidaceae|g__Bacteroides|s__Bacteroides_oleiciplenus	0	0	0	0.000200567	0	0	0.000444426	0	0	0	0	0	0.000100087	0	0	0	0	0	0	0	0	0	0	0	0	0	0	0	0	0.000139109	0	0	0	0	0	0	0	0	0	0	0	0	0	0	0	0	0	0	0
k__Bacteria|p__Bacteroidetes|c__Bacteroidia|o__Bacteroidales|f__Bacteroidaceae|g__Bacteroides|s__Bacteroides_ovatus	0.001822639	3.365430713	2.032740937	0.946988533	0.00244355	0.018567813	0.000670283	0.019029559	9.866073953	2.292318278	8.717751739	3.323337512	1.82013339	0.011249343	1.86211037	0.012446683	0.017379488	0.112016239	0.347607052	1.883510964	0.649105423	0.019135653	0.400958385	0.006095605	0.019592128	0.048600285	0.830102753	0.011255069	0.082261603	8.367036807	0.896836928	0.035801506	0.002090418	0.157857071	0.002024891	0.032333599	3.936329197	8.361311497	0.00230716	0.006523556	1.535294179	0.004441006	0.001508769	0.002715008	0.009218254	0.993428797	0.011090641	0.064360594	0.037550231
k__Bacteria|p__Bacteroidetes|c__Bacteroidia|o__Bacteroidales|f__Bacteroidaceae|g__Bacteroides|s__Bacteroides_plebeius	0	7.388519288	0	0.023652211	0	0	0	1.324191654	0.007872933	0.011222212	2.776588724	0.013063601	0.028379092	0.008479618	0.008919051	0.010236843	0.008201556	0.008977899	1.775493405	0.005369575	0.674194044	0	0.00187587	0	0.028849793	0	3.462781764	0	0	0	0	0	0	0.050142141	0	0.000221152	0	0.000162822	0	0	0.000195592	0	0.004476634	0.01056012	0.016250002	0.014110958	0.011486364	0.014485597	4.873810306
k__Bacteria|p__Bacteroidetes|c__Bacteroidia|o__Bacteroidales|f__Bacteroidaceae|g__Bacteroides|s__Bacteroides_plebeius_CAG_211	0	0	0	0.008340645	0	0	0	0	0.004337135	0	0.048747998	0	0	0	0	0	0	0.000597177	0	0	0.000950618	0	0	0	0	0	0	0	0	0	0	0	0	0.002432653	0	0	0	0	0	0	0	0	0.000912712	0	0	0	0	0	0
k__Bacteria|p__Bacteroidetes|c__Bacteroidia|o__Bacteroidales|f__Bacteroidaceae|g__Bacteroides|s__Bacteroides_salyersiae	0	0	0	0	0	0	0	0	0	0	0	0	0.032887537	0	0	0	0	0	0.498975019	0	0	0	0	0	0	0.104103116	0	0	0	0.122276867	0	0	0	0	0	0.009543572	0	0	0	0	0.015263987	0	0	0	0	0	0	0	0
k__Bacteria|p__Bacteroidetes|c__Bacteroidia|o__Bacteroidales|f__Bacteroidaceae|g__Bacteroides|s__Bacteroides_sp_43_108	0	0	0	0.009558722	0	0	0	0	0	0	0	0	0	0	0	0	0	0	0	0	0	0	0	0	0	0	0	0	0	0	0	0	0	0	0	0	0	0	0	0	0	0	0	0	0	0	0	0	0
k__Bacteria|p__Bacteroidetes|c__Bacteroidia|o__Bacteroidales|f__Bacteroidaceae|g__Bacteroides|s__Bacteroides_sp_CAG_144	0	0	0	0	0	0	0	0	0	0	0	0	0	0	0	0	0	0	0	0	0	0	0	0	0	0	0	0	0	0	0	0	0	0	0	0	0	0	0	0	0	0	0	0	0	0	0	0	0
k__Bacteria|p__Bacteroidetes|c__Bacteroidia|o__Bacteroidales|f__Bacteroidaceae|g__Bacteroides|s__Bacteroides_sp_CAG_189	0	0	0	0	0	0	0	0	0	0	0	0	0.011587295	0	0	0	0	0	0.198232399	0	0	0.002543814	0	0	0	0.027023206	0	0	0	0.042530766	0	0	0	0	0	0.004547798	0	0	0	0	0.002605283	0	0	0	0	0	0	0	0
k__Bacteria|p__Bacteroidetes|c__Bacteroidia|o__Bacteroidales|f__Bacteroidaceae|g__Bacteroides|s__Bacteroides_sp_CAG_443	0	0	0	0	0	0	0	0	0	0	0	0	0	0	0	0	0	0	0	0	0	0.000818853	0	0	0	0	0.010118263	0	0	0	0	0.008125894	0	0	0	0	0	0	0	0	0	0	0.000745071	0	0	0	0	0	0.029734779
k__Bacteria|p__Bacteroidetes|c__Bacteroidia|o__Bacteroidales|f__Bacteroidaceae|g__Bacteroides|s__Bacteroides_sp_CAG_462	0	0	0	0	0	0	0	0	0	0	0	0	0	0	0	0	0	0	0	0	0	0	0	0	0	0	0	0	0	0	0	0	0	0	0	0	0	0	0	0	0	0	0	0	0	0	0	0	0
k__Bacteria|p__Bacteroidetes|c__Bacteroidia|o__Bacteroidales|f__Bacteroidaceae|g__Bacteroides|s__Bacteroides_sp_CAG_702	0	0	0	0	0	0	0	0	0	0	0.098763285	0	0	0	0	0	0	0	0	0	0	0	0	0	0	0	0	0	0	0	0	0	0	0	0	0	0	0	0	0	0	0	0	0	0	0	0	0	0
k__Bacteria|p__Bacteroidetes|c__Bacteroidia|o__Bacteroidales|f__Bacteroidaceae|g__Bacteroides|s__Bacteroides_sp_D2	0	0	0	0.024434911	0.000146518	0	0	0	0	0	0	0	0	0	0	0	0	0	0	0.139278419	0	0	0.753066873	0	0.002498544	0	0	0	0	0	0.000153999	0	0	0.001102066	0	0.000130423	0	0.003686745	0	0	0	0	0	0	0	0	0	0	0
k__Bacteria|p__Bacteroidetes|c__Bacteroidia|o__Bacteroidales|f__Bacteroidaceae|g__Bacteroides|s__Bacteroides_sp_HPS0048	0	0.024941173	0	0.006173545	0.009523701	0.165505469	0.017063061	0	0	0.068141808	0	0.044830382	0	0	0	0.011088967	0	0.051225643	0	0	0	0.093859336	0.006014024	0	0.0037618	0	0.000470755	0	0	0.004143986	0	0	0	0.00818256	0.003146522	0	0.227561547	0	0.086594561	0	0.003434593	0	0	0	0	0	0	0	0
k__Bacteria|p__Bacteroidetes|c__Bacteroidia|o__Bacteroidales|f__Bacteroidaceae|g__Bacteroides|s__Bacteroides_sp_OM05_12	0	0	0	0	0.026822333	0	0	0	0	0.528230027	0	0	0	0	0	0	0	0	0	0	0	0	0	0	0	0	0	0	0	0	0	0	0	0	0	0	0	0	0	0	0	0	0	0	0	0	0	0	0
k__Bacteria|p__Bacteroidetes|c__Bacteroidia|o__Bacteroidales|f__Bacteroidaceae|g__Bacteroides|s__Bacteroides_stercorirosoris	0	0.00113369	0	0.01046861	0	0	0	0	0	0	0	0.001760084	0	0	0	0	0	0.000759123	0	0.000773319	0	0	0	0	0	0	0	0	0	0.00234289	0	0	0	0.009749042	0	0	0	0	0	0	0	0	0	0	0	0	0	0	0
k__Bacteria|p__Bacteroidetes|c__Bacteroidia|o__Bacteroidales|f__Bacteroidaceae|g__Bacteroides|s__Bacteroides_stercoris	0	0.692633871	0	1.749290109	0.003894556	0	0	0.008966444	0.007996851	0.0113944	0.010717126	0.00593191	0.007069751	0.009313579	0.007692982	0.009259742	16.89558813	0.018740225	1.479906465	0.00909273	1.554627336	0.329870193	0	0.000290267	0	1.28026355	0	0.076392475	0	0	0	0.290224273	0	0	0.000337482	0.291376646	0.003686697	0.00056406	0.553268383	6.019726483	0.001087491	0.000423498	0.003526669	0.011633495	0.015557825	0.011423793	0.010122163	0.011469135	0.098124207
k__Bacteria|p__Bacteroidetes|c__Bacteroidia|o__Bacteroidales|f__Bacteroidaceae|g__Bacteroides|s__Bacteroides_thetaiotaomicron	0.000759433	1.704710058	1.925060934	0.318397402	1.078494121	1.048677978	9.937535731	1.918819043	7.985103833	2.860578435	0.016614897	0.636681554	0.550858276	0.006817783	1.452639375	1.790044407	0.005296838	4.80242677	0.007628467	1.303035581	0.632161291	0.425454489	1.466761557	0.006808078	0.35655528	0.040576736	0.423936141	0.097502555	0.109036593	14.17833992	0.015735429	0.032445717	0.001928448	0.095389488	0.040537524	0.078129134	5.592914806	2.394261933	1.141720956	0.559773734	0.298981676	0.051369158	0.00184405	0.003299051	0.003111565	0.004251335	0.002686747	0.00205796	0.052814873
k__Bacteria|p__Bacteroidetes|c__Bacteroidia|o__Bacteroidales|f__Bacteroidaceae|g__Bacteroides|s__Bacteroides_uniformis	6.349634369	10.24749379	0.007402914	2.157790938	1.145145847	2.264847312	4.707547112	1.332586593	2.444202895	4.658572887	4.045243034	14.58260873	1.620192272	7.224056396	6.011524637	3.868952988	1.404768725	0.024094575	6.156372322	0.01130043	4.303398488	1.280122136	0.683687793	0.767602876	15.21588122	0.076259019	0.684108974	0.332444043	0.631494352	0.23625112	0.732019176	0.033410024	0.005046359	0.506681097	1.220423641	0.171534788	2.011186957	8.153865202	4.89299202	3.816167193	0.665364297	0.207016106	0.009859771	0.032501175	5.998818993	0.032660416	0.034256023	0.02773078	0.119620925
k__Bacteria|p__Bacteroidetes|c__Bacteroidia|o__Bacteroidales|f__Bacteroidaceae|g__Bacteroides|s__Bacteroides_uniformis_CAG_3	0	0	0.005417775	0	0	0	0	0	0	0	0	0	0	0	0	0	0	0	0	0	0	0	0	0	0	0	0	0	0	0	0	0	0	0	0	0	0	0	0	0	0	0	0	0	0	0	0	0	0
k__Bacteria|p__Bacteroidetes|c__Bacteroidia|o__Bacteroidales|f__Bacteroidaceae|g__Bacteroides|s__Bacteroides_vulgatus	1.979752589	2.146175547	0.005417775	0.494798378	1.677116611	0.008517345	30.40416794	4.214854305	15.98079028	8.059187505	8.522473388	0.065123118	3.380255524	7.430215211	0.028794592	0.026171552	0.018136179	12.06705995	4.925457731	18.89568418	10.73044655	0.007087776	4.206852285	0.007351669	1.215518347	0.043277733	3.833415278	0.86103012	3.07329874	0.015668074	0.721343725	3.045924476	0.008316117	0.076481139	1.260271312	2.78835043	26.83818606	0.009327349	21.78042095	5.444068375	0.01610112	0.50583398	0.294526514	0.054481693	30.52999571	0.044003995	12.10515369	11.36173094	2.987700094
k__Bacteria|p__Bacteroidetes|c__Bacteroidia|o__Bacteroidales|f__Bacteroidaceae|g__Bacteroides|s__Bacteroides_vulgatus_CAG_6	0	0	0	0	0	0.021270949	0	0	0	0	0	0	0	0	0	0	0	0	0	0	0	0	0	0	0	0	0	0	0	0	0	0	0	0	0	0	0	0	0	0	0	0	0	0	0	0	0	0	0
k__Bacteria|p__Bacteroidetes|c__Bacteroidia|o__Bacteroidales|f__Bacteroidaceae|g__Bacteroides|s__Bacteroides_xylanisolvens	1.352743819	1.287175524	1.127896678	0.197127846	0.027729803	6.286056417	0.132985508	0.006356058	0.113575115	0.131904034	0.008066785	1.141259343	0.013370656	0.004102845	0.381998635	1.235834665	1.940188768	6.290824709	2.059890849	0.069012447	0.088317596	0.368295872	0.461091604	1.024462687	0.021419421	0.030368558	0.281928886	0.037439114	0.005250097	0.468358254	0.001044995	0.074444503	0.000440354	0.290639386	0.043996712	0.051205261	3.557506825	1.417012758	1.223764581	0.729214225	0.050838229	0.070123251	0	0.0053432	3.879726844	0.267005254	0.494423908	0.411610852	0.018893446
k__Bacteria|p__Bacteroidetes|c__Bacteroidia|o__Bacteroidales|f__Barnesiellaceae	0	0.001195425	0	0.382715761	0	0	0	0	0	0	0	0	0	0	0	0	0	0	0	0.106530872	0.247334229	0	0	0.001446057	0	0.040086849	0	0	0	0	0	0.002790062	0	0	0	0	0	0	0.06156441	0	0	0	0	0	0	0	0	0	0.000304279
k__Bacteria|p__Bacteroidetes|c__Bacteroidia|o__Bacteroidales|f__Barnesiellaceae|g__Barnesiella	0	0.001195425	0	0.261240746	0	0	0	0	0	0	0	0	0	0	0	0	0	0	0	0.106530872	0.247334229	0	0	0	0	0.035827925	0	0	0	0	0	0.002790062	0	0	0	0	0	0	0.06156441	0	0	0	0	0	0	0	0	0	0.000304279
k__Bacteria|p__Bacteroidetes|c__Bacteroidia|o__Bacteroidales|f__Barnesiellaceae|g__Barnesiella|s__Barnesiella_intestinihominis	0	0.001195425	0	0.261240746	0	0	0	0	0	0	0	0	0	0	0	0	0	0	0	0.106530872	0.247334229	0	0	0	0	0.035827925	0	0	0	0	0	0.002790062	0	0	0	0	0	0	0.06156441	0	0	0	0	0	0	0	0	0	0.000304279
k__Bacteria|p__Bacteroidetes|c__Bacteroidia|o__Bacteroidales|f__Barnesiellaceae|g__Barnesiella|s__Barnesiella_sp_An22	0	0	0	0	0	0	0	0	0	0	0	0	0	0	0	0	0	0	0	0	0	0	0	0	0	0	0	0	0	0	0	0	0	0	0	0	0	0	0	0	0	0	0	0	0	0	0	0	0
k__Bacteria|p__Bacteroidetes|c__Bacteroidia|o__Bacteroidales|f__Barnesiellaceae|g__Barnesiella|s__Barnesiella_sp_An55	0	0	0	0	0	0	0	0	0	0	0	0	0	0	0	0	0	0	0	0	0	0	0	0	0	0	0	0	0	0	0	0	0	0	0	0	0	0	0	0	0	0	0	0	0	0	0	0	0
k__Bacteria|p__Bacteroidetes|c__Bacteroidia|o__Bacteroidales|f__Barnesiellaceae|g__Coprobacter	0	0	0	0.121475015	0	0	0	0	0	0	0	0	0	0	0	0	0	0	0	0	0	0	0	0.001446057	0	0.004258924	0	0	0	0	0	0	0	0	0	0	0	0	0	0	0	0	0	0	0	0	0	0	0
k__Bacteria|p__Bacteroidetes|c__Bacteroidia|o__Bacteroidales|f__Barnesiellaceae|g__Coprobacter|s__Coprobacter_fastidiosus	0	0	0	0.006956245	0	0	0	0	0	0	0	0	0	0	0	0	0	0	0	0	0	0	0	0.001446057	0	0	0	0	0	0	0	0	0	0	0	0	0	0	0	0	0	0	0	0	0	0	0	0	0
k__Bacteria|p__Bacteroidetes|c__Bacteroidia|o__Bacteroidales|f__Barnesiellaceae|g__Coprobacter|s__Coprobacter_secundus	0	0	0	0.114523662	0	0	0	0	0	0	0	0	0	0	0	0	0	0	0	0	0	0	0	0	0	0.004258924	0	0	0	0	0	0	0	0	0	0	0	0	0	0	0	0	0	0	0	0	0	0	0
k__Bacteria|p__Bacteroidetes|c__Bacteroidia|o__Bacteroidales|f__Dysgonamonadaceae	0	0	0	0	0	0	0	0	0	0	0	0	0	0.000572207	0	0	0	0	0	0	0	0	0	0	0	0	0	0	0	0	0	0	0	0	0	0	0	0	0	0	0	0	0	0	0	0	0	0	0
k__Bacteria|p__Bacteroidetes|c__Bacteroidia|o__Bacteroidales|f__Dysgonamonadaceae|g__Dysgonomonas	0	0	0	0	0	0	0	0	0	0	0	0	0	0.000572207	0	0	0	0	0	0	0	0	0	0	0	0	0	0	0	0	0	0	0	0	0	0	0	0	0	0	0	0	0	0	0	0	0	0	0
k__Bacteria|p__Bacteroidetes|c__Bacteroidia|o__Bacteroidales|f__Dysgonamonadaceae|g__Dysgonomonas|s__Dysgonomonas_mossii	0	0	0	0	0	0	0	0	0	0	0	0	0	0.000572207	0	0	0	0	0	0	0	0	0	0	0	0	0	0	0	0	0	0	0	0	0	0	0	0	0	0	0	0	0	0	0	0	0	0	0
k__Bacteria|p__Bacteroidetes|c__Bacteroidia|o__Bacteroidales|f__Dysgonamonadaceae|g__Dysgonomonas|s__Dysgonomonas_sp_37_18	0	0	0	0	0	0	0	0	0	0	0	0	0	0	0	0	0	0	0	0	0	0	0	0	0	0	0	0	0	0	0	0	0	0	0	0	0	0	0	0	0	0	0	0	0	0	0	0	0
k__Bacteria|p__Bacteroidetes|c__Bacteroidia|o__Bacteroidales|f__Odoribacteraceae	0	0.190319555	0	0.537553356	0.054462334	1.355934489	0	0	0	0.283190527	0	0	0.031254306	0	0	0	0	0	0.093960519	0.075180287	0	0.342851025	0.130306206	0	0.189190124	0.066033188	0	0	0	0.060182974	0.022555398	0.00295078	0	0	0.034641518	0.001763548	0	0	0.310490497	0.208146563	0.002667873	0	0	0	0	0	0	0	0
k__Bacteria|p__Bacteroidetes|c__Bacteroidia|o__Bacteroidales|f__Odoribacteraceae|g__Butyricimonas	0	0	0	0	0.054462334	1.355934489	0	0	0	0	0	0	0	0	0	0	0	0	0.093960519	0	0	0	0	0	0	0	0	0	0	0.060182974	0.022555398	0	0	0	0.018065204	0	0	0	0.220834512	0.208146563	0.000438126	0	0	0	0	0	0	0	0
k__Bacteria|p__Bacteroidetes|c__Bacteroidia|o__Bacteroidales|f__Odoribacteraceae|g__Butyricimonas|s__Butyricimonas_sp	0	0	0	0	0	0.488635622	0	0	0	0	0	0	0	0	0	0	0	0	0.000651868	0	0	0	0	0	0	0	0	0	0	0.001852347	0	0	0	0	0.000431778	0	0	0	0.02403503	0	0.000219063	0	0	0	0	0	0	0	0
k__Bacteria|p__Bacteroidetes|c__Bacteroidia|o__Bacteroidales|f__Odoribacteraceae|g__Butyricimonas|s__Butyricimonas_sp_An62	0	0	0	0	0.006177408	0.16239888	0	0	0	0	0	0	0	0	0	0	0	0	0.086757652	0	0	0	0	0	0	0	0	0	0	0.007380102	0.008194963	0	0	0	0.00217378	0	0	0	0.040077398	0.193836654	0	0	0	0	0	0	0	0	0
k__Bacteria|p__Bacteroidetes|c__Bacteroidia|o__Bacteroidales|f__Odoribacteraceae|g__Butyricimonas|s__Butyricimonas_virosa	0	0	0	0	0.0482802	0.704899987	0	0	0	0	0	0	0	0	0	0	0	0	0.006551	0	0	0	0	0	0	0	0	0	0	0.050950525	0.014360435	0	0	0	0.015459646	0	0	0	0.156722084	0.014309908	0.000211239	0	0	0	0	0	0	0	0
k__Bacteria|p__Bacteroidetes|c__Bacteroidia|o__Bacteroidales|f__Odoribacteraceae|g__Odoribacter	0	0.190319555	0	0.537553356	0	0	0	0	0	0.283190527	0	0	0.031254306	0	0	0	0	0	0	0.075180287	0	0.342851025	0.130306206	0	0.189190124	0.066033188	0	0	0	0	0	0.00295078	0	0	0.016576314	0.001763548	0	0	0.089655985	0	0.002229747	0	0	0	0	0	0	0	0
k__Bacteria|p__Bacteroidetes|c__Bacteroidia|o__Bacteroidales|f__Odoribacteraceae|g__Odoribacter|s__Odoribacter_laneus	0	0	0	0	0	0	0	0	0	0	0	0	0	0	0	0	0	0	0	0	0	0	0	0	0	0	0	0	0	0	0	0	0	0	0	0	0	0	0	0	0	0	0	0	0	0	0	0	0
k__Bacteria|p__Bacteroidetes|c__Bacteroidia|o__Bacteroidales|f__Odoribacteraceae|g__Odoribacter|s__Odoribacter_laneus_CAG_561	0	0	0	0	0	0	0	0	0	0	0	0	0	0	0	0	0	0	0	0	0	0	0	0	0	0	0	0	0	0	0	0	0	0	0	0	0	0	0	0	0	0	0	0	0	0	0	0	0
k__Bacteria|p__Bacteroidetes|c__Bacteroidia|o__Bacteroidales|f__Odoribacteraceae|g__Odoribacter|s__Odoribacter_sp_AF21_41	0	0	0	0	0	0	0	0	0	0	0	0	0	0	0	0	0	0	0	0	0	0	0	0	0	0	0	0	0	0	0	0	0	0	0	0.000130423	0	0	0	0	0	0	0	0	0	0	0	0	0
k__Bacteria|p__Bacteroidetes|c__Bacteroidia|o__Bacteroidales|f__Odoribacteraceae|g__Odoribacter|s__Odoribacter_splanchnicus	0	0.190319555	0	0.537553356	0	0	0	0	0	0.283190527	0	0	0.031254306	0	0	0	0	0	0	0.075180287	0	0.342851025	0.130306206	0	0.189190124	0.066033188	0	0	0	0	0	0.00295078	0	0	0.016576314	0.001638795	0	0	0.089655985	0	0.002229747	0	0	0	0	0	0	0	0
k__Bacteria|p__Bacteroidetes|c__Bacteroidia|o__Bacteroidales|f__Porphyromonadaceae	0	0	0	0.086713358	0.034025371	0	0	0.00050972	0	0	0	0	0.00275693	0	0	0	0	0	0	0	0	0	0	0	0.001048829	0	0.016595619	3.48E-05	0	0	0	0	0	0	0	0	0	0	0	0	0	0	0	0	0	0.029278065	0.002749229	0	0
k__Bacteria|p__Bacteroidetes|c__Bacteroidia|o__Bacteroidales|f__Porphyromonadaceae|g__Porphyromonas	0	0	0	0.086713358	0.028400952	0	0	0.00050972	0	0	0	0	0.00275693	0	0	0	0	0	0	0	0	0	0	0	0.001048829	0	0.016595619	3.48E-05	0	0	0	0	0	0	0	0	0	0	0	0	0	0	0	0	0	0.029278065	0.002749229	0	0
k__Bacteria|p__Bacteroidetes|c__Bacteroidia|o__Bacteroidales|f__Porphyromonadaceae|g__Porphyromonas|s__Porphyromonas_asaccharolytica	0	0	0	0.001467562	0.028098462	0	0	0	0	0	0	0	0	0	0	0	0	0	0	0	0	0	0	0	0.001048829	0	0	0	0	0	0	0	0	0	0	0	0	0	0	0	0	0	0	0	0	0	0	0	0
k__Bacteria|p__Bacteroidetes|c__Bacteroidia|o__Bacteroidales|f__Porphyromonadaceae|g__Porphyromonas|s__Porphyromonas_endodontalis	0	0	0	0	0	0	0	0	0	0	0	0	0	0	0	0	0	0	0	0	0	0	0	0	0	0	0.016595619	0	0	0	0	0	0	0	0	0	0	0	0	0	0	0	0	0	0	0	0	0	0
k__Bacteria|p__Bacteroidetes|c__Bacteroidia|o__Bacteroidales|f__Porphyromonadaceae|g__Porphyromonas|s__Porphyromonas_gingivalis	0	0	0	0	0	0	0	0	0	0	0	0	0	0	0	0	0	0	0	0	0	0	0	0	0	0	0	0	0	0	0	0	0	0	0	0	0	0	0	0	0	0	0	0	0	0	0	0	0
k__Bacteria|p__Bacteroidetes|c__Bacteroidia|o__Bacteroidales|f__Porphyromonadaceae|g__Porphyromonas|s__Porphyromonas_somerae	0	0	0	0	0	0	0	0	0	0	0	0	0	0	0	0	0	0	0	0	0	0	0	0	0	0	0	0	0	0	0	0	0	0	0	0	0	0	0	0	0	0	0	0	0	0.007546789	0	0	0
k__Bacteria|p__Bacteroidetes|c__Bacteroidia|o__Bacteroidales|f__Porphyromonadaceae|g__Porphyromonas|s__Porphyromonas_sp_CAG_1061	0	0	0	0.004886982	0	0	0	0	0	0	0	0	0	0	0	0	0	0	0	0	0	0	0	0	0	0	0	0	0	0	0	0	0	0	0	0	0	0	0	0	0	0	0	0	0	0	0	0	0
k__Bacteria|p__Bacteroidetes|c__Bacteroidia|o__Bacteroidales|f__Porphyromonadaceae|g__Porphyromonas|s__Porphyromonas_sp_HMSC065F10	0	0	0	0.077257366	0	0	0	0	0	0	0	0	0.00275693	0	0	0	0	0	0	0	0	0	0	0	0	0	0	3.48E-05	0	0	0	0	0	0	0	0	0	0	0	0	0	0	0	0	0	0	0.002749229	0	0
k__Bacteria|p__Bacteroidetes|c__Bacteroidia|o__Bacteroidales|f__Porphyromonadaceae|g__Porphyromonas|s__Porphyromonas_sp_oral_taxon_279	0	0	0	0	0	0	0	0	0	0	0	0	0	0	0	0	0	0	0	0	0	0	0	0	0	0	0	0	0	0	0	0	0	0	0	0	0	0	0	0	0	0	0	0	0	0.021731276	0	0	0
k__Bacteria|p__Bacteroidetes|c__Bacteroidia|o__Bacteroidales|f__Porphyromonadaceae|g__Porphyromonas|s__Porphyromonas_uenonis	0	0	0	0.003101448	0.00030249	0	0	0.00050972	0	0	0	0	0	0	0	0	0	0	0	0	0	0	0	0	0	0	0	0	0	0	0	0	0	0	0	0	0	0	0	0	0	0	0	0	0	0	0	0	0
k__Bacteria|p__Bacteroidetes|c__Bacteroidia|o__Bacteroidales|f__Porphyromonadaceae|g__Sanguibacteroides	0	0	0	0	0.005624419	0	0	0	0	0	0	0	0	0	0	0	0	0	0	0	0	0	0	0	0	0	0	0	0	0	0	0	0	0	0	0	0	0	0	0	0	0	0	0	0	0	0	0	0
k__Bacteria|p__Bacteroidetes|c__Bacteroidia|o__Bacteroidales|f__Porphyromonadaceae|g__Sanguibacteroides|s__Sanguibacteroides_justesenii	0	0	0	0	0.005624419	0	0	0	0	0	0	0	0	0	0	0	0	0	0	0	0	0	0	0	0	0	0	0	0	0	0	0	0	0	0	0	0	0	0	0	0	0	0	0	0	0	0	0	0
k__Bacteria|p__Bacteroidetes|c__Bacteroidia|o__Bacteroidales|f__Prevotellaceae	0.000927032	0.046211884	0.001206248	3.927768782	0.196065349	0	0	0.020427429	0	0	0	0	0	0	0.000120203	0.136220458	9.76E-05	0	0	0	0	12.8442447	0.016440207	0.036262251	0.008726258	0.284297543	0.009772645	0.194270327	0.95860413	0.010162283	0.011362948	40.27156381	1.462173782	0.006579221	0.300532535	0.016064729	0.043185849	0.011066051	0.007948293	0.018571176	0.013816607	0.011434445	29.20721882	0.028255028	0.034382469	0.051383672	0.025341855	0.026946124	0.017501653
k__Bacteria|p__Bacteroidetes|c__Bacteroidia|o__Bacteroidales|f__Prevotellaceae|g__Alloprevotella	0	0	0	0	0	0	0	0	0	0	0	0	0	0	0	0	0	0	0	0	0	0	0	0	0	0	0	0	0	0	0	0	0	0	0	0	0	0	0	0	0	0	0	0	0	0.003188502	0	0	0
k__Bacteria|p__Bacteroidetes|c__Bacteroidia|o__Bacteroidales|f__Prevotellaceae|g__Alloprevotella|s__Alloprevotella_tannerae	0	0	0	0	0	0	0	0	0	0	0	0	0	0	0	0	0	0	0	0	0	0	0	0	0	0	0	0	0	0	0	0	0	0	0	0	0	0	0	0	0	0	0	0	0	0.003188502	0	0	0
k__Bacteria|p__Bacteroidetes|c__Bacteroidia|o__Bacteroidales|f__Prevotellaceae|g__Paraprevotella	0	0	0	0	0	0	0	0	0	0	0	0	0	0	0	0	0	0	0	0	0	0	0	0	0	0.273118418	0	0	0	0	0	0	0	0	0	0	0	0	0	0	0	0	0.025133724	0	0	0	0	0	0
k__Bacteria|p__Bacteroidetes|c__Bacteroidia|o__Bacteroidales|f__Prevotellaceae|g__Paraprevotella|s__Paraprevotella_clara	0	0	0	0	0	0	0	0	0	0	0	0	0	0	0	0	0	0	0	0	0	0	0	0	0	0.03739468	0	0	0	0	0	0	0	0	0	0	0	0	0	0	0	0	0.002111034	0	0	0	0	0	0
k__Bacteria|p__Bacteroidetes|c__Bacteroidia|o__Bacteroidales|f__Prevotellaceae|g__Paraprevotella|s__Paraprevotella_clara_CAG_116	0	0	0	0	0	0	0	0	0	0	0	0	0	0	0	0	0	0	0	0	0	0	0	0	0	0.119505858	0	0	0	0	0	0	0	0	0	0	0	0	0	0	0	0	0.011275406	0	0	0	0	0	0
k__Bacteria|p__Bacteroidetes|c__Bacteroidia|o__Bacteroidales|f__Prevotellaceae|g__Paraprevotella|s__Paraprevotella_xylaniphila	0	0	0	0	0	0	0	0	0	0	0	0	0	0	0	0	0	0	0	0	0	0	0	0	0	0.116222294	0	0	0	0	0	0	0	0	0	0	0	0	0	0	0	0	0.011741075	0	0	0	0	0	0
k__Bacteria|p__Bacteroidetes|c__Bacteroidia|o__Bacteroidales|f__Prevotellaceae|g__Prevotella	0.000927032	0.046211884	0.001206248	3.927768782	0.196065349	0	0	0.020427429	0	0	0	0	0	0	0.000120203	0.136220458	9.76E-05	0	0	0	0	12.8442447	0.016440207	0.036262251	0.008726258	0.011179125	0.009772645	0.194270327	0.95860413	0.010162283	0.011362948	40.27156381	1.462173782	0.006579221	0.300532535	0.016064729	0.043185849	0.011066051	0.007948293	0.018571176	0.013816607	0.011434445	29.1820913	0.028255028	0.034382469	0.04819517	0.025341855	0.026946124	0.017501653
k__Bacteria|p__Bacteroidetes|c__Bacteroidia|o__Bacteroidales|f__Prevotellaceae|g__Prevotella|s__Prevotella_bergensis	0	0	0	0	0	0	0	0	0	0	0	0	0	0	0	0	0	0	0	0	0	0	0	0	0	0	0	0	0	0	0	0	0	0	0	0	0	0	0	0	0	0	0	0	0	0	0	0	0
k__Bacteria|p__Bacteroidetes|c__Bacteroidia|o__Bacteroidales|f__Prevotellaceae|g__Prevotella|s__Prevotella_bivia	0	0	0	0	0	0	0	0	0	0	0	0	0	0	0	0.092052058	0	0	0	0	0	0	0	0	0	0	0	0	0	0	0	0	0	0	0	0	0	0	0	0	0	0	0	0	0	0	0	0	0
k__Bacteria|p__Bacteroidetes|c__Bacteroidia|o__Bacteroidales|f__Prevotellaceae|g__Prevotella|s__Prevotella_buccae	0.000927032	0	0	0	0.184249343	0	0	0	0	0	0	0	0	0	0	0	0	0	0	0	0	0	0	0	0	0	0	0	0	0	0.000654497	0	1.450921969	0	0	0	0	0	0	0	0	0	0	0	0	0.004532084	0	0	0
k__Bacteria|p__Bacteroidetes|c__Bacteroidia|o__Bacteroidales|f__Prevotellaceae|g__Prevotella|s__Prevotella_buccalis	0	0	0	0.009191831	0	0	0	0.000641012	0	0	0	0	0	0	0	0.004311745	0	0	0	0	0	0	0	0	0	0	0	0.000173766	0	0	0	0	0	0	0	0	0	0	0	0	0	0	0	0	0	0	0	0	0
k__Bacteria|p__Bacteroidetes|c__Bacteroidia|o__Bacteroidales|f__Prevotellaceae|g__Prevotella|s__Prevotella_colorans	0	0	0	0.000768024	0	0	0	0	0	0	0	0	0	0	0	0	0	0	0	0	0	0	0	0	0	0	0	0	0	0	0	0	0	0	0	0	0	0	0	0	0	0	0	0	0	0	0	0	0
k__Bacteria|p__Bacteroidetes|c__Bacteroidia|o__Bacteroidales|f__Prevotellaceae|g__Prevotella|s__Prevotella_copri	0	0.046211884	0.001206248	3.914120454	0.004991081	0	0	0	0	0	0	0	0	0	0.000120203	0	9.76E-05	0	0	0	0	12.8442447	0.016440207	0.036262251	0.008726258	0.011179125	0.009772645	0.194096561	0.95860413	0.010162283	0.010713951	40.27156381	0.011251812	0.006579221	0.006868748	0.015389931	0.043185849	0.011066051	0.007948293	0.018431463	0.01288559	0.010827813	29.17984988	0.028255028	0.034382469	0.02593582	0.025341855	0.02419278	0.017501653
k__Bacteria|p__Bacteroidetes|c__Bacteroidia|o__Bacteroidales|f__Prevotellaceae|g__Prevotella|s__Prevotella_copri_CAG_164	0	0	0	0	0.003970178	0	0	0	0	0	0	0	0	0	0	0	0	0	0	0	0	0	0	0	0	0	0	0	0	0	0	0	0	0	0	0	0	0	0	0	0	0	0	0	0	0	0	0.002306983	0
k__Bacteria|p__Bacteroidetes|c__Bacteroidia|o__Bacteroidales|f__Prevotellaceae|g__Prevotella|s__Prevotella_corporis	0	0	0	0	0	0	0	0	0	0	0	0	0	0	0	0	0	0	0	0	0	0	0	0	0	0	0	0	0	0	0	0	0	0	0	0	0	0	0	0	0	0	0	0	0	0	0	0	0
k__Bacteria|p__Bacteroidetes|c__Bacteroidia|o__Bacteroidales|f__Prevotellaceae|g__Prevotella|s__Prevotella_denticola	0	0	0	0	0	0	0	0	0	0	0	0	0	0	0	0	0	0	0	0	0	0	0	0	0	0	0	0	0	0	0	0	0	0	0	0	0	0	0	0	0	0	0	0	0	0	0	0	0
k__Bacteria|p__Bacteroidetes|c__Bacteroidia|o__Bacteroidales|f__Prevotellaceae|g__Prevotella|s__Prevotella_disiens	0	0	0	0	0	0	0	0.00129747	0	0	0	0	0	0	0	0	0	0	0	0	0	0	0	0	0	0	0	0	0	0	0	0	0	0	0	0	0	0	0	0	0	0	0	0	0	0	0	0	0
k__Bacteria|p__Bacteroidetes|c__Bacteroidia|o__Bacteroidales|f__Prevotellaceae|g__Prevotella|s__Prevotella_intermedia	0	0	0	0	0	0	0	0	0	0	0	0	0	0	0	0	0	0	0	0	0	0	0	0	0	0	0	0	0	0	0	0	0	0	0	0	0	0	0	0	0	0	0	0	0	0	0	0	0
k__Bacteria|p__Bacteroidetes|c__Bacteroidia|o__Bacteroidales|f__Prevotellaceae|g__Prevotella|s__Prevotella_jejuni	0	0	0	0	0	0	0	0	0	0	0	0	0	0	0	0	0	0	0	0	0	0	0	0	0	0	0	0	0	0	0	0	0	0	0	0	0	0	0	0	0	0	0	0	0	0.002118983	0	0	0
k__Bacteria|p__Bacteroidetes|c__Bacteroidia|o__Bacteroidales|f__Prevotellaceae|g__Prevotella|s__Prevotella_melaninogenica	0	0	0	0	0	0	0	0	0	0	0	0	0	0	0	0	0	0	0	0	0	0	0	0	0	0	0	0	0	0	0	0	0	0	0	0	0	0	0	0	0	0	0	0	0	0.01192513	0	0	0
k__Bacteria|p__Bacteroidetes|c__Bacteroidia|o__Bacteroidales|f__Prevotellaceae|g__Prevotella|s__Prevotella_micans	0	0	0	0	0	0	0	0	0	0	0	0	0	0	0	0	0	0	0	0	0	0	0	0	0	0	0	0	0	0	0	0	0	0	0	0	0	0	0	0	0	0	0	0	0	0	0	0	0
k__Bacteria|p__Bacteroidetes|c__Bacteroidia|o__Bacteroidales|f__Prevotellaceae|g__Prevotella|s__Prevotella_multisaccharivorax	0	0	0	0	0.002854747	0	0	0	0	0	0	0	0	0	0	0	0	0	0	0	0	0	0	0	0	0	0	0	0	0	0	0	0	0	0	0	0	0	0	0	0	0	0	0	0	0	0	0	0
k__Bacteria|p__Bacteroidetes|c__Bacteroidia|o__Bacteroidales|f__Prevotellaceae|g__Prevotella|s__Prevotella_nigrescens	0	0	0	0	0	0	0	0	0	0	0	0	0	0	0	0	0	0	0	0	0	0	0	0	0	0	0	0	0	0	0	0	0	0	0	0	0	0	0	0	0	0	0	0	0	0	0	0	0
k__Bacteria|p__Bacteroidetes|c__Bacteroidia|o__Bacteroidales|f__Prevotellaceae|g__Prevotella|s__Prevotella_oralis	0	0	0	0	0	0	0	0	0	0	0	0	0	0	0	0	0	0	0	0	0	0	0	0	0	0	0	0	0	0	0	0	0	0	0	0	0	0	0	0	0	0	0	0	0	0	0	0	0
k__Bacteria|p__Bacteroidetes|c__Bacteroidia|o__Bacteroidales|f__Prevotellaceae|g__Prevotella|s__Prevotella_pallens	0	0	0	0	0	0	0	0	0	0	0	0	0	0	0	0	0	0	0	0	0	0	0	0	0	0	0	0	0	0	0	0	0	0	0	0	0	0	0	0	0	0	0	0	0	0.003689838	0	0	0
k__Bacteria|p__Bacteroidetes|c__Bacteroidia|o__Bacteroidales|f__Prevotellaceae|g__Prevotella|s__Prevotella_sp_885	0	0	0	0	0	0	0	0	0	0	0	0	0	0	0	0	0	0	0	0	0	0	0	0	0	0	0	0	0	0	0	0	0	0	0	0	0	0	0	0	0	0	0	0	0	0	0	0	0
k__Bacteria|p__Bacteroidetes|c__Bacteroidia|o__Bacteroidales|f__Prevotellaceae|g__Prevotella|s__Prevotella_sp_AM42_24	0	0	0	0	0	0	0	0	0	0	0	0	0	0	0	0	0	0	0	0	0	0	0	0	0	0	0	0	0	0	0	0	0	0	0	0	0	0	0	0	0	0	0	0	0	0	0	0.000211434	0
k__Bacteria|p__Bacteroidetes|c__Bacteroidia|o__Bacteroidales|f__Prevotellaceae|g__Prevotella|s__Prevotella_sp_BV3P1	0	0	0	0.002548666	0	0	0	0	0	0	0	0	0	0	0	0.000920293	0	0	0	0	0	0	0	0	0	0	0	0	0	0	0	0	0	0	0	0	0	0	0	0	0	0	0	0	0	0	0	0	0
k__Bacteria|p__Bacteroidetes|c__Bacteroidia|o__Bacteroidales|f__Prevotellaceae|g__Prevotella|s__Prevotella_sp_CAG_1031	0	0	0	0	0	0	0	0	0	0	0	0	0	0	0	0	0	0	0	0	0	0	0	0	0	0	0	0	0	0	0	0	0	0	0	0	0	0	0	0	0	0	0	0	0	0	0	0	0
k__Bacteria|p__Bacteroidetes|c__Bacteroidia|o__Bacteroidales|f__Prevotellaceae|g__Prevotella|s__Prevotella_sp_CAG_1092	0	0	0	0	0	0	0	0	0	0	0	0	0	0	0	0	0	0	0	0	0	0	0	0	0	0	0	0	0	0	0	0	0	0	0	0	0	0	0	0	0	0	0	0	0	0	0	0	0
k__Bacteria|p__Bacteroidetes|c__Bacteroidia|o__Bacteroidales|f__Prevotellaceae|g__Prevotella|s__Prevotella_sp_CAG_1185	0	0	0	0	0	0	0	0	0	0	0	0	0	0	0	0	0	0	0	0	0	0	0	0	0	0	0	0	0	0	0	0	0	0	0	0	0	0	0	0	0	0	0	0	0	0	0	0	0
k__Bacteria|p__Bacteroidetes|c__Bacteroidia|o__Bacteroidales|f__Prevotellaceae|g__Prevotella|s__Prevotella_sp_CAG_255	0	0	0	0	0	0	0	0	0	0	0	0	0	0	0	0	0	0	0	0	0	0	0	0	0	0	0	0	0	0	0	0	0	0	0	0	0	0	0	0	0	0	0	0	0	0	0	0	0
k__Bacteria|p__Bacteroidetes|c__Bacteroidia|o__Bacteroidales|f__Prevotellaceae|g__Prevotella|s__Prevotella_sp_CAG_279	0	0	0	0	0	0	0	0	0	0	0	0	0	0	0	0	0	0	0	0	0	0	0	0	0	0	0	0	0	0	0	0	0	0	0	0	0	0	0	0	0	0	0	0	0	0	0	0	0
k__Bacteria|p__Bacteroidetes|c__Bacteroidia|o__Bacteroidales|f__Prevotellaceae|g__Prevotella|s__Prevotella_sp_CAG_386	0	0	0	0	0	0	0	0	0	0	0	0	0	0	0	0	0	0	0	0	0	0	0	0	0	0	0	0	0	0	0	0	0	0	0	0	0	0	0	0	0	0	0	0	0	0	0	0	0
k__Bacteria|p__Bacteroidetes|c__Bacteroidia|o__Bacteroidales|f__Prevotellaceae|g__Prevotella|s__Prevotella_sp_CAG_487	0	0	0	0	0	0	0	0	0	0	0	0	0	0	0	0	0	0	0	0	0	0	0	0	0	0	0	0	0	0	0	0	0	0	0	0	0	0	0	0	0	0	0	0	0	0	0	0	0
k__Bacteria|p__Bacteroidetes|c__Bacteroidia|o__Bacteroidales|f__Prevotellaceae|g__Prevotella|s__Prevotella_sp_CAG_520	0	0	0	0	0	0	0	0	0	0	0	0	0	0	0	0	0	0	0	0	0	0	0	0	0	0	0	0	0	0	0	0	0	0	0.000555852	0	0	0	0	0	0	0	0	0	0	0	0	0	0
k__Bacteria|p__Bacteroidetes|c__Bacteroidia|o__Bacteroidales|f__Prevotellaceae|g__Prevotella|s__Prevotella_sp_CAG_5226	0	0	0	0	0	0	0	0	0	0	0	0	0	0	0	0	0	0	0	0	0	0	0	0	0	0	0	0	0	0	0	0	0	0	0	0	0	0	0	0	0	0	0	0	0	0	0	0.000234927	0
k__Bacteria|p__Bacteroidetes|c__Bacteroidia|o__Bacteroidales|f__Prevotellaceae|g__Prevotella|s__Prevotella_sp_CAG_592	0	0	0	0	0	0	0	0	0	0	0	0	0	0	0	0	0	0	0	0	0	0	0	0	0	0	0	0	0	0	0	0	0	0	0	0	0	0	0	0	0	0	0	0	0	0	0	0	0
k__Bacteria|p__Bacteroidetes|c__Bacteroidia|o__Bacteroidales|f__Prevotellaceae|g__Prevotella|s__Prevotella_sp_CAG_873	0	0	0	0	0	0	0	0	0	0	0	0	0	0	0	0	0	0	0	0	0	0	0	0	0	0	0	0	0	0	0	0	0	0	0	0	0	0	0	0	0	0	0	0	0	0	0	0	0
k__Bacteria|p__Bacteroidetes|c__Bacteroidia|o__Bacteroidales|f__Prevotellaceae|g__Prevotella|s__Prevotella_sp_CAG_891	0	0	0	0	0	0	0	0	0	0	0	0	0	0	0	0	0	0	0	0	0	0	0	0	0	0	0	0	0	0	0	0	0	0	0	0	0	0	0	0	0	0	0	0	0	0	0	0	0
k__Bacteria|p__Bacteroidetes|c__Bacteroidia|o__Bacteroidales|f__Prevotellaceae|g__Prevotella|s__Prevotella_sp_S7_1_8	0	0	0	0.001134915	0	0	0	0	0	0	0	0	0	0	0	0	0	0	0	0	0	0	0	0	0	0	0	0	0	0	0	0	0	0	0	0	0	0	0	0	0	0	0	0	0	0	0	0	0
k__Bacteria|p__Bacteroidetes|c__Bacteroidia|o__Bacteroidales|f__Prevotellaceae|g__Prevotella|s__Prevotella_sp_TF12_30	0	0	0	0	0	0	0	0	0	0	0	0	0	0	0	0	0	0	0	0	0	0	0	0	0	0	0	0	0	0	0	0	0	0	0	0	0	0	0	0.000139714	0.000931017	0.000606632	0.00150256	0	0	0	0	0	0
k__Bacteria|p__Bacteroidetes|c__Bacteroidia|o__Bacteroidales|f__Prevotellaceae|g__Prevotella|s__Prevotella_stercorea	0	0	0	0	0	0	0	0	0	0	0	0	0	0	0	0	0	0	0	0	0	0	0	0	0	0	0	0	0	0	0	0	0	0	0.238043803	0.000674798	0	0	0	0	0	0	0.000372535	0	0	0	0	0	0
k__Bacteria|p__Bacteroidetes|c__Bacteroidia|o__Bacteroidales|f__Prevotellaceae|g__Prevotella|s__Prevotella_stercorea_CAG_629	0	0	0	0	0	0	0	0	0	0	0	0	0	0	0	0	0	0	0	0	0	0	0	0	0	0	0	0	0	0	0	0	0	0	0.055064131	0	0	0	0	0	0	0	0.000360118	0	0	0	0	0	0
k__Bacteria|p__Bacteroidetes|c__Bacteroidia|o__Bacteroidales|f__Prevotellaceae|g__Prevotella|s__Prevotella_timonensis	0	0	0	0	0	0	0	0.018488947	0	0	0	0	0	0	0	0.038936362	0	0	0	0	0	0	0	0	0	0	0	0	0	0	0	0	0	0	0	0	0	0	0	0	0	0	0	0	0	0	0	0	0
k__Bacteria|p__Bacteroidetes|c__Bacteroidia|o__Bacteroidales|f__Rikenellaceae	9.139225275	2.934392925	0.009856766	7.645084254	0.649317882	0.029115873	0.002804987	0.045689478	0.74331063	7.16285546	0.635131396	0.007631092	1.248234189	1.368998745	0.110195959	0.603780604	0.011488688	0.009985002	9.424674861	3.253937518	2.547040917	2.980604422	0.002156899	0.007520551	3.223853606	0.447209122	1.074144763	0.138799273	0.27585451	0.034542977	2.493452179	0.167737994	0	0.017902115	1.757262941	0.058435239	0.003392415	0.006815245	1.310149976	0.00945217	0.046370912	0	0.001937184	0.014648417	0.012899086	0.015147054	0.018619781	0.009077578	0.007043486
k__Bacteria|p__Bacteroidetes|c__Bacteroidia|o__Bacteroidales|f__Rikenellaceae|g__Alistipes	9.139225275	2.934392925	0.009856766	7.645084254	0.649317882	0.029115873	0.002804987	0.045689478	0.74331063	7.16285546	0.635131396	0.007631092	1.248234189	1.368998745	0.110195959	0.603780604	0.011488688	0.009985002	9.424674861	3.253937518	2.547040917	2.980604422	0.002156899	0.007520551	3.223853606	0.447209122	1.074144763	0.138799273	0.27585451	0.034542977	2.493452179	0.167737994	0	0.017902115	1.757262941	0.058435239	0.003392415	0.006815245	1.310149976	0.00945217	0.046370912	0	0.001937184	0.014648417	0.012899086	0.015147054	0.018619781	0.009077578	0.007043486
k__Bacteria|p__Bacteroidetes|c__Bacteroidia|o__Bacteroidales|f__Rikenellaceae|g__Alistipes|s__Alistipes_finegoldii	0.389175329	0.951934513	0	0.191477731	0	0	0	0	0	0.002418128	0	0	0.074687327	0.626901277	0.000871471	0.590067097	0.001578474	0	4.855093742	0.830712546	0.000565233	0	0	0	0.000116537	0.050242067	0.012740192	0.084167259	0	0	0	0	0	0	1.1170202	0.008449152	0	0	9.51E-05	0	0.018823758	0	0	0	0	0	0	0	0
k__Bacteria|p__Bacteroidetes|c__Bacteroidia|o__Bacteroidales|f__Rikenellaceae|g__Alistipes|s__Alistipes_indistinctus	0	0.055769674	0	0.54142772	0.000864932	0.029115873	0	0.028783753	0	0.002784965	0	0	0.01542243	0	0.040604521	0	0	0.003132649	0.288050058	0	0.077128559	0	0	0	0.053751326	0	0.004826733	0	0.130838868	0.034542977	0.003178986	0.000289292	0	0.017902115	0.010903641	0	0	0	0.000792294	0	0	0	0	0	0	0	0	0	0
k__Bacteria|p__Bacteroidetes|c__Bacteroidia|o__Bacteroidales|f__Rikenellaceae|g__Alistipes|s__Alistipes_obesi	0	0	0	0.02190092	0.164644226	0	0	0	0	0	0	0	0	0	0.03422776	0	0	0	0	0	0	0.091006774	0	0	0.323500849	0.00440898	0	0.018632674	0	0	0	0	0	0	0.130342432	0	0	0	0.013893667	0.00945217	0	0	0	0	0	0	0.012033085	0	0
k__Bacteria|p__Bacteroidetes|c__Bacteroidia|o__Bacteroidales|f__Rikenellaceae|g__Alistipes|s__Alistipes_onderdonkii	0.645769382	0	0	0	0	0	0	0	0	0	0	0	0.079218519	0	0	0	0	0	0	0.002058025	0	0	0	0	0	0	0.074313813	0.002934162	0	0	0	0	0	0	0	0	0	0	0	0	0.006008581	0	0	0	0	0	0	0	0
k__Bacteria|p__Bacteroidetes|c__Bacteroidia|o__Bacteroidales|f__Rikenellaceae|g__Alistipes|s__Alistipes_putredinis	4.103064188	1.826553635	0.006996236	6.806729566	0.414377873	0	0.002804987	0.015948068	0.702756351	6.874963433	0.598611524	0.002149861	0.49605178	0.004516782	0.0033777	0.003056283	0.004458783	0.004321942	3.97361251	2.216780092	2.038903222	2.643928353	0.000274003	0.007520551	1.784356638	0.333626038	0.855076628	0.012878539	0	0	0	0.12723067	0	0	0.005077116	0.041157008	0.002109019	0	1.054397484	0	0.002018508	0	0.000974801	0.008279197	0.00523338	0.010588232	0.006586695	0.003848104	0.006632146
k__Bacteria|p__Bacteroidetes|c__Bacteroidia|o__Bacteroidales|f__Rikenellaceae|g__Alistipes|s__Alistipes_putredinis_CAG_67	0.359494595	0	0.002853637	0.076914935	0.066439038	0	0	0	0.04055428	0.27553936	0.035782651	0	0.068754923	0	0.029924499	0.000755549	0.003563771	0.00252535	0.30745524	0.121186506	0.42824078	0.245676006	0.001882896	0	0.184943532	0.037809539	0.065613776	0.004259748	0	0	0.000208999	0.038713713	0	0	0.003781782	0.006464452	0.001283395	0.001843373	0.103270764	0	0	0	0.000962383	0.00636922	0.006967059	0.004558822	0	0.004797209	0
k__Bacteria|p__Bacteroidetes|c__Bacteroidia|o__Bacteroidales|f__Rikenellaceae|g__Alistipes|s__Alistipes_sp_An31A	0	0	0	0	0	0	0	0	0	0	0	0	0	0	0	0	0	0	0	0	0	0	0	0	0	0	0	0	0	0	0	0	0	0	0	0	0	0	0	0	0	0	0	0	0	0	0	0	0
k__Bacteria|p__Bacteroidetes|c__Bacteroidia|o__Bacteroidales|f__Rikenellaceae|g__Alistipes|s__Alistipes_sp_An54	0	0	0	0	0	0	0	0	0	0	0	0	0	0	0	0	0	0	0	0	0	0	0	0	0	0	0	0	0	0	0	0	0	0	0	0	0	0	0	0	0	0	0	0	0	0	0	0	0
k__Bacteria|p__Bacteroidetes|c__Bacteroidia|o__Bacteroidales|f__Rikenellaceae|g__Alistipes|s__Alistipes_sp_CAG_157	0	0	0	0	0	0	0	0	0	0	0	0	0	0	0	0	0	0	0	0	0	0	0	0	0	0	0	0	0	0	2.490069694	0	0	0	0.465615744	0.000311881	0	0	0	0	0	0	0	0	0	0	0	0	0
k__Bacteria|p__Bacteroidetes|c__Bacteroidia|o__Bacteroidales|f__Rikenellaceae|g__Alistipes|s__Alistipes_sp_CAG_268	0.005467917	0.000224493	0	0.000846294	0	0	0	0	0	0.00122778	0	0	0.003139079	9.74E-05	0	0.000329488	0	0	0.000463311	0	0	0	0	0	0.000139844	0	0.000381372	0	0	0	0	0	0	0	0.000461556	0	0	0.00105834	0.000215504	0	0	0	0	0	0	0	0	0	0
k__Bacteria|p__Bacteroidetes|c__Bacteroidia|o__Bacteroidales|f__Rikenellaceae|g__Alistipes|s__Alistipes_sp_CAG_29	2.778686498	0	0	0	0.002731861	0	0	0.000949933	0	0.005929281	0.000737221	0.005475141	0.49300369	0.737477202	0.001190008	0.001579269	0.00188766	0	0	0	0.002029699	0	0	0	0.021354161	0.020760601	0.060667864	0	0	0	0	0	0	0	0	0.001185149	0	0.001494469	0.004145282	0	0.000758896	0	0	0	0.000698647	0	0	0.000427567	0.00041134
k__Bacteria|p__Bacteroidetes|c__Bacteroidia|o__Bacteroidales|f__Rikenellaceae|g__Alistipes|s__Alistipes_sp_HGB5	0.857567367	0.096223313	0	0.005787087	0.000264679	0	0	0	0	0	0	0	0.017483304	0	0	0.007998599	0	0	0	0.083194112	0.000173424	0	0	0	0.85569072	0.000357485	0.000530345	0.015921925	0.145015642	0	0	0.00149789	0	0	0.02396121	0.000408281	0	0.002419063	0.133339905	0	0.018768992	0	0	0	0	0	0	0	0
k__Bacteria|p__Bacteroidetes|c__Bacteroidia|o__Bacteroidales|f__Rikenellaceae|g__Alistipes|s__Alistipes_timonensis	0	0.003681685	0	0	0	0	0	0	0	0	0	0	0.000473137	0	0	0	0	0	0	0	0	0	0	0	0	0	0	0	0	0	0	0	0	0	0.000104222	0.000459316	0	0	0	0	0	0	0	0	0	0	0	0	0
k__Bacteria|p__Bacteroidetes|c__Bacteroidia|o__Bacteroidales|f__Tannerellaceae	0	0.238001868	3.964522394	0.39422634	1.129009909	0.955861328	1.668253041	1.117878485	0.716833452	2.348114904	1.428747097	0.117980458	1.170562462	1.520262228	2.249343838	0.005220676	3.408633464	1.42697474	0.38772654	2.180165952	0.324347173	0.525898207	0.15543724	0.137692058	0.045337386	0.094746723	0.236146428	0.155376544	0.656393226	2.839955473	0.212964533	0.058803443	0	0.204932595	0.250004557	0.145671311	0.810378402	3.84826426	3.716784092	4.375919433	0.729847012	0.027550259	0.009071238	0.005501049	0.005427449	0.005748661	1.421112066	2.96492876	0.156089276
k__Bacteria|p__Bacteroidetes|c__Bacteroidia|o__Bacteroidales|f__Tannerellaceae|g__Parabacteroides	0	0.238001868	3.964522394	0.341893073	1.129009909	0.955861328	1.668253041	1.117878485	0.716833452	2.348114904	1.428747097	0.117980458	1.170562462	1.520262228	2.249343838	0.005220676	3.408633464	1.42697474	0.38772654	2.180165952	0.324347173	0.525898207	0.15543724	0.135512417	0.045337386	0.093612481	0.236146428	0.155148166	0.656393226	2.839955473	0.212964533	0.058803443	0	0.204932595	0.250004557	0.145671311	0.810378402	3.84826426	3.716784092	4.375919433	0.729847012	0.027550259	0.009071238	0.005501049	0.005427449	0.005748661	1.421112066	2.96492876	0.156089276
k__Bacteria|p__Bacteroidetes|c__Bacteroidia|o__Bacteroidales|f__Tannerellaceae|g__Parabacteroides|s__Parabacteroides_distasonis	0	0.238001868	3.961730792	0.341893073	0.141144553	0.955861328	1.580147318	0.785811131	0.715379479	0.686703527	0.981016141	0.096146887	0.509053936	1.517504678	2.246212554	0.00310741	0.002587396	1.404702062	0.374721512	1.623438934	0.324347173	0.345482093	0.15543724	0.135512417	0.045337386	0.055763222	0.047760822	0.155148166	0.655788028	2.568107075	0.119398958	0.058803443	0	0.134577318	0.062647547	0.069232007	0.80944651	3.84826426	0.391627737	1.584208405	0.729847012	0.027550259	0.005184451	0.005161673	0.004405355	0.005487966	1.315303183	2.893529754	0.152578803
k__Bacteria|p__Bacteroidetes|c__Bacteroidia|o__Bacteroidales|f__Tannerellaceae|g__Parabacteroides|s__Parabacteroides_goldsteinii	0	0	0.002791602	0	0	0	0.088105723	0.012426364	0	0	0	0	0	0	0	0	0	0	0	0.544410048	0	0	0	0	0	0	0	0	0	0	0	0	0	0	0.022551727	0	0	0	0.159422222	0	0	0	0	0	0	0	0	0	0
k__Bacteria|p__Bacteroidetes|c__Bacteroidia|o__Bacteroidales|f__Tannerellaceae|g__Parabacteroides|s__Parabacteroides_gordonii	0	0	0	0	0	0	0	0	0	0.13009231	0	0	0.016473339	0	0	0	0	0	0	0	0	0	0	0	0	0	0.115638991	0	0.000605198	0.163958336	0	0	0	0.069437503	0	0	0	0	0	0	0	0	0	0	0	0	0	0	0
k__Bacteria|p__Bacteroidetes|c__Bacteroidia|o__Bacteroidales|f__Tannerellaceae|g__Parabacteroides|s__Parabacteroides_johnsonii	0	0	0	0	0	0	0	0	0	0	0	0.016577679	0.129935113	0	0	0	0	0	0	0.007851678	0	0	0	0	0	0	0.000190686	0	0	0	0	0	0	0	0.000878445	0	0	0	0	0	0	0	0	0	0	0	0	0	0
k__Bacteria|p__Bacteroidetes|c__Bacteroidia|o__Bacteroidales|f__Tannerellaceae|g__Parabacteroides|s__Parabacteroides_merdae	0	0	0	0	0.987865356	0	0	0.31964099	0.001445712	1.531319068	0.447730956	0.005249802	0.515100074	0.00275755	0.003137294	0.002113266	3.406046068	0.00517216	0.013005028	0.004465291	0	0.180416114	0	0	0	0.037849259	0.003259535	0	0	0.000732153	0.093565575	0	0	0.000917774	0.1639318	0.076444974	0.000931892	0	3.165734132	2.791711028	0	0	0.003886786	0.000339376	0.001015625	0.00026738	0.105814089	0.071394307	0.003510473
k__Bacteria|p__Bacteroidetes|c__Bacteroidia|o__Bacteroidales|f__Tannerellaceae|g__Parabacteroides|s__Parabacteroides_sp_426_9	0	0	0	0	0	0	0	0	0	0	0	0	0	0	0	0	0	0.017100518	0	0	0	0	0	0	0	0	0.016178494	0	0	0.017132379	0	0	0	0	0	0	0	0	0	0	0	0	0	0	0	0	0	0	0
k__Bacteria|p__Bacteroidetes|c__Bacteroidia|o__Bacteroidales|f__Tannerellaceae|g__Parabacteroides|s__Parabacteroides_sp_CAG_409	0	0	0	0	0	0	0	0	0	0	0	0	0	0	0	0	0	0	0	0	0	0	0	0	0	0	0	0	0	0	0	0	0	0	0	0	0	0	0	0	0	0	0	0	0	0	0	0	0
k__Bacteria|p__Bacteroidetes|c__Bacteroidia|o__Bacteroidales|f__Tannerellaceae|g__Parabacteroides|s__Parabacteroides_sp_HGS0025	0	0	0	0	0	0	0	0	0	0	0	0	0	0	0	0	0	0	0	0	0	0	0	0	0	0	0.053111941	0	0	0.090018208	0	0	0	0	0	0	0	0	0	0	0	0	0	0	0	0	0	0	0
k__Bacteria|p__Bacteroidetes|c__Bacteroidia|o__Bacteroidales|f__Tannerellaceae|g__Tannerella	0	0	0	0.052328376	0	0	0	0	0	0	0	0	0	0	0	0	0	0	0	0	0	0	0	0.00217964	0	0.001134242	0	0.000228378	0	0	0	0	0	0	0	0	0	0	0	0	0	0	0	0	0	0	0	0	0
k__Bacteria|p__Bacteroidetes|c__Bacteroidia|o__Bacteroidales|f__Tannerellaceae|g__Tannerella|s__Tannerella_forsythia	0	0	0	0	0	0	0	0	0	0	0	0	0	0	0	0	0	0	0	0	0	0	0	0	0	0	0	0	0	0	0	0	0	0	0	0	0	0	0	0	0	0	0	0	0	0	0	0	0
k__Bacteria|p__Bacteroidetes|c__Bacteroidia|o__Bacteroidales|f__Tannerellaceae|g__Tannerella|s__Tannerella_sp_6_1_58FAA_CT1	0	0	0	0.011794308	0	0	0	0	0	0	0	0	0	0	0	0	0	0	0	0	0	0	0	0.00217964	0	0	0	0.000228378	0	0	0	0	0	0	0	0	0	0	0	0	0	0	0	0	0	0	0	0	0
k__Bacteria|p__Bacteroidetes|c__Bacteroidia|o__Bacteroidales|f__Tannerellaceae|g__Tannerella|s__Tannerella_sp_CAG_118	0	0	0	0.040534068	0	0	0	0	0	0	0	0	0	0	0	0	0	0	0	0	0	0	0	0	0	0.001134242	0	0	0	0	0	0	0	0	0	0	0	0	0	0	0	0	0	0	0	0	0	0	0
k__Bacteria|p__Bacteroidetes|c__Flavobacteriia	0	0	0	0	0	0	0	0.004378961	0	0	0	0	0	0	0	0	0	0	0	0	0	0	0	0	0	0	0	0	0	0	0	0	0	0	0	0	0	0	0	0	0	0	0	0	0	0.000548128	0	0	0
k__Bacteria|p__Bacteroidetes|c__Flavobacteriia|o__Flavobacteriales	0	0	0	0	0	0	0	0.004378961	0	0	0	0	0	0	0	0	0	0	0	0	0	0	0	0	0	0	0	0	0	0	0	0	0	0	0	0	0	0	0	0	0	0	0	0	0	0.000548128	0	0	0
k__Bacteria|p__Bacteroidetes|c__Flavobacteriia|o__Flavobacteriales|f__Flavobacteriaceae	0	0	0	0	0	0	0	0.004378961	0	0	0	0	0	0	0	0	0	0	0	0	0	0	0	0	0	0	0	0	0	0	0	0	0	0	0	0	0	0	0	0	0	0	0	0	0	0.000548128	0	0	0
k__Bacteria|p__Bacteroidetes|c__Flavobacteriia|o__Flavobacteriales|f__Flavobacteriaceae|g__Capnocytophaga	0	0	0	0	0	0	0	0	0	0	0	0	0	0	0	0	0	0	0	0	0	0	0	0	0	0	0	0	0	0	0	0	0	0	0	0	0	0	0	0	0	0	0	0	0	0.000548128	0	0	0
k__Bacteria|p__Bacteroidetes|c__Flavobacteriia|o__Flavobacteriales|f__Flavobacteriaceae|g__Capnocytophaga|s__Capnocytophaga_leadbetteri	0	0	0	0	0	0	0	0	0	0	0	0	0	0	0	0	0	0	0	0	0	0	0	0	0	0	0	0	0	0	0	0	0	0	0	0	0	0	0	0	0	0	0	0	0	0.000548128	0	0	0
k__Bacteria|p__Bacteroidetes|c__Flavobacteriia|o__Flavobacteriales|f__Flavobacteriaceae|g__Chryseobacterium	0	0	0	0	0	0	0	0.004378961	0	0	0	0	0	0	0	0	0	0	0	0	0	0	0	0	0	0	0	0	0	0	0	0	0	0	0	0	0	0	0	0	0	0	0	0	0	0	0	0	0
k__Bacteria|p__Bacteroidetes|c__Flavobacteriia|o__Flavobacteriales|f__Flavobacteriaceae|g__Chryseobacterium|s__Chryseobacterium_hominis	0	0	0	0	0	0	0	0.004378961	0	0	0	0	0	0	0	0	0	0	0	0	0	0	0	0	0	0	0	0	0	0	0	0	0	0	0	0	0	0	0	0	0	0	0	0	0	0	0	0	0
k__Bacteria|p__Candidatus_Melainabacteria	0	0	0	0	0	0	0	0	0	0	0	0	0	0	0	0	0	0	0	0	0	0	0	0	0	0	0	0	0	0	0	0	0	0	0	0	0	0	0	0	0	0	0	0	0	0	0	0	0
k__Bacteria|p__Candidatus_Melainabacteria|c__Candidatus_Melainabacteria_unclassified	0	0	0	0	0	0	0	0	0	0	0	0	0	0	0	0	0	0	0	0	0	0	0	0	0	0	0	0	0	0	0	0	0	0	0	0	0	0	0	0	0	0	0	0	0	0	0	0	0
k__Bacteria|p__Candidatus_Melainabacteria|c__Candidatus_Melainabacteria_unclassified|o__Candidatus_Gastranaerophilales	0	0	0	0	0	0	0	0	0	0	0	0	0	0	0	0	0	0	0	0	0	0	0	0	0	0	0	0	0	0	0	0	0	0	0	0	0	0	0	0	0	0	0	0	0	0	0	0	0
k__Bacteria|p__Candidatus_Melainabacteria|c__Candidatus_Melainabacteria_unclassified|o__Candidatus_Gastranaerophilales|f__Candidatus_Gastranaerophilales_unclassified	0	0	0	0	0	0	0	0	0	0	0	0	0	0	0	0	0	0	0	0	0	0	0	0	0	0	0	0	0	0	0	0	0	0	0	0	0	0	0	0	0	0	0	0	0	0	0	0	0
k__Bacteria|p__Candidatus_Melainabacteria|c__Candidatus_Melainabacteria_unclassified|o__Candidatus_Gastranaerophilales|f__Candidatus_Gastranaerophilales_unclassified|g__Candidatus_Gastranaerophilales_unclassified	0	0	0	0	0	0	0	0	0	0	0	0	0	0	0	0	0	0	0	0	0	0	0	0	0	0	0	0	0	0	0	0	0	0	0	0	0	0	0	0	0	0	0	0	0	0	0	0	0
k__Bacteria|p__Candidatus_Melainabacteria|c__Candidatus_Melainabacteria_unclassified|o__Candidatus_Gastranaerophilales|f__Candidatus_Gastranaerophilales_unclassified|g__Candidatus_Gastranaerophilales_unclassified|s__Candidatus_Gastranaerophilales_bacterium	0	0	0	0	0	0	0	0	0	0	0	0	0	0	0	0	0	0	0	0	0	0	0	0	0	0	0	0	0	0	0	0	0	0	0	0	0	0	0	0	0	0	0	0	0	0	0	0	0
k__Bacteria|p__Firmicutes	23.15246485	18.41782679	40.86677368	20.27604474	35.37400691	23.07867527	17.59416563	17.96982753	31.15342768	27.64476924	19.08318703	29.13264067	22.95112399	27.00289668	37.36012639	38.10993822	17.57371362	19.00294213	20.47807594	23.47272614	40.53013929	22.9124304	26.58505849	46.90791062	24.24582433	38.68683293	33.35031248	30.81259455	41.94906524	28.93092939	33.17607487	16.45798882	36.84392054	12.89024546	39.9712937	42.00195146	27.83200827	23.14213041	22.59954516	22.72164633	69.01392099	19.37515203	29.38126116	23.72078306	19.64914431	48.6502838	20.34685388	9.443735441	25.10408715
k__Bacteria|p__Firmicutes|c__Bacilli	0.05139004	0.49032639	0.04447952	0.214141784	0.328711831	0.72286262	0.114020885	0.028281756	0.053904395	0.112551521	0.008438442	0.23511437	0.06400991	0.431876146	0.725045537	0.946249026	0.429914509	0.431090959	0.246459827	0.040998358	0.255915488	0.052077702	0.159708884	2.599429725	0.31477459	0.201356647	2.611340083	0.148768473	0.200920852	0.787371946	0.700509819	0.115774702	0.299359961	0.362590631	0.335094645	0.158509485	1.464370571	0.144428537	0.034404573	0.04125316	5.284852202	0.446097875	0.766143955	0.096761634	2.981856001	10.26920096	0.22398409	0.077084239	0.325679505
k__Bacteria|p__Firmicutes|c__Bacilli|o__Bacillales	0	0	0	0	0	0	0	0	0	0	0	0	0	0	0	0	0	0	0	0	0	0	0	0	0	0	0	0	0	0	0	0	0	0	0	0	0	0	0	0	0	0	0	0	0	0	0	0	0
k__Bacteria|p__Firmicutes|c__Bacilli|o__Bacillales|f__Bacillaceae	0	0	0	0	0	0	0	0	0	0	0	0	0	0	0	0	0	0	0	0	0	0	0	0	0	0	0	0	0	0	0	0	0	0	0	0	0	0	0	0	0	0	0	0	0	0	0	0	0
k__Bacteria|p__Firmicutes|c__Bacilli|o__Bacillales|f__Bacillaceae|g__Bacillus	0	0	0	0	0	0	0	0	0	0	0	0	0	0	0	0	0	0	0	0	0	0	0	0	0	0	0	0	0	0	0	0	0	0	0	0	0	0	0	0	0	0	0	0	0	0	0	0	0
k__Bacteria|p__Firmicutes|c__Bacilli|o__Bacillales|f__Bacillaceae|g__Bacillus|s__Bacillus_aerius	0	0	0	0	0	0	0	0	0	0	0	0	0	0	0	0	0	0	0	0	0	0	0	0	0	0	0	0	0	0	0	0	0	0	0	0	0	0	0	0	0	0	0	0	0	0	0	0	0
k__Bacteria|p__Firmicutes|c__Bacilli|o__Bacillales|f__Staphylococcaceae	0	0	0	0	0	0	0	0	0	0	0	0	0	0	0	0	0	0	0	0	0	0	0	0	0	0	0	0	0	0	0	0	0	0	0	0	0	0	0	0	0	0	0	0	0	0	0	0	0
k__Bacteria|p__Firmicutes|c__Bacilli|o__Bacillales|f__Staphylococcaceae|g__Staphylococcus	0	0	0	0	0	0	0	0	0	0	0	0	0	0	0	0	0	0	0	0	0	0	0	0	0	0	0	0	0	0	0	0	0	0	0	0	0	0	0	0	0	0	0	0	0	0	0	0	0
k__Bacteria|p__Firmicutes|c__Bacilli|o__Bacillales|f__Staphylococcaceae|g__Staphylococcus|s__Staphylococcus_aureus	0	0	0	0	0	0	0	0	0	0	0	0	0	0	0	0	0	0	0	0	0	0	0	0	0	0	0	0	0	0	0	0	0	0	0	0	0	0	0	0	0	0	0	0	0	0	0	0	0
k__Bacteria|p__Firmicutes|c__Bacilli|o__Bacillales|f__Staphylococcaceae|g__Staphylococcus|s__Staphylococcus_carnosus	0	0	0	0	0	0	0	0	0	0	0	0	0	0	0	0	0	0	0	0	0	0	0	0	0	0	0	0	0	0	0	0	0	0	0	0	0	0	0	0	0	0	0	0	0	0	0	0	0
k__Bacteria|p__Firmicutes|c__Bacilli|o__Lactobacillales	0.05139004	0.49032639	0.04447952	0.214141784	0.328711831	0.72286262	0.114020885	0.028281756	0.053904395	0.112551521	0.008438442	0.23511437	0.06400991	0.431876146	0.725045537	0.946249026	0.429914509	0.431090959	0.246459827	0.040998358	0.255915488	0.052077702	0.159708884	2.599429725	0.31477459	0.201356647	2.611340083	0.148768473	0.200920852	0.787371946	0.700509819	0.115774702	0.299359961	0.362590631	0.335094645	0.158509485	1.464370571	0.144428537	0.034404573	0.04125316	5.284852202	0.446097875	0.766143955	0.096761634	2.981856001	10.26920096	0.22398409	0.077084239	0.325679505
k__Bacteria|p__Firmicutes|c__Bacilli|o__Lactobacillales|f__Aerococcaceae	0.001801689	0	0	0	0	0	0	0	0	0	0	0	0	0	3.01E-05	0	0.000235957	0	0	0	0	0	0	0.002913224	0	0	0	8.44E-05	0	0	0	0	0	0	0	0.00049901	0	0	0	0	0	0	0	0	0	0	0.000713342	0	0.005223449
k__Bacteria|p__Firmicutes|c__Bacilli|o__Lactobacillales|f__Aerococcaceae|g__Abiotrophia	0.001801689	0	0	0	0	0	0	0	0	0	0	0	0	0	3.01E-05	0	0.000235957	0	0	0	0	0	0	0.002913224	0	0	0	8.44E-05	0	0	0	0	0	0	0	0.00049901	0	0	0	0	0	0	0	0	0	0	0.000713342	0	0.005223449
k__Bacteria|p__Firmicutes|c__Bacilli|o__Lactobacillales|f__Aerococcaceae|g__Abiotrophia|s__Abiotrophia_defectiva	0	0	0	0	0	0	0	0	0	0	0	0	0	0	0	0	0	0	0	0	0	0	0	0.00102385	0	0	0	0	0	0	0	0	0	0	0	0	0	0	0	0	0	0	0	0	0	0	0	0	0.002693429
k__Bacteria|p__Firmicutes|c__Bacilli|o__Lactobacillales|f__Aerococcaceae|g__Abiotrophia|s__Abiotrophia_sp_HMSC24B09	0.001801689	0	0	0	0	0	0	0	0	0	0	0	0	0	3.01E-05	0	0.000235957	0	0	0	0	0	0	0.001889374	0	0	0	8.44E-05	0	0	0	0	0	0	0	0.00049901	0	0	0	0	0	0	0	0	0	0	0.000713342	0	0.00253002
k__Bacteria|p__Firmicutes|c__Bacilli|o__Lactobacillales|f__Carnobacteriaceae	0	0	0	0	0	0	0	0	0	0	0	0	0	0	0	0	0	0	0	0	0	0	0	0.002327413	0	0	0	0	0	0.000841976	0	0.000964307	0	0	0	0	0.000514993	0	0	0	0	0	0.001024472	0	0	0	0	0	0.000298644
k__Bacteria|p__Firmicutes|c__Bacilli|o__Lactobacillales|f__Carnobacteriaceae|g__Granulicatella	0	0	0	0	0	0	0	0	0	0	0	0	0	0	0	0	0	0	0	0	0	0	0	0.002327413	0	0	0	0	0	0.000841976	0	0.000964307	0	0	0	0	0.000514993	0	0	0	0	0	0.001024472	0	0	0	0	0	0.000298644
k__Bacteria|p__Firmicutes|c__Bacilli|o__Lactobacillales|f__Carnobacteriaceae|g__Granulicatella|s__Granulicatella_adiacens	0	0	0	0	0	0	0	0	0	0	0	0	0	0	0	0	0	0	0	0	0	0	0	0.002327413	0	0	0	0	0	0.000841976	0	0.000964307	0	0	0	0	0.000514993	0	0	0	0	0	0.001024472	0	0	0	0	0	0.000298644
k__Bacteria|p__Firmicutes|c__Bacilli|o__Lactobacillales|f__Enterococcaceae	0	0	0	0	0	0	0	0	0	0	0	0	0	0	0	0	0	0	0	0	0	0	0.036140353	0	0	0	0.004069949	0	0	0	0.000489498	0	0	0	0	0	0	0	0	0	0	0	0	0	0	0	0.020395325	0	0
k__Bacteria|p__Firmicutes|c__Bacilli|o__Lactobacillales|f__Enterococcaceae|g__Enterococcus	0	0	0	0	0	0	0	0	0	0	0	0	0	0	0	0	0	0	0	0	0	0	0.036140353	0	0	0	0.004069949	0	0	0	0.000489498	0	0	0	0	0	0	0	0	0	0	0	0	0	0	0	0.020395325	0	0
k__Bacteria|p__Firmicutes|c__Bacilli|o__Lactobacillales|f__Enterococcaceae|g__Enterococcus|s__Enterococcus_avium	0	0	0	0	0	0	0	0	0	0	0	0	0	0	0	0	0	0	0	0	0	0	0	0	0	0	0	0	0	0	0	0	0	0	0	0	0	0	0	0	0	0	0	0	0	0	0.020395325	0	0
k__Bacteria|p__Firmicutes|c__Bacilli|o__Lactobacillales|f__Enterococcaceae|g__Enterococcus|s__Enterococcus_casseliflavus	0	0	0	0	0	0	0	0	0	0	0	0	0	0	0	0	0	0	0	0	0	0	0	0	0	0	0	0	0	0	0	0	0	0	0	0	0	0	0	0	0	0	0	0	0	0	0	0	0
k__Bacteria|p__Firmicutes|c__Bacilli|o__Lactobacillales|f__Enterococcaceae|g__Enterococcus|s__Enterococcus_durans	0	0	0	0	0	0	0	0	0	0	0	0	0	0	0	0	0	0	0	0	0	0	0	0	0	0	0	0	0	0	0	0	0	0	0	0	0	0	0	0	0	0	0	0	0	0	0	0	0
k__Bacteria|p__Firmicutes|c__Bacilli|o__Lactobacillales|f__Enterococcaceae|g__Enterococcus|s__Enterococcus_faecalis	0	0	0	0	0	0	0	0	0	0	0	0	0	0	0	0	0	0	0	0	0	0	0	0	0	0	0	0	0	0	0.000489498	0	0	0	0	0	0	0	0	0	0	0	0	0	0	0	0	0	0
k__Bacteria|p__Firmicutes|c__Bacilli|o__Lactobacillales|f__Enterococcaceae|g__Enterococcus|s__Enterococcus_faecium	0	0	0	0	0	0	0	0	0	0	0	0	0	0	0	0	0	0	0	0	0	0	0.036140353	0	0	0	0.004069949	0	0	0	0	0	0	0	0	0	0	0	0	0	0	0	0	0	0	0	0	0	0
k__Bacteria|p__Firmicutes|c__Bacilli|o__Lactobacillales|f__Enterococcaceae|g__Enterococcus|s__Enterococcus_gallinarum	0	0	0	0	0	0	0	0	0	0	0	0	0	0	0	0	0	0	0	0	0	0	0	0	0	0	0	0	0	0	0	0	0	0	0	0	0	0	0	0	0	0	0	0	0	0	0	0	0
k__Bacteria|p__Firmicutes|c__Bacilli|o__Lactobacillales|f__Enterococcaceae|g__Enterococcus|s__Enterococcus_hirae	0	0	0	0	0	0	0	0	0	0	0	0	0	0	0	0	0	0	0	0	0	0	0	0	0	0	0	0	0	0	0	0	0	0	0	0	0	0	0	0	0	0	0	0	0	0	0	0	0
k__Bacteria|p__Firmicutes|c__Bacilli|o__Lactobacillales|f__Enterococcaceae|g__Enterococcus|s__Enterococcus_raffinosus	0	0	0	0	0	0	0	0	0	0	0	0	0	0	0	0	0	0	0	0	0	0	0	0	0	0	0	0	0	0	0	0	0	0	0	0	0	0	0	0	0	0	0	0	0	0	0	0	0
k__Bacteria|p__Firmicutes|c__Bacilli|o__Lactobacillales|f__Enterococcaceae|g__Enterococcus|s__Enterococcus_sp_HSIEG1	0	0	0	0	0	0	0	0	0	0	0	0	0	0	0	0	0	0	0	0	0	0	0	0	0	0	0	0	0	0	0	0	0	0	0	0	0	0	0	0	0	0	0	0	0	0	0	0	0
k__Bacteria|p__Firmicutes|c__Bacilli|o__Lactobacillales|f__Lactobacillaceae	0	0	0	0	0	0	0	0	0	0	0	0	0	0.003871527	0.010217242	0	0.006769538	0.282196508	0.220746074	0	0.2218538	0	0	1.632149616	0.199547894	0.009894827	0	0	0.163474196	0	0	0	0	0.017386098	0	0.005398384	0.001544979	0.000279123	0	0	5.158523349	0.011938064	0.078300739	0	0.006294288	5.152785633	0	0.010449552	0
k__Bacteria|p__Firmicutes|c__Bacilli|o__Lactobacillales|f__Lactobacillaceae|g__Lactobacillus	0	0	0	0	0	0	0	0	0	0	0	0	0	0.003871527	0.010217242	0	0.006769538	0.282196508	0.220746074	0	0.2218538	0	0	1.632149616	0.199547894	0.009894827	0	0	0.163474196	0	0	0	0	0.017386098	0	0.005398384	0.001544979	0.000279123	0	0	5.158523349	0.011938064	0.078300739	0	0.006294288	5.152785633	0	0.010449552	0
k__Bacteria|p__Firmicutes|c__Bacilli|o__Lactobacillales|f__Lactobacillaceae|g__Lactobacillus|s__Lactobacillus_acidophilus	0	0	0	0	0	0	0	0	0	0	0	0	0	0	0	0	0	0	0	0	0	0	0	1.237460531	0	0	0	0	0	0	0	0	0	0	0	0	0	0.000279123	0	0	0	0	0	0	0	0	0	0	0
k__Bacteria|p__Firmicutes|c__Bacilli|o__Lactobacillales|f__Lactobacillaceae|g__Lactobacillus|s__Lactobacillus_agilis	0	0	0	0	0	0	0	0	0	0	0	0	0	0	0	0	0	0.182943663	0	0	0	0	0	0	0	0	0	0	0	0	0	0	0	0	0	0	0	0	0	0	0	0	0	0	0	0	0	0	0
k__Bacteria|p__Firmicutes|c__Bacilli|o__Lactobacillales|f__Lactobacillaceae|g__Lactobacillus|s__Lactobacillus_casei	0	0	0	0	0	0	0	0	0	0	0	0	0	0	0	0	0	0	0	0	0	0	0	0.002739064	0	0	0	0	0.003202509	0	0	0	0	0	0	0	0	0	0	0	0	0	0.003253476	0	0	0	0	0	0
k__Bacteria|p__Firmicutes|c__Bacilli|o__Lactobacillales|f__Lactobacillaceae|g__Lactobacillus|s__Lactobacillus_delbrueckii	0	0	0	0	0	0	0	0	0	0	0	0	0	0	0	0	0	0	0.017223312	0	0	0	0	0	0	0	0	0	0	0	0	0	0	0	0	0	0	0	0	0	0	0	0	0	0	0	0	0	0
k__Bacteria|p__Firmicutes|c__Bacilli|o__Lactobacillales|f__Lactobacillaceae|g__Lactobacillus|s__Lactobacillus_fermentum	0	0	0	0	0	0	0	0	0	0	0	0	0	0.002635804	0	0	0	0	0	0	0	0	0	0	0	0	0	0	0	0	0	0	0	0	0	0	0	0	0	0	0	0	0	0	0	0	0	0	0
k__Bacteria|p__Firmicutes|c__Bacilli|o__Lactobacillales|f__Lactobacillaceae|g__Lactobacillus|s__Lactobacillus_gasseri	0	0	0	0	0	0	0	0	0	0	0	0	0	0	0	0	0	0	0.1830455	0	0	0	0	0	0	0.003641049	0	0	0	0	0	0	0	0.002779122	0	0	0	0	0	0	0	0	0	0	0	0	0	0	0
k__Bacteria|p__Firmicutes|c__Bacilli|o__Lactobacillales|f__Lactobacillaceae|g__Lactobacillus|s__Lactobacillus_helveticus	0	0	0	0	0	0	0	0	0	0	0	0	0	0	0	0	0	0	0	0	0	0	0	0	0	0	0	0	0	0	0	0	0	0	0	0	0	0	0	0	0	0	0	0	0	0	0	0	0
k__Bacteria|p__Firmicutes|c__Bacilli|o__Lactobacillales|f__Lactobacillaceae|g__Lactobacillus|s__Lactobacillus_mucosae	0	0	0	0	0	0	0	0	0	0	0	0	0	0	0.010217242	0	0	0.010258287	0.010365234	0	0	0	0	0	0	0	0	0	0	0	0	0	0	0.002768064	0	0	0	0	0	0	0	0	0	0	0	0	0	0	0
k__Bacteria|p__Firmicutes|c__Bacilli|o__Lactobacillales|f__Lactobacillaceae|g__Lactobacillus|s__Lactobacillus_paracasei	0	0	0	0	0	0	0	0	0	0	0	0	0	0.001241811	0	0	0	0	0	0	0	0	0	0.002628235	0	0	0	0	0.017873528	0	0	0	0	0	0	0	0	0	0	0	0	0	0.001620529	0	0	0	0	0	0
k__Bacteria|p__Firmicutes|c__Bacilli|o__Lactobacillales|f__Lactobacillaceae|g__Lactobacillus|s__Lactobacillus_paragasseri	0	0	0	0	0	0	0	0	0	0	0	0	0	0	0	0	0	0	0	0	0	0	0	0	0	0.006253778	0	0	0	0	0	0	0	0.008363166	0	0	0	0	0	0	0	0	0	0	0	0	0	0	0
k__Bacteria|p__Firmicutes|c__Bacilli|o__Lactobacillales|f__Lactobacillaceae|g__Lactobacillus|s__Lactobacillus_paraplantarum	0	0	0	0	0	0	0	0	0	0	0	0	0	0	0	0	0	0	0	0	0	0	0	0.00344626	0	0	0	0	0	0	0	0	0	0	0	0	0	0	0	0	0	0	0	0	0	0	0	0	0
k__Bacteria|p__Firmicutes|c__Bacilli|o__Lactobacillales|f__Lactobacillaceae|g__Lactobacillus|s__Lactobacillus_plantarum	0	0	0	0	0	0	0	0	0	0	0	0	0	0	0	0	0	0	0	0	0	0	0	0.038251899	0	0	0	0	0	0	0	0	0	0	0	0	0	0	0	0	0	0	0	0	0	0	0	0	0
k__Bacteria|p__Firmicutes|c__Bacilli|o__Lactobacillales|f__Lactobacillaceae|g__Lactobacillus|s__Lactobacillus_pontis	0	0	0	0	0	0	0	0	0	0	0	0	0	0	0	0	0	0	0	0	0	0	0	0	0	0	0	0	0	0	0	0	0	0	0	0	0	0	0	0	0	0	0	0	0	0	0	0	0
k__Bacteria|p__Firmicutes|c__Bacilli|o__Lactobacillales|f__Lactobacillaceae|g__Lactobacillus|s__Lactobacillus_rhamnosus	0	0	0	0	0	0	0	0	0	0	0	0	0	0	0	0	0	0	0	0	0	0	0	0.109652276	0	0	0	0	0	0	0	0	0	0	0	0	0	0	0	0	0	0	0	0	0	0	0	0	0
k__Bacteria|p__Firmicutes|c__Bacilli|o__Lactobacillales|f__Lactobacillaceae|g__Lactobacillus|s__Lactobacillus_rogosae	0	0	0	0	0	0	0	0	0	0	0	0	0	0	0	0	0.006769538	0	0	0	0.2218538	0	0	0.083528256	0.199547894	0	0	0	0.142393115	0	0	0	0	0	0	0.005398384	0	0	0	0	5.158523349	0.011938064	0.071973846	0	0.006294288	0.07426468	0	0.010449552	0
k__Bacteria|p__Firmicutes|c__Bacilli|o__Lactobacillales|f__Lactobacillaceae|g__Lactobacillus|s__Lactobacillus_ruminis	0	0	0	0	0	0	0	0	0	0	0	0	0	0	0	0	0	0	0	0	0	0	0	0	0	0	0	0	0	0	0	0	0	0	0	0	0	0	0	0	0	0	0	0	0	5.078514268	0	0	0
k__Bacteria|p__Firmicutes|c__Bacilli|o__Lactobacillales|f__Lactobacillaceae|g__Lactobacillus|s__Lactobacillus_ruminis_CAG_367	0	0	0	0	0	0	0	0	0	0	0	0	0	0	0	0	0	0	0	0	0	0	0	0	0	0	0	0	0	0	0	0	0	0	0	0	0	0	0	0	0	0	0	0	0	0	0	0	0
k__Bacteria|p__Firmicutes|c__Bacilli|o__Lactobacillales|f__Lactobacillaceae|g__Lactobacillus|s__Lactobacillus_sakei	0	0	0	0	0	0	0	0	0	0	0	0	0	0	0	0	0	0	0	0	0	0	0	0	0	0	0	0	0	0	0	0	0	0	0	0	0	0	0	0	0	0	0	0	0	0	0	0	0
k__Bacteria|p__Firmicutes|c__Bacilli|o__Lactobacillales|f__Lactobacillaceae|g__Lactobacillus|s__Lactobacillus_salivarius	0	0	0	0	0	0	0	0	0	0	0	0	0	0	0	0	0	0.088994559	0.010112029	0	0	0	0	0	0	0	0	0	0	0	0	0	0	0.003475745	0	0	0.001544979	0	0	0	0	0	0.001459097	0	0	0	0	0	0
k__Bacteria|p__Firmicutes|c__Bacilli|o__Lactobacillales|f__Lactobacillaceae|g__Lactobacillus|s__Lactobacillus_zeae	0	0	0	0	0	0	0	0	0	0	0	0	0	0	0	0	0	0	0	0	0	0	0	0.154448374	0	0	0	0	0	0	0	0	0	0	0	0	0	0	0	0	0	0	0	0	0	0	0	0	0
k__Bacteria|p__Firmicutes|c__Bacilli|o__Lactobacillales|f__Lactobacillaceae|g__Pediococcus	0	0	0	0	0	0	0	0	0	0	0	0	0	0	0	0	0	0	0	0	0	0	0	0	0	0	0	0	0	0	0	0	0	0	0	0	0	0	0	0	0	0	0	0	0	0	0	0	0
k__Bacteria|p__Firmicutes|c__Bacilli|o__Lactobacillales|f__Lactobacillaceae|g__Pediococcus|s__Pediococcus_pentosaceus	0	0	0	0	0	0	0	0	0	0	0	0	0	0	0	0	0	0	0	0	0	0	0	0	0	0	0	0	0	0	0	0	0	0	0	0	0	0	0	0	0	0	0	0	0	0	0	0	0
k__Bacteria|p__Firmicutes|c__Bacilli|o__Lactobacillales|f__Leuconostocaceae	0	0	0	0	0	0.019074371	0.002557274	0	0	0	0	0	0.003489382	0.01297205	0	0	0	0	0	0	0	0	0	0	0	0	0	0	0	0	0	0	0	0	0	0	0.001569503	0	0.003479755	0	0	0	0.000782324	0	0	0.015046786	0	0	0
k__Bacteria|p__Firmicutes|c__Bacilli|o__Lactobacillales|f__Leuconostocaceae|g__Leuconostoc	0	0	0	0	0	0	0	0	0	0	0	0	0	0.00779784	0	0	0	0	0	0	0	0	0	0	0	0	0	0	0	0	0	0	0	0	0	0	0	0	0	0	0	0	0.000782324	0	0	0.015046786	0	0	0
k__Bacteria|p__Firmicutes|c__Bacilli|o__Lactobacillales|f__Leuconostocaceae|g__Leuconostoc|s__Leuconostoc_carnosum	0	0	0	0	0	0	0	0	0	0	0	0	0	0	0	0	0	0	0	0	0	0	0	0	0	0	0	0	0	0	0	0	0	0	0	0	0	0	0	0	0	0	0	0	0	0	0	0	0
k__Bacteria|p__Firmicutes|c__Bacilli|o__Lactobacillales|f__Leuconostocaceae|g__Leuconostoc|s__Leuconostoc_citreum	0	0	0	0	0	0	0	0	0	0	0	0	0	0	0	0	0	0	0	0	0	0	0	0	0	0	0	0	0	0	0	0	0	0	0	0	0	0	0	0	0	0	0.000782324	0	0	0	0	0	0
k__Bacteria|p__Firmicutes|c__Bacilli|o__Lactobacillales|f__Leuconostocaceae|g__Leuconostoc|s__Leuconostoc_garlicum	0	0	0	0	0	0	0	0	0	0	0	0	0	0.0058986	0	0	0	0	0	0	0	0	0	0	0	0	0	0	0	0	0	0	0	0	0	0	0	0	0	0	0	0	0	0	0	0	0	0	0
k__Bacteria|p__Firmicutes|c__Bacilli|o__Lactobacillales|f__Leuconostocaceae|g__Leuconostoc|s__Leuconostoc_gelidum	0	0	0	0	0	0	0	0	0	0	0	0	0	0	0	0	0	0	0	0	0	0	0	0	0	0	0	0	0	0	0	0	0	0	0	0	0	0	0	0	0	0	0	0	0	0	0	0	0
k__Bacteria|p__Firmicutes|c__Bacilli|o__Lactobacillales|f__Leuconostocaceae|g__Leuconostoc|s__Leuconostoc_lactis	0	0	0	0	0	0	0	0	0	0	0	0	0	0.00189924	0	0	0	0	0	0	0	0	0	0	0	0	0	0	0	0	0	0	0	0	0	0	0	0	0	0	0	0	0	0	0	0.015046786	0	0	0
k__Bacteria|p__Firmicutes|c__Bacilli|o__Lactobacillales|f__Leuconostocaceae|g__Leuconostoc|s__Leuconostoc_mesenteroides	0	0	0	0	0	0	0	0	0	0	0	0	0	0	0	0	0	0	0	0	0	0	0	0	0	0	0	0	0	0	0	0	0	0	0	0	0	0	0	0	0	0	0	0	0	0	0	0	0
k__Bacteria|p__Firmicutes|c__Bacilli|o__Lactobacillales|f__Leuconostocaceae|g__Leuconostoc|s__Leuconostoc_pseudomesenteroides	0	0	0	0	0	0	0	0	0	0	0	0	0	0	0	0	0	0	0	0	0	0	0	0	0	0	0	0	0	0	0	0	0	0	0	0	0	0	0	0	0	0	0	0	0	0	0	0	0
k__Bacteria|p__Firmicutes|c__Bacilli|o__Lactobacillales|f__Leuconostocaceae|g__Weissella	0	0	0	0	0	0.019074371	0.002557274	0	0	0	0	0	0.003489382	0.005174211	0	0	0	0	0	0	0	0	0	0	0	0	0	0	0	0	0	0	0	0	0	0	0.001569503	0	0.003479755	0	0	0	0	0	0	0	0	0	0
k__Bacteria|p__Firmicutes|c__Bacilli|o__Lactobacillales|f__Leuconostocaceae|g__Weissella|s__Weissella_confusa	0	0	0	0	0	0.019074371	0.002557274	0	0	0	0	0	0.003489382	0.005174211	0	0	0	0	0	0	0	0	0	0	0	0	0	0	0	0	0	0	0	0	0	0	0.001569503	0	0.003479755	0	0	0	0	0	0	0	0	0	0
k__Bacteria|p__Firmicutes|c__Bacilli|o__Lactobacillales|f__Leuconostocaceae|g__Weissella|s__Weissella_viridescens	0	0	0	0	0	0	0	0	0	0	0	0	0	0	0	0	0	0	0	0	0	0	0	0	0	0	0	0	0	0	0	0	0	0	0	0	0	0	0	0	0	0	0	0	0	0	0	0	0
k__Bacteria|p__Firmicutes|c__Bacilli|o__Lactobacillales|f__Streptococcaceae	0.049588351	0.49032639	0.04447952	0.214141784	0.328711831	0.703788249	0.111463611	0.028281756	0.053904395	0.112551521	0.008438442	0.23511437	0.060520528	0.415026481	0.714792234	0.946249026	0.422909013	0.148894451	0.02571914	0.040998358	0.034061688	0.052077702	0.123568531	0.96204475	0.115231357	0.191457406	2.607270134	0.148684073	0.037446656	0.78652997	0.700020322	0.114803966	0.299359961	0.345204533	0.335094645	0.152612091	1.460741096	0.144149414	0.030924818	0.04125316	0.126328853	0.434159811	0.686036419	0.096761634	2.975555244	5.101368538	0.202875424	0.066634687	0.320157413
k__Bacteria|p__Firmicutes|c__Bacilli|o__Lactobacillales|f__Streptococcaceae|g__Lactococcus	0	0	0	0	0	0	0.001056424	0	0	0	0	0	0	0.001747057	0.000613035	0	0	0	0	0	0	0	0	0	0	0	0	0	0	0	0.001523493	0	0	0	0	0	0	0	0	0	0	0	0	0	0	0	0	0	0
k__Bacteria|p__Firmicutes|c__Bacilli|o__Lactobacillales|f__Streptococcaceae|g__Lactococcus|s__Lactococcus_garvieae	0	0	0	0	0	0	0	0	0	0	0	0	0	0	0	0	0	0	0	0	0	0	0	0	0	0	0	0	0	0	0.000687497	0	0	0	0	0	0	0	0	0	0	0	0	0	0	0	0	0	0
k__Bacteria|p__Firmicutes|c__Bacilli|o__Lactobacillales|f__Streptococcaceae|g__Lactococcus|s__Lactococcus_lactis	0	0	0	0	0	0	0.001056424	0	0	0	0	0	0	0.001747057	0.000613035	0	0	0	0	0	0	0	0	0	0	0	0	0	0	0	0	0	0	0	0	0	0	0	0	0	0	0	0	0	0	0	0	0	0
k__Bacteria|p__Firmicutes|c__Bacilli|o__Lactobacillales|f__Streptococcaceae|g__Lactococcus|s__Lactococcus_petauri	0	0	0	0	0	0	0	0	0	0	0	0	0	0	0	0	0	0	0	0	0	0	0	0	0	0	0	0	0	0	0.000835996	0	0	0	0	0	0	0	0	0	0	0	0	0	0	0	0	0	0
k__Bacteria|p__Firmicutes|c__Bacilli|o__Lactobacillales|f__Streptococcaceae|g__Lactococcus|s__Lactococcus_piscium	0	0	0	0	0	0	0	0	0	0	0	0	0	0	0	0	0	0	0	0	0	0	0	0	0	0	0	0	0	0	0	0	0	0	0	0	0	0	0	0	0	0	0	0	0	0	0	0	0
k__Bacteria|p__Firmicutes|c__Bacilli|o__Lactobacillales|f__Streptococcaceae|g__Lactococcus|s__Lactococcus_raffinolactis	0	0	0	0	0	0	0	0	0	0	0	0	0	0	0	0	0	0	0	0	0	0	0	0	0	0	0	0	0	0	0	0	0	0	0	0	0	0	0	0	0	0	0	0	0	0	0	0	0
k__Bacteria|p__Firmicutes|c__Bacilli|o__Lactobacillales|f__Streptococcaceae|g__Streptococcus	0.049588351	0.49032639	0.04447952	0.214141784	0.328711831	0.703788249	0.110399902	0.028281756	0.053904395	0.112551521	0.008438442	0.23511437	0.060520528	0.413279424	0.71418521	0.946249026	0.422909013	0.148894451	0.02571914	0.040998358	0.034061688	0.052077702	0.123568531	0.96204475	0.115231357	0.191457406	2.607270134	0.148684073	0.037446656	0.78652997	0.698496829	0.114803966	0.299359961	0.345204533	0.335094645	0.152612091	1.460741096	0.144149414	0.030924818	0.04125316	0.126328853	0.434159811	0.686036419	0.096761634	2.975555244	5.101368538	0.202875424	0.066634687	0.320157413
k__Bacteria|p__Firmicutes|c__Bacilli|o__Lactobacillales|f__Streptococcaceae|g__Streptococcus|s__Streptococcus_agalactiae	0	0	0	0	0	0	0	0	0	0	0	0	0	0	0	0	0	0	0	0	0	0	0	0	0	0	0	0	0	0	0	0	0	0	0	0	0.005386991	0	0	0	0	0	0	0	0	0	0	0	0
k__Bacteria|p__Firmicutes|c__Bacilli|o__Lactobacillales|f__Streptococcaceae|g__Streptococcus|s__Streptococcus_anginosus	0	0	0	0.013301005	0	0	0	0	0	0	0	0	0	0	0	0.002255287	0	0	0	0	0	0	0	0	0	0	0.001936652	0	0	0	0.00879996	0	0	0	0	0	0	0	0	0	0	0	0	0	0.001740148	0	0	0	0
k__Bacteria|p__Firmicutes|c__Bacilli|o__Lactobacillales|f__Streptococcaceae|g__Streptococcus|s__Streptococcus_australis	0.000837995	0.000695928	0	0.005087549	0.003015445	0	0	0.001691345	0	0.002238453	0	0	0	0.000444373	0	0	0.002302619	0	0	0	0	0	0.002065564	0.005567847	0	0	0	0.000193625	0	0.008192792	0	0.003516506	0	0.003214051	0	0.00089028	0	0	0.000367624	0	0	0.00108736	0.001899931	0	0	0	0	0	0
k__Bacteria|p__Firmicutes|c__Bacilli|o__Lactobacillales|f__Streptococcaceae|g__Streptococcus|s__Streptococcus_constellatus	0	0	0	0.003830337	0	0	0	0	0	0	0	0	0	0.00117485	0	0	0	0	0	0	0	0	0	0	0	0	0.01052347	0.000407109	0	0.002606465	0.001512493	0	0.001118601	0	0	0	0	0.001349093	0	0	0	0	0.004166188	0	0	0	0	0	0
k__Bacteria|p__Firmicutes|c__Bacilli|o__Lactobacillales|f__Streptococcaceae|g__Streptococcus|s__Streptococcus_cristatus	0	0	0	0.000753349	0	0	0	0	0	0	0	0	0	0	0	0	0	0	0	0	0.001458043	0	0	0.002142697	0	0	0	0	0	0.001303232	0	0	0.001270448	0	0.002069558	0.004502434	0	0.000674546	0	0	0	0	0.003359028	0	0	0	0	0	0
k__Bacteria|p__Firmicutes|c__Bacilli|o__Lactobacillales|f__Streptococcaceae|g__Streptococcus|s__Streptococcus_gallolyticus	0	0	0	0	0	0	0	0	0	0	0	0	0	0	0	0	0.00186325	0	0	0	0.001213965	0	0	0.001250786	0	0	0	0	0	0	0	0	0	0	0	0	0	0	0	0	0	0	0	0.001081268	0	0	0	0	0
k__Bacteria|p__Firmicutes|c__Bacilli|o__Lactobacillales|f__Streptococcaceae|g__Streptococcus|s__Streptococcus_gordonii	0	0.017448719	0	0.021230733	0	0	0	0	0	0	0	0	0	0.000493072	0	0.02891539	0	0	0	0	0	0	0	0	0	0	0	0	0	0	0	0	0	0	0	0	0.000629436	0	0	0	0	0	0.000298028	0	0	0	0.00074979	0	0.027458324
k__Bacteria|p__Firmicutes|c__Bacilli|o__Lactobacillales|f__Streptococcaceae|g__Streptococcus|s__Streptococcus_infantarius	0	0	0	0	0	0.043501221	0	0	0	0	0	0	0	0.029797366	0	0	0	0	0	0	0	0	0	0	0	0	0	0	0	0	0	0	0	0	0	0	0	0	0	0	0	0	0	0	0	0	0	0	0
k__Bacteria|p__Firmicutes|c__Bacilli|o__Lactobacillales|f__Streptococcaceae|g__Streptococcus|s__Streptococcus_infantis	0	0.00255922	0	0	0	0.0070425	0	0	0	0	0	0	0	0.00054177	0	0.000988463	0	0	0	0	0	0	0	0.020181465	0.001701434	0	0.025081135	0	0	0.05365217	0.001347494	0.010189511	0.000976878	0.000409128	0.003379781	0.003107473	0	0	0	0	0	0	0.011169854	0	0.004237162	0.02233288	0	0	0.004710683
k__Bacteria|p__Firmicutes|c__Bacilli|o__Lactobacillales|f__Streptococcaceae|g__Streptococcus|s__Streptococcus_intermedius	0.004975595	0	0	0.000523431	0	0	0	0	0	0.011214725	0	0	0	0.000992231	0.001508546	0.006663606	0	0	0	0	0	0	0.001798587	0.011362629	0	0	0.001310965	0.000630522	0	0.056082917	0.001352994	0	0	0	0	0.000799551	0	0	0	0	0	0	0.000714026	0	0	0	0	0	0
k__Bacteria|p__Firmicutes|c__Bacilli|o__Lactobacillales|f__Streptococcaceae|g__Streptococcus|s__Streptococcus_lutetiensis	0	0	0	0	0	0.034818011	0	0	0	0	0	0	0	0.03446633	0	0	0	0.041200154	0	0	0	0	0	0	0	0	0	0	0	0	0	0	0	0	0	0	0	0	0	0	0	0.017586611	0	0	0	0	0	0	0
k__Bacteria|p__Firmicutes|c__Bacilli|o__Lactobacillales|f__Streptococcaceae|g__Streptococcus|s__Streptococcus_macedonicus	0	0	0	0	0	0	0	0	0	0	0	0	0	0	0	0	0	0	0	0	0	0	0	0	0	0	0	0	0	0	0	0	0	0	0	0	0	0	0	0	0	0	0	0	0	0	0	0	0
k__Bacteria|p__Firmicutes|c__Bacilli|o__Lactobacillales|f__Streptococcaceae|g__Streptococcus|s__Streptococcus_milleri	0	0	0	0	0	0	0	0	0	0	0	0	0	0.000523508	0	0	0	0	0.001055918	0	0	0	0	0	0	0	0	0	0	0	0	0	0	0	0	0.001712513	0	0	0	0	0	0	0.004774662	0	0	0	0	0	0
k__Bacteria|p__Firmicutes|c__Bacilli|o__Lactobacillales|f__Streptococcaceae|g__Streptococcus|s__Streptococcus_mitis	0.00283347	0	0.00130964	0.000489187	0	0	0	0	0	0	0	0	0.00901689	0.003853265	0.000486822	0.000306764	0.016866891	0	0	0	0.001965468	0	0.000730676	0.038415504	0	0.000529607	0.011756968	0.000332638	0	0	0	0.001452889	0.002120787	0	0	0.043249449	0.000670308	0.000947854	0.005666486	0	0.001502145	0	0.011716239	0.002675546	0.036607788	0.085915745	0.01097609	0.011046266	0.018803289
k__Bacteria|p__Firmicutes|c__Bacilli|o__Lactobacillales|f__Streptococcaceae|g__Streptococcus|s__Streptococcus_mutans	0	0	0	0	0	0	0	0	0	0	0	0	0	0	0.002608402	0.000880528	0	0	0	0	0	0	0	0	0	0.00122251	0	0	0	0	0	0	0	0.005226518	0	0	0	0	0	0	0	0	0	0	0	0	0	0	0
k__Bacteria|p__Firmicutes|c__Bacilli|o__Lactobacillales|f__Streptococcaceae|g__Streptococcus|s__Streptococcus_oralis	0	0	0	0	0	0.023019247	0.003198413	0.000965379	0	0	0	0	0	0.000693953	0	0	0.001879523	0	0	0.001496746	0.001085504	0	0	0.012502587	0.000461485	0	0.01219197	0.000287955	0	0.051001776	0.009058459	0	0.0001316	0	0.001201038	0.012395869	0.000188013	0	0	0	0	0	0.004513888	0	0	0.00772727	0	0.001423657	0.004068317
k__Bacteria|p__Firmicutes|c__Bacilli|o__Lactobacillales|f__Streptococcaceae|g__Streptococcus|s__Streptococcus_parasanguinis	0.001382692	0.035598978	0.0073202	0.011569282	0.053011329	0.169670003	0.026126447	0.003297736	0.004138866	0.03954351	0.003143853	0.064989132	0.004262778	0.024464885	0.041223566	0.67821643	0.040714868	0.009387825	0.011512736	0.031986702	0	0.004268774	0.00862057	0.194806027	0.031385628	0.019626359	1.068269259	0.046465014	0.015972197	0.202227972	0.077901646	0.003195071	0.063112393	0.002436339	0.193932943	0.005245279	0.093728741	0.008216674	0.002395897	0.02009728	0.029698664	0.137488042	0.247866451	0.034379582	0.217169118	0.418515897	0.031001727	0.021387752	0.035425915
k__Bacteria|p__Firmicutes|c__Bacilli|o__Lactobacillales|f__Streptococcaceae|g__Streptococcus|s__Streptococcus_parauberis	0	0	0	0	0	0	0	0	0	0	0	0	0	0	0	0	0	0	0	0	0	0	0	0	0	0	0	0	0	0	0	0	0	0	0	0	0	0	0	0	0	0	0	0	0	0	0	0	0
k__Bacteria|p__Firmicutes|c__Bacilli|o__Lactobacillales|f__Streptococcaceae|g__Streptococcus|s__Streptococcus_pasteurianus	0	0	0	0	0	0	0	0	0	0	0	0	0	0	0	0	0.162078372	0	0	0	0.020881491	0	0	0	0	0	0	0	0	0	0	0	0	0	0	0.004644198	0	0	0	0	0	0	0	0.005832532	0	0	0	0	0
k__Bacteria|p__Firmicutes|c__Bacilli|o__Lactobacillales|f__Streptococcaceae|g__Streptococcus|s__Streptococcus_peroris	0	0	0	0.001374617	0	0	0	0	0	0	0	0	0	0	0	0.003164218	0	0	0	0	0	0	0	0	0	0	0	0	0	0	0	0.000623585	0	0	0	0	0	0	0	0	0	0	0	0	0.005615049	0.021229939	0	0	0.026776515
k__Bacteria|p__Firmicutes|c__Bacilli|o__Lactobacillales|f__Streptococcaceae|g__Streptococcus|s__Streptococcus_pneumoniae	0	0	0	0	0	0	0	0	0	0	0	0	0.000887131	0.000206968	0	0	0	0	0	0	0	0	0	0	0	0	0	0	0	0	0	0	0	0	0	0	0	0	0	0	0.000250358	0	0	0	0	0	0	0	0
k__Bacteria|p__Firmicutes|c__Bacilli|o__Lactobacillales|f__Streptococcaceae|g__Streptococcus|s__Streptococcus_pseudopneumoniae	0	0	0	0	0	0	0	0	0	0	0	0	0	0	0	0	0	0	0	0	0	0	0	0	0	0	0	0	0	0	0	0	0	0	0	0.0039694	0	0	0	0	0	0	0	0	0	0.007212564	0	0	0
k__Bacteria|p__Firmicutes|c__Bacilli|o__Lactobacillales|f__Streptococcaceae|g__Streptococcus|s__Streptococcus_salivarius	0.025312685	0.425532097	0.03584968	0.123578521	0.267197704	0.420918243	0.081082327	0.019029559	0.049765529	0.058050053	0.002808752	0.162250536	0.024794173	0.307768138	0.668357875	0.217223314	0.192264655	0.093397474	0.012913443	0.007508674	0.005658749	0.047808928	0.09476304	0.194705753	0.079459293	0.17007893	1.273012127	0.085929743	0.021474459	0.238374364	0.592770809	0.072721608	0.222368814	0.150754461	0.132868583	0.025256725	1.334845723	0.101054037	0.00861382	0.021150507	0.088790868	0.247128231	0.303274887	0.050882729	2.535640773	3.794550813	0.15224899	0.025630533	0.143816707
k__Bacteria|p__Firmicutes|c__Bacilli|o__Lactobacillales|f__Streptococcaceae|g__Streptococcus|s__Streptococcus_sanguinis	0	0	0	0	0	0	0	0	0	0	0.00249193	0	0.007283573	0.002075772	0	0	0	0.004914058	0	0	0	0	0	0.001008018	0	0	0.005869546	0.001300762	0	0.00416595	0.001083495	0.001170026	0.000890832	0	0	0.024496869	0.001356966	0.020399215	0	0	0	0	0.005196869	0	0	0	0.004186327	0	0.011810517
k__Bacteria|p__Firmicutes|c__Bacilli|o__Lactobacillales|f__Streptococcaceae|g__Streptococcus|s__Streptococcus_sinensis	0	0	0	0	0	0	0	0	0	0	0	0	0	0	0	0	0.001155378	0	0	0	0	0	0	0	0	0	0	0	0	0	0	0	0	0	0	0	0	0	0	0	0	0	0	0	0	0	0	0	0
k__Bacteria|p__Firmicutes|c__Bacilli|o__Lactobacillales|f__Streptococcaceae|g__Streptococcus|s__Streptococcus_sobrinus	0	0	0	0	0	0	0	0	0	0	0	0	0	0	0	0	0	0	0	0	0	0	0	0	0	0	0	0	0	0	0	0	0	0	0	0	0	0	0	0	0	0	0	0	0	0	0	0	0
k__Bacteria|p__Firmicutes|c__Bacilli|o__Lactobacillales|f__Streptococcaceae|g__Streptococcus|s__Streptococcus_sp_A12	0.002906795	0.002188807	0	0.002044803	0.00549208	0	0	0.001413315	0	0	0	0	0	0.001686184	0	0	0.001025195	0	0	0	0	0	0.003906306	0.009452145	0	0	0	0.002204345	0	0.023289786	0.000357498	0.000360008	0.004008743	0.001835547	0	0	0	0.002517919	0.004962929	0	0	0	0.001192113	0.000560365	0.046751101	0	0	0	0
k__Bacteria|p__Firmicutes|c__Bacilli|o__Lactobacillales|f__Streptococcaceae|g__Streptococcus|s__Streptococcus_sp_BS29a	0	0	0	0	0	0	0	0	0	0	0	0	0	0	0	0.000727145	0	0	0	0	0	0	0	0	0	0	0	0	0	0.003345939	0	0	0	0	0	0	0	0	0	0	0	0	0	0	0	0	0	0.000389979	0
k__Bacteria|p__Firmicutes|c__Bacilli|o__Lactobacillales|f__Streptococcaceae|g__Streptococcus|s__Streptococcus_sp_BS35b	0	0	0	0	0	0	0	0	0	0	0	0	0	0	0	0	0	0	0	0	0	0	0	0	0	0	0	0	0	0	0	0	0.000212585	0	0	0	0	0	0	0	0	0	0	0	0	0	0	0	0
k__Bacteria|p__Firmicutes|c__Bacilli|o__Lactobacillales|f__Streptococcaceae|g__Streptococcus|s__Streptococcus_sp_CM6	0	0	0	0	0	0	0	0	0	0	0	0	0	0	0	0	0	0	0	0	0	0	0	0	0	0	0	0.000218449	0	0	0	0	0	0	0	0	0	0	0	0	0	0	0.006252386	0	0	0	0	0	0
k__Bacteria|p__Firmicutes|c__Bacilli|o__Lactobacillales|f__Streptococcaceae|g__Streptococcus|s__Streptococcus_sp_F0442	0.00132508	0	0	0.00488209	0	0.003949359	0	0	0	0	0	0.007880793	0.000286612	0	0	0.005499037	0.000789237	0	0.000231655	0	0	0	0.003084295	0.07004404	0.001883231	0	0.029794649	0.000784429	0	0.072666182	0.001336494	0	0	0.001208955	0	0.002625475	0	0.007024587	0.000988783	0	0.00168209	0.001264771	0.073246675	0	0.039150085	0.006818179	0	0	0.008007034
k__Bacteria|p__Firmicutes|c__Bacilli|o__Lactobacillales|f__Streptococcaceae|g__Streptococcus|s__Streptococcus_sp_HMSC056C01	0	0	0	0	0	0	0	0	0	0	0	0	0	0	0	0	0	0	0	0	0	0	0	0	0	0	0	0	0	0	0	0	0	0	0	0	0	0	0	0	0	0	0	0	0.000375199	0.00144385	0	0	0
k__Bacteria|p__Firmicutes|c__Bacilli|o__Lactobacillales|f__Streptococcaceae|g__Streptococcus|s__Streptococcus_sp_HMSC067H01	0	0	0	0	0	0	0	0	0	0	0	0	0	0	0	0	0	0	0	0	0	0	0	0.001541053	0	0	0	0	0	0	0	0	0	0	0	0	0	0	0	0	0	0	0	0	0	0	0	0	0
k__Bacteria|p__Firmicutes|c__Bacilli|o__Lactobacillales|f__Streptococcaceae|g__Streptococcus|s__Streptococcus_sp_HMSC070B10	0	0	0	0	0	0	0	0	0	0	0	0	0	0	0	0	0	0	0	0	0	0	0	0	0	0	0	0	0	0	0	0	0	0	0	0	0	0	0	0	0	0	0	0	0	0.003121657	0	0	0
k__Bacteria|p__Firmicutes|c__Bacilli|o__Lactobacillales|f__Streptococcaceae|g__Streptococcus|s__Streptococcus_sp_HMSC071D03	0	0	0	0	0	0	0	0	0	0	0	0	0	0	0	0	0	0	0	0	0	0	0	0	0	0	0	0	0	0	0	0	0	0	0	0	0	0	0	0	0	0	0.000745071	0	0	0	0	0	0
k__Bacteria|p__Firmicutes|c__Bacilli|o__Lactobacillales|f__Streptococcaceae|g__Streptococcus|s__Streptococcus_sp_HPH0090	0	0	0	0	0	0	0	0	0	0	0	0	0	0	0	0	0	0	0	0	0	0	0	0	0.000340287	0	0	0	0	0	0	0	0	0	0	0	0	0	0	0	0	0	0	0	0	0	0	0	0
k__Bacteria|p__Firmicutes|c__Bacilli|o__Lactobacillales|f__Streptococcaceae|g__Streptococcus|s__Streptococcus_sp_HSISB1	0	0	0	0	0	0	0	0	0	0	0	0	0	0.000176532	0	0	0	0	0	0	0	0	0	0	0	0	0	0	0	0	0	0	0	0	0	0	0	0	0	0	0	0	0	0	0	0	0	0	0
k__Bacteria|p__Firmicutes|c__Bacilli|o__Lactobacillales|f__Streptococcaceae|g__Streptococcus|s__Streptococcus_sp_I_G2	0.001167955	0	0	0.002064371	0	0	0	0	0	0	0	0	0.001251082	0.00133312	0	0	0	0	0	0	0.000552386	0	0	0.004744544	0	0	0	0	0	0	0	0	0	0	0	0.002149147	0	0	0	0	0.000735425	0	0	0	0	0	0.001161133	0	0
k__Bacteria|p__Firmicutes|c__Bacilli|o__Lactobacillales|f__Streptococcaceae|g__Streptococcus|s__Streptococcus_sp_I_P16	0.008851322	0	0	0.015570835	0	0	0	0.001884421	0	0.00150478	0	0	0.002943455	0.000840048	0	0	0.001277425	0	0	0	0.001246081	0	0.008599493	0.121632382	0	0	0.001513568	0	0	0.066311094	0	0.020906176	0.001918325	0.008370538	0.001642742	0.01419344	0	0.000860628	0.005178433	0	0.000477244	0.00339943	0.003265894	0	0.040204524	0.003201871	0.002244163	0	0
k__Bacteria|p__Firmicutes|c__Bacilli|o__Lactobacillales|f__Streptococcaceae|g__Streptococcus|s__Streptococcus_sp_M143	0	0	0	0	0	0.000874149	0	0	0	0	0	0	0	0	0	0	0	0	0	0	0	0	0	0	0	0	0	0	0	0	0	0	0	0	0	0	0	0	0	0	0	0	0	0	0	0	0	0	0
k__Bacteria|p__Firmicutes|c__Bacilli|o__Lactobacillales|f__Streptococcaceae|g__Streptococcus|s__Streptococcus_sp_M334	0	0	0	0	0	0	0	0	0	0	0	0	0	0	0	0	0.000699736	0	0	0	0	0	0	0.001192733	0	0	0	0	0	0	0	0	0.001224894	0	0	0.001803242	0	0	0.002744506	0	0	0	0	0	0	0.006657752	0	0	0
k__Bacteria|p__Firmicutes|c__Bacilli|o__Lactobacillales|f__Streptococcaceae|g__Streptococcus|s__Streptococcus_sp_NPS_308	0	0	0	0	0	0	0	0	0	0	0	0	0	0	0	0	0	0	0	0	0	0	0	0	0	0	0	0	0	0	0	0	0	0	0	0	0	0	0	0	0	0	0	0	0	0	0	0	0
k__Bacteria|p__Firmicutes|c__Bacilli|o__Lactobacillales|f__Streptococcaceae|g__Streptococcus|s__Streptococcus_sp_SK140	0	0	0	0	0	0	0	0	0	0	0	0	0	0	0	0	0	0	0	0	0	0	0	0	0	0	0	0	0	0	0	0.000675015	0	0	0	0	0	0	0	0	0	0	0.002390436	0	0.001332604	0.005307485	0.000307206	0	0
k__Bacteria|p__Firmicutes|c__Bacilli|o__Lactobacillales|f__Streptococcaceae|g__Streptococcus|s__Streptococcus_sp_SK643	0	0	0	0	0	0	0	0	0	0	0	0	0.009794836	0	0	0	0	0	0	0	0	0	0	0.001530498	0	0	0	0	0	0.000981085	0.001451993	0	0	0	0	0	0	0	0	0	0	0	0	0	0	0	0	0	0.000439514
k__Bacteria|p__Firmicutes|c__Bacilli|o__Lactobacillales|f__Streptococcaceae|g__Streptococcus|s__Streptococcus_sp_SR1	0	0	0	0.000254377	0	0	0	0	0	0	0	0	0	0	0	0	0	0	0	0	0	0	0	0	0	0	0	0	0	0	0.001517993	0	0	0	0	0	0	0	0	0	0	0	0	0	0	0	0	0	0
k__Bacteria|p__Firmicutes|c__Bacilli|o__Lactobacillales|f__Streptococcaceae|g__Streptococcus|s__Streptococcus_sp_UMB0029	0	0	0	0	0	0	0	0	0	0	0	0	0	0.000292191	0	0	0	0	0	0	0	0	0	0	0	0	0	0	0	0	0	0	0	0	0	0	0	0	0	0	0	0	0	0	0	0.001590909	0	0	0
k__Bacteria|p__Firmicutes|c__Bacilli|o__Lactobacillales|f__Streptococcaceae|g__Streptococcus|s__Streptococcus_sp_oral_taxon_056	0	0	0	0	0	0	0	0	0	0	0	0	0	0	0	0	0	0	0	0	0	0	0	0.001794377	0	0	0	0	0	0	0	0	0	0	0	0	0	0	0	0	0	0	0	0	0	0	0	0	0
k__Bacteria|p__Firmicutes|c__Bacilli|o__Lactobacillales|f__Streptococcaceae|g__Streptococcus|s__Streptococcus_sp_oral_taxon_058	0	0	0	0	0	0	0	0	0	0	0	0	0	0	0	0	0	0	0	0	0	0	0	0.000543591	0	0	0.004236799	0	0	0	0	0	0	0	0	0.000487669	0	0	0	0	0	0	0	0	0	0	0	0	0
k__Bacteria|p__Firmicutes|c__Bacilli|o__Lactobacillales|f__Streptococcaceae|g__Streptococcus|s__Streptococcus_sp_oral_taxon_431	0	0	0	0	0	0	0	0	0	0	0	0	0	0	0	0	0	0	0	0	0	0	0	0	0	0	0	0	0	0	0	0	0	0	0	0.001083079	0	0	0	0	0	0	0	0	0	0.00229278	0	0	0
k__Bacteria|p__Firmicutes|c__Bacilli|o__Lactobacillales|f__Streptococcaceae|g__Streptococcus|s__Streptococcus_thermophilus	0	0	0	0	0	0	0	0	0	0	0	0	0	0.001454866	0	0	0	0	0	0	0	0	0	0.259688593	0	0	0.022125506	0	0	0.002328246	0	0	0	0.170665358	0	0	0.002926469	0	0	0	0.001979389	0.02621109	0	0.001341719	0.019057526	0.05362966	0	0.0067565	0.012295108
k__Bacteria|p__Firmicutes|c__Bacilli|o__Lactobacillales|f__Streptococcaceae|g__Streptococcus|s__Streptococcus_thermophilus_CAG_236	0	0	0	0	0	0	0	0	0	0	0	0	0	0	0	0	0	0	0	0	0	0	0	0	0	0	0	0	0	0	0	0	0	0	0	0	0	0	0	0	0	0	0	0	0	0	0	0	0
k__Bacteria|p__Firmicutes|c__Bacilli|o__Lactobacillales|f__Streptococcaceae|g__Streptococcus|s__Streptococcus_vestibularis	0	0.006308253	0	0.007587297	0	0	0	0	0	0	0	0	0	0	0	0	0	0	0	0	0	0	0	0.007948035	0	0	0.139635601	0.009939412	0	0	0	0	0	0.001076265	0	0	0.021016623	0.00109323	0	0	0.001220493	0	0	0	0.027667699	0.659812604	0	0	0.026539854
k__Bacteria|p__Firmicutes|c__Bacilli|o__Lactobacillales|f__Streptococcaceae|g__Streptococcus|s__Streptococcus_viridans	0	0	0	0	0	0	0	0	0	0	0	0	0	0	0	0.001408844	0	0	0	0	0	0	0	0	0	0	0	0	0	0	0	0	0	0	0	0	0	0	0	0	0	0	0	0	0	0	0	0	0
k__Bacteria|p__Firmicutes|c__Clostridia	17.42717338	14.77834625	36.32487913	13.95509783	28.45776782	19.22211094	15.5279542	14.04041661	23.22611928	19.44920828	14.12899276	24.60929719	16.37464939	21.67287532	12.38530459	32.65618897	8.528723407	10.67210504	13.17008522	19.73721071	34.70884717	16.48958316	19.37675131	39.63204907	19.35891933	37.86638757	21.57135558	23.98231694	36.78132082	15.94208911	21.58568599	13.33329332	26.61501581	8.576757125	35.56657511	40.1279977	21.00751612	19.65632438	19.20590291	15.16692828	62.03309983	14.20014426	26.54696191	23.00731203	13.3934045	35.08372437	17.7922158	8.591138469	20.46626742
k__Bacteria|p__Firmicutes|c__Clostridia|o__Clostridiales	17.42717338	14.77834625	36.32487913	13.95509783	28.45776782	19.22211094	15.5279542	14.04041661	23.22611928	19.44920828	14.12899276	24.60929719	16.37464939	21.67287532	12.38530459	32.65618897	8.528723407	10.67210504	13.17008522	19.73721071	34.70884717	16.48958316	19.37675131	39.63204907	19.35891933	37.86638757	21.57135558	23.98231694	36.78132082	15.94208911	21.58568599	13.33329332	26.61501581	8.576757125	35.56657511	40.1279977	21.00751612	19.65632438	19.20590291	15.16692828	62.03309983	14.20014426	26.54696191	23.00731203	13.3934045	35.08372437	17.7922158	8.591138469	20.46626742
k__Bacteria|p__Firmicutes|c__Clostridia|o__Clostridiales|f__Catabacteriaceae	0.002042613	0.004299041	0	6.85E-05	0.004858742	0	0	0.001413315	0	0	0	0.227355383	0.020153795	0	0.006478933	0.066562204	0.002514168	0	0	0.002968546	0	0	0.013454272	0	0.006036594	0	0.002031995	0.000605698	0	0	0	0	0	0.019369079	0.000148889	0	0	0	0	0	0	0.03137891	0	0	0	0	0	0	0
k__Bacteria|p__Firmicutes|c__Clostridia|o__Clostridiales|f__Catabacteriaceae|g__Catabacter	0.002042613	0.004299041	0	6.85E-05	0.004858742	0	0	0.001413315	0	0	0	0.227355383	0.020153795	0	0.006478933	0.066562204	0.002514168	0	0	0.002968546	0	0	0.013454272	0	0.006036594	0	0.002031995	0.000605698	0	0	0	0	0	0.019369079	0.000148889	0	0	0	0	0	0	0.03137891	0	0	0	0	0	0	0
k__Bacteria|p__Firmicutes|c__Clostridia|o__Clostridiales|f__Catabacteriaceae|g__Catabacter|s__Catabacter_hongkongensis	0.002042613	0.004299041	0	6.85E-05	0.004858742	0	0	0.001413315	0	0	0	0.227355383	0.020153795	0	0.006478933	0.066562204	0.002514168	0	0	0.002968546	0	0	0.013454272	0	0.006036594	0	0.002031995	0.000605698	0	0	0	0	0	0.019369079	0.000148889	0	0	0	0	0	0	0.03137891	0	0	0	0	0	0	0
k__Bacteria|p__Firmicutes|c__Clostridia|o__Clostridiales|f__Christensenellaceae	0	0	0	0.004383119	0.003308482	0	0	0	0	0	0	0	0.014098558	0.001850541	0	0	0	0	0	0	0.008221565	0	0	0	0	0	0	0	0	0	0	0	0	0.025786123	0.003856226	0	0	0	0	0	0	0	0	0	0	0	0	0	0
k__Bacteria|p__Firmicutes|c__Clostridia|o__Clostridiales|f__Christensenellaceae|g__Christensenella	0	0	0	0.004383119	0.003308482	0	0	0	0	0	0	0	0.014098558	0.001850541	0	0	0	0	0	0	0.008221565	0	0	0	0	0	0	0	0	0	0	0	0	0.025786123	0.003856226	0	0	0	0	0	0	0	0	0	0	0	0	0	0
k__Bacteria|p__Firmicutes|c__Clostridia|o__Clostridiales|f__Christensenellaceae|g__Christensenella|s__Christensenella_minuta	0	0	0	0.004383119	0.003308482	0	0	0	0	0	0	0	0.014098558	0.001850541	0	0	0	0	0	0	0.008221565	0	0	0	0	0	0	0	0	0	0	0	0	0.025786123	0.003856226	0	0	0	0	0	0	0	0	0	0	0	0	0	0
k__Bacteria|p__Firmicutes|c__Clostridia|o__Clostridiales|f__Clostridiaceae	0.586575514	1.705782013	1.187781703	4.558218825	1.166655704	1.552456544	0.557128628	0.520764279	11.67461804	1.051975661	0.757985368	0.559938226	0.455421183	0.538239655	0.783974982	2.448224573	1.066267394	0.344783697	0.492591027	0.660632348	0.680186794	2.24581147	0.515182696	2.926507735	1.183703864	1.482838293	4.55433852	0.622131733	2.244328124	0.805602555	3.752445963	0.479794178	0.766758122	0.278653041	3.449888185	2.096121085	0.400027008	0.701185224	1.46952783	0.482716248	1.689232775	1.017104758	1.060322769	1.627371254	2.313374122	1.828014067	1.204214531	0.029624291	0.497084136
k__Bacteria|p__Firmicutes|c__Clostridia|o__Clostridiales|f__Clostridiaceae|g__Butyricicoccus	0	0.021792658	0	0	0	0	0	0	0	0	0	0	0	0	0	0	0	0	0	0	0	0	0	0	0	0	0	0	0	0	0	0	0	0	0	0	0	0	0	0	0	0	0	0	0	0.031363625	0	0	0
k__Bacteria|p__Firmicutes|c__Clostridia|o__Clostridiales|f__Clostridiaceae|g__Butyricicoccus|s__Butyricicoccus_pullicaecorum	0	0.021792658	0	0	0	0	0	0	0	0	0	0	0	0	0	0	0	0	0	0	0	0	0	0	0	0	0	0	0	0	0	0	0	0	0	0	0	0	0	0	0	0	0	0	0	0.031363625	0	0	0
k__Bacteria|p__Firmicutes|c__Clostridia|o__Clostridiales|f__Clostridiaceae|g__Clostridium	0.574194138	1.609957175	0.65030533	4.442643411	1.166655704	1.420352517	0.491229656	0.113999726	11.07961266	0.522300746	0.692232538	0.401652447	0.341959409	0.471151448	0.156930826	0.556987664	0.814321772	0.036022933	0.339838514	0.511176058	0.671040303	2.039339725	0.488990776	2.794367691	1.09225529	1.482838293	4.327476104	0.605892065	2.239375583	0.011450872	3.551515375	0.479794178	0.245773394	0.227125025	3.35574068	2.094794171	0.307058495	0.637859268	1.390146313	0.421903168	1.685336586	0.851133617	1.060322769	1.389626499	2.313374122	1.780748041	1.201027924	0.010388471	0.489719468
k__Bacteria|p__Firmicutes|c__Clostridia|o__Clostridiales|f__Clostridiaceae|g__Clostridium|s__Butyribacterium_methylotrophicum	0	0	0	0	0	0	0	0	0	0.002470534	0	0	0	0	0	0.001562226	0	0	0	0	0	0	0.001833715	0.001382726	0	0	0	0	0	0	0	0	0	0	0	0	0	0	0	0	0	0	0	0	0	0	0	0	0
k__Bacteria|p__Firmicutes|c__Clostridia|o__Clostridiales|f__Clostridiaceae|g__Clostridium|s__Clostridium_bartlettii_CAG_1329	0	0	0	0.000733781	0	0	0	0	0.018050744	0.001093024	0	0	0	0.000450461	0	0	0	0	0	0	0	0	0	0	0	0.001324018	0.000649523	0.003336306	0.007630544	0	0.014184436	0	0.007698608	0	0	0	0	0	0	0	0	0	0	0	0	0	0	0	0
k__Bacteria|p__Firmicutes|c__Clostridia|o__Clostridiales|f__Clostridiaceae|g__Clostridium|s__Clostridium_butyricum	0	0	0	0	0	0	0.004167409	0	0	0	0	0	0	0	0	0	0	0.006983935	0	0	0	0	0	0	0	0	0	0	0	0	0	0	0.00406442	0	0	0	0	0	0	0	0	0	0	0	0	0	0	0	0
k__Bacteria|p__Firmicutes|c__Clostridia|o__Clostridiales|f__Clostridiaceae|g__Clostridium|s__Clostridium_celatum	0	0	0	0	0	0	0	0	0	0	0	0	0	0	0	0	0.00052887	0	0	0	0	0	0	0	0	0	0	0	0	0	0	0	0	0	0	0.001848606	0	0	0	0	0	0	0.000391162	0	0	0	0	0	0
k__Bacteria|p__Firmicutes|c__Clostridia|o__Clostridiales|f__Clostridiaceae|g__Clostridium|s__Clostridium_clostridioforme_CAG_132	0	0	0	0	0.000718413	0	0	0	0	0	0	0	0	0	0	0	0	0	0	0	0	0	0	0	0	0	0	0	0	0	0	0	0	0	0	0.000272187	0	0	0	0	0	0	0	0	0	0	0	0	0
k__Bacteria|p__Firmicutes|c__Clostridia|o__Clostridiales|f__Clostridiaceae|g__Clostridium|s__Clostridium_disporicum	0.000178074	0	0	0	0.036908476	0	0	0	0.000735248	0	0	0	0	0	0	0	0.015906788	0	0	0	0	0	0	0.00314016	0	0.007286512	0.001221581	0.001683047	0	0	0.006368971	0	0	0	0	1.112231565	0	0	0	0	0	0.020196275	0.005165825	0	0	0	0	0	0
k__Bacteria|p__Firmicutes|c__Clostridia|o__Clostridiales|f__Clostridiaceae|g__Clostridium|s__Clostridium_hathewayi_CAG_224	0	0	0	0	0	0	0	0	0	0	0	0	0	0	0	0	0	0.002049633	0	0	0	0.001315534	0	0	0	0	0	0	0	0	0	0	0	0	0	0	0	0	0	0	0	0	0	0	0	0	0	0	0
k__Bacteria|p__Firmicutes|c__Clostridia|o__Clostridiales|f__Clostridiaceae|g__Clostridium|s__Clostridium_leptum_CAG_27	0.003194856	0.085167033	0	0.01132958	0.003473906	0	0	0	0	0.085465489	0.045329972	0.00451288	0.174355352	0	0.003179365	0.014622439	0.005874527	0.007915126	0.000641093	0.050783333	0.001226812	0	0.298916689	0.015832739	0.200055994	0.000450166	0.026987993	0.003137717	0	0	0	0	0	0.046541077	0.007831564	0	0.023836823	0	0.006915142	0	0.008488686	0.430119412	0	0	0	0	0	0	0
k__Bacteria|p__Firmicutes|c__Clostridia|o__Clostridiales|f__Clostridiaceae|g__Clostridium|s__Clostridium_neonatale	0	0	0	0	0	0	0	0	0	0	0	0	0	0	0	0	0	0	0	0	0	0	0	0	0	0	0	0	0	0	0	0	0	0	0	0	0	0	0	0	0	0	0	0	0	0	0	0	0
k__Bacteria|p__Firmicutes|c__Clostridia|o__Clostridiales|f__Clostridiaceae|g__Clostridium|s__Clostridium_nexile_CAG_348	0	0.220788867	0.575642048	0	0	1.276185239	0.073825791	0.113999726	0.570552207	0.401162249	0.416018254	0.031931217	0.002029028	0.000888747	0.130323926	0.460140992	0.725935359	0.017530688	0.003884269	0	0.151289647	0.004376165	0.156034427	2.62137918	0	0.001805078	0.001007059	0.000302849	0.031465278	0.011450872	0.001506993	0.000507868	0.205610042	0	0	0.010507569	0.016071054	0.398860481	0.401724732	0.421081007	0.013167242	0.334752249	0.001632947	0.635832851	2.305973643	0.558141516	0.162407601	0	0.000332453
k__Bacteria|p__Firmicutes|c__Clostridia|o__Clostridiales|f__Clostridiaceae|g__Clostridium|s__Clostridium_paraputrificum	0	0	0	0	0	0	0	0	0	0	0	0	0	0	0	0	0.001375062	0	0	0	0	0	0	0	0	0	0	0	0	0	0.013529939	0	0.008893133	0	0	0	0	0	0	0	0	0	0	0	0	0	0	0	0.001932732
k__Bacteria|p__Firmicutes|c__Clostridia|o__Clostridiales|f__Clostridiaceae|g__Clostridium|s__Clostridium_perfringens	0	0	0	0	0	0	0	0	0	0	0	0	0	0	0.002452138	0	0	0	0	0.003716918	0	0	0	0.141893011	0	0	0	0	0	0	0.032471853	0	0	0	0	0.001916653	0	0	0	0	0	0	0	0	0	0.199144315	0.006560661	0	0
k__Bacteria|p__Firmicutes|c__Clostridia|o__Clostridiales|f__Clostridiaceae|g__Clostridium|s__Clostridium_sp_7_2_43FAA	0	0	0	0	0	0	0	0	0	0	0	0	0	0	0	0	0	0	0	0	0	0	0	0	0	0	0	0	0	0	0	0	0.000116416	0	0	0.006407746	0	0	0	0	0	0	0	0	0	0	0	0.005558372	0
k__Bacteria|p__Firmicutes|c__Clostridia|o__Clostridiales|f__Clostridiaceae|g__Clostridium|s__Clostridium_sp_ATCC_29733	0	0.034594372	0	0	0	0.016702963	0.005697401	0	0	0.026105305	0	0.03649891	0.028624759	0	0.000781318	0.008799595	0	0	0.009201569	0.003860356	0	0	0.011086601	0	0.01255798	0	0.010016961	0	0.007670891	0	0	0	0	0.001293729	0.005871191	0	0	0	0.008937076	0	0	0.002672616	0	0	0	0	0	0	0
k__Bacteria|p__Firmicutes|c__Clostridia|o__Clostridiales|f__Clostridiaceae|g__Clostridium|s__Clostridium_sp_CAG_122	0	0	0	0	0	0	0	0	0	0	0	0	0	0	0	0	0	0	0	0	0	0	0	0	0	0	0	0	0	0	0	0	0	0	0.009638084	0	0	0	0	0	0.472143037	0	0	0	0	0	0	0	0
k__Bacteria|p__Firmicutes|c__Clostridia|o__Clostridiales|f__Clostridiaceae|g__Clostridium|s__Clostridium_sp_CAG_127	0	0	0	0	0	0	0	0	0	0	0	0	0	0	0	0	0	0	0	0	0	0	0	0	0	0	0	0.019208584	0	0	0	0	0	0	0.229542239	0	0	0	0	0	0	0	0.017776149	0.002746578	0.004508858	0.003923795	0.003394882	0.003035256	0.002896281
k__Bacteria|p__Firmicutes|c__Clostridia|o__Clostridiales|f__Clostridiaceae|g__Clostridium|s__Clostridium_sp_CAG_138	0.008977021	0.00111124	0	0.174473577	0.080807301	0	0	0	0	0	0	0	0	0	0	0	0	0	0	0	0	0	0	0	0	0	0	0	0	0	0	0	0	0	0	0	0	0	0	0	0	0	0	0	0	0	0	0	0
k__Bacteria|p__Firmicutes|c__Clostridia|o__Clostridiales|f__Clostridiaceae|g__Clostridium|s__Clostridium_sp_CAG_167	0	0	0	0	0	0	0	0	0	0	0	0	0	0	0	0	0	0	0	0	0	0	0	0	0	0	0	0	0	0	0	0	0	0	0	0	0	0	0	0	0	0	0	0	0	0	0	0	0
k__Bacteria|p__Firmicutes|c__Clostridia|o__Clostridiales|f__Clostridiaceae|g__Clostridium|s__Clostridium_sp_CAG_217	0	0.050336943	0	4.03330118	0.011192121	0	0	0	0	0	0	0	0	0	0	0	0	0	0	0	0	0	0	0	0	0.936777992	0	0.000193625	1.496438974	0	3.457520802	0	0.000344185	0	1.741212702	0.003339967	0.00185561	0.000151191	7.61E-05	0	0.400689429	0	0.002216586	0	0	0.081109597	0.000426964	1.88E-05	0.000653635
k__Bacteria|p__Firmicutes|c__Clostridia|o__Clostridiales|f__Clostridiaceae|g__Clostridium|s__Clostridium_sp_CAG_226	0.348097864	0	0	0.146824706	0	0	0	0	0	0	0	0	0	0	0	0	0	0	0	0	0	0	0	0	0	0	0	0	0	0	0	0	0	0	0	0	0	0	0	0	0	0	0	0	0	0	0	0	0
k__Bacteria|p__Firmicutes|c__Clostridia|o__Clostridiales|f__Clostridiaceae|g__Clostridium|s__Clostridium_sp_CAG_230	0	0	0	0.000317972	0	0	0	0	0	0	0	0	0.010381707	0	0	0	0	0	0	0	0	0	0	0	0	0.000940053	0	0	0	0	0	0	0	0	0.017539129	0	0	0	0	0	0	0.003971724	0	0	0	0	0	0	0
k__Bacteria|p__Firmicutes|c__Clostridia|o__Clostridiales|f__Clostridiaceae|g__Clostridium|s__Clostridium_sp_CAG_242	0	0	0	0	0	0	0	0	0	0	0	0	0	0	0	0	0	0	0	0	0.003468473	0.01536356	0	0	0	0	0	0	0.020496055	0	0	0	0	0	0	0	0	0	0	0	0.000884075	0	0	0	0	0	0	0	0
k__Bacteria|p__Firmicutes|c__Clostridia|o__Clostridiales|f__Clostridiaceae|g__Clostridium|s__Clostridium_sp_CAG_253	0	0	0	0	0.046871732	0	0	0	0	0	0	0	0	0	0	0	0	0	0	0	0	0	0	0	0	0.000436926	0	0	0	0	0	0	0	0	0	0	0	0	0	0	0	0	0	0	0	0	0	0	0
k__Bacteria|p__Firmicutes|c__Clostridia|o__Clostridiales|f__Clostridiaceae|g__Clostridium|s__Clostridium_sp_CAG_265	0	0	0	0	0	0	0.040348093	0	0	0	0	0	0	0	0	0	0	0	0	0	0	0	0	0.005235359	0.002074351	0	0.000452879	0	0	0	0.000148499	0	0.018808698	0	0	0.125138172	0	0	0	0	0	0	0.019017934	0	0	0	0	0	0
k__Bacteria|p__Firmicutes|c__Clostridia|o__Clostridiales|f__Clostridiaceae|g__Clostridium|s__Clostridium_sp_CAG_277	0	0	0	0	0	0	0	0	0	0	0	0	0	0	0	0	0	0	0	0	0	0	0	0	0	0	0	0	0	0	0	0	0	0	0	0	0	0	0	0	0	0	0	0	0	0	0	0	0
k__Bacteria|p__Firmicutes|c__Clostridia|o__Clostridiales|f__Clostridiaceae|g__Clostridium|s__Clostridium_sp_CAG_299	0	0.714005605	0	0	0	0	0	0	0	0	0	0.298587028	0	0	0	0.051314875	0	0	0.010639988	0.449772068	0.16983313	0	0	0	0.064556597	0	3.395243254	0	0.071246991	0	0	0	0	0.052228325	0.012352828	0.000402611	0	0.237923001	0.453756261	0	0	0.056399627	0.00224763	0	0	0.120294076	0	0	0.000445148
k__Bacteria|p__Firmicutes|c__Clostridia|o__Clostridiales|f__Clostridiaceae|g__Clostridium|s__Clostridium_sp_CAG_413	0	0	0	0	0	0	0	0	0	0	0	0	0	0	0	0	0	0	0	0	0	0	0	0	0	0	0	0	0	0	0	0	0	0	0	0	0	0	0	0	0	0	0	0	0	0	0	0	0
k__Bacteria|p__Firmicutes|c__Clostridia|o__Clostridiales|f__Clostridiaceae|g__Clostridium|s__Clostridium_sp_CAG_43	0.080190879	0.089858936	0	0.028182086	0.058111117	0.117395916	0.367198248	0	0.186397681	0	0.229220995	0	0.1259362	0	0.000222375	0	0	0	0.023057796	0	0	0	0	0	0.0383079	0.223860538	0.030360747	0.312177969	0.193123878	0	0	0.082692542	0	0.107585926	0.683748119	0.297914815	0.235621597	0	0	0	0.231338196	0.000749706	0.229239679	0	0.000646895	0	0.119773718	0	0.00067054
k__Bacteria|p__Firmicutes|c__Clostridia|o__Clostridiales|f__Clostridiaceae|g__Clostridium|s__Clostridium_sp_CAG_510	0	0	0	0	0	0	0	0	0	0	0	0	0	0	0	0	0	0	0	0	0	0	0	0	0	0	0	0	0	0	0	0	0	0	0	0	0	0	0	0	0	0	0	0	0	0	0	0	0
k__Bacteria|p__Firmicutes|c__Clostridia|o__Clostridiales|f__Clostridiaceae|g__Clostridium|s__Clostridium_sp_CAG_58	0.039878085	0.413723765	0	0	0	0	0	0	0	0	0	0.012235326	0	0.108427106	0	0	0	0	0.097763978	0	0	0.010544409	0	0	0.003552035	0	0.741856962	0	0	0	0	0	0	0	0.162055798	0.007604236	0	0	0	0	0.010366367	0	0	0.078498467	0	0.021684484	0	0	0
k__Bacteria|p__Firmicutes|c__Clostridia|o__Clostridiales|f__Clostridiaceae|g__Clostridium|s__Clostridium_sp_CAG_62	0.036007595	0	0	0	0	0	0	0	0	0	0	0.00451288	0	0	0	0	0	0	0.006233147	0	0	0	0	0	0.012031235	0.007979415	0	0	0	0	0	0	0	0	0.064607919	0	0	0	0	0	0	0	0	0	0	0	0	0	0
k__Bacteria|p__Firmicutes|c__Clostridia|o__Clostridiales|f__Clostridiaceae|g__Clostridium|s__Clostridium_sp_CAG_678	0	0	0	0	0	0	0	0	0	0	0	0	0	0	0	0	0	0	0	0	0	0	0	0	0	0	0	0	0	0	0	0	0	0	0	0	0	0	0	0	0	0	0	0	0	0	0	0	0
k__Bacteria|p__Firmicutes|c__Clostridia|o__Clostridiales|f__Clostridiaceae|g__Clostridium|s__Clostridium_sp_CAG_7	0.057669765	0	0	0.047480529	0.009069966	0	0	0	10.30387678	0.006004145	0.001437886	0.003684605	0.000627816	0.359516331	0.016017029	0.000988463	0.001342517	0.001209537	0.112455242	0	0.261259505	2.007746769	0.001096014	0.003652085	0.054674296	0.208418076	0.103464898	0.206989995	0.084521011	0	0	0.396593767	0	0.019475968	0.421346068	0.487867619	0.000343329	0	0.506421625	0.000822161	0.548243907	0.001894295	0.771856165	0.67254071	0.002251195	0.796443572	0.908469306	0.001776048	0.482788678
k__Bacteria|p__Firmicutes|c__Clostridia|o__Clostridiales|f__Clostridiaceae|g__Clostridium|s__Clostridium_sp_CAG_715	0	0	0	0	0	0	0	0	0	0	0	0	0	0	0	0	0	0	0	0	0	0	0	0	0	0	0	0	0	0	0	0	0	0	0	0	0	0	0	0	0	0	0	0	0	0	0	0	0
k__Bacteria|p__Firmicutes|c__Clostridia|o__Clostridiales|f__Clostridiaceae|g__Clostridium|s__Clostridium_sp_CAG_729	0	0	0	0	0	0	0	0	0	0	0	0	0	0	0	0	0	0	0	0	0	0	0	0	0	0	0	0	0	0	0	0	0	0	0	0	0	0	0	0	0	0	0	0	0	0	0	0	0
k__Bacteria|p__Firmicutes|c__Clostridia|o__Clostridiales|f__Clostridiaceae|g__Clostridium|s__Clostridium_sp_CAG_75	0	0	0.074663282	0	0.014027962	0	0	0	0	0	0	0	0	0	0	0	0	0	0	0	0.08175319	0	0	0.001847153	0	0.007511595	0	0.058861973	0.326787005	0	0	0	0	0	0	0.039331084	0	0	0	0	0	0	0.010784901	0	0	0	0	0	0
k__Bacteria|p__Firmicutes|c__Clostridia|o__Clostridiales|f__Clostridiaceae|g__Clostridium|s__Clostridium_sp_CAG_964	0	0	0	0	0	0	0	0	0	0	0	0	0	0	0	0	0	0	0	0	0	0	0	0	0	0	0	0	0	0	0	0	0	0	0	0	0	0	0	0	0	0	0	0	0	0	0	0	0
k__Bacteria|p__Firmicutes|c__Clostridia|o__Clostridiales|f__Clostridiaceae|g__Clostridium|s__Clostridium_sp_D5	0	0.000381638	0	0	0	0	0	0	0	0	0.000225431	0	0	0.001862716	0.002325925	0.019559074	0.054880453	0	0.023806636	0.003037146	0	0	0	0	0.002051044	0	0.016220207	0	0	0	0.015251431	0	0	0	0	0	0.029321908	0.000924594	0	0	0	0.000377714	0	0	0	0	0	0	0
k__Bacteria|p__Firmicutes|c__Clostridia|o__Clostridiales|f__Clostridiaceae|g__Clostridium|s__Clostridium_sp_KLE_1755	0	0	0	0	0	0.010063916	0	0	0	0	0	0.009701779	0	0	0.001634759	0	0.008478196	0	0.05216557	0	0.002209546	0	0.020023329	0	0	0	0	0	0	0	0	0	0.000242954	0	0	0	0	0	0.001445144	0	0	0	0	0	0	0	0	0	0
k__Bacteria|p__Firmicutes|c__Clostridia|o__Clostridiales|f__Clostridiaceae|g__Clostridium|s__Clostridium_sp_L2_50	0	0	0	0	0.90547471	0	0	0	0	0	0	0	0	0	0	0	0	0	0	0	0	0	0	0	0.702393858	0	0	0	0	0	0	0	0	0	0	0	0	0	0	0	0	0	0	0	0	0	0	0	0
k__Bacteria|p__Firmicutes|c__Clostridia|o__Clostridiales|f__Clostridiaceae|g__Clostridium|s__Clostridium_sp_MSTE9	0	0	0	0	0	0	0	0	0	0	0	0	0	0	0	0	0	0	0	0	0	0	0	0	0	0	0	0	0	0	0	0	0	0	0	0	0	0	0	0	0	0	0	0	0	0	0	0	0
k__Bacteria|p__Firmicutes|c__Clostridia|o__Clostridiales|f__Clostridiaceae|g__Clostridium|s__Clostridium_sp_chh4_2	0	0	0	0	0	0	0	0	0	0	0	0	0	0	0	0	0	0	0	0	0	0	0	0	0	0	0	0	0	0	0.010532452	0	0	0	0	0	0	0	0.010870273	0	0	0	0	0	0	0	0	0	0
k__Bacteria|p__Firmicutes|c__Clostridia|o__Clostridiales|f__Clostridiaceae|g__Clostridium|s__Clostridium_ventriculi	0	0	0	0	0	0	0	0	0	0	0	0	0	0	0	0	0	0.000334014	0	0	0	0	0	0	0	0.086047925	0	0	0	0	0	0	0	0	0	0	0	0	0	0	0	0	0	0	0	0	0	0	0
k__Bacteria|p__Firmicutes|c__Clostridia|o__Clostridiales|f__Clostridiaceae|g__Hungatella	0.012381375	0.074037792	0.53746948	0.115575415	0	0.132104027	0.065898971	0.406764553	0.595005389	0.529674915	0.061512284	0.154120043	0.113457224	0.067088207	0.625583692	1.888288562	0.218276932	0.308760764	0.152752512	0.149450053	0.009146491	0.206471745	0.02619192	0.119099144	0.009523368	0	0.225044942	0.01593682	0.004947498	0.794151682	0.186652653	0	0.513012796	0.050613928	0.094147505	0.001326914	0.092976688	0.063320141	0.079381517	0.06081308	0.003896189	0.165971141	0	0.237744755	0	0.015902401	0.003186607	0.019235821	0.007364669
k__Bacteria|p__Firmicutes|c__Clostridia|o__Clostridiales|f__Clostridiaceae|g__Hungatella|s__Hungatella_effluvii	0	0	0	0	0	0	0	0	0	0	0	0	0	0	0	0	0	0	0	0	0	0	0	0	0	0	0	0	0	0	0	0	0	0.000269066	0	0	0	0	0	0	0	0	0	0	0	0	0	0	0
k__Bacteria|p__Firmicutes|c__Clostridia|o__Clostridiales|f__Clostridiaceae|g__Hungatella|s__Hungatella_hathewayi	0.012381375	0.074037792	0.53746948	0.115575415	0	0.132104027	0.065898971	0.406764553	0.595005389	0.529674915	0.061512284	0.154120043	0.113457224	0.067088207	0.625583692	1.888288562	0.218276932	0.308760764	0.152752512	0.149450053	0.009146491	0.206471745	0.02619192	0.119099144	0.009523368	0	0.225044942	0.01593682	0.004947498	0.794151682	0.186652653	0	0.513012796	0.050348548	0.094147505	0.001326914	0.092976688	0.063320141	0.079381517	0.06081308	0.003896189	0.165971141	0	0.237744755	0	0.015902401	0.003186607	0.019235821	0.007364669
k__Bacteria|p__Firmicutes|c__Clostridia|o__Clostridiales|f__Clostridiaceae|g__Lactonifactor	0	0	0	0	0	0	0	0	0	0	0.004234453	0.004165736	0	0	0.001454454	0.002948347	0.033660553	0	0	0	0	0	0	0.0130409	0.081925207	0	0.001811515	0.000297884	0	0	0.014277935	0	0.007971932	0.000910402	0	0	0	0	0	0	0	0	0	0	0	0	0	0	0
k__Bacteria|p__Firmicutes|c__Clostridia|o__Clostridiales|f__Clostridiaceae|g__Lactonifactor|s__Lactonifactor_longoviformis	0	0	0	0	0	0	0	0	0	0	0.004234453	0.004165736	0	0	0.001454454	0.002948347	0.033660553	0	0	0	0	0	0	0.0130409	0.081925207	0	0.001811515	0.000297884	0	0	0.014277935	0	0.007971932	0.000910402	0	0	0	0	0	0	0	0	0	0	0	0	0	0	0
k__Bacteria|p__Firmicutes|c__Clostridia|o__Clostridiales|f__Clostridiales_Family_XIII_Incertae_Sedis	0	0.000909197	0	0.002367667	0.00416396	0	0	0.054300662	0	0.002103697	0.000414306	0	0.004826902	0.010865842	0	0.021428065	0.004475055	0	0.003135429	0	0.00099558	0	0	0.000374708	0.107162366	0	0.122724159	0	0	0.195865562	0.002854487	0	0.004165651	0.000781398	0.006005191	0.001423313	0	0	0	0	0	0.001722607	0.000167641	0	0	0.001617646	0	0	0
k__Bacteria|p__Firmicutes|c__Clostridia|o__Clostridiales|f__Clostridiales_Family_XIII_Incertae_Sedis|g__Clostridiales_Family_XIII_Incertae_Sedis_unclassified	0	0.000909197	0	0.002367667	0.00416396	0	0	0.054300662	0	0.002103697	0.000414306	0	0.004826902	0.010725834	0	0.018326335	0.002318892	0	0.003135429	0	0.00099558	0	0	0.000374708	0.107162366	0	0.121019905	0	0	0.193852142	0.002529989	0	0.004165651	0.000781398	0.005623043	0.001423313	0	0	0	0	0	0	0.000167641	0	0	0.001617646	0	0	0
k__Bacteria|p__Firmicutes|c__Clostridia|o__Clostridiales|f__Clostridiales_Family_XIII_Incertae_Sedis|g__Clostridiales_Family_XIII_Incertae_Sedis_unclassified|s__Eubacterium_brachy	0	0	0	0	0	0	0	0	0	0	0	0	0	0	0	0	0	0	0	0	0	0	0	0	0	0	0	0	0	0.007650999	0	0	0	0	0	0	0	0	0	0	0	0	0	0	0	0	0	0	0
k__Bacteria|p__Firmicutes|c__Clostridia|o__Clostridiales|f__Clostridiales_Family_XIII_Incertae_Sedis|g__Clostridiales_Family_XIII_Incertae_Sedis_unclassified|s__Eubacterium_infirmum	0	0	0	0	0	0	0	0.054300662	0	0	0	0	0	0	0	0.018326335	0	0	0.003135429	0	0	0	0	0.000374708	0.107162366	0	0.112677403	0	0	0.186201143	0	0	0.001872771	0	0	3.97E-05	0	0	0	0	0	0	0	0	0	0	0	0	0
k__Bacteria|p__Firmicutes|c__Clostridia|o__Clostridiales|f__Clostridiales_Family_XIII_Incertae_Sedis|g__Clostridiales_Family_XIII_Incertae_Sedis_unclassified|s__Eubacterium_sulci	0	0.000909197	0	0.002367667	0.00416396	0	0	0	0	0.002103697	0.000414306	0	0.004826902	0.010725834	0	0	0.002318892	0	0	0	0.00099558	0	0	0	0	0	0.008342502	0	0	0	0.002529989	0	0.002292879	0.000781398	0.005623043	0.00138929	0	0	0	0	0	0	0.000167641	0	0	0.001617646	0	0	0
k__Bacteria|p__Firmicutes|c__Clostridia|o__Clostridiales|f__Clostridiales_Family_XIII_Incertae_Sedis|g__Mogibacterium	0	0	0	0	0	0	0	0	0	0	0	0	0	0.000140008	0	0.003101729	0.002156163	0	0	0	0	0	0	0	0	0	0.001710213	0	0	0.002013421	0.000329999	0	0	0	0.000382149	0	0	0	0	0	0	0.001722607	0	0	0	0	0	0	0
k__Bacteria|p__Firmicutes|c__Clostridia|o__Clostridiales|f__Clostridiales_Family_XIII_Incertae_Sedis|g__Mogibacterium|s__Mogibacterium_diversum	0	0	0	0	0	0	0	0	0	0	0	0	0	0	0	0.003101729	0.002156163	0	0	0	0	0	0	0	0	0	0.001710213	0	0	0.002013421	0.000329999	0	0	0	0.000382149	0	0	0	0	0	0	0.001722607	0	0	0	0	0	0	0
k__Bacteria|p__Firmicutes|c__Clostridia|o__Clostridiales|f__Clostridiales_Family_XIII_Incertae_Sedis|g__Mogibacterium|s__Mogibacterium_pumilum	0	0	0	0	0	0	0	0	0	0	0	0	0	0.000140008	0	0	0	0	0	0	0	0	0	0	0	0	0	0	0	0	0	0	0	0	0	0	0	0	0	0	0	0	0	0	0	0	0	0	0
k__Bacteria|p__Firmicutes|c__Clostridia|o__Clostridiales|f__Clostridiales_unclassified	0.089110288	0.122511443	0.565116676	0.015810537	0.204870636	0.25228377	0.19620335	0.076836479	0.013581429	0.045712358	0.084024952	0.180064537	0.100964601	0.317434781	0.216707701	0.024825197	0.267624589	0.176359533	0.291837355	0.019526294	0.059522848	0.157763422	0.016805545	0.156738843	0.824967019	0.048348721	0.162827756	0.068374417	0.161265221	0.009971923	0.027257876	0.175227445	0.393104818	0.017717823	0.104976702	0.389970873	0.208670293	0.018369761	1.101313964	0.164609621	0.193534207	0.008784721	0.06756551	0.390227199	0	0.000882353	0.057171474	0.003298375	0.267325636
k__Bacteria|p__Firmicutes|c__Clostridia|o__Clostridiales|f__Clostridiales_unclassified|g__Clostridiales_unclassified	0.060073763	0.105343341	0.565116676	0.015810537	0.203036792	0.25228377	0.19620335	0.076836479	0.013581429	0.044462118	0.056991473	0.067577491	0.018597904	0.256537365	0.216707701	0.024825197	0.267624589	0.001239901	0.061313266	0.004109814	0.03937359	0.082637024	0	0.111699977	0.237109961	0.048348721	0.11509077	0.068374417	0.147073317	0.009971923	0.027257876	0.175227445	0.004762913	0.009866988	0.098529806	0.389970873	0.208670293	0.010362429	1.051849467	0.164609621	0.193534207	0.008784721	0.06756551	0.390227199	0	0.000882353	0.057171474	0.003298375	0.267325636
k__Bacteria|p__Firmicutes|c__Clostridia|o__Clostridiales|f__Clostridiales_unclassified|g__Clostridiales_unclassified|s__Bacteroides_pectinophilus	0	0	0	0	0	0	0	0	0	0	0	0	0.008461864	0	0	0	0	0	0	0	0	0	0	0	0.170833284	0.001244577	0	0	0	0	0	0	0.002009433	0	0	0	0	0	0	0	0	0	0	0	0	0	0	0	0
k__Bacteria|p__Firmicutes|c__Clostridia|o__Clostridiales|f__Clostridiales_unclassified|g__Clostridiales_unclassified|s__Clostridiales_bacterium_1_7_47FAA	0	0.012010376	0	0	0	0	0	0.001745406	0	0.011042536	0.001096693	0	0.001178292	0.001047017	0.048219372	0.023933308	0.00255485	0.001239901	0.001767046	0.004109814	0	0	0	0	0	0	0	0.00422003	0	0.009971923	0.001044995	0	0.002758542	0	0	0	0.001847436	0.000895519	0	0.015637189	0	0	0	0.093186347	0	0	0	0	0
k__Bacteria|p__Firmicutes|c__Clostridia|o__Clostridiales|f__Clostridiales_unclassified|g__Clostridiales_unclassified|s__Clostridiales_bacterium_AM23_16LB	0	0	0	0.004260822	0	0	0.002768558	0	0	0	0	0	0	0	0	0	0	0	0	0	0.00118185	0	0	0.006549477	0.004041488	0	0.034651177	0.00460728	0	0	0	0.058083427	0	0	0.035356185	0.029549348	0	0	0	0	0	0	0.005761881	0	0	0	0	0	0
k__Bacteria|p__Firmicutes|c__Clostridia|o__Clostridiales|f__Clostridiales_unclassified|g__Clostridiales_unclassified|s__Clostridiales_bacterium_KLE1615	0.029560272	0.080256248	0	0.010106612	0.150625717	0.066188739	0.001850563	0	0	0	0	0.065975754	0	0.039299652	0	0	0	0	0.056060614	0	0.024780312	0	0	0.071685367	0.059354404	0.038025795	0	0	0.009330143	0	0	0.036270802	0	0.007275844	0.030472624	0.12729866	0.07809911	0	0.015262751	0.148967058	0.033774798	0	0.049242975	0.023858925	0	0	0	0	3.38E-05
k__Bacteria|p__Firmicutes|c__Clostridia|o__Clostridiales|f__Clostridiales_unclassified|g__Clostridiales_unclassified|s__butyrate_producing_bacterium_SS3_4	0.030513491	0.013076717	0.565116676	0.001443103	0.052406349	0.186095031	0.191584229	0.075091073	0.013581429	0.033427068	0.05589478	0.001601738	0.008957748	0.216190696	0.168488329	0.000891889	0.265077875	0	0.003485606	0	0.013411428	0.082637024	0	0.033465134	0.002880784	0.00907835	0.080439593	0.059547107	0.137743174	0	0.026218381	0.080879645	0	0.00259483	0.032700997	0.233122865	0.128723747	0.009472726	1.036586716	0	0.159767233	0.008784721	0.012560653	0.273181928	0	0.000882353	0.057171474	0.003298375	0.267297462
k__Bacteria|p__Firmicutes|c__Clostridia|o__Clostridiales|f__Clostridiales_unclassified|g__Intestinimonas	0.026098305	0.00617917	0	0	0.001833844	0	0	0	0	0.00125024	0	0	0.082366696	0	0	0	0	0.175119632	0.223843792	0	0	0.037613538	0	0	0.017872048	0	0.004570499	0	0.011791284	0	0	0	0	0.007850835	0.000287852	0	0	0	0.00057679	0	0	0	0	0	0	0	0	0	0
k__Bacteria|p__Firmicutes|c__Clostridia|o__Clostridiales|f__Clostridiales_unclassified|g__Intestinimonas|s__Intestinimonas_butyriciproducens	0.026098305	0.00617917	0	0	0.001833844	0	0	0	0	0.00125024	0	0	0.082366696	0	0	0	0	0.175119632	0.223843792	0	0	0.037613538	0	0	0.017872048	0	0.004570499	0	0.011791284	0	0	0	0	0.007850835	0.000287852	0	0	0	0.00057679	0	0	0	0	0	0	0	0	0	0
k__Bacteria|p__Firmicutes|c__Clostridia|o__Clostridiales|f__Clostridiales_unclassified|g__Lawsonibacter	0.00293822	0.010988932	0	0	0	0	0	0	0	0	0.027033479	0	0	0.023691798	0	0	0	0	0.006680296	0.015422717	0.003108779	0.023572224	0.016805545	0	0.001258595	0	0.043172446	0	0.002400621	0	0	0	0	0	0.006159043	0	0	0.008007332	0.048894045	0	0	0	0	0	0	0	0	0	0
k__Bacteria|p__Firmicutes|c__Clostridia|o__Clostridiales|f__Clostridiales_unclassified|g__Lawsonibacter|s__Lawsonibacter_asaccharolyticus	0.00293822	0.010988932	0	0	0	0	0	0	0	0	0.027033479	0	0	0.023691798	0	0	0	0	0.006680296	0.015422717	0.003108779	0.023572224	0.016805545	0	0.001258595	0	0.043172446	0	0.002400621	0	0	0	0	0	0.006159043	0	0	0.008007332	0.048894045	0	0	0	0	0	0	0	0	0	0
k__Bacteria|p__Firmicutes|c__Clostridia|o__Clostridiales|f__Clostridiales_unclassified|g__Monoglobus	0	0	0	0	0	0	0	0	0	0	0	0.112487046	0	0.037205618	0	0	0	0	0	0	0.017040479	0.013947347	0	0.045038866	0.568726416	0	0	0	0	0	0	0	0.388341905	0	0	0	0	0	0	0	0	0	0	0	0	0	0	0	0
k__Bacteria|p__Firmicutes|c__Clostridia|o__Clostridiales|f__Clostridiales_unclassified|g__Monoglobus|s__Monoglobus_pectinilyticus	0	0	0	0	0	0	0	0	0	0	0	0.112487046	0	0.037205618	0	0	0	0	0	0	0.017040479	0.013947347	0	0.045038866	0.568726416	0	0	0	0	0	0	0	0.388341905	0	0	0	0	0	0	0	0	0	0	0	0	0	0	0	0
k__Bacteria|p__Firmicutes|c__Clostridia|o__Clostridiales|f__Eubacteriaceae	1.408507146	1.329402658	2.115165561	0.131708815	6.988600311	0.237808766	3.37042092	0.022728893	0.003329268	0.069541777	0.190842837	4.1008928	1.359521354	1.461178829	3.060899364	0.17930382	0.007412319	0.423099921	1.930654057	7.109716462	17.97400524	2.713087864	0.287542033	0.63019053	9.153173537	6.929159563	1.558605754	1.755949565	1.106353252	8.561665031	0.028775869	3.006407174	0.512152334	0.391808269	3.740981155	7.030709111	11.75812589	2.219717223	0.043316296	2.44141651	11.53847858	0.1071736	2.473231698	2.560426484	0.039434719	1.467933979	0.985687244	0.035948526	0.126258706
k__Bacteria|p__Firmicutes|c__Clostridia|o__Clostridiales|f__Eubacteriaceae|g__Anaerofustis	0	0	0	0	0	0	0	0	0	0	0	0	0	0	0	0	0	0	0	0	0	0	0	0	0	0	0	8.44E-05	0	0	0.000764497	0	0	0	0	0	0	0	0	0	0	0.006266625	0	0	0	0	0	0	0
k__Bacteria|p__Firmicutes|c__Clostridia|o__Clostridiales|f__Eubacteriaceae|g__Anaerofustis|s__Anaerofustis_stercorihominis	0	0	0	0	0	0	0	0	0	0	0	0	0	0	0	0	0	0	0	0	0	0	0	0	0	0	0	8.44E-05	0	0	0.000764497	0	0	0	0	0	0	0	0	0	0	0.006266625	0	0	0	0	0	0	0
k__Bacteria|p__Firmicutes|c__Clostridia|o__Clostridiales|f__Eubacteriaceae|g__Eubacteriaceae_unclassified	0.001403642	0	0	0	0	0	0	0	0	0	0	0	0.000177426	0	0	0	0	0	0	0	0	0	0	0	0	0	0	0	0	0	0	0	0	0	0	0	0	0	0	0	0	0	0	0	0	0	0	0	0
k__Bacteria|p__Firmicutes|c__Clostridia|o__Clostridiales|f__Eubacteriaceae|g__Eubacteriaceae_unclassified|s__Eubacteriaceae_bacterium_CHKCI005	0.001403642	0	0	0	0	0	0	0	0	0	0	0	0.000177426	0	0	0	0	0	0	0	0	0	0	0	0	0	0	0	0	0	0	0	0	0	0	0	0	0	0	0	0	0	0	0	0	0	0	0	0
k__Bacteria|p__Firmicutes|c__Clostridia|o__Clostridiales|f__Eubacteriaceae|g__Eubacterium	1.407103504	1.329402658	2.115165561	0.131708815	6.988600311	0.237808766	3.37042092	0.022728893	0.003329268	0.069541777	0.190842837	4.1008928	1.359343928	1.461178829	3.060899364	0.17930382	0.007412319	0.423099921	1.930654057	7.109716462	17.97400524	2.713087864	0.287542033	0.63019053	9.153173537	6.929159563	1.558605754	1.755865165	1.106353252	8.561665031	0.028011373	3.006407174	0.512152334	0.391808269	3.740981155	7.030709111	11.75812589	2.219717223	0.043316296	2.44141651	11.53847858	0.100912697	2.473231698	2.560426484	0.039434719	1.467933979	0.985687244	0.035948526	0.126258706
k__Bacteria|p__Firmicutes|c__Clostridia|o__Clostridiales|f__Eubacteriaceae|g__Eubacterium|s__Eubacterium_callanderi	0	0	0	0	0	0	0	0	0	0.002305831	0	0	0	0	0	0.002357542	0	0.001057712	0	0.002082971	0	0	0.004060872	0.002696843	0	0	0	0	0	0	0.010251953	0	0.000435293	0	0	0	0	0	0	0	0	0	0	0	0	0	0	0	0
k__Bacteria|p__Firmicutes|c__Clostridia|o__Clostridiales|f__Eubacteriaceae|g__Eubacterium|s__Eubacterium_eligens	0.000817045	0.046312906	0.106356577	0.012787359	0.959086292	0.015246048	3.19673032	0.003320905	0.000256098	0.060468181	0.003436304	0.613477675	0.040516863	0.002063597	2.92388014	0.003834556	0.00427978	0.008385782	0.164970989	0.00101654	5.371758778	0.913047832	0	0.092083213	0.217680984	0.299029449	0.014074992	0.039524306	0.319645663	7.085080888	0.002722488	0.090445571	0.001538709	0.173647201	3.233492849	0.35243736	0.002133543	0.360417148	0.000849339	0.0025041	5.750540709	0.056233662	2.116311708	2.378828733	0.006436605	0.126243271	0.222057547	0.002790932	0.007009677
k__Bacteria|p__Firmicutes|c__Clostridia|o__Clostridiales|f__Eubacteriaceae|g__Eubacterium|s__Eubacterium_eligens_CAG_72	0	0.019177315	0.145804321	0.042256007	0.042844837	0.021880612	0	0.005151265	0	0	0.003411933	0.575705901	0	0.004175892	0	0.002158713	0	0	0	0	0	0	0.00110304	0.030024152	0	0	0	0	0	0	0.000956996	0	0.001290694	0	0.001687409	0.023158614	0.003523207	0	0	0.001456247	5.122659631	0.016607988	0	0	0.007057624	0	0.001478752	0.001658584	0.002028524
k__Bacteria|p__Firmicutes|c__Clostridia|o__Clostridiales|f__Eubacteriaceae|g__Eubacterium|s__Eubacterium_hallii	0	0	0	0	0	0.000793458	0	0	0	0	0	0	0.015076677	0.011748502	0.000468791	0.029358494	0	0	0.016835424	0	0	0	0	0.001556886	0.014441211	0.000573741	0	0.001618506	0	0	0	0.000276435	0	0.009719555	0.00493319	0.035599848	0	0.000331458	0	0	0	0	0.019874765	0.008515971	0	0.467178981	0	0	0
k__Bacteria|p__Firmicutes|c__Clostridia|o__Clostridiales|f__Eubacteriaceae|g__Eubacterium|s__Eubacterium_hallii_CAG_12	0	0	0	0	0	0.000771044	0	0	0	0	0	0.001138878	0	0	0.000168284	0	0	0	0	0	0	0	0	0.001150512	0	0.000653182	0	0.001002878	0	0	0	0.000135003	0	0	0	0	0	0.000127931	0	0	0	0	0	0	0	0	0	0	0
k__Bacteria|p__Firmicutes|c__Clostridia|o__Clostridiales|f__Eubacteriaceae|g__Eubacterium|s__Eubacterium_limosum	0	0	0	0	0	0	0	0	0	0.001242753	0	0	0	0	0	0.00758958	0	0	0	0.005419467	0	0	0.00866975	0.004580939	0	0	0	0	0	0	0.008601961	0	0	0	0	0	0.000188013	0	0	0	0	0	0	0	0	0	0	0	0
k__Bacteria|p__Firmicutes|c__Clostridia|o__Clostridiales|f__Eubacteriaceae|g__Eubacterium|s__Eubacterium_ramulus	0	0.016623707	0	0.020130061	0.021651649	0	0	0	0	0	0	0	0.050912218	0	0	0	0	0	0.000926622	0	0	0	0	0.217277962	0.235883996	0.094649628	0.010815458	0.012809033	0.002794	0	0	0.153620539	0	0	0.035991445	0.095101155	0	0	0.037180771	0	0.037397158	0	0.186913445	0	0	0	0.264884084	0	0
k__Bacteria|p__Firmicutes|c__Clostridia|o__Clostridiales|f__Eubacteriaceae|g__Eubacterium|s__Eubacterium_rectale_CAG_36	0	0	0	0	0.079914011	0	0.003045414	0	0	0	0	0	0	0	0	0	0	0	0	0	0	0	0	0	0	0	0	0	0	0.00373398	0	0	0	0	0	0	0	0	0	0	0	0	0	0	0	0	0	0	0
k__Bacteria|p__Firmicutes|c__Clostridia|o__Clostridiales|f__Eubacteriaceae|g__Eubacterium|s__Eubacterium_siraeum_CAG_80	0	0	0	0	0	0	0.003234842	0	0	0	0	0	0	0	0	0	0	0	0	0	0	0	0	0	0	0.153206528	0	0	0	0	0	0	0	0	0	0	0	0	0	0	0	0	0	0	0	0	0	0.015129297	0
k__Bacteria|p__Firmicutes|c__Clostridia|o__Clostridiales|f__Eubacteriaceae|g__Eubacterium|s__Eubacterium_sp_AF17_7	0	0	0	0	0	0	0.013289079	0	0	0	0	0	0	0.088332907	0	0	0	0	0.023822798	0	0	0	0.031805478	0	0.008712274	0.000891505	0	0	0.101723778	0	0	0	0.063831132	0	0	0	0	0	0	0	0	0	0	0	0	0	0	0	0
k__Bacteria|p__Firmicutes|c__Clostridia|o__Clostridiales|f__Eubacteriaceae|g__Eubacterium|s__Eubacterium_sp_AF36_5BH	0.025422672	0.002228093	0	0.036845595	0.014689659	0	0	0	0	0	0	0	0.121122945	0.053075227	0	0	0	0	0.011695905	0	0	0	0	0.161314505	0	0	0	0.010788383	0	0	0	0	0	0	0.002094373	0	0	0	0	0	0	0	0	0	0	0.045153728	0.002228542	0	0
k__Bacteria|p__Firmicutes|c__Clostridia|o__Clostridiales|f__Eubacteriaceae|g__Eubacterium|s__Eubacterium_sp_CAG_115	0	0	0	0	0	0	0	0	0	0	0	0	0	0	0	0	0	0	0	0	0	0	0	0	0.003533389	0.012194205	0	0	0	0	0	0	0	0	0	0	0	0	0	0	0	0	0	0	0	0	0	0	0
k__Bacteria|p__Firmicutes|c__Clostridia|o__Clostridiales|f__Eubacteriaceae|g__Eubacterium|s__Eubacterium_sp_CAG_146	0	0.002615343	0	0.001580075	0.019132477	0.153079111	0	0	0	0	0.019533319	0	0.010563682	0.000304365	0.089034248	0	0	0	0	0	0.022602881	0.003570736	0	0.112818824	0	0.045696272	0	0	0.007403595	0	0	0	0	0	0	0	0	0.120121604	0	0	0	0	0.016714423	0	0	0	0	0	0
k__Bacteria|p__Firmicutes|c__Clostridia|o__Clostridiales|f__Eubacteriaceae|g__Eubacterium|s__Eubacterium_sp_CAG_156	0	0	0	0	0	0	0.15294827	0	0	0	0	0.005182809	0	0.550231649	0	0	0	0	0.093324814	0	0	0	0.197282486	0	0.094324697	0.0079088	0	0	0.464626002	0	0	0	0.291656291	0	0	0	0	0	0	0	0	0	0	0	0	0	0	0	0
k__Bacteria|p__Firmicutes|c__Clostridia|o__Clostridiales|f__Eubacteriaceae|g__Eubacterium|s__Eubacterium_sp_CAG_161	0	0	0	0	0	0	0	0	0	0	0	0	0	0	0	0.132050733	0	0	0.02432382	0	0	0.022934593	0	0	0.012767746	0.009762426	0	0	0	0	0	0.005952989	0	0	0.224842308	0	0	0	0	0	0	0	0	0	0	0	0.023660035	0	0
k__Bacteria|p__Firmicutes|c__Clostridia|o__Clostridiales|f__Eubacteriaceae|g__Eubacterium|s__Eubacterium_sp_CAG_180	1.149241984	0	0.868132974	0	5.144424283	0	0.001172994	0.009290812	0.003064909	0.003301531	0.002510208	0.009677418	0.001842503	0.00266624	0.003539974	0.00193148	0.003043038	0.019337402	0.148835919	7.023435312	12.45513825	0.002416287	0.008515184	0.001862986	8.377342996	0.006734838	1.087981398	0.002194416	0	0.002196459	0.002029491	0.003387932	0.00206511	0.001341645	0.005930747	0.004910715	10.18254134	0.002901713	0.002402235	0	0	0	0	0.006708596	0.008959496	0.009110959	0.460521953	0.006122197	0.005702406
k__Bacteria|p__Firmicutes|c__Clostridia|o__Clostridiales|f__Eubacteriaceae|g__Eubacterium|s__Eubacterium_sp_CAG_202	0	0	0	0	0	0	0	0	0	2.99E-05	0	0	0	4.87E-05	0.000342578	0	9.76E-05	0	0	0	0	0	0	0	0	0	0.033167403	0.00286962	0.146851411	0	0	0.875925077	0	0	0	0.21044625	0.000122617	0	0	0	0	0	0	0.000599827	0.002716959	0.002647058	0.001989026	0.001451849	0.001932732
k__Bacteria|p__Firmicutes|c__Clostridia|o__Clostridiales|f__Eubacteriaceae|g__Eubacterium|s__Eubacterium_sp_CAG_248	0	0	0	0.018104826	0.686996761	0	0	0	0	0.00112297	0	0	0	0	0	2.27E-05	0	0	0	0	0.000276193	0.033485714	0	0.000474982	0.10016551	0.503603459	0	2.48E-05	0	0	0	0	0.149477519	0.000346469	0	0.067820035	0	0	0	0	0.00996736	0	0.001744708	0.161645597	0.009224723	0.010962563	0.005743182	0.005525482	0.004034509
k__Bacteria|p__Firmicutes|c__Clostridia|o__Clostridiales|f__Eubacteriaceae|g__Eubacterium|s__Eubacterium_sp_CAG_251	0.188889299	0.665419707	0	0	0	0	0	0	0	0	0	2.739440216	0	0	0	0	0	0	0.938430756	0	0	0.919216076	0	0.000680808	0	0	0	0	0	0	0	0	0	0	0	0	0	0	0	0	0	0	0	0	0.000465764	0	8.33E-05	0.00025842	0.000298644
k__Bacteria|p__Firmicutes|c__Clostridia|o__Clostridiales|f__Eubacteriaceae|g__Eubacterium|s__Eubacterium_sp_CAG_274	0.018284002	0.556237535	0	0	0	0	0	0	0	0	0	0	0.260320615	0	0	0	0	0	0	0	0	0.567894622	0	0.00082858	0	0.40296927	0	0	0	0	0	0	0	0	0	0.001559407	0	0	0	1.072926076	0	0	0	0	0	0.79182459	9.37E-05	0	0.084888089
k__Bacteria|p__Firmicutes|c__Clostridia|o__Clostridiales|f__Eubacteriaceae|g__Eubacterium|s__Eubacterium_sp_CAG_38	0.018158303	0.020788052	0.987620418	0	0.007226669	0.046038493	0	0.004958189	0	0.001063078	0.161957166	0.015329177	0.312879712	0.363996589	0.000817379	0	0	0.394324086	0.007262128	0.077762173	0.123901558	0.001456484	0.036091173	0.000891911	0.004647478	0.004625236	0.365151299	0.02216757	0.029074744	0.880465196	0.003442984	1.76411614	0.001847464	0.018104836	0.056309836	5.744459048	0.002305207	1.172978133	0.00288395	0.505516451	0.191633054	0.028071047	0.009754219	0.00412776	0.004567079	0.014364968	0.002947091	0.003011764	0.002079237
k__Bacteria|p__Firmicutes|c__Clostridia|o__Clostridiales|f__Eubacteriaceae|g__Eubacterium|s__Eubacterium_sp_CAG_581	0	0	0.007244379	0	0	0	0	0	0	0	0	0	0	0	0	0	0	0	0.500230269	0	0	0	0	0.001567441	0	5.368632311	0	1.653482269	0	0	0	0.003394361	1.52E-05	0.124717702	0	0.001428984	0.010635016	0.000424499	0	0	0.425686065	0	0	0	0	0	0	0	0
k__Bacteria|p__Firmicutes|c__Clostridia|o__Clostridiales|f__Eubacteriaceae|g__Eubacterium|s__Eubacterium_sp_CAG_603	0	0	0	0	0	0	0	0	0	0	0	0	0	0	0	0	0	0	0	0	0	0	0	0	0	0	0	0	0	0	0	0	0	0	0	0	0	0	0	0	0	0	0	0	0	0	0	0	0
k__Bacteria|p__Firmicutes|c__Clostridia|o__Clostridiales|f__Eubacteriaceae|g__Eubacterium|s__Eubacterium_sp_CAG_786	0	0	0	0	0	0	0	0	0	0	0	0	0	0	0	0	0	0	0	0	0	0	0	0	0	0	0	0	0	0	0	0	0	0	0	0	0	0	0	0	0	0	0	0	0	0	0	0	0
k__Bacteria|p__Firmicutes|c__Clostridia|o__Clostridiales|f__Eubacteriaceae|g__Eubacterium|s__Eubacterium_sp_CAG_86	0.0062902	0	0	0	0	0	0	0	0	0	0	0.134661672	0	0.384535162	0	0	0	0	0	0	0	0.249058808	0	0	0.073613819	0.002171389	0	0.008018057	0	0	0	0	0	0	0	0.131755729	0	0	0	0	0	0	0	0	0	0	0	0	0
k__Bacteria|p__Firmicutes|c__Clostridia|o__Clostridiales|f__Eubacteriaceae|g__Eubacterium|s__Eubacterium_sp_OM08_24	0	0	0	0	0	0	0	0	0	0	0	0	0	0	0	0	0	0	0	0	0	0	0	0	0	0	0.047421163	0	0	0	0	9.00E-05	0	0	0	0.317659745	0	0	0	0	0	0	0	0	0	0	0	0	0.000118331
k__Bacteria|p__Firmicutes|c__Clostridia|o__Clostridiales|f__Eubacteriaceae|g__Eubacterium|s__Eubacterium_ventriosum	0	0	0	0	0.012633673	0	0	0	0	0	0	0.006285145	0.546108713	0	0.04264797	0	0	0	0	0	0.000321155	0	0	0.000390541	0.010054775	0.015852908	0	0.001370269	0.034234061	0.590181187	0	0.109056697	0	0.063930861	0.175713887	0.044372222	1.556676951	0.562414736	0	0.859013636	0.000602423	0	0.121912221	0	0	0.000454545	0	0	0.018166558
k__Bacteria|p__Firmicutes|c__Clostridia|o__Clostridiales|f__Lachnospiraceae	6.126198728	2.331112881	27.48083004	4.835147811	8.252307961	4.919694904	1.040242037	7.037005909	5.406953679	2.647962817	2.307782987	2.020034702	6.43203148	7.214657594	2.047252803	15.45769013	5.633964629	4.36099655	2.398824291	5.760337893	6.93094009	4.594496369	4.152171032	11.904431	3.647976788	14.77058955	8.910107623	2.32672105	24.7921574	5.699444787	7.333859202	4.068340649	7.013938488	3.046949612	18.68101901	15.12371473	2.388611492	9.323633424	9.705987702	7.070620782	42.74708011	7.521987699	14.74939184	5.184111084	2.227375902	26.10466334	5.918804445	2.492288579	10.01973018
k__Bacteria|p__Firmicutes|c__Clostridia|o__Clostridiales|f__Lachnospiraceae|g__Anaerostipes	0.001979763	0.124543105	0.34352554	0.003502582	0.074161979	0.786101668	0	0.362372545	1.840457146	0.072394121	0.171272962	0.0410057	0.229953441	0.134237287	0.001069805	0.792929291	0	0.721278506	0.150586804	0	0.107368504	2.05219303	0.07584275	0.120745749	0.139536224	0.161887672	0.025349287	0.15036712	0.121483508	0.803501276	0	0.051403993	0.000258139	0.072585208	0.128267911	0.901082164	0.791429926	0.002267872	3.715782632	0.848750052	0.088923871	0.140298008	2.508094806	1.312169837	0.008804241	7.095244847	1.423543676	0.006549764	7.875524119
k__Bacteria|p__Firmicutes|c__Clostridia|o__Clostridiales|f__Lachnospiraceae|g__Anaerostipes|s__Anaerostipes_hadrus	0.001979763	0.124543105	0.34352554	0.003502582	0.074161979	0.786101668	0	0.362372545	1.840457146	0.072394121	0.171272962	0.0410057	0.229953441	0.134237287	0.001069805	0.792929291	0	0.721278506	0.150586804	0	0.107368504	2.05219303	0.07584275	0.120745749	0.139536224	0.161887672	0.025349287	0.15036712	0.121483508	0.803501276	0	0.051403993	0.000258139	0.072585208	0.128267911	0.901082164	0.791429926	0.002267872	3.715782632	0.848750052	0.088923871	0.140298008	2.508094806	1.312169837	0.008804241	7.095244847	1.423543676	0.006549764	7.875524119
k__Bacteria|p__Firmicutes|c__Clostridia|o__Clostridiales|f__Lachnospiraceae|g__Anaerotignum	0	0.151386856	0.029804656	0	0	0	0	0	0	0	0	0	0.010345312	0	0	0.001874672	0	0	0	0	0.299566861	0	0	0	0	0	0	0	0	0	0	0	0	0.313867538	0	0.011460225	0.237746966	0	0.264436034	0	0.018182217	0.641067181	0	0	0	0	0	0	0
k__Bacteria|p__Firmicutes|c__Clostridia|o__Clostridiales|f__Lachnospiraceae|g__Anaerotignum|s__Anaerotignum_lactatifermentans	0	0.151386856	0.029804656	0	0	0	0	0	0	0	0	0	0.010345312	0	0	0.001874672	0	0	0	0	0.299566861	0	0	0	0	0	0	0	0	0	0	0	0	0.313867538	0	0.011460225	0.237746966	0	0.264436034	0	0.018182217	0.641067181	0	0	0	0	0	0	0
k__Bacteria|p__Firmicutes|c__Clostridia|o__Clostridiales|f__Lachnospiraceae|g__Blautia	0.178650048	0.933144448	0.599822144	0.161720462	0.294776262	0.930255498	0.288862622	1.400533859	2.246503878	0.799689263	0.402047605	0.284548986	0.502807624	0.443277671	1.146025955	4.016290817	1.843869302	1.177056156	0.136606668	4.19297703	2.410087625	0.836471662	1.604774988	8.201079346	1.080834706	0.101481561	6.380959059	0.044280528	2.400529851	1.824203051	3.54164292	0.411778388	1.95145806	1.092390247	1.036277672	0.593408296	0.559781133	2.123018663	1.136840425	2.489547884	1.196130118	5.294262504	1.142752442	1.524492959	1.239004449	12.21793691	2.195999024	1.607661663	1.601040628
k__Bacteria|p__Firmicutes|c__Clostridia|o__Clostridiales|f__Lachnospiraceae|g__Blautia|s__Blautia_coccoides	0	0	0	0	0	0.006544908	0.00053914	0	0.010499998	0	0.001242919	0	0	0.001680097	0.022087273	0.009532421	0	0	0	0.00944197	0	0.00221493	0	0.060729111	0	0	0	0.00115182	0	0.019314195	0.006396471	0	0.061781207	0.000291181	0	0	0.002002751	0.003773971	0.009139903	0.01151026	0	0.004698538	0	0	0.183879902	0	0.024092205	0	0
k__Bacteria|p__Firmicutes|c__Clostridia|o__Clostridiales|f__Lachnospiraceae|g__Blautia|s__Blautia_hansenii	0	0	0	0	0	0	0	0	0	0	0	0	0	0	0	0	0.000951966	0	0	0	0	0	0	0	0	0	0	0	0	0	0.033582848	0	0	0	0	0	0	0.011077681	0	0.039324036	0.018244806	0.044049511	0	0	0	0.004084223	0	0	0
k__Bacteria|p__Firmicutes|c__Clostridia|o__Clostridiales|f__Lachnospiraceae|g__Blautia|s__Blautia_hydrogenotrophica	0	0	0	0	0	0	0	0	0	0	0	0	0	0	0	0	0	0	0	0	0	0	0	0	0	0	0	0	0	0	0	0	0	0.083834386	0	0	0	0	0	0	0	0	0	0	0	0	0	0	0
k__Bacteria|p__Firmicutes|c__Clostridia|o__Clostridiales|f__Lachnospiraceae|g__Blautia|s__Blautia_hydrogenotrophica_CAG_147	0	0	0	0	0	0	0	0	0	0	0	0	0	0	0	0	0	0	0	0	0	0	0	0	0	0	0	0	0	0	0	0	0	0	0	0	0	0	0	0	0	0	0	0	0	0	0	0	0
k__Bacteria|p__Firmicutes|c__Clostridia|o__Clostridiales|f__Lachnospiraceae|g__Blautia|s__Blautia_obeum	0.018210678	0	0	0.017371045	0.052723018	0	0.004495264	0.013523035	0	0.520728588	0.006117109	0	0.023897943	0.059753002	0	0	0	0.001842139	0.035998176	0	0.068316069	0.034552908	0.05677492	0.001820765	0.204400477	0.0142685	0.230562911	0.006474023	0	0	0	0.007605168	0	0.042140186	0.080375269	0.249374723	0.081834853	0.017107894	0	0	0.007581139	0	0.050335746	0	0	0	0	0	0
k__Bacteria|p__Firmicutes|c__Clostridia|o__Clostridiales|f__Lachnospiraceae|g__Blautia|s__Blautia_producta	0	0	0.001833496	0	0	0	0	0	0.051293853	0	0.008712616	0	0	0	0	0.082241276	0	0.002231823	0	0	0	0	0	0	0	0	0	0	0	0.199584899	0.048322781	0	0.173256653	0.001238442	0	0	0.00105451	0.037123315	0	0	0	0	0	0	0	0	0.155435597	0.004693841	0
k__Bacteria|p__Firmicutes|c__Clostridia|o__Clostridiales|f__Lachnospiraceae|g__Blautia|s__Blautia_sp_An249	0	0	0	0	0	0	0	0	0	0	0	0	0	0	0	0	0	0	0	0	0	0	0	0	0	0	0	0	0	0	0	0	0	0	0	0	0	0	0	0	0	0	0	0	0	0	0	0	0
k__Bacteria|p__Firmicutes|c__Clostridia|o__Clostridiales|f__Lachnospiraceae|g__Blautia|s__Blautia_sp_BCRC_81119	0	0	0	0	0	0	0	0	0	0	0	0	0	0	0	0	0	0	0	0	0	0	0	0	0	0	0	0	0	0	0	0	0	0	0	0	0	0	0	0	0	0	0	0	0	0	0	0	0
k__Bacteria|p__Firmicutes|c__Clostridia|o__Clostridiales|f__Lachnospiraceae|g__Blautia|s__Blautia_sp_CAG_257	0	0.01820077	0	0	0	0	0	0	0.151353628	0.009245785	0.002205571	0	0.009990459	0	0.005805797	0.017110639	0.009096567	0	0.001815532	0.018160514	0.028435054	0	0	0.031048002	0.003775785	0	0	0	0	0	0	0	0.000334062	0.005381324	0	0	0.004847475	0.792853761	0.020010176	0	0	0.011056731	0	0	0	0	0	0	0
k__Bacteria|p__Firmicutes|c__Clostridia|o__Clostridiales|f__Lachnospiraceae|g__Blautia|s__Blautia_sp_CAG_52	0	0	0	0.011305121	0	0	0	0	0	0	0	0	0	0	0	0	0	0	0	0	0	0	0	0	0	0.003945573	0	0	0	0	0	0.00599799	0	0	0.01245705	0.009288396	0	0	0	0	0	0	0.06323789	0	0	0	0	0	0.048295772
k__Bacteria|p__Firmicutes|c__Clostridia|o__Clostridiales|f__Lachnospiraceae|g__Blautia|s__Blautia_sp_N6H1_15	0	0	0.000592785	0	0	0	0	0	0.000603068	0	0.034850462	0	0	0	0	0	0	0	0	0	0	0	0.00047775	0.004697046	0	0	0	0	0	0	0	0	0.013575061	0	0	0	0.001683946	0.003233171	0.001540219	0	0	0	0	0.000347269	0	0	0	0	0
k__Bacteria|p__Firmicutes|c__Clostridia|o__Clostridiales|f__Lachnospiraceae|g__Blautia|s__Blautia_sp_YL58	0	0	0	0	0	0	0	0	0	0	0	0	0	0	0	0	0	0	0	0	0	0	0	0	0	0	0	0	0	0	0	0	0	0	0	0	0	0	0	0	0	0	0	0	0	0	0	0	0
k__Bacteria|p__Firmicutes|c__Clostridia|o__Clostridiales|f__Lachnospiraceae|g__Blautia|s__Blautia_wexlerae	0.070873423	0.315042254	0.171383663	0.080618083	0.116836666	0.16314751	0.127295393	1.254854242	0.000776554	0.10253463	0.083293823	0.1578351	0.235753912	0.093805396	0.788783096	0.790969407	0.717807031	0.11239074	0.051885429	0.117712809	2.067813586	0.158354069	0.267307932	0.523662581	0.112192084	0.047977996	0.248231138	0.011955097	0.423825538	0.368434017	0.431148542	0.014123884	0	0.811787398	0.186746565	0.019966082	0.279257043	0.334673897	0.237479024	0.032225505	0.063410872	0.60976267	0.758780171	0.636527388	0.514734346	3.003849218	0.011934155	1.348598292	0.422890876
k__Bacteria|p__Firmicutes|c__Clostridia|o__Clostridiales|f__Lachnospiraceae|g__Blautia|s__Ruminococcus_gnavus	0.089565948	0.599901424	0.425998413	0.00039135	0	0.735916573	0.156532825	0.129793333	0.122422871	0.167075449	0.265619013	0.126713886	0.233169859	0.007919586	0.328730743	3.115567907	1.116013738	1.060596515	0.046174853	0.418159553	0.245529339	0.037613538	1.28020736	6.151552329	0.077790489	0.014427382	5.895222857	0.02236616	0.048607524	1.23686994	2.953024592	0.003465077	1.702511077	0.147721017	0.037500187	0.088517621	0.189092381	0.923169158	0.868671102	1.218389545	0.752175776	0.925411726	0.008959477	0.519513686	0.540390201	9.209782878	2.003172867	0.254266162	0.11641473
k__Bacteria|p__Firmicutes|c__Clostridia|o__Clostridiales|f__Lachnospiraceae|g__Blautia|s__Ruminococcus_torques	0	0	0	0.052039755	0.125216578	0.024646508	0	0.002363249	1.909562168	0.000104811	0	0	0	0.280119591	0.000613035	0.000869166	0	0	0.000738065	3.62950842	0	0.603742928	0	1.427569512	0.682675871	0.020866523	0.006942153	0.002338393	1.928096789	0	0.069167686	0.380592699	0	0	0.719198601	0.226261473	0	0	0	1.188098537	0.354717524	3.699283329	0.261439158	0.368096725	0	0.000220588	0.001364201	0.000103368	1.013433615
k__Bacteria|p__Firmicutes|c__Clostridia|o__Clostridiales|f__Lachnospiraceae|g__Coprococcus	1.059162764	0.007093979	0	0.698667226	0.107733615	0	0	0	0	0.276939329	0.002918422	0.260218409	0.85425706	0.140683744	0.000300507	0	0.000512597	0	0.054762266	0	0.263925091	0	0.121460812	0.002860448	0.669964062	2.749658647	0.082876795	0.001052525	0.046206904	0	0	0.428415899	0.001300817	0.261042107	3.402511691	0.312607266	0.005149931	0	0	0.002219299	7.82E-05	0.000978624	0.54495725	0	0.000549861	0	0.000260344	0	0.000602922
k__Bacteria|p__Firmicutes|c__Clostridia|o__Clostridiales|f__Lachnospiraceae|g__Coprococcus|s__Coprococcus_catus	0	0	0	0.081655161	0.107733615	0	0	0	0	0	0	0	0	0	0	0	0	0	0	0	0.263925091	0	0.121460812	0	0.001687449	0.104738645	0.0006674	0	0.046206904	0	0	0.008608047	0	0.261042107	0.107820483	0	0	0	0	0	0	0	0.02134628	0	0	0	0	0	0
k__Bacteria|p__Firmicutes|c__Clostridia|o__Clostridiales|f__Lachnospiraceae|g__Coprococcus|s__Coprococcus_comes	0.02687345	0	0	0.110287299	0	0	0	0	0	0.276939329	0.000542254	0.260218409	0.85425706	0.140683744	0.000300507	0	0	0	0.054762266	0	0	0	0	0	0.667866404	0.233914247	0.082209395	0	0	0	0	0.04472456	0	0	0.227834978	0.31166028	0	0	0	0	7.82E-05	0	0.52361097	0	0.000549861	0	0.000260344	0	0.000602922
k__Bacteria|p__Firmicutes|c__Clostridia|o__Clostridiales|f__Lachnospiraceae|g__Coprococcus|s__Coprococcus_comes_CAG_19	0	0.001414306	0	0	0	0	0	0	0	0	0.002376168	0	0	0	0	0	0.000512597	0	0	0	0	0	0	0.001936872	0	0	0	0	0	0	0	0	0.001108478	0	0	0	0	0	0	0.002219299	0	0.000978624	0	0	0	0	0	0	0
k__Bacteria|p__Firmicutes|c__Clostridia|o__Clostridiales|f__Lachnospiraceae|g__Coprococcus|s__Coprococcus_eutactus	1.032284076	0.005674061	0	0.506729658	0	0	0	0	0	0	0	0	0	0	0	0	0	0	0	0	0	0	0	0.000923576	0.000410209	2.411010168	0	0.001052525	0	0	0	0.375083292	0.000192339	0	3.066856231	0.000946985	0.005149931	0	0	0	0	0	0	0	0	0	0	0	0
k__Bacteria|p__Firmicutes|c__Clostridia|o__Clostridiales|f__Lachnospiraceae|g__Coprococcus|s__Coprococcus_eutactus_CAG_665	0	0	0	0	0	0	0	0	0	0	0	0	0	0	0	0	0	0	0	0	0	0	0	0	0	0	0	0	0	0	0	0	0	0	0	0	0	0	0	0	0	0	0	0	0	0	0	0	0
k__Bacteria|p__Firmicutes|c__Clostridia|o__Clostridiales|f__Lachnospiraceae|g__Dorea	0.120666035	0.005763858	0	0.517936942	0.162318836	0.77467946	0.017135918	0.070959249	0.451119894	0.112514089	0	0.301565164	0.263941929	0.110466354	0	0.00455602	0	0.001943356	0.109438335	0	2.105266669	0.511830046	0.606018353	1.157204374	0.798956058	0.355560601	0.050871383	0.470543287	0.674871953	0	0	0.132958653	0.001295755	0.652710314	0.379250173	0.242229803	0.082235403	0.860279331	0.935027307	0.663059782	0.257195436	0.912506484	0.282046577	0.336503183	0.005304539	0.611149519	0.683891632	0.06424313	0.306656459
k__Bacteria|p__Firmicutes|c__Clostridia|o__Clostridiales|f__Lachnospiraceae|g__Dorea|s__Dorea_formicigenerans	0.057915926	0.003956689	0	0.49091423	0.150275963	0.527703341	0	0	0.319304027	0.077582241	0	0.171921864	0	0.110466354	0	0	0	0.001943356	0.065574648	0	2.018220847	0.481787541	0.606018353	0.70854148	0.397002792	0.318695529	0.015564725	0.459377584	0.561437585	0	0	0.083026835	0	0.633466554	0.37381076	0.216763266	0.082235403	0.860279331	0.577873864	0.445504038	0.13899538	0.643985883	0.118820177	0.324656591	0	0.425273916	0.336910769	0.000709479	0.198795338
k__Bacteria|p__Firmicutes|c__Clostridia|o__Clostridiales|f__Lachnospiraceae|g__Dorea|s__Dorea_formicigenerans_CAG_28	0.057743089	0.001807169	0	0	0	0.243488491	0	0	0	0.034924361	0	0.12017295	0	0	0	0	0	0	0.024533926	0	0.087045822	0	0	0.416997415	0.401706208	0.024136847	0	0.005098789	0.091516097	0	0	0.032362144	0.001295755	0.017389784	0	0	0	0	0	0.217555744	0.069004799	0.268520601	0.09912547	0.011846592	0.005304539	0.185875604	0.119450892	0.001038377	0
k__Bacteria|p__Firmicutes|c__Clostridia|o__Clostridiales|f__Lachnospiraceae|g__Dorea|s__Dorea_longicatena	0.00500702	0	0	0.025794852	0	0	0.017135918	0.070959249	0.131815867	0	0	0.005956271	0	0	0	0	0	0	0.006804205	0	0	0.030042505	0	0.031660201	0	0.010905494	0.035306659	0	0	0	0	0.017569674	0	0	0.005439413	0.017074091	0	0	0.357153442	0	0.049203081	0	0.064107139	0	0	0	0.227524764	0.062495274	0.107861121
k__Bacteria|p__Firmicutes|c__Clostridia|o__Clostridiales|f__Lachnospiraceae|g__Dorea|s__Dorea_longicatena_CAG_42	0	0	0	0	0	0	0	0	0	0	0	0.003520169	0	0	0	0	0	0	0.012525555	0	0	0	0	0	0	0	0	0	0	0	0	0	0	0	0	0	0	0	0	0	0	0	0	0	0	0	0	0	0
k__Bacteria|p__Firmicutes|c__Clostridia|o__Clostridiales|f__Lachnospiraceae|g__Dorea|s__Dorea_sp_CAG_105	0	0	0	0.00122786	0.0120476	0	0	0	0	0	0	0	0	0	0	0	0	0	0	0	0	0	0	0	0	0.001818318	0	0	0	0	0	0	0	0	0	0.008386775	0	0	0	0	0	0	0	0	0	0	0	0	0
k__Bacteria|p__Firmicutes|c__Clostridia|o__Clostridiales|f__Lachnospiraceae|g__Dorea|s__Dorea_sp_CAG_317	0	0	0	0	0	0	0	0	0	0	0	0	0.263941929	0	0	0	0	0	0	0	0	0	0	0	0	0	0	0.006066914	0.021923315	0	0	0	0	0	0	0	0	0	0	0	0	0	0	0	0	0	0	0	0
k__Bacteria|p__Firmicutes|c__Clostridia|o__Clostridiales|f__Lachnospiraceae|g__Dorea|s__Dorea_sp_D27	0	0	0	0	0	0.003487629	0	0	0	0	0	0	0	0	0	0.00455602	0	0	0	0	0	0	0	0	0.000247058	0	0	0	0	0	0	0	0	0.001853977	0	0	0	0	0	0	0	0	0	0	0	0	0	0	0
k__Bacteria|p__Firmicutes|c__Clostridia|o__Clostridiales|f__Lachnospiraceae|g__Eisenbergiella	0.02110176	0.090762521	0.068949115	0	0	0.012973262	0	0.123916103	0	0	0.083494884	0.309001368	0.183021939	0.025146664	0.169407881	0.068425514	0.417563356	0.03385184	0.184677863	0.11035381	0.056420492	0.137439761	0.248668671	0	0.016790589	0	0.793902255	0.036183035	0.010863313	0.000505186	1.397186156	0.000405009	1.35851336	0.107018307	0	0.000941315	0	2.408700717	0.154072653	0.012531245	0	0	0	0	0	0	0.003639605	0.007686811	0
k__Bacteria|p__Firmicutes|c__Clostridia|o__Clostridiales|f__Lachnospiraceae|g__Eisenbergiella|s__Eisenbergiella_massiliensis	0.009128907	0.013750196	0	0	0	0.012973262	0	0	0	0	0.005056973	0.309001368	0.000163778	0	0.169407881	0	0.413486987	0.03385184	0.126952562	0	0.038474356	0	0.248668671	0	0.006139146	0	0.780053702	0.00124615	0.010863313	0	1.315198029	0	0.886281423	0.050359605	0	3.97E-05	0	0.24300536	0.142866448	0	0	0	0	0	0	0	0	0	0
k__Bacteria|p__Firmicutes|c__Clostridia|o__Clostridiales|f__Lachnospiraceae|g__Eisenbergiella|s__Eisenbergiella_tayi	0.011967615	0.077012324	0.068949115	0	0	0	0	0.123916103	0	0	0.078437911	0	0.182853611	0.025146664	0	0.068425514	0.004068232	0	0.057725301	0.11035381	0.017939712	0.137439761	0	0	0.010646781	0	0.013848553	0.034936885	0	0.000505186	0.081988128	0.000405009	0.472231936	0.056658702	0	0.000907291	0	2.165695357	0.011212544	0.012531245	0	0	0	0	0	0	0.003639605	0.007686811	0
k__Bacteria|p__Firmicutes|c__Clostridia|o__Clostridiales|f__Lachnospiraceae|g__Faecalicatena	0	0	0	0	0	0.002232441	0.012720796	0	0	0	0	0	0	0	0	0	0	0	0	0	0	0	0	0	0	0	0	0	0	0	0	0	0	0	0.000421852	0	0.00023706	0	0	0	0	0	0	0	0	0	0	0	0
k__Bacteria|p__Firmicutes|c__Clostridia|o__Clostridiales|f__Lachnospiraceae|g__Faecalicatena|s__Faecalicatena_orotica	0	0	0	0	0	0.002232441	0.012720796	0	0	0	0	0	0	0	0	0	0	0	0	0	0	0	0	0	0	0	0	0	0	0	0	0	0	0	0.000421852	0	0.00023706	0	0	0	0	0	0	0	0	0	0	0	0
k__Bacteria|p__Firmicutes|c__Clostridia|o__Clostridiales|f__Lachnospiraceae|g__Fusicatenibacter	0.451700227	0	0.126476787	0.069493962	0.082206316	0	0	0	0	0.126947994	0	0.007290038	0.173295344	0.200911556	4.81E-05	0	0	0.295921458	0.086402088	0	0.100084711	0	0.342427032	0.360785912	0.066481781	0.205893615	0.051646044	0.023761252	0.070631706	0	0	0.117214734	0	0.033847051	0.461208628	0.681665071	0	0	0	0	0	0	0.223651647	0.388467179	0.001533141	0.004618982	0.002353507	0.001536422	0.001701706
k__Bacteria|p__Firmicutes|c__Clostridia|o__Clostridiales|f__Lachnospiraceae|g__Fusicatenibacter|s__Fusicatenibacter_saccharivorans	0.451700227	0	0.126476787	0.069493962	0.082206316	0	0	0	0	0.126947994	0	0.007290038	0.173295344	0.200911556	4.81E-05	0	0	0.295921458	0.086402088	0	0.100084711	0	0.342427032	0.360785912	0.066481781	0.205893615	0.051646044	0.023761252	0.070631706	0	0	0.117214734	0	0.033847051	0.461208628	0.681665071	0	0	0	0	0	0	0.223651647	0.388467179	0.001533141	0.004618982	0.002353507	0.001536422	0.001701706
k__Bacteria|p__Firmicutes|c__Clostridia|o__Clostridiales|f__Lachnospiraceae|g__Lachnoanaerobaculum	0	0	0	0	0	0	0	0	0	0	0	0	0	0	0	0	0	0	0	0	0	0	0	0	0	0	0	0	0	0	0	0	0	0	0	0	0	0	0	0	0	0	0	0	0	0.000748663	0	0	0
k__Bacteria|p__Firmicutes|c__Clostridia|o__Clostridiales|f__Lachnospiraceae|g__Lachnoanaerobaculum|s__Lachnoanaerobaculum_sp_ICM7	0	0	0	0	0	0	0	0	0	0	0	0	0	0	0	0	0	0	0	0	0	0	0	0	0	0	0	0	0	0	0	0	0	0	0	0	0	0	0	0	0	0	0	0	0	0.000748663	0	0	0
k__Bacteria|p__Firmicutes|c__Clostridia|o__Clostridiales|f__Lachnospiraceae|g__Lachnoclostridium	0.001351267	0.454643227	0.887460507	0.021700353	0.006059248	0.469520906	0.498398765	1.938111185	0.53602861	0.525250413	0.372315043	0.70935659	0.436200013	0.24888562	0.256308529	0.975368925	0.833719103	1.555990281	0.39478395	1.393014941	0.254547368	0.441784564	0.011423836	0.256680373	0.038983812	0.001928653	0.919218548	0.12312062	0.087017455	2.786281339	1.556855931	0.000996451	2.903964725	0.337198892	0.138288144	0.002103782	0.530107722	0.297283089	0.302694324	2.122853127	0.022007993	0.063524695	0	0.530073805	0	0.050695169	0.07608284	0.054437278	0.006496911
k__Bacteria|p__Firmicutes|c__Clostridia|o__Clostridiales|f__Lachnospiraceae|g__Lachnoclostridium|s__Clostridium_aldenense	0	0.002789326	0.034278111	0	0	0.061436957	0.045273213	0.046500396	0.028104636	0.141142332	0.03773842	0.031431816	0.013275118	0.006683863	0.016497841	0.243178995	0.004621512	0.048239758	0.125099319	0.243738793	0.014304239	0.048715036	0	0.014112248	0.002950706	0	0.11609187	0.001593682	0	0.100722284	0.041271813	0	0.062747962	0.000932517	0.014883941	0	0.185209497	0.016869476	0.006167216	0.176764714	0.004717675	0	0	0.094851657	0	0	0.003056435	0.046792755	0.000901566
k__Bacteria|p__Firmicutes|c__Clostridia|o__Clostridiales|f__Lachnospiraceae|g__Lachnoclostridium|s__Clostridium_asparagiforme	0	0.009181764	0	0	0	0.011292207	0	0.050948865	0	0	0	0.2263444	0	0.032512305	0.003119264	0	0	0.103169922	0.056356917	0.183925095	0.000655156	0	0	0	0.003910967	0	0.013669785	0.004100876	0.011715634	0	0.098477053	0	0.247666412	0	0.028874549	0	0.06470929	0.076177229	0.004088237	0.125446792	0	0	0	0	0	0	0	0	0
k__Bacteria|p__Firmicutes|c__Clostridia|o__Clostridiales|f__Lachnospiraceae|g__Lachnoclostridium|s__Clostridium_bolteae	0.000722771	0.331755758	0.734156773	0.01015553	0	0.015286394	0.324671737	0.458539782	0.027204165	0.205563367	0.125217955	0.269627856	0.16251784	0.027526801	0.057631255	0.201845326	0.131534084	0.081868921	0.066813736	0.640332735	0.046098573	0.075951962	0.002199053	0.094041195	0.011523136	0	0.527508299	0.010480569	0.051230051	1.489067351	1.031569816	0.000707158	1.09269119	0.027684329	0.055242798	0.000708821	0.083690463	0.096058904	0.152386652	0.217276316	0.009623118	0.009419968	0	0.042761381	0	0.015962561	0.072557786	0	0.005595345
k__Bacteria|p__Firmicutes|c__Clostridia|o__Clostridiales|f__Lachnospiraceae|g__Lachnoclostridium|s__Clostridium_citroniae	0	0.015905329	0	0.000136972	0	0.073818488	0.022454464	0.031618107	0.182184464	0.04028467	0.006373004	0.076134302	0.088353693	0.016125275	0.002007388	0.000948697	0.017534081	0.053371431	0.057574455	0.087522202	0.00400159	0.077019156	0	0	0.000592006	0.00076793	0.013771087	0.008504602	0	0	0.010482952	0	0.01019395	0.005749907	0.018839427	0	0.088595159	0.019218759	0.022830743	0	0	0	0	0	0	0	0.000468619	0.007639825	0
k__Bacteria|p__Firmicutes|c__Clostridia|o__Clostridiales|f__Lachnospiraceae|g__Lachnoclostridium|s__Clostridium_clostridioforme	0	0	0.039640744	0	0	0.03229867	0	0.797125378	0	0.010660727	0.083293823	0	0.03412952	0.018456714	0	0	0.374960828	0.450458726	0.056663995	0.003367678	0	0.023780294	0	0	0	0	0	0.001548999	0	0	0.117968964	0	0	0.020968733	0.010958234	0	0	0.021347069	0.02314766	0.052000369	0.004342139	0	0	0.174526102	0	0	0	0	0
k__Bacteria|p__Firmicutes|c__Clostridia|o__Clostridiales|f__Lachnospiraceae|g__Lachnoclostridium|s__Clostridium_hylemonae	0	0	0	0	0	0	0	0	0	0	0	0	0	0	0.036373381	0	0	0	0	0	0	0	0	0	0	0	0	0.001558929	0	0	0.07697765	0	0	0	0	0	0	0	0	0	0	0	0	0	0	0	0	0	0
k__Bacteria|p__Firmicutes|c__Clostridia|o__Clostridiales|f__Lachnospiraceae|g__Lachnoclostridium|s__Clostridium_lavalense	0	0.026316192	0	0.004798928	0	0.038426676	0	0	0	0.010638267	0.05609584	0.000797824	0.019944523	0.003281058	0.034167659	0	0.063383058	0.010207678	0.002505111	0.001677602	0.001586505	0.080938911	0	0	0	0	0.001185827	0	0	0	0.00663297	0	0.027271599	0.015727471	0.002486447	0	0	0.011362619	0.04641575	0	0	0	0	0.05456851	0	0	0	0	0
k__Bacteria|p__Firmicutes|c__Clostridia|o__Clostridiales|f__Lachnospiraceae|g__Lachnoclostridium|s__Clostridium_saccharolyticum	0	0	0	0	0	0.006849739	0	0	0	0	0.039493129	0.023995612	0.003325604	0	0	0	0	0.617288731	0	0	0	0	0	0	0	0	0	0.003321412	0	0	0	0	0	0	0	0	0	0	0	0	0	0	0	0.013140956	0	0	0	0	0
k__Bacteria|p__Firmicutes|c__Clostridia|o__Clostridiales|f__Lachnospiraceae|g__Lachnoclostridium|s__Clostridium_scindens	0	0.002059723	0	0	0	0	0.014003076	0.002919307	0	0	0.002906236	0	0.000213821	0.00738999	0	0.183473544	0.002107344	0.000971678	0.000350177	0.001328362	0.004849439	0.00386606	0.005121757	0	0.002983336	0	0.006495233	0.000565981	0	0.008104933	0.033901846	0	0.00095157	0.025885641	0	0	0.001381489	0.000157007	0.001800092	0.004406356	0	0.022124907	0	0	0	0	0	0	0
k__Bacteria|p__Firmicutes|c__Clostridia|o__Clostridiales|f__Lachnospiraceae|g__Lachnoclostridium|s__Clostridium_symbiosum	0.000628496	0.066635135	0.07938488	0.00660403	0.006059248	0.230107293	0.091996275	0.55045935	0.298543607	0.116953563	0.021202729	0.081024779	0.114439892	0.136909614	0.106505732	0.345922362	0.239594469	0.190413436	0.029414852	0.231128711	0.183045443	0.131513145	0.004103026	0.148521652	0.017023662	0.001160722	0.240508365	0.091435641	0.024071769	1.188379448	0.139578366	0.000289292	1.462436982	0.240250295	0.006997785	0.001394961	0.106513649	0.056086212	0.045857975	1.546953206	0.003332885	0.031974096	0	0.150225199	0	0.034732608	0	0	0
k__Bacteria|p__Firmicutes|c__Clostridia|o__Clostridiales|f__Lachnospiraceae|g__Lachnoclostridium|s__Lachnoclostridium_sp_An118	0	0	0	0	0	0	0	0	0	0	0	0	0	0	0	0	0	0	0	0	0	0	0	0	0	0	0	0	0	0	0	0	0	0	0	0	0	0	0	0	0	0	0	0	0	0	0	0	0
k__Bacteria|p__Firmicutes|c__Clostridia|o__Clostridiales|f__Lachnospiraceae|g__Lachnoclostridium|s__Lachnoclostridium_sp_An131	0	0	0	0	0	0	0	0	0	0	0	0	0	0	0	0	0	0	0	0	0	0	0	0	0	0	0	0	0	0	0	0	0	0	0	0	0	0	0	0	0	0	0	0	0	0	0	0	0
k__Bacteria|p__Firmicutes|c__Clostridia|o__Clostridiales|f__Lachnospiraceae|g__Lachnoclostridium|s__Lachnoclostridium_sp_An138	0	0	0	0	0	0	0	0	0	0	0	0	0	0	0	0	0	0	0	0	0	0	0	0	0	0	0	0	0	0	0	0	0	0	0	0	0	0	0	0	0	0	0	0	0	0	0	0	0
k__Bacteria|p__Firmicutes|c__Clostridia|o__Clostridiales|f__Lachnospiraceae|g__Lachnoclostridium|s__Lachnoclostridium_sp_An14	0	0	0	0	0	0	0	0	0	0	0	0	0	0	0	0	0	0	0	0	0	0	0	0	0	0	0	0	0	0	0	0	0	0	0	0	0	0	0	0	0	0	0	0	0	0	0	0	0
k__Bacteria|p__Firmicutes|c__Clostridia|o__Clostridiales|f__Lachnospiraceae|g__Lachnoclostridium|s__Lachnoclostridium_sp_An196	0	0	0	0	0	0	0	0	0	0	0	0	0	0	0	0	0	0	0	0	0	0	0	0	0	0	0	0	0	0	0	0	0	0	0	0	0	0	0	0	0	0	0	0	0	0	0	0	0
k__Bacteria|p__Firmicutes|c__Clostridia|o__Clostridiales|f__Lachnospiraceae|g__Lachnospira	0	0	0	0	0	0	0	0	0	0	0	0	0	0	8.41E-05	0	0.000244094	0	0	0	0.712918901	0	0	0.226872602	0.151749256	0	0	0.065385643	0.3565779	0	0	0	5.57E-05	0	0	0.000442305	0	0	0	0.005771251	12.84526673	0.049394742	5.679103998	0.004727587	0.003486764	2.040473886	0.001853647	0.002974175	0.002028524
k__Bacteria|p__Firmicutes|c__Clostridia|o__Clostridiales|f__Lachnospiraceae|g__Lachnospiraceae_unclassified	2.206126449	0.026170272	0.000771998	2.231276669	4.311811791	0.007208364	0.000896139	0.028119572	0.020231703	0.055295034	0.063273086	0.036760791	0.081584202	3.845059428	0.018379015	0.092125908	0.021561631	0.020354627	0.135367581	0.01918329	0.064044709	0.006456856	0.016482362	0.178403309	0.045416631	10.52768141	0.59604791	0.016532589	18.45086757	0.068551482	0.010713951	2.553208584	0.006099161	0.004835819	8.539268078	7.62722488	0.048262209	2.203336212	0.017443144	0.10907342	0.001736855	0.053446588	0.118615282	0.042295726	0.022706014	0.027372985	0.021608526	0.021223303	0.015968991
k__Bacteria|p__Firmicutes|c__Clostridia|o__Clostridiales|f__Lachnospiraceae|g__Lachnospiraceae_unclassified|s__Eubacterium_rectale	2.206126449	0.021904905	0.000771998	2.231276669	4.311811791	0	0.000896139	0.026490011	0.020231703	0.021703263	0.023170683	0.036760791	0.081584202	3.845059428	0.018379015	0.028006458	0.021561631	0.020354627	0.135367581	0.01918329	0.010161341	0.006456856	0.00442621	0.009557697	0.030751669	10.52768141	0.59604791	0.016309175	18.45086757	0.00694081	0.007265467	2.553208584	0.006099161	0.004835819	8.539124152	7.62722488	0.034847865	2.129862984	0.008430008	0	0.001736855	0.00137923	0.118615282	0.022493528	0.022706014	0.015354273	0.019109227	0.021223303	0.015968991
k__Bacteria|p__Firmicutes|c__Clostridia|o__Clostridiales|f__Lachnospiraceae|g__Lachnospiraceae_unclassified|s__Lachnospiraceae_bacterium_1_4_56FAA	0	0.004265367	0	0	0	0	0	0.00162956	0	0.03359177	0.040102403	0	0	0	0	0.064125131	0	0	0	0	0.053889791	0	0.012063178	0.019769814	0.014664962	0	0	0.000223413	0	0.061610672	0.003448484	0	0	0	0.000143926	0	0.002803851	0.073473228	0.009019474	0.10907342	0	0.024665895	0	0.019802197	0	0	0.002499299	0	0
k__Bacteria|p__Firmicutes|c__Clostridia|o__Clostridiales|f__Lachnospiraceae|g__Lachnospiraceae_unclassified|s__Lachnospiraceae_bacterium_2_1_46FAA	0	0	0	0	0	0	0	0	0	0	0	0	0	0	0	0	0	0	0	0	0	0	0	0	0	0	0	0	0	0	0	0	0	0	0	0	0	0	0	0	0	0	0	0	0	0.012018712	0	0	0
k__Bacteria|p__Firmicutes|c__Clostridia|o__Clostridiales|f__Lachnospiraceae|g__Lachnospiraceae_unclassified|s__Lachnospiraceae_bacterium_6_1_37FAA	0	0	0	0	0	0.007208364	0	0	0	0	0	0	0	0	0	0	0	0	0	0	0	0	0	0.14907052	0	0	0	0	0	0	0	0	0	0	0	0	0.010618667	0	0	0	0	0.02739574	0	0	0	0	0	0	0
k__Bacteria|p__Firmicutes|c__Clostridia|o__Clostridiales|f__Lachnospiraceae|g__Lachnospiraceae_unclassified|s__Lachnospiraceae_bacterium_oral_taxon_096	0	0	0	0	0	0	0	0	0	0	0	0	0	0	0	0	0	0	0	0	0	0	0	0	0	0	0	0	0	0	0	0	0	0	0	0	0	0	0	0	0	0	0	0	0	0	0	0	0
k__Bacteria|p__Firmicutes|c__Clostridia|o__Clostridiales|f__Lachnospiraceae|g__Lachnospira|s__Lachnospira_pectinoschiza	0	0	0	0	0	0	0	0	0	0	0	0	0	0	8.41E-05	0	0.000244094	0	0	0	0.712918901	0	0	0.226872602	0.151749256	0	0	0.065385643	0.3565779	0	0	0	5.57E-05	0	0	0.000442305	0	0	0	0.005771251	12.84526673	0.049394742	5.679103998	0.004727587	0.003486764	2.040473886	0.001853647	0.002974175	0.002028524
k__Bacteria|p__Firmicutes|c__Clostridia|o__Clostridiales|f__Lachnospiraceae|g__Murimonas	0	0	0	0	0	0	0	0	0	0	0	0	0	0	0.001833093	0	0	0	0	0	0	0	0	0	0	0	0	0	0	0	0	0	0	0	0	0	0	0	0.009792753	0	0	0	0	0	0	0	0	0	0
k__Bacteria|p__Firmicutes|c__Clostridia|o__Clostridiales|f__Lachnospiraceae|g__Murimonas|s__Murimonas_intestini	0	0	0	0	0	0	0	0	0	0	0	0	0	0	0.001833093	0	0	0	0	0	0	0	0	0	0	0	0	0	0	0	0	0	0	0	0	0	0	0	0.009792753	0	0	0	0	0	0	0	0	0	0
k__Bacteria|p__Firmicutes|c__Clostridia|o__Clostridiales|f__Lachnospiraceae|g__Oribacterium	0	0	0	0	0	0	0	0	0	0	0	0	0	0	0	0	0.000431233	0	0	0	0	0	0	0	0	0	0.001102402	0	0	0	0	0.00059787	0.002247326	0	0	0	0	0	0	0	0	0	0	0	0	0	0	0	0
k__Bacteria|p__Firmicutes|c__Clostridia|o__Clostridiales|f__Lachnospiraceae|g__Oribacterium|s__Oribacterium_parvum	0	0	0	0	0	0	0	0	0	0	0	0	0	0	0	0	0	0	0	0	0	0	0	0	0	0	0.001102402	0	0	0	0	0	0.002247326	0	0	0	0	0	0	0	0	0	0	0	0	0	0	0	0
k__Bacteria|p__Firmicutes|c__Clostridia|o__Clostridiales|f__Lachnospiraceae|g__Oribacterium|s__Oribacterium_sinus	0	0	0	0	0	0	0	0	0	0	0	0	0	0	0	0	0.000431233	0	0	0	0	0	0	0	0	0	0	0	0	0	0	0.00059787	0	0	0	0	0	0	0	0	0	0	0	0	0	0	0	0	0
k__Bacteria|p__Firmicutes|c__Clostridia|o__Clostridiales|f__Lachnospiraceae|g__Roseburia	2.069103801	0.495293298	24.31921364	1.129827215	3.208655303	0	0.188903099	2.902216312	0.005311958	0.312799498	0.010040832	0.016005195	3.575142271	1.787196712	0.196609785	7.432874179	0.010552994	0.005683303	1.09012735	0.002581886	0.190650391	0.416957212	1.01238655	0.709148402	0.628966498	0.665769175	0.000828291	1.352673558	2.431485754	0.001954848	0.102866033	0.345041913	0.000911078	0.138911864	4.325355763	4.744640893	0.001921006	0.002552809	1.710423225	0.023192476	28.30974281	0.187357788	4.249294377	0.566671171	0.024342659	2.598207648	0.479417698	0.698315731	0.196856971
k__Bacteria|p__Firmicutes|c__Clostridia|o__Clostridiales|f__Lachnospiraceae|g__Roseburia|s__Roseburia_faecis	0.076184216	0.073774013	0	0.376635162	1.943340676	0	0.14153161	0.011082556	0	0.040651507	0.000304637	0.004287541	0.09121071	0.000992231	0.001141927	0	0.001651702	0	0	0	0.000963465	0	0	0	0.009793733	0	0	0.717305824	0	0	0.027059877	0.001170026	0	0.07023733	0.306909949	1.341475759	0	0	0	0.001504609	0.182815774	0.002191888	0.004147561	0.46166191	0.004877588	0.004378341	0.004321705	0.003913883	0.18102885
k__Bacteria|p__Firmicutes|c__Clostridia|o__Clostridiales|f__Lachnospiraceae|g__Roseburia|s__Roseburia_hominis	0.035897609	0.226895077	0	0.033656093	0.033538551	0	0.012254513	0	0	0.101209526	0.000633645	0	2.189266303	0.069383121	0.184307024	0	0.000675327	0	1.052076599	0	0.006031289	0	0	0.244663323	0.318904646	0.002449433	0	0.155436121	0.040023793	0	0	0.328012251	0	0	0.537553967	0.063391319	0	0	0	0	0	0.061355698	0.010275769	0.000315699	0	0.000755347	0	0.000305405	0.000174678
k__Bacteria|p__Firmicutes|c__Clostridia|o__Clostridiales|f__Lachnospiraceae|g__Roseburia|s__Roseburia_intestinalis	1.207152672	0.00176227	24.31921364	0.00388904	0.16565095	0	0.030723711	0.001289747	0	0.004941067	0.001614576	0.002935504	0.039652479	1.594685639	0.00251825	0.004010661	0.002424666	0.000941313	0.009417063	0	0.000154154	0.415890019	0	0.00063331	0	0	0	0.461889743	1.104547743	0	0.074381662	0.003657938	0	0.006015288	0.266000203	0.124763914	0	0	0	0	4.334823552	0.021352309	0.000440834	0.001428536	0.001720741	2.468488442	0.003077262	0.547032157	0.001087514
k__Bacteria|p__Firmicutes|c__Clostridia|o__Clostridiales|f__Lachnospiraceae|g__Roseburia|s__Roseburia_intestinalis_CAG_13	0	0.003328109	0	0.001237644	0	0	0	0	0.001338316	0	0.001413515	0	0.005036174	0	0	0	0.000561416	0	0.001077467	0	0	0	0	0	0	0	0	0.000561016	0	0	0	0.000777874	0	0.000305925	0.030437884	0.009356443	0	0	0	0	0	0	0.002645002	0	0	0.001196524	0	0	0
k__Bacteria|p__Firmicutes|c__Clostridia|o__Clostridiales|f__Lachnospiraceae|g__Roseburia|s__Roseburia_inulinivorans	0.749869304	0.180447475	0	0.452786964	0.705302118	0	0.000502712	1.403252367	0.003981903	0.0037058	0.004362401	0.004409346	0.752596403	0.079396741	0.00676742	4.577317546	0.001944615	0.0032035	0.008770582	0.001234815	0.167597892	0.001067194	1.01238655	0.253102174	0.079547861	0.615606549	0.000190686	0.001419916	1.224271132	0.001954848	0.001429994	0.008415186	0.000911078	0.015583723	3.077362834	3.124258074	0.001921006	0.001099046	1.710423225	0.012885903	14.77390391	0.07529107	3.497412321	0.098474299	0.009554639	0.052827522	0.236657621	0.147064285	0.006277154
k__Bacteria|p__Firmicutes|c__Clostridia|o__Clostridiales|f__Lachnospiraceae|g__Roseburia|s__Roseburia_inulinivorans_CAG_15	0	0.009086354	0	0.259357375	0.360818282	0	0.003890553	1.486591642	0	0.0027101	0.001712059	0.004372805	0.497380202	0.042562448	0.001875164	2.851551653	0.003303405	0.001543551	0.018785639	0.001347071	0.011741423	0	0	0.210749595	0.00627899	0	0.000637605	0.001107137	0	0	0	0.003002209	0	0	0	0.078991061	0	0.001453764	0	0.008801964	8.822678154	0.027161099	0.487971746	0.004790727	0.008183222	0.070568157	0.235355903	0	0.003837291
k__Bacteria|p__Firmicutes|c__Clostridia|o__Clostridiales|f__Lachnospiraceae|g__Roseburia|s__Roseburia_sp_CAG_100	0	0	0	0	0	0	0	0	0	0	0	0	0	0	0	0	0	0	0	0	0	0	0	0	0.066980557	0.020425183	0	0	0	0	0	0	0	0	0	0	0	0	0	0	0	0	0.010375112	0	0	0	0	0	0
k__Bacteria|p__Firmicutes|c__Clostridia|o__Clostridiales|f__Lachnospiraceae|g__Roseburia|s__Roseburia_sp_CAG_182	0	0	0	0	0	0	0	0	0	0	0	0	0	0	0	0	0	0	0	0	0	0	0	0	0	0.027292423	0	0.014953801	0	0	0	0	0	0	0	0	0	0	0	0	0	0	0	0	0	0	0	0	0
k__Bacteria|p__Firmicutes|c__Clostridia|o__Clostridiales|f__Lachnospiraceae|g__Roseburia|s__Roseburia_sp_CAG_303	0	0	0	0	0	0	0	0	0	0	0	0	0	0	0	0	0	0	0	0	0	0	0	0	0.003938936	0	0	0	0	0	0	0	0	0	0	0	0	0	0	0	0	0	0	0	0	0	0	0	0
k__Bacteria|p__Firmicutes|c__Clostridia|o__Clostridiales|f__Lachnospiraceae|g__Roseburia|s__Roseburia_sp_CAG_309	0	0	0	0	0	0	0	0	0	0	0	0	0	0	0	0	0	0	0	0	0	0	0	0	0	0	0	0	0	0	0	0	0	0	0	0	0	0	0	0	0	0	0	0	0	0	0	0	0
k__Bacteria|p__Firmicutes|c__Clostridia|o__Clostridiales|f__Lachnospiraceae|g__Roseburia|s__Roseburia_sp_CAG_380	0	0	0	0	0	0	0	0	0	0	0	0	0	0	0	0	0	0	0	0	0	0	0	0	0	0	0	0	0	0	0	0	0	0	0	0	0	0	0	0	0	0	0	0	0	0	0	0	0
k__Bacteria|p__Firmicutes|c__Clostridia|o__Clostridiales|f__Lachnospiraceae|g__Roseburia|s__Roseburia_sp_CAG_45	0	0	0	0.001868696	0	0	0	0	0	0.159588983	0	0	0	0.000170445	0	0	0	0	0	0	0.004168591	0	0	0	0.143521774	0	0	0	0.062648129	0	0	0	0	0.046765913	0	0.001945006	0	0	0	0	0.195513596	0	0.00052155	0	0	0	0	0	0.000377531
k__Bacteria|p__Firmicutes|c__Clostridia|o__Clostridiales|f__Lachnospiraceae|g__Roseburia|s__Roseburia_sp_CAG_471	0	0	0	0.000396242	0	0	0	0	0	0	0	0	0	0	0	0	0	0	0	0	0	0	0	0	0	0	0	0	0	0	0	0	0	0	0.107095889	0.000459316	0	0	0	0	0	0	0.235510692	0	0	0	0	0	0.004068317
k__Bacteria|p__Firmicutes|c__Clostridia|o__Clostridiales|f__Lachnospiraceae|g__Sellimonas	0.016356614	0.00287351	0.007251271	0	0.003299029	0.042918455	0	0	0	0	0.019606431	0	0.003534876	0.120151259	0.012765542	0	0.024840626	0.532560445	0	0.0422207	0.100938983	0	0.028489333	0.02693149	0.008395294	0	0	0.041589638	0.041703218	0	0	0	0.007723916	0.032243711	0	0	0	0.005466152	0.01838122	0.0251216	0	0.010799198	0	0	0	0	0	0	0
k__Bacteria|p__Firmicutes|c__Clostridia|o__Clostridiales|f__Lachnospiraceae|g__Sellimonas|s__Sellimonas_intestinalis	0.016356614	0.00287351	0.007251271	0	0.003299029	0.042918455	0	0	0	0	0.019606431	0	0.003534876	0.120151259	0.012765542	0	0.024840626	0.532560445	0	0.0422207	0.100938983	0	0.028489333	0.02693149	0.008395294	0	0	0.041589638	0.041703218	0	0	0	0.007723916	0.032243711	0	0	0	0.005466152	0.01838122	0.0251216	0	0.010799198	0	0	0	0	0	0	0
k__Bacteria|p__Firmicutes|c__Clostridia|o__Clostridiales|f__Lachnospiraceae|g__Stomatobaculum	0	0	0	0	0	0	0	0	0	0	0	0	0	0	0	0	0	0	0	0	0	0	0	0	0	0	0	0	0	0	0	0	0	0	0	0	0	0	0	0	0	0	0	0	0	0	0	0	0
k__Bacteria|p__Firmicutes|c__Clostridia|o__Clostridiales|f__Lachnospiraceae|g__Stomatobaculum|s__Stomatobaculum_longum	0	0	0	0	0	0	0	0	0	0	0	0	0	0	0	0	0	0	0	0	0	0	0	0	0	0	0	0	0	0	0	0	0	0	0	0	0	0	0	0	0	0	0	0	0	0	0	0	0
k__Bacteria|p__Firmicutes|c__Clostridia|o__Clostridiales|f__Lachnospiraceae|g__Tyzzerella	0	0.03944342	1.097561273	0.00101751	0.001280855	1.893809333	0.033324698	0.210777083	0.307292228	0.366133078	1.182825907	0.054288551	0.11795657	0.158635212	0.244414457	2.07323912	2.480661556	0.016356577	0.056076776	0	0.26512621	0.191363238	0.084203369	0.663724272	0.001897215	0.000723796	0.007305648	0.001231256	0.099913225	0.214440283	0.72458871	0.026319153	0.780115537	0.000298553	0.270169096	0.005914406	0.131740135	1.420722764	1.441093984	0.768511393	0.00781585	0.168357609	0.000869249	0.478709636	0.921637765	1.458208047	1.030153946	0.027660302	0.012852953
k__Bacteria|p__Firmicutes|c__Clostridia|o__Clostridiales|f__Lachnospiraceae|g__Tyzzerella|s__Tyzzerella_nexilis	0	0.03944342	1.097561273	0	0	1.893809333	0.033324698	0.210777083	0.263590427	0.365055027	1.182825907	0.054288551	0.102315769	0.01267986	0.244414457	2.07323912	2.480661556	0.016356577	0.056076776	0	0.26512621	0.191363238	0.084203369	0.643146989	0.001897215	0.000723796	0.002323983	0.001231256	0.099913225	0.214440283	0.72458871	0.001028594	0.780115537	0.000298553	0	0.005914406	0.131740135	1.420722764	1.441093984	0.768511393	0.00781585	0.168357609	0.000869249	0.478709636	0.921637765	1.458208047	1.030153946	0.027660302	0.012852953
k__Bacteria|p__Firmicutes|c__Clostridia|o__Clostridiales|f__Lachnospiraceae|g__Tyzzerella|s__Tyzzerella_sp	0	0	0	0.00101751	0.001280855	0	0	0	0.043701801	0.001070565	0	0	0.015640801	0.145961439	0	0	0	0	0	0	0	0	0	0.020572006	0	0	0.004981665	0	0	0	0	0.025290559	0	0	0.270169096	0	0	0	0	0	0	0	0	0	0	0	0	0	0
k__Bacteria|p__Firmicutes|c__Clostridia|o__Clostridiales|f__Oscillospiraceae	0	0.001515328	0	0.090132778	0.000534083	0	0	0	0	0	0	0	0.003175474	0.00024958	0	0	0	0	0.005301138	0	0.00055881	0.000536953	0	0	0.126801108	0.003883786	0	2.48E-05	0.187334146	0	0	0	0	0.002539542	0.001746965	0	0	0	0.000323256	0	0	0	0	0	0	0	2.08E-05	0	0.000202852
k__Bacteria|p__Firmicutes|c__Clostridia|o__Clostridiales|f__Oscillospiraceae|g__Oscillibacter	0	0.001515328	0	0.090132778	0.000534083	0	0	0	0	0	0	0	0.003175474	0.00024958	0	0	0	0	0.005301138	0	0.00055881	0.000536953	0	0	0.126801108	0.003883786	0	2.48E-05	0.187334146	0	0	0	0	0.002539542	0.001746965	0	0	0	0.000323256	0	0	0	0	0	0	0	2.08E-05	0	0.000202852
k__Bacteria|p__Firmicutes|c__Clostridia|o__Clostridiales|f__Oscillospiraceae|g__Oscillibacter|s__Oscillibacter_sp_CAG_241	0	0.001515328	0	0.090132778	0.000534083	0	0	0	0	0	0	0	0.003175474	0.00024958	0	0	0	0	0.005301138	0	0.00055881	0.000536953	0	0	0.126801108	0.003883786	0	2.48E-05	0.187334146	0	0	0	0	0.002539542	0.001746965	0	0	0	0.000323256	0	0	0	0	0	0	0	2.08E-05	0	0.000202852
k__Bacteria|p__Firmicutes|c__Clostridia|o__Clostridiales|f__Oscillospiraceae|g__Oscillibacter|s__Oscillibacter_sp_PC13	0	0	0	0	0	0	0	0	0	0	0	0	0	0	0	0	0	0	0	0	0	0	0	0	0	0	0	0	0	0	0	0	0	0	0	0	0	0	0	0	0	0	0	0	0	0	0	0	0
k__Bacteria|p__Firmicutes|c__Clostridia|o__Clostridiales|f__Peptostreptococcaceae	0.016288527	0	0.023945739	0.057396357	0.017123756	0.003478663	0.027481583	0.015909453	0.109882354	0.029781159	0.004350215	0.019409649	0.021204704	0.055284919	0.027658675	0.055052857	0.003563771	0.252858922	0.058199386	0.012797175	0.003924513	0.025250202	0.088243163	0.13733846	0.024752367	0.087438144	0.033250828	0.017743985	0.071110821	0.076612487	0.184078664	0.001227884	0.194641676	0.006173779	0.000277926	0.02560263	0.007553232	0.065419376	0.031869232	0.048168989	0.027766217	0.020282119	0.182089111	0.046478733	0.084484486	0.01728609	0.100175045	0	0.009517158
k__Bacteria|p__Firmicutes|c__Clostridia|o__Clostridiales|f__Peptostreptococcaceae|g__Clostridioides	0	0	0	0	0	0	0	0	0	0	0	0	0	0	0	0	0	0	0	0.002432212	0	0	0	0	0	0	0.001954529	0	0	0	0	0	0	0	0	0	0	0.065419376	0	0	0	0	0	0	0.015273191	0	0.100175045	0	0
k__Bacteria|p__Firmicutes|c__Clostridia|o__Clostridiales|f__Peptostreptococcaceae|g__Clostridioides|s__Clostridioides_difficile	0	0	0	0	0	0	0	0	0	0	0	0	0	0	0	0	0	0	0	0.002432212	0	0	0	0	0	0	0.001954529	0	0	0	0	0	0	0	0	0	0	0.065419376	0	0	0	0	0	0	0.015273191	0	0.100175045	0	0
k__Bacteria|p__Firmicutes|c__Clostridia|o__Clostridiales|f__Peptostreptococcaceae|g__Intestinibacter	0.01533007	0	0.023945739	0.030153511	0.017123756	0.003478663	0.009988667	0.008001065	0.109882354	0.029781159	0.004350215	0.018520471	0.016696259	0.046933134	0.021630502	0.052848697	0.002465349	0.251269824	0.056254558	0.007970171	0.003397819	0.025250202	0.083409461	0.124746154	0.021265593	0.087438144	0.023937021	0.017743985	0.065316046	0.076612487	0.177077196	0	0.194641676	0.005989487	0.000277926	0.004292623	0.007553232	0	0.011916101	0.048168989	0.027766217	0.0070335	0	0.046478733	0.069217764	0.004618982	0	0	0.009517158
k__Bacteria|p__Firmicutes|c__Clostridia|o__Clostridiales|f__Peptostreptococcaceae|g__Intestinibacter|s__Intestinibacter_bartlettii	0.01533007	0	0.023945739	0.030153511	0.017123756	0.003478663	0.009988667	0.008001065	0.109882354	0.029781159	0.004350215	0.018520471	0.016696259	0.046933134	0.021630502	0.052848697	0.002465349	0.251269824	0.056254558	0.007970171	0.003397819	0.025250202	0.083409461	0.124746154	0.021265593	0.087438144	0.023937021	0.017743985	0.065316046	0.076612487	0.177077196	0	0.194641676	0.005989487	0.000277926	0.004292623	0.007553232	0	0.011916101	0.048168989	0.027766217	0.0070335	0	0.046478733	0.069217764	0.004618982	0	0	0.009517158
k__Bacteria|p__Firmicutes|c__Clostridia|o__Clostridiales|f__Peptostreptococcaceae|g__Peptostreptococcaceae_unclassified	0	0	0	0	0	0	0	0	0	0	0	0	0	0	0	0	0	0	0	0	0	0	0	0	0	0	0	0	0.005789732	0	0	0	0	0	0	0	0	0	0	0	0	0	0	0	0	0	0	0	0
k__Bacteria|p__Firmicutes|c__Clostridia|o__Clostridiales|f__Peptostreptococcaceae|g__Peptostreptococcaceae_unclassified|s__Clostridium_hiranonis	0	0	0	0	0	0	0	0	0	0	0	0	0	0	0	0	0	0	0	0	0	0	0	0	0	0	0	0	0.005789732	0	0	0	0	0	0	0	0	0	0	0	0	0	0	0	0	0	0	0	0
k__Bacteria|p__Firmicutes|c__Clostridia|o__Clostridiales|f__Peptostreptococcaceae|g__Peptostreptococcus	0	0	0	0.020839383	0	0	0.017492917	0.007908388	0	0	0	0	0	0	0	0.002204159	0	0	0	0	0	0	0.002459005	0	0.003482113	0	0.002288229	0	0	0	0.000373998	0	0	0	0	0	0	0	0	0	0	0	0	0	0	0	0	0	0
k__Bacteria|p__Firmicutes|c__Clostridia|o__Clostridiales|f__Peptostreptococcaceae|g__Peptostreptococcus|s__Peptostreptococcus_anaerobius	0	0	0	0	0	0	0	0	0	0	0	0	0	0	0	0	0	0	0	0	0	0	0	0	0	0	0	0	0	0	0	0	0	0	0	0	0	0	0	0	0	0	0	0	0	0	0	0	0
k__Bacteria|p__Firmicutes|c__Clostridia|o__Clostridiales|f__Peptostreptococcaceae|g__Peptostreptococcus|s__Peptostreptococcus_sp_MV1	0	0	0	4.40E-05	0	0	0	0	0	0	0	0	0	0	0	0	0	0	0	0	0	0	0	0	0	0	0	0	0	0	0	0	0	0	0	0	0	0	0	0	0	0	0	0	0	0	0	0	0
k__Bacteria|p__Firmicutes|c__Clostridia|o__Clostridiales|f__Peptostreptococcaceae|g__Peptostreptococcus|s__Peptostreptococcus_stomatis	0	0	0	0.020795356	0	0	0.017492917	0.007908388	0	0	0	0	0	0	0	0.002204159	0	0	0	0	0	0	0.002459005	0	0.003482113	0	0.002288229	0	0	0	0.000373998	0	0	0	0	0	0	0	0	0	0	0	0	0	0	0	0	0	0
k__Bacteria|p__Firmicutes|c__Clostridia|o__Clostridiales|f__Peptostreptococcaceae|g__Romboutsia	0.000958457	0	0	0.006403463	0	0	0	0	0	0	0	0.000895268	0.004508445	0.008351785	0.006028173	0	0.001098423	0.001594159	0.001939441	0.002388557	0.000526694	0	0.002367671	0.012592305	0	0	0.005071049	0	0	0	0.005202976	0.001227884	0	0.000184292	0	0.021310008	0	0	0.019953131	0	0	0.013248619	0.182089111	0	0	0.012660423	0	0	0
k__Bacteria|p__Firmicutes|c__Clostridia|o__Clostridiales|f__Peptostreptococcaceae|g__Romboutsia|s__Romboutsia_ilealis	0.000958457	0	0	0.006403463	0	0	0	0	0	0	0	0.000895268	0.004508445	0.008351785	0.006028173	0	0.001098423	0.001594159	0.001939441	0.002388557	0.000526694	0	0.002367671	0.012592305	0	0	0.005071049	0	0	0	0.005202976	0.001227884	0	0.000184292	0	0.021310008	0	0	0.019953131	0	0	0.013248619	0.182089111	0	0	0.012660423	0	0	0
k__Bacteria|p__Firmicutes|c__Clostridia|o__Clostridiales|f__Peptostreptococcaceae|g__Terrisporobacter	0	0	0	0	0	0	0	0	0	0	0	0	0	0	0	0	0	0	0	0	0	0	0	0	0	0	0	0	0	0	0.001424494	0	0	0	0	0	0	0	0	0	0	0	0	0	0	0	0	0	0
k__Bacteria|p__Firmicutes|c__Clostridia|o__Clostridiales|f__Peptostreptococcaceae|g__Terrisporobacter|s__Terrisporobacter_othiniensis	0	0	0	0	0	0	0	0	0	0	0	0	0	0	0	0	0	0	0	0	0	0	0	0	0	0	0	0	0	0	0.001424494	0	0	0	0	0	0	0	0	0	0	0	0	0	0	0	0	0	0
k__Bacteria|p__Firmicutes|c__Clostridia|o__Clostridiales|f__Ruminococcaceae	9.198445331	9.282819298	4.952046312	4.259858539	11.81534891	12.25638829	10.33647769	6.311465346	6.017754501	15.60212333	10.78359209	17.50158972	7.963251342	12.07311357	6.242332132	14.40310212	1.542901482	5.114006412	7.989537154	6.171231993	9.050485306	6.752636883	14.30335257	23.87646252	4.284345689	14.54412952	6.227462986	19.19077063	8.218771853	0.592934082	10.25641393	5.602295987	17.73025472	4.786978459	9.577674863	15.46045595	6.244528198	7.32799937	6.853558295	4.959396135	5.837000122	5.491715569	8.01418093	13.19870516	8.72873527	5.663333583	9.526142233	6.029978698	9.546143115
k__Bacteria|p__Firmicutes|c__Clostridia|o__Clostridiales|f__Ruminococcaceae|g__Agathobaculum	0.126170614	0.697578329	0.211486228	0.222306321	0.085793656	0.230864888	0.44468145	0.18077309	0	0.168011257	0.42264106	0.002563998	0.265038332	0.081825576	0.016101171	0	0	0.37662639	0.035012294	0.204299545	0.765588303	0.222795108	0	0.00100274	0.017461839	0.285648041	0.894560497	0.269858514	0.351191634	0	0	0.112065334	0	0.085953743	0.315416477	0.254773107	0	0.561873936	0.177055517	0.231516368	0.189614546	0.016899858	0.07887196	0.167044044	0	0.001356951	0.015823689	0.004496502	0.017343879
k__Bacteria|p__Firmicutes|c__Clostridia|o__Clostridiales|f__Ruminococcaceae|g__Agathobaculum|s__Agathobaculum_butyriciproducens	0.126170614	0.697578329	0.211486228	0.222306321	0.085793656	0.230864888	0.44468145	0.18077309	0	0.168011257	0.42264106	0.002563998	0.265038332	0.081825576	0.016101171	0	0	0.37662639	0.035012294	0.204299545	0.765588303	0.222795108	0	0.00100274	0.017461839	0.285648041	0.894560497	0.269858514	0.351191634	0	0	0.112065334	0	0.085953743	0.315416477	0.254773107	0	0.561873936	0.177055517	0.231516368	0.189614546	0.016899858	0.07887196	0.167044044	0	0.001356951	0.015823689	0.004496502	0.017343879
k__Bacteria|p__Firmicutes|c__Clostridia|o__Clostridiales|f__Ruminococcaceae|g__Anaerofilum	0	0	0	0	0	0	0	0	0	0	0	0	0	0	0	0	0	0	0.006362443	0	0	0	0	0	0	0	0	0	0	0	0	0	0	0	0	0	0	0	0	0	0	0	0	0	0	0	0	0	0
k__Bacteria|p__Firmicutes|c__Clostridia|o__Clostridiales|f__Ruminococcaceae|g__Anaerofilum|s__Anaerofilum_sp_An201	0	0	0	0	0	0	0	0	0	0	0	0	0	0	0	0	0	0	0.006362443	0	0	0	0	0	0	0	0	0	0	0	0	0	0	0	0	0	0	0	0	0	0	0	0	0	0	0	0	0	0
k__Bacteria|p__Firmicutes|c__Clostridia|o__Clostridiales|f__Ruminococcaceae|g__Anaeromassilibacillus	0.013067484	0	0	0	0.0169347	0	0	0	0	0.060842504	0	0	0.023929789	0.004461996	0	0	0	0	0	0	0.000494579	0	0.06732054	0	0.107838278	0.018342062	0	0	0	0	0	0	0	0.021060879	0.021291133	0	0	0	0	0	0	0	0	0	0	0	0	0	0
k__Bacteria|p__Firmicutes|c__Clostridia|o__Clostridiales|f__Ruminococcaceae|g__Anaeromassilibacillus|s__Anaeromassilibacillus_sp_An250	0.013067484	0	0	0	0.0169347	0	0	0	0	0.060842504	0	0	0.023929789	0.004461996	0	0	0	0	0	0	0.000494579	0	0.06732054	0	0.107838278	0.018342062	0	0	0	0	0	0	0	0.021060879	0.021291133	0	0	0	0	0	0	0	0	0	0	0	0	0	0
k__Bacteria|p__Firmicutes|c__Clostridia|o__Clostridiales|f__Ruminococcaceae|g__Anaerotruncus	0.042868679	0.00963075	0.04884269	0	0	0.048656456	0	0.170486007	0	0.105574135	0.011167989	0.070348558	0.333256427	0.111501196	0.008203844	0.200885267	0.005427022	0.015890982	0.402897277	0.018971251	0.043400872	0.020706239	0.051063002	0.010101288	0.026230051	0	0.004743308	0.024322268	0	0	0.187708648	0	0.025105258	0.069021003	0.016745054	0	0.101020389	0.105752602	0.015357826	0.01420781	0	0.073053399	0	0.085278096	0	0	0.003509433	0.056922806	0
k__Bacteria|p__Firmicutes|c__Clostridia|o__Clostridiales|f__Ruminococcaceae|g__Anaerotruncus|s__Anaerotruncus_colihominis	0.042868679	0.00963075	0.04884269	0	0	0.048656456	0	0.170486007	0	0.105574135	0.011167989	0.070348558	0.333256427	0.111501196	0.008203844	0.200885267	0.005427022	0.015890982	0.402897277	0.018971251	0.043400872	0.020706239	0.051063002	0.010101288	0.026230051	0	0.004743308	0.024322268	0	0	0.187708648	0	0.025105258	0.069021003	0.016745054	0	0.101020389	0.105752602	0.015357826	0.01420781	0	0.073053399	0	0.085278096	0	0	0.003509433	0.056922806	0
k__Bacteria|p__Firmicutes|c__Clostridia|o__Clostridiales|f__Ruminococcaceae|g__Anaerotruncus|s__Anaerotruncus_sp_CAG_528	0	0	0	0	0	0	0	0	0	0	0	0	0	0	0	0	0	0	0	0	0	0	0	0	0	0	0	0	0	0	0	0	0	0	0	0	0	0	0	0	0	0	0	0	0	0	0	0	0
k__Bacteria|p__Firmicutes|c__Clostridia|o__Clostridiales|f__Ruminococcaceae|g__Drancourtella	0	0	0	0	0	0	0	0	0	0.000351864	0	0	0	0	0	0.003346005	0	0	0	0	0	0	0	0	0	0	0	0	0	0	0	0	0	0	0	0	0	0	0	0	0	0	0	0	0	0	0	0	0
k__Bacteria|p__Firmicutes|c__Clostridia|o__Clostridiales|f__Ruminococcaceae|g__Drancourtella|s__Drancourtella_sp_An12	0	0	0	0	0	0	0	0	0	0.000351864	0	0	0	0	0	0.003346005	0	0	0	0	0	0	0	0	0	0	0	0	0	0	0	0	0	0	0	0	0	0	0	0	0	0	0	0	0	0	0	0	0
k__Bacteria|p__Firmicutes|c__Clostridia|o__Clostridiales|f__Ruminococcaceae|g__Faecalibacterium	5.446972398	7.629203847	3.634458577	2.823755986	9.374110107	11.13329561	6.373395878	2.098086141	3.563770334	3.442958066	8.777174214	3.915298309	1.98153663	5.649270162	2.44579135	2.064104356	0.518276513	3.344140722	5.496041215	2.885725615	1.152072524	5.449345238	3.682634501	11.07697509	2.485986017	12.14273172	3.443153049	16.55958186	5.569243175	0.03446244	6.869347811	4.703632549	13.25590546	1.727379052	6.384327463	13.6992615	3.477200602	5.23668439	4.737474222	2.468950859	5.106073443	0.144933594	7.793925564	8.036842941	5.90932754	5.375720047	8.907024111	2.880430226	9.487620202
k__Bacteria|p__Firmicutes|c__Clostridia|o__Clostridiales|f__Ruminococcaceae|g__Faecalibacterium|s__Faecalibacterium_prausnitzii	5.024890055	7.629203847	3.634458577	2.799815155	9.374110107	11.13329561	6.373395878	2.098086141	3.563770334	3.442958066	8.777174214	3.915298309	1.981268216	5.648655344	2.445172305	2.064104356	0.517552368	3.344140722	1.795701301	2.885725615	1.152072524	5.350579496	3.682634501	11.07697509	2.485986017	12.08533996	3.443153049	16.55958186	4.58330929	0.03446244	6.869347811	4.700405335	13.25590546	1.727379052	6.186736813	13.6992615	3.477200602	5.23668439	4.737474222	2.468950859	5.106073443	0.144933594	7.793925564	8.036842941	5.908137253	5.375720047	8.907024111	2.880430226	9.487620202
k__Bacteria|p__Firmicutes|c__Clostridia|o__Clostridiales|f__Ruminococcaceae|g__Faecalibacterium|s__Faecalibacterium_sp_CAG_74	0.422077105	0	0	0.023940831	0	0	0	0	0	0	0	0	0.000268414	0.000608731	0.000619045	0	0.000724145	0	3.700339914	0	0	0.098765741	0	0	0	0.057391764	0	0	0.985933885	0	0	0.003227214	0	0	0.19759065	0	0	0	0	0	0	0	0	0	0.001190287	0	0	0	0
k__Bacteria|p__Firmicutes|c__Clostridia|o__Clostridiales|f__Ruminococcaceae|g__Flavonifractor	0.06005805	0.190785378	0.564427392	0.003981985	0.122220038	0.462281162	0.599414712	0.908684625	1.353739698	1.193290182	1.067795011	1.846675537	0.389627912	0.221151851	0.217597202	0.145065499	0.497235616	0.183783759	0.177615066	1.108620794	0.503686488	0.230171496	0.106446828	0.056807869	0.153231601	0.001306364	1.17555383	0.169665069	0.30246307	0.55420319	0.533547078	0.00244934	0.815126237	0.200457987	0.028199585	0.05079698	0.58120648	1.028032056	0.48340707	0.71055707	0.085184155	0.712558216	0.000502923	3.324559263	0.001837182	0.250975848	0.528971516	2.050738634	0.030258814
k__Bacteria|p__Firmicutes|c__Clostridia|o__Clostridiales|f__Ruminococcaceae|g__Flavonifractor|s__Flavonifractor_plautii	0.06005805	0.190785378	0.564427392	0.003981985	0.122220038	0.462281162	0.599414712	0.908684625	1.353739698	1.193290182	1.067795011	1.846675537	0.389627912	0.221151851	0.217597202	0.145065499	0.497235616	0.183783759	0.177615066	1.108620794	0.503686488	0.230171496	0.106446828	0.056807869	0.153231601	0.001306364	1.17555383	0.169665069	0.30246307	0.55420319	0.533547078	0.00244934	0.815126237	0.200457987	0.028199585	0.05079698	0.58120648	1.028032056	0.48340707	0.71055707	0.085184155	0.712558216	0.000502923	3.324559263	0.001837182	0.250975848	0.528971516	2.050738634	0.030258814
k__Bacteria|p__Firmicutes|c__Clostridia|o__Clostridiales|f__Ruminococcaceae|g__Flavonifractor|s__Flavonifractor_sp_An10	0	0	0	0	0	0	0	0	0	0	0	0	0	0	0	0	0	0	0	0	0	0	0	0	0	0	0	0	0	0	0	0	0	0	0	0	0	0	0	0	0	0	0	0	0	0	0	0	0
k__Bacteria|p__Firmicutes|c__Clostridia|o__Clostridiales|f__Ruminococcaceae|g__Flavonifractor|s__Flavonifractor_sp_An100	0	0	0	0	0	0	0	0	0	0	0	0	0	0	0	0	0	0	0	0	0	0	0	0	0	0	0	0	0	0	0	0	0	0	0	0	0	0	0	0	0	0	0	0	0	0	0	0	0
k__Bacteria|p__Firmicutes|c__Clostridia|o__Clostridiales|f__Ruminococcaceae|g__Flavonifractor|s__Flavonifractor_sp_An306	0	0	0	0	0	0	0	0	0	0	0	0	0	0	0	0	0	0	0	0	0	0	0	0	0	0	0	0	0	0	0	0	0	0	0	0	0	0	0	0	0	0	0	0	0	0	0	0	0
k__Bacteria|p__Firmicutes|c__Clostridia|o__Clostridiales|f__Ruminococcaceae|g__Flavonifractor|s__Flavonifractor_sp_An91	0	0	0	0	0	0	0	0	0	0	0	0	0	0	0	0	0	0	0	0	0	0	0	0	0	0	0	0	0	0	0	0	0	0	0	0	0	0	0	0	0	0	0	0	0	0	0	0	0
k__Bacteria|p__Firmicutes|c__Clostridia|o__Clostridiales|f__Ruminococcaceae|g__Flavonifractor|s__Flavonifractor_sp_An92	0	0	0	0	0	0	0	0	0	0	0	0	0	0	0	0	0	0	0	0	0	0	0	0	0	0	0	0	0	0	0	0	0	0	0	0	0	0	0	0	0	0	0	0	0	0	0	0	0
k__Bacteria|p__Firmicutes|c__Clostridia|o__Clostridiales|f__Ruminococcaceae|g__Gemmiger	0.156537456	0.014401226	0	0.420153273	0.602167292	0	0.013230794	0	0.000561762	0.131978899	0.001139342	4.16560178	0.001173742	0.479338876	0.001093846	0	0.001667975	0.000141703	0.822107406	0.031581333	0	0	0	0	0.480251854	0.821751728	0.002872204	0.957887259	0.308378885	0	0.000863496	0.675542076	0.000399862	0.281679114	0.113205303	0.067491142	0.002468697	0.000191897	0	0	0.342450004	0.000274701	0.063480038	1.033108022	0.000963874	0.000374331	0.001306925	0.000920914	0.002163759
k__Bacteria|p__Firmicutes|c__Clostridia|o__Clostridiales|f__Ruminococcaceae|g__Gemmiger|s__Gemmiger_formicilis	0.156537456	0.014401226	0	0.420153273	0.602167292	0	0.013230794	0	0.000561762	0.131978899	0.001139342	4.16560178	0.001173742	0.479338876	0.001093846	0	0.001667975	0.000141703	0.822107406	0.031581333	0	0	0	0	0.480251854	0.821751728	0.002872204	0.957887259	0.308378885	0	0.000863496	0.675542076	0.000399862	0.281679114	0.113205303	0.067491142	0.002468697	0.000191897	0	0	0.342450004	0.000274701	0.063480038	1.033108022	0.000963874	0.000374331	0.001306925	0.000920914	0.002163759
k__Bacteria|p__Firmicutes|c__Clostridia|o__Clostridiales|f__Ruminococcaceae|g__Gemmiger|s__Gemmiger_sp_An194	0	0	0	0	0	0	0	0	0	0	0	0	0	0	0	0	0	0	0	0	0	0	0	0	0	0	0	0	0	0	0	0	0	0	0	0	0	0	0	0	0	0	0	0	0	0	0	0	0
k__Bacteria|p__Firmicutes|c__Clostridia|o__Clostridiales|f__Ruminococcaceae|g__Gemmiger|s__Gemmiger_sp_An87	0	0	0	0	0	0	0	0	0	0	0	0	0	0	0	0	0	0	0	0	0	0	0	0	0	0	0	0	0	0	0	0	0	0	0	0	0	0	0	0	0	0	0	0	0	0	0	0	0
k__Bacteria|p__Firmicutes|c__Clostridia|o__Clostridiales|f__Ruminococcaceae|g__Harryflintia	0	0	0	0.002607369	0	0	0	0	0	0	0	0	0	0	0	0	0	0	0	0	0	0	0	0	0	0	0	0	0	0	0	0	0	0	0	0	0	0	0	0	0	0	0	0	0	0	0	0	0
k__Bacteria|p__Firmicutes|c__Clostridia|o__Clostridiales|f__Ruminococcaceae|g__Harryflintia|s__Harryflintia_acetispora	0	0	0	0.002607369	0	0	0	0	0	0	0	0	0	0	0	0	0	0	0	0	0	0	0	0	0	0	0	0	0	0	0	0	0	0	0	0	0	0	0	0	0	0	0	0	0	0	0	0	0
k__Bacteria|p__Firmicutes|c__Clostridia|o__Clostridiales|f__Ruminococcaceae|g__Pseudoflavonifractor	0	0	0	0	0.020663831	0	0	0	0	0	0	0	0.00030026	0	0	0	0	0	0	0	0	0	0	0	0	0	0	0	0	0	0	0	0	0	0	0	0	0.007635168	0	0	0	0.001110251	0	0	0	0	0	0	0
k__Bacteria|p__Firmicutes|c__Clostridia|o__Clostridiales|f__Ruminococcaceae|g__Pseudoflavonifractor|s__Pseudoflavonifractor_capillosus	0	0	0	0	0	0	0	0	0	0	0	0	0	0	0	0	0	0	0	0	0	0	0	0	0	0	0	0	0	0	0	0	0	0	0	0	0	0.007635168	0	0	0	0.001110251	0	0	0	0	0	0	0
k__Bacteria|p__Firmicutes|c__Clostridia|o__Clostridiales|f__Ruminococcaceae|g__Pseudoflavonifractor|s__Pseudoflavonifractor_sp_An184	0	0	0	0	0.020663831	0	0	0	0	0	0	0	0	0	0	0	0	0	0	0	0	0	0	0	0	0	0	0	0	0	0	0	0	0	0	0	0	0	0	0	0	0	0	0	0	0	0	0	0
k__Bacteria|p__Firmicutes|c__Clostridia|o__Clostridiales|f__Ruminococcaceae|g__Pseudoflavonifractor|s__Pseudoflavonifractor_sp_An187	0	0	0	0	0	0	0	0	0	0	0	0	0	0	0	0	0	0	0	0	0	0	0	0	0	0	0	0	0	0	0	0	0	0	0	0	0	0	0	0	0	0	0	0	0	0	0	0	0
k__Bacteria|p__Firmicutes|c__Clostridia|o__Clostridiales|f__Ruminococcaceae|g__Pseudoflavonifractor|s__Pseudoflavonifractor_sp_An85	0	0	0	0	0	0	0	0	0	0	0	0	0.00030026	0	0	0	0	0	0	0	0	0	0	0	0	0	0	0	0	0	0	0	0	0	0	0	0	0	0	0	0	0	0	0	0	0	0	0	0
k__Bacteria|p__Firmicutes|c__Clostridia|o__Clostridiales|f__Ruminococcaceae|g__Ruminococcaceae_unclassified	0.015471482	0.107010202	0	0.009617424	0.004816204	0	0.009383955	0	0	0.199671519	0.060921289	0.010743213	0.067876891	0	0.002560321	0.022189295	0.020593392	0.011776533	0.225874818	0.039401829	0.010867882	0.003074054	0.31987444	0.034684255	0.227870942	0.752911622	0.029097454	0.004368972	0.000408509	0	0	0.001877184	0.005805591	0.146655809	0.010893715	0	0.020272744	0	0.0150726	0	0.018354338	0.800668684	0	0	0	0	0	0.837885846	4.51E-05
k__Bacteria|p__Firmicutes|c__Clostridia|o__Clostridiales|f__Ruminococcaceae|g__Ruminococcaceae_unclassified|s__Clostridium_leptum	0.009134145	0.101931047	0	0.009617424	0.004816204	0	0	0	0	0.173408998	0.058258762	0.002807608	0.063345699	0	0.001736931	0.021541681	0.020593392	0.011776533	0.001917891	0.039401829	0.00454113	0.003074054	0.307474028	0.034684255	0.227870942	0	0.029097454	0.003743415	0.000408509	0	0	0	0	0.051365839	0.010893715	0	0.018735939	0	0.008956091	0	0.018354338	0.79423037	0	0	0	0	0	0	0
k__Bacteria|p__Firmicutes|c__Clostridia|o__Clostridiales|f__Ruminococcaceae|g__Ruminococcaceae_unclassified|s__Clostridium_methylpentosum	0.003430542	0.005073542	0	0	0	0	0	0	0	0.026262521	0.002662527	0.007935605	0	0	0.000823389	0.000653295	0	0	0	0	0.006320328	0	0.012400413	0	0	0	0	0.000625557	0	0	0	0	0.005805591	0.003623179	0	0	0.001046335	0	0.006116509	0	0	0.006438314	0	0	0	0	0	0	0
k__Bacteria|p__Firmicutes|c__Clostridia|o__Clostridiales|f__Ruminococcaceae|g__Ruminococcaceae_unclassified|s__Eubacterium_siraeum	0.002906795	0	0	0	0	0	0.009383955	0	0	0	0	0	0.004535741	0	0	0	0	0	0.223956926	0	0	0	0	0	0	0.752911622	0	0	0	0	0	0.001877184	0	0	0	0	0.00049047	0	0	0	0	0	0	0	0	0	0	0.837885846	4.51E-05
k__Bacteria|p__Firmicutes|c__Clostridia|o__Clostridiales|f__Ruminococcaceae|g__Ruminococcaceae_unclassified|s__Ruminococcaceae_bacterium_D16	0	0	0	0	0	0	0	0	0	0	0	0	0	0	0	0	0	0	0	0	0	0	0	0	0	0	0	0	0	0	0	0	0	0.091666792	0	0	0	0	0	0	0	0	0	0	0	0	0	0	0
k__Bacteria|p__Firmicutes|c__Clostridia|o__Clostridiales|f__Ruminococcaceae|g__Ruminococcaceae_unclassified|s__Ruminococcaceae_bacterium_D5	0	0	0	0	0	0	0	0	0	0	0	0	0	0	0	0	0	0	0	0	0	0	0	0	0	0	0	0	0	0	0	0	0	0	0	0	0	0	0	0	0	0	0	0	0	0	0	0	0
k__Bacteria|p__Firmicutes|c__Clostridia|o__Clostridiales|f__Ruminococcaceae|g__Ruminococcus	3.120509874	0.321922965	0.204489991	0.625670682	1.428919044	0.109389612	2.52743137	2.324046712	0.004940204	9.739232695	0.101261308	5.0491519	4.381075715	5.342950804	3.437855489	5.003220217	0.10153494	1.03416384	0.363532016	1.642846736	6.410290201	0.034277719	5.574108435	12.56948522	0.36289487	0.504746528	0.025218191	1.109212574	1.601133268	0.004275773	0.065757701	0.104575883	3.167878693	0.721646543	2.510730837	1.380392891	1.92949107	0.049648945	1.344186925	1.101680233	0.067510477	2.908744258	0.077164506	0.094891119	2.815481078	0.034471913	0.024264032	0.005915461	0.007685852
k__Bacteria|p__Firmicutes|c__Clostridia|o__Clostridiales|f__Ruminococcaceae|g__Ruminococcus|s__Ruminococcus_bicirculans	0	0	0	0	0.057912608	0	0	0	0	0	0.000280266	0.190765119	1.541733501	0.935454677	0.000925562	0	0	0.188566236	0.044709498	0	0	0	0	0	0	0.016113298	0	0.035408535	0	0	0	0	0.056036354	0	0.781389554	0.014080029	0	0	0	0	0	0	0	0.092207681	0	0	0	0	0.000332453
k__Bacteria|p__Firmicutes|c__Clostridia|o__Clostridiales|f__Ruminococcaceae|g__Ruminococcus|s__Ruminococcus_bromii	1.908339707	0.235369688	0.002295317	0	1.266789264	0	2.206723043	0.00493502	0.004535404	2.443971607	0.012715545	3.998107533	1.95098748	3.913535541	3.17603566	0.004147001	0.004222825	0.005010214	0.001389933	1.592312861	0.000770772	0.019491384	4.614752091	12.08030107	0.021368145	0.015914696	0.004975706	0.003157575	0	0.004275773	0.05728224	0.004075804	2.838038114	0.001699171	1.267011023	0.010008559	1.912210191	0.006076733	0.313139928	1.072308112	0.067228825	2.877142153	0.075357709	0.002683438	0.002147691	0.003763368	0.001624545	0.000507442	0.003707691
k__Bacteria|p__Firmicutes|c__Clostridia|o__Clostridiales|f__Ruminococcaceae|g__Ruminococcus|s__Ruminococcus_callidus	0.00744768	0	0	0.12694413	0.098195735	0	0	0	0	0	0	0	0.002283794	0	0	0	0	0	0	0	0	0.014793047	0	0	0.08980774	0.01774184	0	0.038466816	0	0	0.00224949	0.023715524	0	0	0.067397107	0.006492804	0	0	0	0	0	0	0	0	0	0	0	0	0
k__Bacteria|p__Firmicutes|c__Clostridia|o__Clostridiales|f__Ruminococcaceae|g__Ruminococcus|s__Ruminococcus_gnavus_CAG_126	0	0	0	0	0	0	0	0	0	0.037035544	0	0	0	0	0	0	0	0	0	0	0	0	0	0.451227798	0	0	0	0	0.03437023	0	0	0.001067166	0.052918443	0	0	0	0	0	0	0	0	0	0	0	0	0	0	0	0
k__Bacteria|p__Firmicutes|c__Clostridia|o__Clostridiales|f__Ruminococcaceae|g__Ruminococcus|s__Ruminococcus_lactaris	0	0.006078148	0	0.498726552	0	0	0.01709949	0	0	0	0	0	0	0	0	0	0	0	0.073806497	0	0	0	0	0	0.204875946	0.025222542	0	0.946522966	0	0	0	0.040758044	0	0.325131459	0.394933152	1.34981717	0	0	0	0	0	0	0	0	2.678552814	0.000955882	0.001723475	0.000812847	0.002901916
k__Bacteria|p__Firmicutes|c__Clostridia|o__Clostridiales|f__Ruminococcaceae|g__Ruminococcus|s__Ruminococcus_sp_37_24	0	0	0	0	0	0	0	0	0	0	0	0	0	0	0	0	0	0	0	0	0	0	0	0	0	0	0.003926935	0	0	0	0	0	0	0	0	0	0	0	0	0	0	0	0	0	0	0	0	0	0
k__Bacteria|p__Firmicutes|c__Clostridia|o__Clostridiales|f__Ruminococcaceae|g__Ruminococcus|s__Ruminococcus_sp_CAG_177	0	0	0	0	0	0	0	0.008286817	0.000396538	6.433583891	0.014866281	0	0	0	0.000288487	0	0.000325459	0	0	0	0.017869058	0	0	0	0	0	0	0	0	0	0	0.034952916	0	0	0	0	0	0	0	0	0	0	0	0	0	0	0	0	0.000743792
k__Bacteria|p__Firmicutes|c__Clostridia|o__Clostridiales|f__Ruminococcaceae|g__Ruminococcus|s__Ruminococcus_sp_CAG_254	0.090199681	0	0	0	0	0	0	0	0	0	0	0	0	0.373468438	0	0	0	0	0.055451845	0	0	0	0	0	0	0.429758566	0	0	1.51146807	0	0	0	0	0.283278768	0	0	0.000498644	0	0	0	0	0	0.001813006	0	0	0	0	0	0
k__Bacteria|p__Firmicutes|c__Clostridia|o__Clostridiales|f__Ruminococcaceae|g__Ruminococcus|s__Ruminococcus_sp_CAG_330	0	0	0	0	0	0	0	0	0	0	0	0	0	0	0	0	0	0	0	0	0	0	0	0	0	0	0	0	0	0	0	0	0	0	0	0	0	0	0	0	0	0	0	0	0	0	0	0	0
k__Bacteria|p__Firmicutes|c__Clostridia|o__Clostridiales|f__Ruminococcaceae|g__Ruminococcus|s__Ruminococcus_sp_CAG_353	0	0	0	0	0	0	0	0	0	0	0	0	0	0	0	0	0	0	0	0	0	0	0	0	0.036126336	0	0	0	0	0	0	0	0	0	0	0	0	0	0	0	0	0	0	0	0	0	0	0	0
k__Bacteria|p__Firmicutes|c__Clostridia|o__Clostridiales|f__Ruminococcaceae|g__Ruminococcus|s__Ruminococcus_sp_CAG_379	0	0	0	0	0	0	0	0	0	0	0	0	0	0	0	0	0	0	0	0	0	0	0	0	0	0	0	0	0	0	0	0	0	0	0	0	0	0	0	0	0	0	0	0	0	0	0	0	0
k__Bacteria|p__Firmicutes|c__Clostridia|o__Clostridiales|f__Ruminococcaceae|g__Ruminococcus|s__Ruminococcus_sp_CAG_403	0	0	0	0	0	0	0	0	0	0	0	0	0	0	0	0	0	0	0	0	0	0	0	0	0	0	0	0	0	0	0	0	0	0	0	0	0	0	0	0	0	0	0	0	0	0	0	0	0
k__Bacteria|p__Firmicutes|c__Clostridia|o__Clostridiales|f__Ruminococcaceae|g__Ruminococcus|s__Ruminococcus_sp_CAG_488	0	0	0	0	0	0	0	0	0	0	0	0	0	0	0	0	0	0	0	0	0	0	0	0	0	0	0	0	0	0	0	0	0	0	0	0	0	0	0	0	0	0	0	0	0	0	0	0	0
k__Bacteria|p__Firmicutes|c__Clostridia|o__Clostridiales|f__Ruminococcaceae|g__Ruminococcus|s__Ruminococcus_sp_CAG_563	0	0	0	0	0	0	0	0	0	0	0	0	0	0	0	0	0	0	0	0	0	0	0	0	0	0	0	0	0	0	0	0	0	0	0	0	0	0	0	0	0	0	0	0	0	0	0	0	0
k__Bacteria|p__Firmicutes|c__Clostridia|o__Clostridiales|f__Ruminococcaceae|g__Ruminococcus|s__Ruminococcus_sp_CAG_579	0	0	0	0	0	0	0	0	0	0	0	0	0	0	0	0	0	0	0	0	0	0	0	0	0	0	0	0	0	0	0	0	0	0	0	0	0	0	0	0	0	0	0	0	0	0	0	0	0
k__Bacteria|p__Firmicutes|c__Clostridia|o__Clostridiales|f__Ruminococcaceae|g__Ruminococcus|s__Ruminococcus_sp_DSM_100440	0.022720138	0.006549583	0.011883262	0	0.00601671	0.047351958	0	0	0	0	0.031109521	0.001388579	0.003730499	0.120486061	0.012422964	0	0.057866535	0.529938939	0	0.050533875	0.100919714	0	0.027962404	0.037956354	0.010716703	0	0.00050055	0.076183955	0.055294968	0	0	0	0.015908433	0.032402202	0	0	0	0.003773971	0.018799551	0.029372121	0.000281652	0.031602105	0	0	0	0	0	0	0
k__Bacteria|p__Firmicutes|c__Clostridia|o__Clostridiales|f__Ruminococcaceae|g__Ruminococcus|s__Ruminococcus_sp_YE78	0	0	0	0	0	0	0	0	0	0	0	0	0	0	0	0	0	0	0	0	0	0	0	0	0	0	0	0	0	0	0.006225972	0	0.003411481	0	0	0	0	0	0	0	0	0	0	0	0	0	0	0	0
k__Bacteria|p__Firmicutes|c__Clostridia|o__Clostridiales|f__Ruminococcaceae|g__Ruminococcus|s__Ruminococcus_torques_CAG_61	1.091802668	0.073925545	0.190311412	0	0	0.062037654	0.303608837	2.310824875	0	0.824641652	0.042289696	0.858884579	0.88234499	0	0.248188826	4.999073216	0.039120121	0.310648451	0.188179631	0	6.290737081	0	0.93139394	0	0	0	0.015815	0.009477691	0	0	0	0	0.201565868	0.079138628	0	0	0.016790409	0.039798241	1.012247446	0	0	0	0	0	0.134780572	0.029745979	0.020921219	0.004595172	0
k__Bacteria|p__Firmicutes|c__Clostridia|o__Clostridiales|f__Ruminococcaceae|g__Ruthenibacterium	0.214421957	0.30586049	0.288334541	0.132863297	0.155772769	0.267099469	0.362061844	0.623889971	1.094742503	0.549746128	0.333985627	2.370906586	0.511419618	0.182034818	0.112810371	6.933075361	0.393560786	0.147482481	0.459044088	0.238905552	0.162973262	0.553779477	4.464478762	0.127258282	0.420268152	0.015310061	0.652264453	0.09586419	0.085953314	0	2.550750919	0.002037902	0.460038677	1.447347507	0.175465738	0.00773466	0.132467665	0.337052255	0.080465375	0.431742238	0.027805335	0.825729462	0.000235939	0.456973785	0.001125597	0.000434492	0.043545086	0.175913318	0.001019897
k__Bacteria|p__Firmicutes|c__Clostridia|o__Clostridiales|f__Ruminococcaceae|g__Ruthenibacterium|s__Ruthenibacterium_lactatiformans	0.214421957	0.30586049	0.288334541	0.132863297	0.155772769	0.267099469	0.362061844	0.623889971	1.094742503	0.549746128	0.333985627	2.370906586	0.511419618	0.182034818	0.112810371	6.933075361	0.393560786	0.147482481	0.459044088	0.238905552	0.162973262	0.553779477	4.464478762	0.127258282	0.420268152	0.015310061	0.652264453	0.09586419	0.085953314	0	2.550750919	0.002037902	0.460038677	1.447347507	0.175465738	0.00773466	0.132467665	0.337052255	0.080465375	0.431742238	0.027805335	0.825729462	0.000235939	0.456973785	0.001125597	0.000434492	0.043545086	0.175913318	0.001019897
k__Bacteria|p__Firmicutes|c__Clostridia|o__Clostridiales|f__Ruminococcaceae|g__Subdoligranulum	0.002377811	0.006426112	0	0.018902201	0.003946546	0.00479661	0.006892253	0.005506524	0	0.010473565	0.007500161	0.070299836	0.008011475	0.000578294	0.000306517	0.031216123	0.004605239	0	0.001055918	0.000891811	0.001111196	0.238480839	0.037433087	0.000142495	0.002312085	0.001381392	0	0	0	0	0.04843828	0.000115717	0	0.085769451	0.00140452	0	0.000392376	0.001128121	0.000545098	0.000736184	0	0.007748868	0	0	0	0	0.001697441	0.016764389	0
k__Bacteria|p__Firmicutes|c__Clostridia|o__Clostridiales|f__Ruminococcaceae|g__Subdoligranulum|s__Subdoligranulum_sp_4_3_54A2FAA	0.002377811	0.006426112	0	0.018902201	0.003946546	0.00479661	0.006892253	0.005506524	0	0.010473565	0.007500161	0.070299836	0.008011475	0.000578294	0.000306517	0.031216123	0.004605239	0	0.001055918	0.000891811	0.001111196	0.238480839	0.037433087	0.000142495	0.002312085	0.001381392	0	0	0	0	0.04843828	0.000115717	0	0.085769451	0.00140452	0	0.000392376	0.001128121	0.000545098	0.000736184	0	0.007748868	0	0	0	0	0.001697441	0.016764389	0
k__Bacteria|p__Firmicutes|c__Clostridia|o__Clostridiales|f__Ruminococcaceae|g__Subdoligranulum|s__Subdoligranulum_variabile	0	0	0	0	0	0	0	0	0	0	0	0	0	0	0	0	0	0	0	0	0	0	0	0	0	0	0	0	0	0	0	0	0	0	0	0	0	0	0	0	0	0	0	0	0	0	0	0	0
k__Bacteria|p__Firmicutes|c__Erysipelotrichia	0.031796671	0.24790201	0.85256204	0.134159644	0.051645399	0.872238927	0.651944461	1.990519704	1.527952094	1.4363832	1.06623527	1.433951003	0.292844201	0.255222506	0.257432425	3.382208702	1.170967419	1.595226836	0.763137631	0.681499477	2.274624491	0.919095262	3.131206066	0.270423191	0.448101746	0.022203781	5.156327483	0.045462136	0.067802403	1.835595351	8.936331926	0.006004418	1.093779422	0.380887131	0.106664111	0.097896746	0.106301112	0.698562634	0.48229152	0.625175872	0.11000867	1.886952407	0.530825739	0.245392555	1.25033158	1.341710761	1.407188885	0.38494664	0.222675572
k__Bacteria|p__Firmicutes|c__Erysipelotrichia|o__Erysipelotrichales	0.031796671	0.24790201	0.85256204	0.134159644	0.051645399	0.872238927	0.651944461	1.990519704	1.527952094	1.4363832	1.06623527	1.433951003	0.292844201	0.255222506	0.257432425	3.382208702	1.170967419	1.595226836	0.763137631	0.681499477	2.274624491	0.919095262	3.131206066	0.270423191	0.448101746	0.022203781	5.156327483	0.045462136	0.067802403	1.835595351	8.936331926	0.006004418	1.093779422	0.380887131	0.106664111	0.097896746	0.106301112	0.698562634	0.48229152	0.625175872	0.11000867	1.886952407	0.530825739	0.245392555	1.25033158	1.341710761	1.407188885	0.38494664	0.222675572
k__Bacteria|p__Firmicutes|c__Erysipelotrichia|o__Erysipelotrichales|f__Erysipelotrichaceae	0.031796671	0.24790201	0.85256204	0.134159644	0.051645399	0.872238927	0.651944461	1.990519704	1.527952094	1.4363832	1.06623527	1.433951003	0.292844201	0.255222506	0.257432425	3.382208702	1.170967419	1.595226836	0.763137631	0.681499477	2.274624491	0.919095262	3.131206066	0.270423191	0.448101746	0.022203781	5.156327483	0.045462136	0.067802403	1.835595351	8.936331926	0.006004418	1.093779422	0.380887131	0.106664111	0.097896746	0.106301112	0.698562634	0.48229152	0.625175872	0.11000867	1.886952407	0.530825739	0.245392555	1.25033158	1.341710761	1.407188885	0.38494664	0.222675572
k__Bacteria|p__Firmicutes|c__Erysipelotrichia|o__Erysipelotrichales|f__Erysipelotrichaceae|g__Absiella	0	0.0232687	0	0	0	0	0	0	0	0	0	0	0.032273369	0	0.098193705	0.013190871	0	0	0	0	0	0	0	0	0	0	0.054482495	0	0	0	0.43168754	0	0	0.013619172	0.015246238	0	0	0.011380064	0.109976741	0	0.001314377	0.166177167	0	0	0	0	0	0	0
k__Bacteria|p__Firmicutes|c__Erysipelotrichia|o__Erysipelotrichales|f__Erysipelotrichaceae|g__Absiella|s__Absiella_dolichum	0	0	0	0	0	0	0	0	0	0	0	0	0.00946728	0	0	0.010884457	0	0	0	0	0	0	0	0	0	0	0	0	0	0	0	0	0	0.013619172	0	0	0	0.011380064	0	0	0.001314377	0.166177167	0	0	0	0	0	0	0
k__Bacteria|p__Firmicutes|c__Erysipelotrichia|o__Erysipelotrichales|f__Erysipelotrichaceae|g__Absiella|s__Absiella_sp_AM09_45	0	0.0232687	0	0	0	0	0	0	0	0	0	0	0.022806089	0	0.098193705	0.002306414	0	0	0	0	0	0	0	0	0	0	0.054482495	0	0	0	0.43168754	0	0	0	0.015246238	0	0	0	0.109976741	0	0	0	0	0	0	0	0	0	0
k__Bacteria|p__Firmicutes|c__Erysipelotrichia|o__Erysipelotrichales|f__Erysipelotrichaceae|g__Candidatus_Stoquefichus	0	0	0	0	0	0	0	0	0	0	0.287778301	0	0.000441291	0	0	0.006453415	0	0	0.07347787	0	0	0	0	0	0	0	0	0	0	0	0	0	0	0	0	0	0	0.243232147	0	0.25840051	0	0	0	0	0	0	0.276375654	0.038208523	0
k__Bacteria|p__Firmicutes|c__Erysipelotrichia|o__Erysipelotrichales|f__Erysipelotrichaceae|g__Candidatus_Stoquefichus|s__Candidatus_Stoquefichus_sp_KLE1796	0	0	0	0	0	0	0	0	0	0	0.287778301	0	0.000441291	0	0	0.006453415	0	0	0.07347787	0	0	0	0	0	0	0	0	0	0	0	0	0	0	0	0	0	0	0.243232147	0	0.25840051	0	0	0	0	0	0	0.276375654	0.038208523	0
k__Bacteria|p__Firmicutes|c__Erysipelotrichia|o__Erysipelotrichales|f__Erysipelotrichaceae|g__Catenibacterium	0	0	0	0	0	0	0	0	0	0	0	0	0	0	0	0	0	0	0	0	0	0	0	0	0	0	0	0	0	0	0	0	0	0	0	0	0	0	0	0	0	0	0	0	0	0	0	0	0
k__Bacteria|p__Firmicutes|c__Erysipelotrichia|o__Erysipelotrichales|f__Erysipelotrichaceae|g__Catenibacterium|s__Catenibacterium_mitsuokai	0	0	0	0	0	0	0	0	0	0	0	0	0	0	0	0	0	0	0	0	0	0	0	0	0	0	0	0	0	0	0	0	0	0	0	0	0	0	0	0	0	0	0	0	0	0	0	0	0
k__Bacteria|p__Firmicutes|c__Erysipelotrichia|o__Erysipelotrichales|f__Erysipelotrichaceae|g__Catenibacterium|s__Catenibacterium_sp_CAG_290	0	0	0	0	0	0	0	0	0	0	0	0	0	0	0	0	0	0	0	0	0	0	0	0	0	0	0	0	0	0	0	0	0	0	0	0	0	0	0	0	0	0	0	0	0	0	0	0	0
k__Bacteria|p__Firmicutes|c__Erysipelotrichia|o__Erysipelotrichales|f__Erysipelotrichaceae|g__Coprobacillus	0.015565756	0.008070523	0	0.039536126	0.011721478	0.007015603	0	0.842436427	0.039389449	0.012831802	0.023219425	0.018812804	0.225722508	0	0.038164404	0.471082257	0	0.003208561	0.063586722	0.001615238	0.002961048	0.188094538	0.028405025	0.162406964	0.070905509	0.021709481	0	0.008256365	0.044275312	0.034213508	0.011676447	0.002970066	0.012208444	0	0.064766734	0.013813512	0.013855766	0.068856074	0.120999134	0.00323491	0.014598974	0.013202835	0.022799169	0	0	0	0	0.002198916	0
k__Bacteria|p__Firmicutes|c__Erysipelotrichia|o__Erysipelotrichales|f__Erysipelotrichaceae|g__Coprobacillus|s__Coprobacillus_cateniformis	0	0.001077566	0	0	0	0.007015603	0	0.842436427	0	0.012831802	0.023219425	0	0.001000866	0	0	0.471082257	0	0.003208561	0.049450353	0.001615238	0.002961048	0.188094538	0.028405025	0.014518622	0	0	0	0	0	0.034213508	0.011676447	0	0.012208444	0	0.020908985	0.000550045	0	0.068856074	0.086556531	0.00323491	0	0.013202835	0	0	0	0	0	0	0
k__Bacteria|p__Firmicutes|c__Erysipelotrichia|o__Erysipelotrichales|f__Erysipelotrichaceae|g__Coprobacillus|s__Coprobacillus_sp_8_1_38FAA	0.015565756	0.006992957	0	0.039536126	0.011721478	0	0	0	0.039389449	0	0	0.018812804	0.224726192	0	0.038164404	0	0	0	0.014136369	0	0	0	0	0.147888342	0.070905509	0.021709481	0	0.008256365	0.044275312	0	0	0.002970066	0	0	0.043857749	0.013269137	0.013855766	0	0.034442603	0	0.014598974	0	0.022799169	0	0	0	0	0.002198916	0
k__Bacteria|p__Firmicutes|c__Erysipelotrichia|o__Erysipelotrichales|f__Erysipelotrichaceae|g__Dielma	0	0.00434394	0.122203224	0	0	0	0.022235894	0	0.102463788	0	0.009906792	0	0.002106367	0	0	0	0	0.014109572	0.003027683	0	0	0	0.001370017	0	0	0	0	0.004190242	0	0	0.006269972	0	0	0.001330588	0	0	0	0	0	0	0	0.010307025	0	0	0	0	0.032568996	0.073381789	0
k__Bacteria|p__Firmicutes|c__Erysipelotrichia|o__Erysipelotrichales|f__Erysipelotrichaceae|g__Dielma|s__Dielma_fastidiosa	0	0.00434394	0.122203224	0	0	0	0.022235894	0	0.102463788	0	0.009906792	0	0.002106367	0	0	0	0	0.014109572	0.003027683	0	0	0	0.001370017	0	0	0	0	0.004190242	0	0	0.006269972	0	0	0.001330588	0	0	0	0	0	0	0	0.010307025	0	0	0	0	0.032568996	0.073381789	0
k__Bacteria|p__Firmicutes|c__Erysipelotrichia|o__Erysipelotrichales|f__Erysipelotrichaceae|g__Erysipelatoclostridium	0	0.029083068	0.672741536	0	0	0.841764762	0.629708567	1.13582682	1.386098858	1.410232977	0.705697489	1.28622573	0.023338368	0.238817215	0.085536345	2.68651806	1.06804928	1.539557792	0.501199989	0.628951232	2.235861095	0.728873048	3.099948595	0.104664963	0.061447401	0.000317764	4.898347536	0.020092308	0.023527091	1.79935378	8.228688639	0.002912207	0.945795058	0.277609949	0.001776743	0.009985876	0.092445346	0.37465822	0.048304578	0.305510899	0.060664763	1.628200874	0	0.245392555	1.24910248	1.335607822	1.097707927	0.271157411	0.222675572
k__Bacteria|p__Firmicutes|c__Erysipelotrichia|o__Erysipelotrichales|f__Erysipelotrichaceae|g__Erysipelatoclostridium|s__Clostridium_cocleatum	0	0	0	0	0	0	0	0	0	0	0	0	0	0	0	0	0	0.00806189	0	0	0	0	0	0	0	0	0	0	0	0.000139109	0	0	0	0	0	0	0	0	0	0	0	0	0	0	0	0.000280749	0	0	0
k__Bacteria|p__Firmicutes|c__Erysipelotrichia|o__Erysipelotrichales|f__Erysipelotrichaceae|g__Erysipelatoclostridium|s__Clostridium_innocuum	0	0.004153121	0.035367181	0	0	0.043070871	0.002316846	0.065622632	0.02307356	0.012861748	0.012989718	0.01089547	0.008675686	0.007280419	0.055491644	0.158335902	0.117661412	0.031291064	0.003625677	0.087466074	0.000777195	0.018363783	0.004847753	0.057335627	0	0	0.014277596	0.001126996	0	0.145822907	0.273656758	0	0.051435411	0.003796413	0.000749408	0.0019847	0.066254269	0.10663649	0.026050626	0.030291007	0.007933205	0.052485133	0	0.023101248	0.01059614	0.144251286	0.129859433	0.042319745	0.006711033
k__Bacteria|p__Firmicutes|c__Erysipelotrichia|o__Erysipelotrichales|f__Erysipelotrichaceae|g__Erysipelatoclostridium|s__Clostridium_spiroforme	0	0	0.007306414	0	0	0.108905468	0	0	0	0.033546852	0.200585126	0	0	0.178784197	0	0	0.051560775	0.090148426	0	0	0.012287386	0	0.027379268	0	0	0	0	0	0.005648519	0	0	0	0.018985852	0.114821226	0	0	0	0	0	0	0.002018508	0.135908509	0	0.014214331	0	0.006450533	0	0	0
k__Bacteria|p__Firmicutes|c__Erysipelotrichia|o__Erysipelotrichales|f__Erysipelotrichaceae|g__Erysipelatoclostridium|s__Erysipelatoclostridium_ramosum	0	0.024929948	0.630061048	0	0	0.689788423	0.627391721	1.070204188	1.363025298	1.363824377	0.492116553	1.27532417	0.014662682	0.0527526	0.030044701	2.528182158	0.898827092	1.410056412	0.497579699	0.541485158	2.222790091	0.710509265	3.067721574	0.047329336	0.061447401	0.000317764	4.884063981	0.018965312	0.017873528	1.653391764	7.955031882	0.002912207	0.875373796	0.158992309	0.001027334	0.008006847	0.026191077	0.268021729	0.022260291	0.275219892	0.05071305	1.43980151	0	0.208076975	1.23850634	1.18461857	0.967843288	0.228842365	0.215958904
k__Bacteria|p__Firmicutes|c__Erysipelotrichia|o__Erysipelotrichales|f__Erysipelotrichaceae|g__Erysipelotrichaceae_unclassified	0	0.139982611	0.057320887	0	0	0.020508871	0	0	0	0	0.039377367	0.026577881	0	0.003128876	0	0.093591561	0	0	0	0	0	0	0.001475403	0	0	0	0.023257703	0	0	0	0	0	0	0	0.002144002	0	0	0	0.019965808	0.042344002	0	0	0	0	0	0	0	0	0
k__Bacteria|p__Firmicutes|c__Erysipelotrichia|o__Erysipelotrichales|f__Erysipelotrichaceae|g__Erysipelotrichaceae_unclassified|s__Erysipelotrichaceae_bacterium_5_2_54FAA	0	0.139982611	0.057320887	0	0	0.020508871	0	0	0	0	0.039377367	0.026577881	0	0.003128876	0	0.093591561	0	0	0	0	0	0	0.001475403	0	0	0	0.023257703	0	0	0	0	0	0	0	0.002144002	0	0	0	0.019965808	0.042344002	0	0	0	0	0	0	0	0	0
k__Bacteria|p__Firmicutes|c__Erysipelotrichia|o__Erysipelotrichales|f__Erysipelotrichaceae|g__Faecalicoccus	0	0	0	0.012161199	0	0	0	0	0	0	0	0	0	0	0	0	0	0	0	0	0	0	0	0	0	0	0	0	0	0	0	0	0	0.056854052	0	0	0	0	0	0	0	0	0	0	0	0	0	0	0
k__Bacteria|p__Firmicutes|c__Erysipelotrichia|o__Erysipelotrichales|f__Erysipelotrichaceae|g__Faecalicoccus|s__Faecalicoccus_pleomorphus	0	0	0	0.012161199	0	0	0	0	0	0	0	0	0	0	0	0	0	0	0	0	0	0	0	0	0	0	0	0	0	0	0	0	0	0.056854052	0	0	0	0	0	0	0	0	0	0	0	0	0	0	0
k__Bacteria|p__Firmicutes|c__Erysipelotrichia|o__Erysipelotrichales|f__Erysipelotrichaceae|g__Faecalitalea	0	0	0	0	0	0	0	0	0	0	0	0	0	0	0	0	0	0	0	0	0	0	0	0	0	0	0	0	0	0	0	0	0	0	0	0	0	0	0	0	0	0	0	0	0	0	0	0	0
k__Bacteria|p__Firmicutes|c__Erysipelotrichia|o__Erysipelotrichales|f__Erysipelotrichaceae|g__Faecalitalea|s__Faecalitalea_cylindroides	0	0	0	0	0	0	0	0	0	0	0	0	0	0	0	0	0	0	0	0	0	0	0	0	0	0	0	0	0	0	0	0	0	0	0	0	0	0	0	0	0	0	0	0	0	0	0	0	0
k__Bacteria|p__Firmicutes|c__Erysipelotrichia|o__Erysipelotrichales|f__Erysipelotrichaceae|g__Holdemanella	0	0	0	0	0	0	0	0	0	0	0	0	0	0	0	0	0	0	0	0	0	0	0	0	0	0	0	0	0	0	0	0	0	0	0	0	0	0	0	0	0	0	0.508026571	0	0	0	0	0	0
k__Bacteria|p__Firmicutes|c__Erysipelotrichia|o__Erysipelotrichales|f__Erysipelotrichaceae|g__Holdemanella|s__Holdemanella_biformis	0	0	0	0	0	0	0	0	0	0	0	0	0	0	0	0	0	0	0	0	0	0	0	0	0	0	0	0	0	0	0	0	0	0	0	0	0	0	0	0	0	0	0.508026571	0	0	0	0	0	0
k__Bacteria|p__Firmicutes|c__Erysipelotrichia|o__Erysipelotrichales|f__Erysipelotrichaceae|g__Holdemania	0.003901914	0.040812828	0	0	0.024000671	0.002949691	0	0	0	0	0	0	0	0.009057912	0.032058099	0.037624092	0.09145386	0	0.121839981	0.041603293	0.032141182	0.001778656	0	0.003351263	0.065260478	0.000172122	0.058355799	0.010689088	0	0	0.255374841	0	0.134232148	0.025944614	0.000134	0.000147435	0	0	0.178646443	0	0.033422732	0	0	0	0	0	0	0	0
k__Bacteria|p__Firmicutes|c__Erysipelotrichia|o__Erysipelotrichales|f__Erysipelotrichaceae|g__Holdemania|s__Holdemania_filiformis	0.003901914	0.040812828	0	0	0.024000671	0.002949691	0	0	0	0	0	0	0	0.009057912	0.032058099	0.037624092	0.09145386	0	0.121839981	0.041603293	0.032141182	0.001778656	0	0.003351263	0.065260478	0.000172122	0.058355799	0.010689088	0	0	0.255374841	0	0.134232148	0.025944614	0.000134	0.000147435	0	0	0.178646443	0	0.033422732	0	0	0	0	0	0	0	0
k__Bacteria|p__Firmicutes|c__Erysipelotrichia|o__Erysipelotrichales|f__Erysipelotrichaceae|g__Massiliomicrobiota	0	0	0	0	0	0	0	0	0	0.011866048	0	0.102340678	0.001555891	0	0	0	0	0.038011836	0	0	0	0	0	0	0	0	0	0	0	0	0	0	0	0.005001682	0.018690538	0	0	0	0	0	0	0.050785418	0	0	0	0	0	0	0
k__Bacteria|p__Firmicutes|c__Erysipelotrichia|o__Erysipelotrichales|f__Erysipelotrichaceae|g__Massiliomicrobiota|s__Massiliomicrobiota_sp_An80	0	0	0	0	0	0	0	0	0	0.011866048	0	0.010737123	0.001555891	0	0	0	0	0.038011836	0	0	0	0	0	0	0	0	0	0	0	0	0	0	0	0.000641336	0.018690538	0	0	0	0	0	0	0.050785418	0	0	0	0	0	0	0
k__Bacteria|p__Firmicutes|c__Erysipelotrichia|o__Erysipelotrichales|f__Erysipelotrichaceae|g__Massiliomicrobiota|s__Massiliomicrobiota_timonensis	0	0	0	0	0	0	0	0	0	0	0	0.091609645	0	0	0	0	0	0	0	0	0	0	0	0	0	0	0	0	0	0	0	0	0	0.004364032	0	0	0	0	0	0	0	0	0	0	0	0	0	0	0
k__Bacteria|p__Firmicutes|c__Erysipelotrichia|o__Erysipelotrichales|f__Erysipelotrichaceae|g__Solobacterium	0.007594329	0.002334727	0.000303285	0.08246232	0.0020229	0	0	0.012256457	0	0.001444888	0.000261988	0	0.007410955	0.004218504	0.003485883	0.073742765	0.006313896	0.000334014	0	0.009329715	0.003667589	0.000355731	0	0	0.25049302	0	0.107999643	0.000714923	0	0.002035385	0.002062491	0.000115717	0.001543771	0.000523389	0.003900893	0	0	0.000436129	0.004405154	0.015680177	0	0.005488305	0	0	0.0012291	0.002840908	0.000536308	0	0
k__Bacteria|p__Firmicutes|c__Erysipelotrichia|o__Erysipelotrichales|f__Erysipelotrichaceae|g__Solobacterium|s__Solobacterium_moorei	0.007594329	0.002334727	0.000303285	0.08246232	0.0020229	0	0	0.012256457	0	0.001444888	0.000261988	0	0.007410955	0.004218504	0.003485883	0.073742765	0.006313896	0.000334014	0	0.009329715	0.003667589	0.000355731	0	0	0.25049302	0	0.107999643	0.000714923	0	0.002035385	0.002062491	0.000115717	0.001543771	0.000523389	0.003900893	0	0	0.000436129	0.004405154	0.015680177	0	0.005488305	0	0	0.0012291	0.002840908	0.000536308	0	0
k__Bacteria|p__Firmicutes|c__Erysipelotrichia|o__Erysipelotrichales|f__Erysipelotrichaceae|g__Turicibacter	0.004734671	0	0	0	0.013900349	0	0	0	0	0	0	0	0	0	0	0	0.005150382	0	0	0	0	0	0	0	0	0	0.013890265	0.001519211	0	0	0.000582997	0	0	0	0	0.073944252	0	0	0	0	0	0.012796506	0	0	0	0.003268715	0	0	0
k__Bacteria|p__Firmicutes|c__Erysipelotrichia|o__Erysipelotrichales|f__Erysipelotrichaceae|g__Turicibacter|s__Turicibacter_sanguinis	0.004734671	0	0	0	0.013900349	0	0	0	0	0	0	0	0	0	0	0	0.005150382	0	0	0	0	0	0	0	0	0	0.013890265	0.001519211	0	0	0.000582997	0	0	0	0	0.073944252	0	0	0	0	0	0.012796506	0	0	0	0.003268715	0	0	0
k__Bacteria|p__Firmicutes|c__Firmicutes_unclassified	1.376726187	1.017553817	0.347302818	1.187023006	0.871038142	0.184687428	0.082211608	0.145679617	0.164166765	0.042388367	0.815963865	0.032162647	2.745474661	0.814092044	0.113579669	0.209400821	0.029877097	0.327328921	4.146233516	0.088158319	1.001418764	2.605113383	2.468911619	3.523074804	1.280070282	0.527577011	0.219622316	0.850122584	4.329751301	0.00114948	0.16509275	0.146658242	1.414650945	2.954663599	2.894775237	0.27484693	0.674910698	0.002006194	0.237517054	3.077253613	0.252274346	1.019720144	0.434078287	0.274089561	0.00289809	0.041858274	0.032043101	0.003458125	0.003042786
k__Bacteria|p__Firmicutes|c__Firmicutes_unclassified|o__Firmicutes_unclassified	1.376726187	1.017553817	0.347302818	1.187023006	0.871038142	0.184687428	0.082211608	0.145679617	0.164166765	0.042388367	0.815963865	0.032162647	2.745474661	0.814092044	0.113579669	0.209400821	0.029877097	0.327328921	4.146233516	0.088158319	1.001418764	2.605113383	2.468911619	3.523074804	1.280070282	0.527577011	0.219622316	0.850122584	4.329751301	0.00114948	0.16509275	0.146658242	1.414650945	2.954663599	2.894775237	0.27484693	0.674910698	0.002006194	0.237517054	3.077253613	0.252274346	1.019720144	0.434078287	0.274089561	0.00289809	0.041858274	0.032043101	0.003458125	0.003042786
k__Bacteria|p__Firmicutes|c__Firmicutes_unclassified|o__Firmicutes_unclassified|f__Firmicutes_unclassified	1.376726187	1.017553817	0.347302818	1.187023006	0.871038142	0.184687428	0.082211608	0.145679617	0.164166765	0.042388367	0.815963865	0.032162647	2.745474661	0.814092044	0.113579669	0.209400821	0.029877097	0.327328921	4.146233516	0.088158319	1.001418764	2.605113383	2.468911619	3.523074804	1.280070282	0.527577011	0.219622316	0.850122584	4.329751301	0.00114948	0.16509275	0.146658242	1.414650945	2.954663599	2.894775237	0.27484693	0.674910698	0.002006194	0.237517054	3.077253613	0.252274346	1.019720144	0.434078287	0.274089561	0.00289809	0.041858274	0.032043101	0.003458125	0.003042786
k__Bacteria|p__Firmicutes|c__Firmicutes_unclassified|o__Firmicutes_unclassified|f__Firmicutes_unclassified|g__Firmicutes_unclassified	1.376726187	1.017553817	0.347302818	1.187023006	0.871038142	0.184687428	0.082211608	0.145679617	0.164166765	0.042388367	0.815963865	0.032162647	2.745474661	0.814092044	0.113579669	0.209400821	0.029877097	0.327328921	4.146233516	0.088158319	1.001418764	2.605113383	2.468911619	3.523074804	1.280070282	0.527577011	0.219622316	0.850122584	4.329751301	0.00114948	0.16509275	0.146658242	1.414650945	2.954663599	2.894775237	0.27484693	0.674910698	0.002006194	0.237517054	3.077253613	0.252274346	1.019720144	0.434078287	0.274089561	0.00289809	0.041858274	0.032043101	0.003458125	0.003042786
k__Bacteria|p__Firmicutes|c__Firmicutes_unclassified|o__Firmicutes_unclassified|f__Firmicutes_unclassified|g__Firmicutes_unclassified|s__Firmicutes_bacterium_AM55_24TS	0.111620927	0.205680488	0.347302818	0.829177532	0.151046366	0.009839775	0	0.145679617	0	0	0.50136533	0.024531555	0.327756216	0.197277434	0.111614353	0	0	0.262525092	0.002655956	0	0.494038995	1.823894157	2.011086979	3.207860794	0.044759365	0.06768821	0.001704254	0.196583897	2.599206425	0.00114948	0.001688492	0.055833377	1.414650945	0.056419123	0.097964028	0.217046795	0.53860102	0.001895708	0.002275468	3.054426542	0.198916894	0.035739794	0.087042904	0.271342983	0	0.038389024	0	0	0
k__Bacteria|p__Firmicutes|c__Firmicutes_unclassified|o__Firmicutes_unclassified|f__Firmicutes_unclassified|g__Firmicutes_unclassified|s__Firmicutes_bacterium_CAG_102	0	0	0	0.001183834	0.00620104	0	0	0	0.059827683	0.002328291	0	0	0.018766232	0.16302416	0	0	0	0	0	0	0	0	0	0.049324261	0	0	0.012835535	0	0	0	0	0.040417322	0	0	0.311624769	0	0	0	0	0	0	0	0	0	0	0	0	0	0
k__Bacteria|p__Firmicutes|c__Firmicutes_unclassified|o__Firmicutes_unclassified|f__Firmicutes_unclassified|g__Firmicutes_unclassified|s__Firmicutes_bacterium_CAG_110	0.857279307	0	0	0.081845944	0	0	0	0	0	0	0	0	0	0	0	0	0	0	0	0	0	0	0	0	0	0	0	0	0	0	0	0	0	0	0.293996306	0	0	0	0	0	0	0	0	0	0	0	0	0	0
k__Bacteria|p__Firmicutes|c__Firmicutes_unclassified|o__Firmicutes_unclassified|f__Firmicutes_unclassified|g__Firmicutes_unclassified|s__Firmicutes_bacterium_CAG_114	0.193822994	0.000235718	0	0.036214543	0.046890638	0.14029861	0	0	0	0	0	0	0.141545155	0	0	0.208531655	0.027729071	0	0.043955271	0.013975863	0.064828327	0.027894694	0.063877933	0.037148884	0.135550673	0.059916225	0.143073904	0.145859135	0.132160218	0	0.163409758	0.00104788	0	0.001688114	0.002273039	0.001933665	0	0	0.010223761	0.022827071	0	0.00015452	0	0	0	0	0	0	0
k__Bacteria|p__Firmicutes|c__Firmicutes_unclassified|o__Firmicutes_unclassified|f__Firmicutes_unclassified|g__Firmicutes_unclassified|s__Firmicutes_bacterium_CAG_145	0	0.068386181	0	0	0	0	0	0	0	0	0.121483106	0	0	0	0	0	0	0	0	0	0	0	0.253930943	0	0	0	0	0	0	0	0	0	0	0	0	0	0	0	0	0	0	0	0	0	0	0	0	0	0
k__Bacteria|p__Firmicutes|c__Firmicutes_unclassified|o__Firmicutes_unclassified|f__Firmicutes_unclassified|g__Firmicutes_unclassified|s__Firmicutes_bacterium_CAG_170	0	0	0	0.010429475	0	0	0	0	0	0	0	0	0	0	0	0	0	0	0	0	0	0	0	0	0	0	0	0	0	0	0	0	0	0	0	0	0	0	0	0	0	0	0	0	0	0	0	0	0
k__Bacteria|p__Firmicutes|c__Firmicutes_unclassified|o__Firmicutes_unclassified|f__Firmicutes_unclassified|g__Firmicutes_unclassified|s__Firmicutes_bacterium_CAG_194	0	0	0	0	0	0	0	0	0	0	0	0	0	0	0	0	0	0	0	0	0	0	0	0	0	0	0	0	0	0	0	0	0	0	0	0	0	0	0	0	0	0	0	0	0	0	0	0	0
k__Bacteria|p__Firmicutes|c__Firmicutes_unclassified|o__Firmicutes_unclassified|f__Firmicutes_unclassified|g__Firmicutes_unclassified|s__Firmicutes_bacterium_CAG_212	0.00159219	0	0	0	0.013578954	0	0	0	0.104339082	0	0	0.006510485	0	0	0	0	0	0	0	0	0	0	0	0	0	0.107205732	0	0	0	0	0	0	0	0	0.211199109	0.003028085	0	0	0	0	0	0	0.070763106	0	0	0	0	0	0
k__Bacteria|p__Firmicutes|c__Firmicutes_unclassified|o__Firmicutes_unclassified|f__Firmicutes_unclassified|g__Firmicutes_unclassified|s__Firmicutes_bacterium_CAG_227	0	0	0	0	0	0	0	0	0	0	0	0	0	0	0	0	0	0	0	0	0	0	0	0	0	0.015689612	0	0	0	0	0	0.004480813	0	0	0.002838818	0.011499919	0	0	0	0	0	0	0.265692271	0	0	0	0	0	0
k__Bacteria|p__Firmicutes|c__Firmicutes_unclassified|o__Firmicutes_unclassified|f__Firmicutes_unclassified|g__Firmicutes_unclassified|s__Firmicutes_bacterium_CAG_238	0	0	0	0	0	0	0	0	0	0	0	0	0	0	0	0	0	0	0	0	0	0	0	0	0	0	0	0	0	0	0	0	0	0	0	0	0	0	0	0	0	0	0	0	0	0	0	0	0
k__Bacteria|p__Firmicutes|c__Firmicutes_unclassified|o__Firmicutes_unclassified|f__Firmicutes_unclassified|g__Firmicutes_unclassified|s__Firmicutes_bacterium_CAG_240	0	0	0	0	0	0	0	0	0	0	0	0	0	0	0	0	0	0	0	0	0	0	0	0	0	0.005852159	0	0	0	0	0	0	0	0	0	0	0	0	0	0	0	0	0	0	0	0	0	0	0
k__Bacteria|p__Firmicutes|c__Firmicutes_unclassified|o__Firmicutes_unclassified|f__Firmicutes_unclassified|g__Firmicutes_unclassified|s__Firmicutes_bacterium_CAG_341	0	0	0	0	0	0	0	0	0	0	0	0	0	0	0	0	0	0	0	0	0	0	0	0	0.986813004	0	0	0	0	0	0	0	0	1.508012715	0	0	0	0	0	0	0	0	0	0	0	0	0	0	0
k__Bacteria|p__Firmicutes|c__Firmicutes_unclassified|o__Firmicutes_unclassified|f__Firmicutes_unclassified|g__Firmicutes_unclassified|s__Firmicutes_bacterium_CAG_424	0	0	0	0	0	0	0	0	0	0	0	0	0	0	0	0	0	0	0	0	0.002537124	0	0	0	0	0	0	0	0	0	0	0	0	0	0	0	0	0	0	0	0.009044166	0.483749134	0	0	0	0	0	0	0
k__Bacteria|p__Firmicutes|c__Firmicutes_unclassified|o__Firmicutes_unclassified|f__Firmicutes_unclassified|g__Firmicutes_unclassified|s__Firmicutes_bacterium_CAG_466	0	0.095431975	0	0	0	0	0	0	0	0	0	0	0.001214687	0	0	0	0	0	0	0	0.000860695	0	0	0	0	0	0	0	0	0	0	0	0	0	0	0.0020811	0.136309677	0	0	0	0.008848575	0.372134528	0	0	0	0	0	0	0
k__Bacteria|p__Firmicutes|c__Firmicutes_unclassified|o__Firmicutes_unclassified|f__Firmicutes_unclassified|g__Firmicutes_unclassified|s__Firmicutes_bacterium_CAG_555	0	0	0	0	0	0	0	0	0	0	0	0	0	0	0	0	0	0	0	0	0	0	0	0	0	0	0	0	0	0	0	0	0	0	0	0	0	0	0	0	0	0	0	0	0	0	0	0	0
k__Bacteria|p__Firmicutes|c__Firmicutes_unclassified|o__Firmicutes_unclassified|f__Firmicutes_unclassified|g__Firmicutes_unclassified|s__Firmicutes_bacterium_CAG_646	0	0	0	0	0	0.034549043	0	0	0	0	0	0	0	0	0	0	0	0	0	0	0	0	0	0	0	0	0	0	0	0	0	0	0	0	0	0	0	0	0	0	0	0.068045821	0	0	0	0	0	0	0
k__Bacteria|p__Firmicutes|c__Firmicutes_unclassified|o__Firmicutes_unclassified|f__Firmicutes_unclassified|g__Firmicutes_unclassified|s__Firmicutes_bacterium_CAG_65	0.06514887	0.505311298	0	0.106168341	0.028344235	0	0.003482555	0	0	0.003166775	0.093340749	0.001120607	0.32086389	0.091820934	0	0	0	0.064803829	0.032227041	0.016913226	0.03481319	0.009819523	0.14002279	0.077021	0.019037414	0.019842615	0	0.415280752	1.598389701	0	0	0.035582929	0	0	1.313394923	0.024502539	0	0	0	0	0.031294693	0	0.010586215	0.002738686	0.002736366	0.00346925	0.002895022	0.003180911	0.003042786
k__Bacteria|p__Firmicutes|c__Firmicutes_unclassified|o__Firmicutes_unclassified|f__Firmicutes_unclassified|g__Firmicutes_unclassified|s__Firmicutes_bacterium_CAG_83	0.146114894	0.115546548	0	0.121783203	0.624986362	0	0.078729053	0	0	0.001901562	0.09977468	0	1.932785373	0.361969516	0.001965317	0.000874847	0.002148027	0	4.067395248	0.05726923	0.40433401	0.743498298	0	0.151719865	0.046218402	0.251382457	0.062014582	0.092403765	0	0	0	0.009302348	0	1.388543647	0.66077454	0.014754827	0	0.000116301	0.225017824	0	0.004170018	0.055987575	0	0	0.000161724	0	0.02914808	0.000277214	0
k__Bacteria|p__Firmicutes|c__Firmicutes_unclassified|o__Firmicutes_unclassified|f__Firmicutes_unclassified|g__Firmicutes_unclassified|s__Firmicutes_bacterium_CAG_94	0	0	0	0	0	0	0	0	0	0.034991739	0	0	0.002543109	0	0	0	0	0	0	0	0	0	0	0	0	0	0	0	0	0	0	0	0	0	0.000704741	0	0	0	0	0	0	0.003908772	0	0	0	0	0	0	0
k__Bacteria|p__Firmicutes|c__Firmicutes_unclassified|o__Firmicutes_unclassified|f__Firmicutes_unclassified|g__Firmicutes_unclassified|s__Firmicutes_bacterium_CAG_95	0.001152243	0.026967222	0	0.000215242	0	0	0	0	0	0	0	0	0	0	0	0	0	0	0	0	0	0	0	0	0.047696086	0	0	0	0	0	0	0	0	0	0	0	0	0	0	0	0	0	0	0	0	0	0	0	0
k__Bacteria|p__Firmicutes|c__Negativicutes	4.265383809	1.872215512	3.297543275	3.829916627	5.662263104	2.07677536	1.214092922	1.713123717	6.181293415	6.60423787	3.063550599	2.822121544	3.473927453	3.828830668	23.87877017	0.899285661	7.414231188	5.977195434	2.151642561	2.924285525	2.289333385	2.846554175	1.445508725	0.875022736	2.793595939	0.069307925	3.587949084	5.785924416	0.569274905	10.34435501	1.735390621	2.856264569	7.421109337	0.615354345	1.068189557	1.341719593	4.578917948	2.640808662	2.639429098	3.811035401	1.333693765	1.820881002	1.103257477	0.097235182	2.020654138	1.913782754	0.890036973	0.387107969	4.086427502
k__Bacteria|p__Firmicutes|c__Negativicutes|o__Acidaminococcales	0	1.100358061	0	0.988412922	0.109917213	1.881033315	0	1.445358356	6.083216329	2.910243646	0.011417791	0.009305913	2.242908155	0.003804567	1.404666419	0.856611318	0.003490543	3.854408245	0.077071222	0	0.026887088	1.367692413	0.002704906	0.624385192	2.770689511	0.064537047	2.708029677	0.00930889	0.147300266	0.000849297	1.000747956	2.22140982	0.001887956	0.547888766	0.870931425	0.149408218	0.0040382	2.636720678	2.623259962	2.451508139	0.022219232	1.001057619	0.214052651	0.004451351	0.007833898	0.004618982	0.006383627	0.005163695	0.006282789
k__Bacteria|p__Firmicutes|c__Negativicutes|o__Acidaminococcales|f__Acidaminococcaceae	0	1.100358061	0	0.988412922	0.109917213	1.881033315	0	1.445358356	6.083216329	2.910243646	0.011417791	0.009305913	2.242908155	0.003804567	1.404666419	0.856611318	0.003490543	3.854408245	0.077071222	0	0.026887088	1.367692413	0.002704906	0.624385192	2.770689511	0.064537047	2.708029677	0.00930889	0.147300266	0.000849297	1.000747956	2.22140982	0.001887956	0.547888766	0.870931425	0.149408218	0.0040382	2.636720678	2.623259962	2.451508139	0.022219232	1.001057619	0.214052651	0.004451351	0.007833898	0.004618982	0.006383627	0.005163695	0.006282789
k__Bacteria|p__Firmicutes|c__Negativicutes|o__Acidaminococcales|f__Acidaminococcaceae|g__Acidaminococcus	0	0	0	5.38E-05	0	0	0	0	0	0	0	0.009305913	0	0	0.025591186	0	0	0	0	0	0	0	0	0	0	0	0	0	0	0	0	0	0	0	0	0	0	0	0	0	0	0.000658139	0	0	0	0	0	0	0
k__Bacteria|p__Firmicutes|c__Negativicutes|o__Acidaminococcales|f__Acidaminococcaceae|g__Acidaminococcus|s__Acidaminococcus_fermentans	0	0	0	0	0	0	0	0	0	0	0	0	0	0	0.002812747	0	0	0	0	0	0	0	0	0	0	0	0	0	0	0	0	0	0	0	0	0	0	0	0	0	0	0	0	0	0	0	0	0	0
k__Bacteria|p__Firmicutes|c__Negativicutes|o__Acidaminococcales|f__Acidaminococcaceae|g__Acidaminococcus|s__Acidaminococcus_intestini	0	0	0	0	0	0	0	0	0	0	0	0	0	0	0	0	0	0	0	0	0	0	0	0	0	0	0	0	0	0	0	0	0	0	0	0	0	0	0	0	0	0	0	0	0	0	0	0	0
k__Bacteria|p__Firmicutes|c__Negativicutes|o__Acidaminococcales|f__Acidaminococcaceae|g__Acidaminococcus|s__Acidaminococcus_sp_CAG_542	0	0	0	5.38E-05	0	0	0	0	0	0	0	0.009305913	0	0	0.022778439	0	0	0	0	0	0	0	0	0	0	0	0	0	0	0	0	0	0	0	0	0	0	0	0	0	0	0.000658139	0	0	0	0	0	0	0
k__Bacteria|p__Firmicutes|c__Negativicutes|o__Acidaminococcales|f__Acidaminococcaceae|g__Phascolarctobacterium	0	1.100358061	0	0.988359111	0.109917213	1.881033315	0	1.445358356	6.083216329	2.910243646	0.011417791	0	2.242908155	0.003804567	1.379075233	0.856611318	0.003490543	3.854408245	0.077071222	0	0.026887088	1.367692413	0.002704906	0.624385192	2.770689511	0.064537047	2.708029677	0.00930889	0.147300266	0.000849297	1.000747956	2.22140982	0.001887956	0.547888766	0.870931425	0.149408218	0.0040382	2.636720678	2.623259962	2.451508139	0.022219232	1.000399481	0.214052651	0.004451351	0.007833898	0.004618982	0.006383627	0.005163695	0.006282789
k__Bacteria|p__Firmicutes|c__Negativicutes|o__Acidaminococcales|f__Acidaminococcaceae|g__Phascolarctobacterium|s__Phascolarctobacterium_faecium	0	0.308038072	0	0.375539382	0.027800699	0.656691812	0	0.577266006	1.700570077	0.834965488	0.003363191	0	0.733029478	0.001783581	0.488468306	0.332640598	0.001155378	1.32252443	0.02891383	0	0.001085504	0.362141051	0	0.207387777	0.764176885	0.023527799	0.774285458	0.002889479	0.042706839	0	0.262860307	0.776845744	0.000531462	0.170809106	0.288939042	0.043221096	0.001324268	1.088241142	1.099374428	0.632473226	0.008003618	0.363189565	0.043226528	0.000773462	0.001895402	0	0.00143189	0.000761163	0.001684802
k__Bacteria|p__Firmicutes|c__Negativicutes|o__Acidaminococcales|f__Acidaminococcaceae|g__Phascolarctobacterium|s__Phascolarctobacterium_sp_CAG_207	0	0.792325601	0	0.612819729	0.082116514	1.224341503	0	0.868092351	4.382637991	2.075270672	0.0080546	0	1.509874127	0.002020986	0.890612937	0.52397072	0.002335165	2.531883815	0.048157393	0	0.025795161	1.005551362	0.002704906	0.417002693	2.006507965	0.041004835	1.933744219	0.006424375	0.104593427	0.000849297	0.73788765	1.444557647	0.001356494	0.37707966	0.581992384	0.106187122	0.002705757	1.548479536	1.523885534	1.819034913	0.014137378	0.637209916	0.170826123	0.003677889	0.005932027	0.004151068	0.004009293	0.004402531	0.004124665
k__Bacteria|p__Firmicutes|c__Negativicutes|o__Acidaminococcales|f__Acidaminococcaceae|g__Phascolarctobacterium|s__Phascolarctobacterium_sp_CAG_266	0	0	0	0	0	0	0	0	0	0	0	0	0	0	0	0	0	0	0	0	0	0	0	0	0	0	0	0	0	0	0	0	0	0	0	0	0	0	0	0	0	0	0	0	0	0	0	0	0
k__Bacteria|p__Firmicutes|c__Negativicutes|o__Acidaminococcales|f__Acidaminococcaceae|g__Phascolarctobacterium|s__Phascolarctobacterium_succinatutens	0	0	0	0	0	0	0	0	0	0	0	0	0	0	0	0	0	0	0	0	0	0	0	0	0	0	0	0	0	0	0	0	0	0	0	0	0	0	0	0	8.61E-05	0	0	0	0	0.000467914	0.000942444	0	0.000473322
k__Bacteria|p__Firmicutes|c__Negativicutes|o__Selenomonadales	0	0.028207546	0	2.3586415	0	0	0	0.019029559	0.017720295	3.607510576	0.0266801	0.013246309	0.325304095	0.017641015	22.01420767	0.015906305	0.018933553	0.023224113	0.007472234	0.004951734	2.216893687	1.405245544	0	0.00080747	0	0	0	0	0	0	0	0	0	0.061885221	0	0	0	0	0.00072891	0.019242877	0.030981746	0.49899506	0.025829123	0.015658653	0.021865051	0.021818174	0.017635682	0.018892827	0.014503946
k__Bacteria|p__Firmicutes|c__Negativicutes|o__Selenomonadales|f__Selenomonadaceae	0	0.028207546	0	2.3586415	0	0	0	0.019029559	0.017720295	3.607510576	0.0266801	0.013246309	0.325304095	0.017641015	22.01420767	0.015906305	0.018933553	0.023224113	0.007472234	0.004951734	2.216893687	1.405245544	0	0.00080747	0	0	0	0	0	0	0	0	0	0.061885221	0	0	0	0	0.00072891	0.019242877	0.030981746	0.49899506	0.025829123	0.015658653	0.021865051	0.021818174	0.017635682	0.018892827	0.014503946
k__Bacteria|p__Firmicutes|c__Negativicutes|o__Selenomonadales|f__Selenomonadaceae|g__Megamonas	0	0.028207546	0	2.3586415	0	0	0	0.019029559	0.017720295	3.607510576	0.0266801	0.013246309	0.325304095	0.017641015	22.01420767	0.015906305	0.018933553	0.023224113	0.007472234	0.004951734	2.216893687	1.405245544	0	0.00080747	0	0	0	0	0	0	0	0	0	0.061885221	0	0	0	0	0	0.019242877	0.030981746	0.49899506	0.025829123	0.015658653	0.021865051	0.021818174	0.017635682	0.018892827	0.014503946
k__Bacteria|p__Firmicutes|c__Negativicutes|o__Selenomonadales|f__Selenomonadaceae|g__Megamonas|s__Megamonas_funiformis	0	0.026579971	0	1.679507527	0	0	0	0.014766444	0.010764357	2.282391224	0.017687219	0.006930712	0.108653069	0.009958834	8.156568465	0.011304838	0.010878453	0.014802905	0.007472234	0.004951734	0.731147652	0.792072383	0	0.00080747	0	0	0	0	0	0	0	0	0	0.018963637	0	0	0	0	0	0.010607495	0.023298899	0.37328484	0.016764095	0.01213072	0.011799365	0.015441171	0.01289222	0.009857536	0.007544982
k__Bacteria|p__Firmicutes|c__Negativicutes|o__Selenomonadales|f__Selenomonadaceae|g__Megamonas|s__Megamonas_hypermegale	0	0.001627574	0	0.679133973	0	0	0	0.001953928	0.005402831	1.324011354	0.00843235	0.006321687	0.142946367	0.006556029	8.698659261	0.003346005	0.006476626	0.006326028	0	0	1.485180802	0.61317316	0	0	0	0	0	0	0	0	0	0	0	0.042921584	0	0	0	0	0	0.008635382	0.007682847	0.12571022	0.009065029	0.003527932	0.010065686	0.006377003	0.004743462	0.009035291	0.006964599
k__Bacteria|p__Firmicutes|c__Negativicutes|o__Selenomonadales|f__Selenomonadaceae|g__Megamonas|s__Megamonas_rupellensis	0	0	0	0	0	0	0	0.002309188	0.001553107	0.00110051	0.000560532	0	0.07370011	0.001126152	5.158979941	0.001255462	0.001586611	0.002100241	0	0	0.00055881	0	0	0	0	0	0	0	0	0	0	0	0	0	0	0	0	0	0	0	0	0	0	0	0	0	0	0	0
k__Bacteria|p__Firmicutes|c__Negativicutes|o__Selenomonadales|f__Selenomonadaceae|g__Mitsuokella	0	0	0	0	0	0	0	0	0	0	0	0	0	0	0	0	0	0	0	0	0	0	0	0	0	0	0	0	0	0	0	0	0	0	0	0	0	0	0.00072891	0	0	0	0	0	0	0	0	0	0
k__Bacteria|p__Firmicutes|c__Negativicutes|o__Selenomonadales|f__Selenomonadaceae|g__Mitsuokella|s__Mitsuokella_jalaludinii	0	0	0	0	0	0	0	0	0	0	0	0	0	0	0	0	0	0	0	0	0	0	0	0	0	0	0	0	0	0	0	0	0	0	0	0	0	0	0	0	0	0	0	0	0	0	0	0	0
k__Bacteria|p__Firmicutes|c__Negativicutes|o__Selenomonadales|f__Selenomonadaceae|g__Mitsuokella|s__Mitsuokella_multacida	0	0	0	0	0	0	0	0	0	0	0	0	0	0	0	0	0	0	0	0	0	0	0	0	0	0	0	0	0	0	0	0	0	0	0	0	0	0	0.00072891	0	0	0	0	0	0	0	0	0	0
k__Bacteria|p__Firmicutes|c__Negativicutes|o__Selenomonadales|f__Selenomonadaceae|g__Selenomonas	0	0	0	0	0	0	0	0	0	0	0	0	0	0	0	0	0	0	0	0	0	0	0	0	0	0	0	0	0	0	0	0	0	0	0	0	0	0	0	0	0	0	0	0	0	0	0	0	0
k__Bacteria|p__Firmicutes|c__Negativicutes|o__Selenomonadales|f__Selenomonadaceae|g__Selenomonas|s__Selenomonas_noxia	0	0	0	0	0	0	0	0	0	0	0	0	0	0	0	0	0	0	0	0	0	0	0	0	0	0	0	0	0	0	0	0	0	0	0	0	0	0	0	0	0	0	0	0	0	0	0	0	0
k__Bacteria|p__Firmicutes|c__Negativicutes|o__Veillonellales	4.265383809	0.743649905	3.297543275	0.482857313	5.552345891	0.195742045	1.214092922	0.248735802	0.08035679	0.086483648	3.025452707	2.799563233	0.905715204	3.807385087	0.459890079	0.026768039	7.391807092	2.099558015	2.067104492	2.919333791	0.045559033	0.07362293	1.442810845	0.249830074	0.022906428	0.004775291	0.879919406	5.776610561	0.421974639	10.34350571	0.734642665	0.634854748	7.419226443	0.005580359	0.197258131	1.192311376	4.574879748	0.004087984	0.015446563	1.340284385	1.280492787	0.320834045	0.863375703	0.077125178	1.990961658	1.887345597	0.866017664	0.363051446	4.065635132
k__Bacteria|p__Firmicutes|c__Negativicutes|o__Veillonellales|f__Veillonellaceae	4.265383809	0.743649905	3.297543275	0.482857313	5.552345891	0.195742045	1.214092922	0.248735802	0.08035679	0.086483648	3.025452707	2.799563233	0.905715204	3.807385087	0.459890079	0.026768039	7.391807092	2.099558015	2.067104492	2.919333791	0.045559033	0.07362293	1.442810845	0.249830074	0.022906428	0.004775291	0.879919406	5.776610561	0.421974639	10.34350571	0.734642665	0.634854748	7.419226443	0.005580359	0.197258131	1.192311376	4.574879748	0.004087984	0.015446563	1.340284385	1.280492787	0.320834045	0.863375703	0.077125178	1.990961658	1.887345597	0.866017664	0.363051446	4.065635132
k__Bacteria|p__Firmicutes|c__Negativicutes|o__Veillonellales|f__Veillonellaceae|g__Allisonella	0	0	0	0	0	0	0	0	0	0	0	0	0	0	0	0	0	0	0	0	0	0	0	0	0	0	0	0	0	0	0	0	0	0	0.099497585	0	0	0	0	0	0	0	0.034471945	0	0	0	0	0	0
k__Bacteria|p__Firmicutes|c__Negativicutes|o__Veillonellales|f__Veillonellaceae|g__Allisonella|s__Allisonella_histaminiformans	0	0	0	0	0	0	0	0	0	0	0	0	0	0	0	0	0	0	0	0	0	0	0	0	0	0	0	0	0	0	0	0	0	0	0.099497585	0	0	0	0	0	0	0	0.034471945	0	0	0	0	0	0
k__Bacteria|p__Firmicutes|c__Negativicutes|o__Veillonellales|f__Veillonellaceae|g__Anaeroglobus	0	0	0	0	0	0	0	0	0	0	0	0	0	0	0	0	0	0	0.000818875	0	0	0	0	0	0	0	0	0	0	0	0	0	0	0	0	0	0	0	0	0	0	0	0	0	0	0	0	0	0
k__Bacteria|p__Firmicutes|c__Negativicutes|o__Veillonellales|f__Veillonellaceae|g__Anaeroglobus|s__Anaeroglobus_geminatus	0	0	0	0	0	0	0	0	0	0	0	0	0	0	0	0	0	0	0.000818875	0	0	0	0	0	0	0	0	0	0	0	0	0	0	0	0	0	0	0	0	0	0	0	0	0	0	0	0	0	0
k__Bacteria|p__Firmicutes|c__Negativicutes|o__Veillonellales|f__Veillonellaceae|g__Dialister	3.977181634	0.002070948	2.333027669	0.459400778	4.967907334	0	0.053141746	0.12141384	0.003238394	0.042755204	0.00678731	2.322860549	0.886384848	3.69315069	0.14065536	0.006584074	5.419918658	1.525939119	2.061334655	0.700208798	0.002171007	0	1.442810845	0.000300822	0.006591308	0	0.043273748	5.316235064	0.421974639	7.247860458	0.710849773	0.019723293	1.76755698	0.000847743	0.000928075	1.174846015	1.199083737	0	0.002136025	0.003073702	0.341511164	0.00112742	0.001123815	0	0	0	0.00101534	0	0.012655735
k__Bacteria|p__Firmicutes|c__Negativicutes|o__Veillonellales|f__Veillonellaceae|g__Dialister|s__Dialister_invisus	0.278423821	0	0.007106522	0.116788599	1.172714952	0	0	0.036445004	0	0.00953027	0	0.371718834	0.164214763	0.911318506	0.047203658	0.001255462	0.000154593	0.233723953	0.285776602	0.202933765	0	0	0.456848064	0	0.000582683	0	0.007377155	1.245400393	0	0.747791756	0.221318995	0.004551529	0.3139119	0	0	0.000226823	0	0	0	0	0.056361743	0	0	0	0	0	0	0	0
k__Bacteria|p__Firmicutes|c__Negativicutes|o__Veillonellales|f__Veillonellaceae|g__Dialister|s__Dialister_invisus_CAG_218	3.698757813	0.002070948	0.041977418	0.32275117	3.795192382	0	0	0.058841807	0	0.028283866	0.001322124	1.951141715	0.719485946	2.777114522	0.0895391	0.000818039	0.002204982	0.845005488	1.755764982	0.492067606	0	0	0.985962781	0.000300822	0.006008625	0	0.028799508	4.067587731	0	2.770913448	0.489530777	0.014426033	1.45364508	0.000847743	0.000928075	0.003640507	0.001700295	0	0.002136025	0	0.285141597	0	0	0	0	0	0.00066648	0	0
k__Bacteria|p__Firmicutes|c__Negativicutes|o__Veillonellales|f__Veillonellaceae|g__Dialister|s__Dialister_pneumosintes	0	0	0.00271578	0.019861008	0	0	0	0.022412249	0	0	0	0	0	0	0	0	0	0.444071968	0	0.004228306	0	0	0	0	0	0	0.007091126	0	0	0.326606118	0	0	0	0	0	0	0	0	0	0.002702923	0	0	0	0	0	0	0	0	0
k__Bacteria|p__Firmicutes|c__Negativicutes|o__Veillonellales|f__Veillonellaceae|g__Dialister|s__Dialister_sp_CAG_357	0	0	2.281227949	0	0	0	0	0.00371478	0.003238394	0.004933581	0.005465186	0	0.00267959	0.00472375	0.003912603	0.004510574	5.417559084	0.00313771	0.019793071	0.000979121	0.002171007	0	0	0	0	0	0	0.003246941	0.421974639	3.402556457	0	0.000739302	0	0	0	1.170978686	1.197383443	0	0	0.000370779	0	0.00112742	0.001123815	0	0	0	0.000348861	0	0.000394435
k__Bacteria|p__Firmicutes|c__Negativicutes|o__Veillonellales|f__Veillonellaceae|g__Dialister|s__Dialister_sp_CAG_486	0	0	0	0	0	0	0	0	0	0	0	0	0	0	0	0	0	0	0	0	0	0	0	0	0	0	0	0	0	0	0	0	0	0	0	0	0	0	0	0	0	0	0	0	0	0	0	0	0
k__Bacteria|p__Firmicutes|c__Negativicutes|o__Veillonellales|f__Veillonellaceae|g__Dialister|s__Dialister_succinatiphilus	0	0	0	0	0	0	0.053141746	0	0	0	0	0	0	0	0	0	0	0	0	0	0	0	0	0	0	0	0	0	0	0	0	0	0	0	0	0	0	0	0	0	0	0	0	0	0	0	0	0	0.012255665
k__Bacteria|p__Firmicutes|c__Negativicutes|o__Veillonellales|f__Veillonellaceae|g__Megasphaera	0.269897223	0.01419357	0.5745323	0	0	0	0.631151132	0.024088147	0	0	0	0.459485527	0	0	0.020073875	0.001539503	0.002855899	0.065745142	0	0.185995593	0	0	0	0	0.000186459	0	0.437260308	0.057730012	0	0	0	0	0.01245646	0	0.093368319	0	0.01275221	0	0	1.33575981	0.006704888	0.311705947	0	0	0.880534057	0.028709883	0.001207995	0.010120654	3.939122861
k__Bacteria|p__Firmicutes|c__Negativicutes|o__Veillonellales|f__Veillonellaceae|g__Megasphaera|s__Megasphaera_elsdenii	0.001806927	0	0.002322888	0	0	0	0	0	0	0	0	0.009098844	0	0	0	0	0	0	0	0	0	0	0	0	0	0	0	0	0	0	0	0	0	0	9.43E-05	0	0	0	0	0.177366557	9.39E-05	0.001459351	0	0	0	0	0.000874755	0	0.296468762
k__Bacteria|p__Firmicutes|c__Negativicutes|o__Veillonellales|f__Veillonellaceae|g__Megasphaera|s__Megasphaera_hexanoica	0	0	0	0	0	0	0	0	0	0	0	0.000974441	0	0	0	0	0	0	0	0	0	0	0	0	0	0	0	0.011379187	0	0	0	0	0	0	0	0	0	0	0	0	0	0	0	0	0	0	0	0	0
k__Bacteria|p__Firmicutes|c__Negativicutes|o__Veillonellales|f__Veillonellaceae|g__Megasphaera|s__Megasphaera_micronuciformis	0	0	0.004521705	0	0	0	0.631151132	0	0	0	0	0	0	0	0.020073875	0.001539503	0.002855899	0.065745142	0	0.185995593	0	0	0	0	0.000186459	0	0.437260308	0.000600734	0	0	0	0	0.01245646	0	0	0	0.01275221	0	0	0	0	0	0	0	0.879207923	0.028141701	0	0.009693087	0
k__Bacteria|p__Firmicutes|c__Negativicutes|o__Veillonellales|f__Veillonellaceae|g__Megasphaera|s__Megasphaera_sp_An286	0	0	0	0	0	0	0	0	0	0	0	0	0	0	0	0	0	0	0	0	0	0	0	0	0	0	0	0	0	0	0	0	0	0	0	0	0	0	0	0	0	0	0	0	0	0	0	0	0
k__Bacteria|p__Firmicutes|c__Negativicutes|o__Veillonellales|f__Veillonellaceae|g__Megasphaera|s__Megasphaera_sp_DISK_18	0	0	0	0	0	0	0	0	0	0	0	0	0	0	0	0	0	0	0	0	0	0	0	0	0	0	0	0	0	0	0	0	0	0	0	0	0	0	0	0	0	0	0	0	0	0	0	0	0
k__Bacteria|p__Firmicutes|c__Negativicutes|o__Veillonellales|f__Veillonellaceae|g__Megasphaera|s__Megasphaera_sp_DJF_B143	0	0.01419357	0	0	0	0	0	0	0	0	0	0.337034821	0	0	0	0	0	0	0	0	0	0	0	0	0	0	0	0.045750091	0	0	0	0	0	0	0	0	0	0	0	0	0	0	0	0	0	0	0	0	0
k__Bacteria|p__Firmicutes|c__Negativicutes|o__Veillonellales|f__Veillonellaceae|g__Megasphaera|s__Megasphaera_sp_MJR8396C	0	0	0	0	0	0	0	0	0	0	0	0	0	0	0	0	0	0	0	0	0	0	0	0	0	0	0	0	0	0	0	0	0	0	0	0	0	0	0	0	0	0	0	0	0	0	0	0	0
k__Bacteria|p__Firmicutes|c__Negativicutes|o__Veillonellales|f__Veillonellaceae|g__Megasphaera|s__Megasphaera_sp_NM10	0.268090296	0	0.5676946	0	0	0	0	0.024088147	0	0	0	0.112383512	0	0	0	0	0	0	0	0	0	0	0	0	0	0	0	0	0	0	0	0	0	0	0.093274023	0	0	0	0	1.158398627	0.00660318	0.310246596	0	0	0.001326135	0.000568182	0.000328033	0.000427567	3.642654099
k__Bacteria|p__Firmicutes|c__Negativicutes|o__Veillonellales|f__Veillonellaceae|g__Megasphaera|s__Megasphaera_stantonii	0	0	0	0	0	0	0	0	0	0	0	0	0	0	0	0	0	0	0	0	0	0	0	0	0	0	0	0	0	0	0	0	0	0	0	0	0	0	0	0	0	0	0	0	0	0	0	0	0
k__Bacteria|p__Firmicutes|c__Negativicutes|o__Veillonellales|f__Veillonellaceae|g__Negativicoccus	0	0	0	0	0	0	0	0	0	0	0	0	0	0	0.000252426	0.004817338	0	0	0	0	0	0	0	0	0	0.000542847	0	0	0	0	0	0	0.000642816	0	0	0	0	0	0	0	0	0	0	0	0	0	0	0	0
k__Bacteria|p__Firmicutes|c__Negativicutes|o__Veillonellales|f__Veillonellaceae|g__Negativicoccus|s__Negativicoccus_succinicivorans	0	0	0	0	0	0	0	0	0	0	0	0	0	0	0.000252426	0.004817338	0	0	0	0	0	0	0	0	0	0.000542847	0	0	0	0	0	0	0.000642816	0	0	0	0	0	0	0	0	0	0	0	0	0	0	0	0
k__Bacteria|p__Firmicutes|c__Negativicutes|o__Veillonellales|f__Veillonellaceae|g__Veillonella	0.018299715	0.727379775	0.389983306	0.023456536	0.584438557	0.195742045	0.529800044	0.103226091	0.077118395	0.043728444	3.018665397	0.017211066	0.019330356	0.114234397	0.298908417	0.013827123	1.969032535	0.507873754	0.004945574	2.033129401	0.043381603	0.07362293	0	0.249523974	0.016128661	0.004228031	0.39938535	0.40265045	0	3.095645254	0.023792892	0.615137884	5.638570187	0.004732616	0.003464152	0.01746536	3.363043802	0.004087984	0.013310539	0.001450873	0.932284559	0.008000678	0.827786151	0.077125178	1.110421131	1.858635714	0.863794329	0.352930792	0.113856536
k__Bacteria|p__Firmicutes|c__Negativicutes|o__Veillonellales|f__Veillonellaceae|g__Veillonella|s__Veillonella_atypica	0	0.198945698	0.150546597	0	0.015105582	0.044976066	0.196502062	0	0.004477576	0	0	0	0.000659661	0.008753547	0.116103929	0.005402463	0.032521448	0.147269927	0	0.000449024	0.005832173	0.010577969	0	0.010850704	0.005435265	0	0.175877812	0.161438493	0	0.03814517	0.002029491	0.028331341	0.127181417	0	0	0.000204141	1.090976062	0	0	0.001450873	0.110282499	0	0.370207087	0.001617956	0.0129379	0.487646888	0.00099972	0	0.069341707
k__Bacteria|p__Firmicutes|c__Negativicutes|o__Veillonellales|f__Veillonellaceae|g__Veillonella|s__Veillonella_criceti	0	0	0	0	0	0	0	0	0	0	0	0	0	0	0	0	0	0	0	0	0	0	0	0	0	0	0	0	0	0.001720559	0	0	0	0	0	0	0	0	0	0	0	0	0	0	0	0	0	0	0
k__Bacteria|p__Firmicutes|c__Negativicutes|o__Veillonellales|f__Veillonellaceae|g__Veillonella|s__Veillonella_denticariosi	0	0	0	0	0.011962524	0	0	0	0	0	0	0	0	0	0	0	0.000130183	0	0	0	0	0	0	0	0	0	0	0	0	0	0	0	0.000141723	0	0	0	0	0	0	0	0	0	0	0	0	0	0	0	0
k__Bacteria|p__Firmicutes|c__Negativicutes|o__Veillonellales|f__Veillonellaceae|g__Veillonella|s__Veillonella_dispar	0	0.271305405	0.091468035	0.003869472	0.464052362	0.103647128	0.216996679	0.010163515	0.045329259	0.007187007	0.001809543	0.007308308	0	0.015273052	0.093577916	0.007708877	0.352040408	0.085381132	0	0	0.019474833	0.043419339	0	0.092093768	0.0037618	0	0.096338018	0.040686055	0	0.873297418	0.007831964	0.177027485	0.072486372	0	0.00135489	0.001576419	1.127377081	0	0.005489013	0	0.434683289	0	0.338541575	0.004309286	0.722491142	0.799759079	0.099758495	0.136544256	0.013224849
k__Bacteria|p__Firmicutes|c__Negativicutes|o__Veillonellales|f__Veillonellaceae|g__Veillonella|s__Veillonella_infantium	0	0.068453529	0.017197645	0.000856078	0.0022734	0.017218486	0.033630697	0.009136351	0.025700624	0.009605135	0.00378359	0.002588359	0.002288343	0.003165399	0.020981407	0.000715784	0.154194138	0.037743612	0.000948171	0.003448751	0.006654329	0.017343573	0	0.00939937	0.000321641	0.002202283	0.007669143	0.012396959	0	0.156915024	0.00443848	0.058289146	0.010082596	0	0.000476445	0.00446274	0.235041208	0.001320018	0.005438306	0	0.03597325	0	0.012393012	0.00182316	0.030041803	0.098375634	0.008981857	0.017779273	0
k__Bacteria|p__Firmicutes|c__Negativicutes|o__Veillonellales|f__Veillonellaceae|g__Veillonella|s__Veillonella_parvula	0.018299715	0.106336723	0.097954201	0.017483558	0.055317813	0	0.03569983	0.071677492	0	0.021366372	0.007841354	0.003587161	0.000473137	0.08129598	0.052979404	0	0.711932503	0.207625293	0.001346834	0.010795278	0.005087094	0	0	0.004253729	0.002186226	0.001310778	0.013604237	0.159730622	0	0.850769071	0.009498457	0.045733868	5.425372891	0	0.000739482	0.00267651	0.699924647	0.000686177	0	0	0.313533708	0.006638617	0.033782755	0.06922482	0.248873442	0.3017646	0.72868116	0.183999504	0.030275719
k__Bacteria|p__Firmicutes|c__Negativicutes|o__Veillonellales|f__Veillonellaceae|g__Veillonella|s__Veillonella_rodentium	0	0.005651611	0	0	0.015800363	0	0	0	0	0	0	0	0	0	0.000823389	0	0	0	0	0	0	0	0	0	0	0	0	0	0	0.016956663	0	0	0	0	0	0	0	0	0	0	0.019512241	0	0	0	0	0	0	0	0
k__Bacteria|p__Firmicutes|c__Negativicutes|o__Veillonellales|f__Veillonellaceae|g__Veillonella|s__Veillonella_rogosae	0	0.04120569	0.001288962	0.000768024	0.001441553	0.005419721	0.002069133	0.007012516	0	0.002186048	0.001651132	0.003002497	0	0.000420024	0.006118325	0	0.236510749	0	0	0	0.003185857	0.000751734	0	0.004586217	0	0	0.009665384	0.001648294	0	0.286864855	0	0.101432242	0	0	0	0.003283261	0.0056404	0.000383794	0	0	0.001126609	0	0.003452162	0	0	0.017239299	0.003858293	0.004675047	0.000912836
k__Bacteria|p__Firmicutes|c__Negativicutes|o__Veillonellales|f__Veillonellaceae|g__Veillonella|s__Veillonella_seminalis	0	0	0	0	0	0	0	0	0	0	0.001955769	0	0	0	0	0	0	0	0	2.018442584	0	0	0	0	0	0	0	0	0	0	0	0	0	0	0	0	0	0	0	0	0	0	0	0	0	0	0	0	0
k__Bacteria|p__Firmicutes|c__Negativicutes|o__Veillonellales|f__Veillonellaceae|g__Veillonella|s__Veillonella_sp_AS16	0	0	0	0	0.010138133	0	0	0	0	0	0	0	0	0	0	0	0	0	0	0	0	0	0	0	0	0	0	0	0	0	0	0.000334293	0	0	0	0	0	0	0	0	0	0	0	0	0	0	0	0	0
k__Bacteria|p__Firmicutes|c__Negativicutes|o__Veillonellales|f__Veillonellaceae|g__Veillonella|s__Veillonella_sp_CAG_933	0	0	0	0	0	0	0	0.000301198	0	0	2.999954598	0	0.015913764	0	0	0	0	0	0	0	0	0	0	0.113979892	0	0	0	0	0	0	0	0	0	0.004732616	0	0	0	0	0	0	0	0	0	0	0	0	0	0	0
k__Bacteria|p__Firmicutes|c__Negativicutes|o__Veillonellales|f__Veillonellaceae|g__Veillonella|s__Veillonella_sp_oral_taxon_158	0	0.013463968	0.001723211	0.000479404	0.001848023	0.018150911	0.00841496	0.00493502	0.001610936	0.003383882	0.001675503	0.000724741	0	0.005326393	0.007674952	0	0.475185797	0.008264323	0.002655956	0	0.000173424	0.001523603	0	0.013463106	0.000820417	0.00071497	0.014944996	0.002963951	0	0.546083613	0	0.198319384	0.003305188	0	0.000898297	0.005267961	0.059935386	0.001697996	0.002376882	0	0.017172963	0	0.065702833	0.000149957	0.096083313	0.02717245	0.021520009	0.009932712	0.000107061
k__Bacteria|p__Firmicutes|c__Negativicutes|o__Veillonellales|f__Veillonellaceae|g__Veillonella|s__Veillonella_tobetsuensis	0	0.022017151	0.029804656	0	0.006498803	0.00632525	0.036493969	0	0	0	0	0	0	0	0.000655106	0	0.006517308	0.021594528	0	0	0.002973894	0	0	0.000902466	0.003603311	0	0.081285761	0.02379104	0	0.32489288	0	0.005663697	0	0	0	0	0.144140842	0	0	0	0	0.001362061	0.003706728	0	0	0.126684448	0	0	0
k__Bacteria|p__Firmicutes|c__Tissierellia	0	0.011482817	0	0.955705852	0.002580616	0	0.003934267	0.051813845	0	0	0	0	0.000213821	0	0	0.016605046	0	0	0.000522572	0.000573752	0	0	0.002964858	0.007911092	0.050362443	0	0.203711973	0	0	0.020368496	0.053063759	0	0	0	0	0.000981009	0	0	0	0	0	0.001350615	0	0	0	0	0.001385028	0	0
k__Bacteria|p__Firmicutes|c__Tissierellia|o__Tissierellales	0	0.011482817	0	0.921526329	0.002580616	0	0.003934267	0.015144872	0	0	0	0	0.000213821	0	0	0.016605046	0	0	0.000522572	0.000573752	0	0	0.002964858	0.007911092	0.050362443	0	0.203711973	0	0	0.020368496	0.053063759	0	0	0	0	0.000981009	0	0	0	0	0	0.001350615	0	0	0	0	0.001385028	0	0
k__Bacteria|p__Firmicutes|c__Tissierellia|o__Tissierellales|f__Peptoniphilaceae	0	0.011482817	0	0.921526329	0.002580616	0	0.003934267	0.015144872	0	0	0	0	0.000213821	0	0	0.016605046	0	0	0.000522572	0.000573752	0	0	0.002964858	0.007911092	0.050362443	0	0.203711973	0	0	0.020368496	0.053063759	0	0	0	0	0.000981009	0	0	0	0	0	0.001350615	0	0	0	0	0.001385028	0	0
k__Bacteria|p__Firmicutes|c__Tissierellia|o__Tissierellales|f__Peptoniphilaceae|g__Anaerococcus	0	0	0	0.00091478	0	0	0	0	0	0	0	0	0	0	0	0.00076123	0	0	0	0	0	0	0	0	0	0	0	0	0	0	0	0	0	0	0	0	0	0	0	0	0	0	0	0	0	0	0	0	0
k__Bacteria|p__Firmicutes|c__Tissierellia|o__Tissierellales|f__Peptoniphilaceae|g__Anaerococcus|s__Anaerococcus_vaginalis	0	0	0	0.00091478	0	0	0	0	0	0	0	0	0	0	0	0.00076123	0	0	0	0	0	0	0	0	0	0	0	0	0	0	0	0	0	0	0	0	0	0	0	0	0	0	0	0	0	0	0	0	0
k__Bacteria|p__Firmicutes|c__Tissierellia|o__Tissierellales|f__Peptoniphilaceae|g__Anaerosphaera	0	0	0	0.009720154	0	0	0	0	0	0	0	0	0	0	0	0	0	0	0	0	0	0	0.002964858	0	0	0	0	0	0	0	0	0	0	0	0	0	0	0	0	0	0	0	0	0	0	0	0.001385028	0	0
k__Bacteria|p__Firmicutes|c__Tissierellia|o__Tissierellales|f__Peptoniphilaceae|g__Anaerosphaera|s__Anaerosphaera_sp_HMSC064C01	0	0	0	0.009720154	0	0	0	0	0	0	0	0	0	0	0	0	0	0	0	0	0	0	0.002964858	0	0	0	0	0	0	0	0	0	0	0	0	0	0	0	0	0	0	0	0	0	0	0	0.001385028	0	0
k__Bacteria|p__Firmicutes|c__Tissierellia|o__Tissierellales|f__Peptoniphilaceae|g__Finegoldia	0	0	0	0.000699538	0	0	0	0	0	0	0	0	0	0	0	0.002130309	0	0	0	0	0	0	0	0	0	0	0	0	0	0	0	0	0	0	0	0	0	0	0	0	0	0	0	0	0	0	0	0	0
k__Bacteria|p__Firmicutes|c__Tissierellia|o__Tissierellales|f__Peptoniphilaceae|g__Finegoldia|s__Finegoldia_magna	0	0	0	0.000699538	0	0	0	0	0	0	0	0	0	0	0	0.002130309	0	0	0	0	0	0	0	0	0	0	0	0	0	0	0	0	0	0	0	0	0	0	0	0	0	0	0	0	0	0	0	0	0
k__Bacteria|p__Firmicutes|c__Tissierellia|o__Tissierellales|f__Peptoniphilaceae|g__Parvimonas	0	0.011482817	0	0.776193645	0.002580616	0	0.003934267	0.005730492	0	0	0	0	0	0	0	0.004260617	0	0	0.000522572	0	0	0	0	0.007911092	0.050362443	0	0.203711973	0	0	0.020368496	0.053063759	0	0	0	0	0.000981009	0	0	0	0	0	0.001247602	0	0	0	0	0	0	0
k__Bacteria|p__Firmicutes|c__Tissierellia|o__Tissierellales|f__Peptoniphilaceae|g__Parvimonas|s__Parvimonas_micra	0	0.00152094	0	0.000366891	0.002580616	0	0.003934267	0.005730492	0	0	0	0	0	0	0	0.004260617	0	0	0.000522572	0	0	0	0	0.007911092	0.050362443	0	0.202812175	0	0	0.020368496	0.053063759	0	0	0	0	0.000981009	0	0	0	0	0	0.001247602	0	0	0	0	0	0	0
k__Bacteria|p__Firmicutes|c__Tissierellia|o__Tissierellales|f__Peptoniphilaceae|g__Parvimonas|s__Parvimonas_sp_KA00067	0	0.007228675	0	0.773405277	0	0	0	0	0	0	0	0	0	0	0	0	0	0	0	0	0	0	0	0	0	0	0	0	0	0	0	0	0	0	0	0	0	0	0	0	0	0	0	0	0	0	0	0	0
k__Bacteria|p__Firmicutes|c__Tissierellia|o__Tissierellales|f__Peptoniphilaceae|g__Parvimonas|s__Parvimonas_sp_oral_taxon_110	0	0.002733202	0	0.000635944	0	0	0	0	0	0	0	0	0	0	0	0	0	0	0	0	0	0	0	0	0	0	0	0	0	0	0	0	0	0	0	0	0	0	0	0	0	0	0	0	0	0	0	0	0
k__Bacteria|p__Firmicutes|c__Tissierellia|o__Tissierellales|f__Peptoniphilaceae|g__Parvimonas|s__Parvimonas_sp_oral_taxon_393	0	0	0	0.001780642	0	0	0	0	0	0	0	0	0	0	0	0	0	0	0	0	0	0	0	0	0	0	0.000899798	0	0	0	0	0	0	0	0	0	0	0	0	0	0	0	0	0	0	0	0	0	0
k__Bacteria|p__Firmicutes|c__Tissierellia|o__Tissierellales|f__Peptoniphilaceae|g__Peptoniphilus	0	0	0	0.133998212	0	0	0	0.009406657	0	0	0	0	0.000213821	0	0	0.00945289	0	0	0	0.000573752	0	0	0	0	0	0	0	0	0	0	0	0	0	0	0	0	0	0	0	0	0	0.000103013	0	0	0	0	0	0	0
k__Bacteria|p__Firmicutes|c__Tissierellia|o__Tissierellales|f__Peptoniphilaceae|g__Peptoniphilus|s__Peptoniphilus_coxii	0	0	0	0	0	0	0	0	0	0	0	0	0	0	0	0	0	0	0	0	0	0	0	0	0	0	0	0	0	0	0	0	0	0	0	0	0	0	0	0	0	0	0	0	0	0	0	0	0
k__Bacteria|p__Firmicutes|c__Tissierellia|o__Tissierellales|f__Peptoniphilaceae|g__Peptoniphilus|s__Peptoniphilus_duerdenii	0	0	0	0	0	0	0	0	0	0	0	0	0	0	0	0	0	0	0	0	0	0	0	0	0	0	0	0	0	0	0	0	0	0	0	0	0	0	0	0	0	0	0	0	0	0	0	0	0
k__Bacteria|p__Firmicutes|c__Tissierellia|o__Tissierellales|f__Peptoniphilaceae|g__Peptoniphilus|s__Peptoniphilus_harei	0	0	0	0	0	0	0	0	0	0	0	0	0	0	0	0	0	0	0	0	0	0	0	0	0	0	0	0	0	0	0	0	0	0	0	0	0	0	0	0	0	0	0	0	0	0	0	0	0
k__Bacteria|p__Firmicutes|c__Tissierellia|o__Tissierellales|f__Peptoniphilaceae|g__Peptoniphilus|s__Peptoniphilus_lacrimalis	0	0	0	0.0700125	0	0	0	0.009406657	0	0	0	0	0	0	0	0	0	0	0	0	0	0	0	0	0	0	0	0	0	0	0	0	0	0	0	0	0	0	0	0	0	0.000103013	0	0	0	0	0	0	0
k__Bacteria|p__Firmicutes|c__Tissierellia|o__Tissierellales|f__Peptoniphilaceae|g__Peptoniphilus|s__Peptoniphilus_sp_BV3C26	0	0	0	0.002988935	0	0	0	0	0	0	0	0	0	0	0	0	0	0	0	0	0	0	0	0	0	0	0	0	0	0	0	0	0	0	0	0	0	0	0	0	0	0	0	0	0	0	0	0	0
k__Bacteria|p__Firmicutes|c__Tissierellia|o__Tissierellales|f__Peptoniphilaceae|g__Peptoniphilus|s__Peptoniphilus_sp_DNF00840	0	0	0	0	0	0	0	0	0	0	0	0	0	0	0	0	0	0	0	0	0	0	0	0	0	0	0	0	0	0	0	0	0	0	0	0	0	0	0	0	0	0	0	0	0	0	0	0	0
k__Bacteria|p__Firmicutes|c__Tissierellia|o__Tissierellales|f__Peptoniphilaceae|g__Peptoniphilus|s__Peptoniphilus_sp_HMSC062D09	0	0	0	0.060996777	0	0	0	0	0	0	0	0	0.000213821	0	0	0	0	0	0	0.000573752	0	0	0	0	0	0	0	0	0	0	0	0	0	0	0	0	0	0	0	0	0	0	0	0	0	0	0	0	0
k__Bacteria|p__Firmicutes|c__Tissierellia|o__Tissierellales|f__Peptoniphilaceae|g__Peptoniphilus|s__Peptoniphilus_sp_HMSC075B08	0	0	0	0	0	0	0	0	0	0	0	0	0	0	0	0.00945289	0	0	0	0	0	0	0	0	0	0	0	0	0	0	0	0	0	0	0	0	0	0	0	0	0	0	0	0	0	0	0	0	0
k__Bacteria|p__Firmicutes|c__Tissierellia|o__Tissierellia_unclassified	0	0	0	0.034184415	0	0	0	0.036668972	0	0	0	0	0	0	0	0	0	0	0	0	0	0	0	0	0	0	0	0	0	0	0	0	0	0	0	0	0	0	0	0	0	0	0	0	0	0	0	0	0
k__Bacteria|p__Firmicutes|c__Tissierellia|o__Tissierellia_unclassified|f__Tissierellia_unclassified	0	0	0	0.034184415	0	0	0	0.036668972	0	0	0	0	0	0	0	0	0	0	0	0	0	0	0	0	0	0	0	0	0	0	0	0	0	0	0	0	0	0	0	0	0	0	0	0	0	0	0	0	0
k__Bacteria|p__Firmicutes|c__Tissierellia|o__Tissierellia_unclassified|f__Tissierellia_unclassified|g__Tissierellia_unclassified	0	0	0	0.034184415	0	0	0	0.036668972	0	0	0	0	0	0	0	0	0	0	0	0	0	0	0	0	0	0	0	0	0	0	0	0	0	0	0	0	0	0	0	0	0	0	0	0	0	0	0	0	0
k__Bacteria|p__Firmicutes|c__Tissierellia|o__Tissierellia_unclassified|f__Tissierellia_unclassified|g__Tissierellia_unclassified|s__Bacteroides_coagulans	0	0	0	0.034184415	0	0	0	0.036668972	0	0	0	0	0	0	0	0	0	0	0	0	0	0	0	0	0	0	0	0	0	0	0	0	0	0	0	0	0	0	0	0	0	0	0	0	0	0	0	0	0
k__Bacteria|p__Fusobacteria	0	0	0.060912059	0.019660442	0	1.003509151	0.31264308	0.129584811	0	0.000112297	0	0	0	0	0.003630126	0.012236493	0	0.025587517	0	0	0.008883144	0	0	0	0	0	0.016339385	0.090393045	0	0.95443461	0.01092845	0	0	0	0	0.000975338	0	0.223617965	0	0.371455771	0	0	0	0	0.006727708	0	0	0	0.146177683
k__Bacteria|p__Fusobacteria|c__Fusobacteriia	0	0	0.060912059	0.019660442	0	1.003509151	0.31264308	0.129584811	0	0.000112297	0	0	0	0	0.003630126	0.012236493	0	0.025587517	0	0	0.008883144	0	0	0	0	0	0.016339385	0.090393045	0	0.95443461	0.01092845	0	0	0	0	0.000975338	0	0.223617965	0	0.371455771	0	0	0	0	0.006727708	0	0	0	0.146177683
k__Bacteria|p__Fusobacteria|c__Fusobacteriia|o__Fusobacteriales	0	0	0.060912059	0.019660442	0	1.003509151	0.31264308	0.129584811	0	0.000112297	0	0	0	0	0.003630126	0.012236493	0	0.025587517	0	0	0.008883144	0	0	0	0	0	0.016339385	0.090393045	0	0.95443461	0.01092845	0	0	0	0	0.000975338	0	0.223617965	0	0.371455771	0	0	0	0	0.006727708	0	0	0	0.146177683
k__Bacteria|p__Fusobacteria|c__Fusobacteriia|o__Fusobacteriales|f__Fusobacteriaceae	0	0	0.060912059	0.019660442	0	1.003509151	0.31264308	0.129584811	0	0.000112297	0	0	0	0	0.003630126	0.012236493	0	0.025587517	0	0	0.008883144	0	0	0	0	0	0.016339385	0.090393045	0	0.95443461	0.01092845	0	0	0	0	0.000975338	0	0.223617965	0	0.371455771	0	0	0	0	0.006727708	0	0	0	0.146177683
k__Bacteria|p__Fusobacteria|c__Fusobacteriia|o__Fusobacteriales|f__Fusobacteriaceae|g__Fusobacterium	0	0	0.060912059	0.019660442	0	1.003509151	0.31264308	0.129584811	0	0.000112297	0	0	0	0	0.003630126	0.012236493	0	0.025587517	0	0	0.008883144	0	0	0	0	0	0.016339385	0.090393045	0	0.95443461	0.01092845	0	0	0	0	0.000975338	0	0.223617965	0	0.371455771	0	0	0	0	0.006727708	0	0	0	0.146177683
k__Bacteria|p__Fusobacteria|c__Fusobacteriia|o__Fusobacteriales|f__Fusobacteriaceae|g__Fusobacterium|s__Fusobacterium_mortiferum	0	0	0	0	0	0	0	0	0	0	0	0	0	0	0	0	0	0	0	0	0	0	0	0	0	0	0	0.090090196	0	0.149322598	0	0	0	0	0	0	0	0	0	0	0	0	0	0	0	0	0	0	0.146177683
k__Bacteria|p__Fusobacteria|c__Fusobacteriia|o__Fusobacteriales|f__Fusobacteriaceae|g__Fusobacterium|s__Fusobacterium_necrogenes	0	0	0	0	0	0	0	0	0	0	0	0	0	0	0	0	0	0	0	0	0	0	0	0	0	0	0	0	0	0.001186088	0	0	0	0	0	0	0	0	0	0	0	0	0	0	0	0	0	0	0
k__Bacteria|p__Fusobacteria|c__Fusobacteriia|o__Fusobacteriales|f__Fusobacteriaceae|g__Fusobacterium|s__Fusobacterium_nucleatum	0	0	0	0.019660442	0	0	0	0.030969372	0	0	0	0	0	0	0	0.004385595	0	0	0	0	0	0	0	0	0	0	0.014891366	0	0	0.030237918	0.010515952	0	0	0	0	0	0	0	0	0	0	0	0	0	0.005615049	0	0	0	0
k__Bacteria|p__Fusobacteria|c__Fusobacteriia|o__Fusobacteriales|f__Fusobacteriaceae|g__Fusobacterium|s__Fusobacterium_periodonticum	0	0	0	0	0	0	0	0	0	0	0	0	0	0	0	0	0	0	0	0	0	0	0	0	0	0	0	0	0	0.001486271	0	0	0	0	0	0.000975338	0	0	0	0	0	0	0	0	0	0	0	0	0
k__Bacteria|p__Fusobacteria|c__Fusobacteriia|o__Fusobacteriales|f__Fusobacteriaceae|g__Fusobacterium|s__Fusobacterium_sp_CAG_815	0	0	0	0	0	0	0	0	0	0	0	0	0	0	0	0	0	0	0	0	0	0	0	0	0	0	0	0	0	0	0	0	0	0	0	0	0	0	0	0	0	0	0	0	0	0	0	0	0
k__Bacteria|p__Fusobacteria|c__Fusobacteriia|o__Fusobacteriales|f__Fusobacteriaceae|g__Fusobacterium|s__Fusobacterium_sp_oral_taxon_370	0	0	0	0	0	0	0	0	0	0	0	0	0	0	0	0	0	0	0	0	0	0	0	0	0	0	0.001442061	0	0	0	0	0	0	0	0	0	0	0	0	0	0	0	0	0	0.001112659	0	0	0	0
k__Bacteria|p__Fusobacteria|c__Fusobacteriia|o__Fusobacteriales|f__Fusobacteriaceae|g__Fusobacterium|s__Fusobacterium_ulcerans	0	0	0.056604032	0	0	0.121896661	0.197390915	0.09263781	0	0.000112297	0	0	0	0	0	0.007850898	0	0.016280665	0	0	0.008883144	0	0	0	0	0	0	0.000302849	0	0.724890011	0	0	0	0	0	0	0	0	0	0	0	0	0	0	0	0	0	0	0
k__Bacteria|p__Fusobacteria|c__Fusobacteriia|o__Fusobacteriales|f__Fusobacteriaceae|g__Fusobacterium|s__Fusobacterium_varium	0	0	0.004308027	0	0	0.88161249	0.115244879	0.005977629	0	0	0	0	0	0	0.003630126	0	0	0.009306852	0	0	0	0	0	0	0	0	0	0	0	0.047311725	0.000417998	0	0	0	0	0	0	0.223617965	0	0.371455771	0	0	0	0	0	0	0	0	0
k__Bacteria|p__Lentisphaerae	0	0	0	0	0	0	0	0	0	0	0	0	0	0	0	0	0	0	0	0	0	0	0	0	0.000694558	0	0	0	0	0	0	0	0	0	0	0	0	0	0	0	0	0	0	0	0	0	0	0	0
k__Bacteria|p__Lentisphaerae|c__Lentisphaeria	0	0	0	0	0	0	0	0	0	0	0	0	0	0	0	0	0	0	0	0	0	0	0	0	0.000694558	0	0	0	0	0	0	0	0	0	0	0	0	0	0	0	0	0	0	0	0	0	0	0	0
k__Bacteria|p__Lentisphaerae|c__Lentisphaeria|o__Victivallales	0	0	0	0	0	0	0	0	0	0	0	0	0	0	0	0	0	0	0	0	0	0	0	0	0.000694558	0	0	0	0	0	0	0	0	0	0	0	0	0	0	0	0	0	0	0	0	0	0	0	0
k__Bacteria|p__Lentisphaerae|c__Lentisphaeria|o__Victivallales|f__Victivallaceae	0	0	0	0	0	0	0	0	0	0	0	0	0	0	0	0	0	0	0	0	0	0	0	0	0	0	0	0	0	0	0	0	0	0	0	0	0	0	0	0	0	0	0	0	0	0	0	0	0
k__Bacteria|p__Lentisphaerae|c__Lentisphaeria|o__Victivallales|f__Victivallaceae|g__Victivallis	0	0	0	0	0	0	0	0	0	0	0	0	0	0	0	0	0	0	0	0	0	0	0	0	0	0	0	0	0	0	0	0	0	0	0	0	0	0	0	0	0	0	0	0	0	0	0	0	0
k__Bacteria|p__Lentisphaerae|c__Lentisphaeria|o__Victivallales|f__Victivallaceae|g__Victivallis|s__Victivallis_vadensis	0	0	0	0	0	0	0	0	0	0	0	0	0	0	0	0	0	0	0	0	0	0	0	0	0	0	0	0	0	0	0	0	0	0	0	0	0	0	0	0	0	0	0	0	0	0	0	0	0
k__Bacteria|p__Lentisphaerae|c__Lentisphaeria|o__Victivallales|f__Victivallales_unclassified	0	0	0	0	0	0	0	0	0	0	0	0	0	0	0	0	0	0	0	0	0	0	0	0	0.000694558	0	0	0	0	0	0	0	0	0	0	0	0	0	0	0	0	0	0	0	0	0	0	0	0
k__Bacteria|p__Lentisphaerae|c__Lentisphaeria|o__Victivallales|f__Victivallales_unclassified|g__Victivallales_unclassified	0	0	0	0	0	0	0	0	0	0	0	0	0	0	0	0	0	0	0	0	0	0	0	0	0.000694558	0	0	0	0	0	0	0	0	0	0	0	0	0	0	0	0	0	0	0	0	0	0	0	0
k__Bacteria|p__Lentisphaerae|c__Lentisphaeria|o__Victivallales|f__Victivallales_unclassified|g__Victivallales_unclassified|s__Victivallales_bacterium_CCUG_44730	0	0	0	0	0	0	0	0	0	0	0	0	0	0	0	0	0	0	0	0	0	0	0	0	0.000694558	0	0	0	0	0	0	0	0	0	0	0	0	0	0	0	0	0	0	0	0	0	0	0	0
k__Bacteria|p__Proteobacteria	2.656695383	1.262239964	10.45194962	2.262785229	1.298919347	2.102529123	5.768618907	5.040207378	4.458062838	12.55076729	1.122781973	3.736275205	0.287994552	1.07632104	0.750270104	3.509209183	16.67771802	1.36449889	0.307320557	3.687993757	0.595267017	3.268645997	24.49607022	0.77016778	0.832066427	0.993167915	6.354161751	3.724395023	0.234993526	2.765217298	2.047767203	1.443059757	1.456697191	0.132867089	1.642360303	5.075892997	8.381733145	2.872556075	0.457058542	0.115699074	1.219475959	0.4597471	2.385872139	17.86009033	0.683166395	2.967826503	4.462103397	1.320449342	2.711285544
k__Bacteria|p__Proteobacteria|c__Alphaproteobacteria	0	0	0	0	0	0	0	0.018851929	0	0	0	0	0.000204723	0	0	0	0	0	0	0	0	0	0	0	0	0	0	0	0	0	0	0	0	0.034716908	0	0	0	0	0	0	0	0	0	0	0	0	0	0	0
k__Bacteria|p__Proteobacteria|c__Alphaproteobacteria|o__Rhodobacterales	0	0	0	0	0	0	0	0	0	0	0	0	0.000204723	0	0	0	0	0	0	0	0	0	0	0	0	0	0	0	0	0	0	0	0	0	0	0	0	0	0	0	0	0	0	0	0	0	0	0	0
k__Bacteria|p__Proteobacteria|c__Alphaproteobacteria|o__Rhodobacterales|f__Rhodobacteraceae	0	0	0	0	0	0	0	0	0	0	0	0	0.000204723	0	0	0	0	0	0	0	0	0	0	0	0	0	0	0	0	0	0	0	0	0	0	0	0	0	0	0	0	0	0	0	0	0	0	0	0
k__Bacteria|p__Proteobacteria|c__Alphaproteobacteria|o__Rhodobacterales|f__Rhodobacteraceae|g__Paracoccus	0	0	0	0	0	0	0	0	0	0	0	0	0.000204723	0	0	0	0	0	0	0	0	0	0	0	0	0	0	0	0	0	0	0	0	0	0	0	0	0	0	0	0	0	0	0	0	0	0	0	0
k__Bacteria|p__Proteobacteria|c__Alphaproteobacteria|o__Rhodobacterales|f__Rhodobacteraceae|g__Paracoccus|s__Paracoccus_sanguinis	0	0	0	0	0	0	0	0	0	0	0	0	0.000204723	0	0	0	0	0	0	0	0	0	0	0	0	0	0	0	0	0	0	0	0	0	0	0	0	0	0	0	0	0	0	0	0	0	0	0	0
k__Bacteria|p__Proteobacteria|c__Alphaproteobacteria|o__Rhodospirillales	0	0	0	0	0	0	0	0.018851929	0	0	0	0	0	0	0	0	0	0	0	0	0	0	0	0	0	0	0	0	0	0	0	0	0	0.034716908	0	0	0	0	0	0	0	0	0	0	0	0	0	0	0
k__Bacteria|p__Proteobacteria|c__Alphaproteobacteria|o__Rhodospirillales|f__Rhodospirillales_unclassified	0	0	0	0	0	0	0	0.018851929	0	0	0	0	0	0	0	0	0	0	0	0	0	0	0	0	0	0	0	0	0	0	0	0	0	0.034716908	0	0	0	0	0	0	0	0	0	0	0	0	0	0	0
k__Bacteria|p__Proteobacteria|c__Alphaproteobacteria|o__Rhodospirillales|f__Rhodospirillales_unclassified|g__Enhydrobacter	0	0	0	0	0	0	0	0.018851929	0	0	0	0	0	0	0	0	0	0	0	0	0	0	0	0	0	0	0	0	0	0	0	0	0	0.034716908	0	0	0	0	0	0	0	0	0	0	0	0	0	0	0
k__Bacteria|p__Proteobacteria|c__Alphaproteobacteria|o__Rhodospirillales|f__Rhodospirillales_unclassified|g__Enhydrobacter|s__Enhydrobacter_aerosaccus	0	0	0	0	0	0	0	0.018851929	0	0	0	0	0	0	0	0	0	0	0	0	0	0	0	0	0	0	0	0	0	0	0	0	0	0.034716908	0	0	0	0	0	0	0	0	0	0	0	0	0	0	0
k__Bacteria|p__Proteobacteria|c__Alphaproteobacteria|o__Sphingomonadales	0	0	0	0	0	0	0	0	0	0	0	0	0	0	0	0	0	0	0	0	0	0	0	0	0	0	0	0	0	0	0	0	0	0	0	0	0	0	0	0	0	0	0	0	0	0	0	0	0
k__Bacteria|p__Proteobacteria|c__Alphaproteobacteria|o__Sphingomonadales|f__Sphingomonadaceae	0	0	0	0	0	0	0	0	0	0	0	0	0	0	0	0	0	0	0	0	0	0	0	0	0	0	0	0	0	0	0	0	0	0	0	0	0	0	0	0	0	0	0	0	0	0	0	0	0
k__Bacteria|p__Proteobacteria|c__Alphaproteobacteria|o__Sphingomonadales|f__Sphingomonadaceae|g__Citromicrobium	0	0	0	0	0	0	0	0	0	0	0	0	0	0	0	0	0	0	0	0	0	0	0	0	0	0	0	0	0	0	0	0	0	0	0	0	0	0	0	0	0	0	0	0	0	0	0	0	0
k__Bacteria|p__Proteobacteria|c__Alphaproteobacteria|o__Sphingomonadales|f__Sphingomonadaceae|g__Citromicrobium|s__Citromicrobium_sp	0	0	0	0	0	0	0	0	0	0	0	0	0	0	0	0	0	0	0	0	0	0	0	0	0	0	0	0	0	0	0	0	0	0	0	0	0	0	0	0	0	0	0	0	0	0	0	0	0
k__Bacteria|p__Proteobacteria|c__Alphaproteobacteria|o__Sphingomonadales|f__Sphingomonadaceae|g__Sphingomonas	0	0	0	0	0	0	0	0	0	0	0	0	0	0	0	0	0	0	0	0	0	0	0	0	0	0	0	0	0	0	0	0	0	0	0	0	0	0	0	0	0	0	0	0	0	0	0	0	0
k__Bacteria|p__Proteobacteria|c__Alphaproteobacteria|o__Sphingomonadales|f__Sphingomonadaceae|g__Sphingomonas|s__Sphingomonas_taxi	0	0	0	0	0	0	0	0	0	0	0	0	0	0	0	0	0	0	0	0	0	0	0	0	0	0	0	0	0	0	0	0	0	0	0	0	0	0	0	0	0	0	0	0	0	0	0	0	0
k__Bacteria|p__Proteobacteria|c__Betaproteobacteria	0.098422507	0.048743043	0	0.023642427	0.008323195	0.020854048	0.281744513	0.394654833	0.031846965	0.088400184	0	0	0.051317113	0	0	0	0	0	0.000301691	0.573914647	0.378545272	0.172925624	0.047507983	0	0.002055705	0.07507623	0.003855428	0.521104213	0.003595888	0.00287004	0	0.353984254	0	0	0.010953271	0.055537577	0.0137168	0	0	0	0.629641404	0.000309039	0.395048991	0.113083254	0.017401475	0.015715235	0.042581814	0.001010186	2.444760048
k__Bacteria|p__Proteobacteria|c__Betaproteobacteria|o__Burkholderiales	0.098422507	0.048743043	0	0.023642427	0.008323195	0.020854048	0.281744513	0.394654833	0.031846965	0.088400184	0	0	0.051317113	0	0	0	0	0	0.000301691	0.573914647	0.378545272	0.172925624	0.047507983	0	0.002055705	0.07507623	0.003855428	0.521104213	0.003595888	0	0	0.345903361	0	0	0.010953271	0.052741986	0.0137168	0	0	0	0.629641404	0.000309039	0.395048991	0.113083254	0	0	0	0	2.444760048
k__Bacteria|p__Proteobacteria|c__Betaproteobacteria|o__Burkholderiales|f__Burkholderiaceae	0	0	0	0	0	0	0	0	0	0	0	0	0	0	0	0	0	0	0	0	0	0	0	0	0	0	0	0	0	0	0	0	0	0	0	0	0	0	0	0	0	0	0	0	0	0	0	0	0
k__Bacteria|p__Proteobacteria|c__Betaproteobacteria|o__Burkholderiales|f__Burkholderiaceae|g__Lautropia	0	0	0	0	0	0	0	0	0	0	0	0	0	0	0	0	0	0	0	0	0	0	0	0	0	0	0	0	0	0	0	0	0	0	0	0	0	0	0	0	0	0	0	0	0	0	0	0	0
k__Bacteria|p__Proteobacteria|c__Betaproteobacteria|o__Burkholderiales|f__Burkholderiaceae|g__Lautropia|s__Lautropia_mirabilis	0	0	0	0	0	0	0	0	0	0	0	0	0	0	0	0	0	0	0	0	0	0	0	0	0	0	0	0	0	0	0	0	0	0	0	0	0	0	0	0	0	0	0	0	0	0	0	0	0
k__Bacteria|p__Proteobacteria|c__Betaproteobacteria|o__Burkholderiales|f__Burkholderiales_unclassified	0.057931638	0.010646581	0	0.002260046	0.008323195	0	0.167446773	0.253933405	0.024205345	0.066981406	0	0	0.031704695	0	0	0	0	0	0.000301691	0.339985775	0.225058926	0.103598316	0.040728154	0	0.001473022	0.044226612	0.003855428	0.31427309	0.003595888	0	0	0.224464962	0	0	0	0.031329908	0.012735861	0	0	0	0.388601853	0.000309039	0.235218873	0.078309048	0	0	0	0	1.418563638
k__Bacteria|p__Proteobacteria|c__Betaproteobacteria|o__Burkholderiales|f__Burkholderiales_unclassified|g__Burkholderiales_unclassified	0.057931638	0.010646581	0	0.002260046	0.008323195	0	0.167446773	0.253933405	0.024205345	0.066981406	0	0	0.031704695	0	0	0	0	0	0.000301691	0.339985775	0.225058926	0.103598316	0.040728154	0	0.001473022	0.044226612	0.003855428	0.31427309	0.003595888	0	0	0.224464962	0	0	0	0.031329908	0.012735861	0	0	0	0.388601853	0.000309039	0.235218873	0.078309048	0	0	0	0	1.418563638
k__Bacteria|p__Proteobacteria|c__Betaproteobacteria|o__Burkholderiales|f__Burkholderiales_unclassified|g__Burkholderiales_unclassified|s__Burkholderiales_bacterium_1_1_47	0.057931638	0.010646581	0	0.002260046	0.008323195	0	0.167446773	0.253933405	0.024205345	0.066981406	0	0	0.031704695	0	0	0	0	0	0.000301691	0.339985775	0.225058926	0.103598316	0.040728154	0	0.001473022	0.044226612	0.003855428	0.31427309	0.003595888	0	0	0.224464962	0	0	0	0.031329908	0.012735861	0	0	0	0.388601853	0.000309039	0.235218873	0.078309048	0	0	0	0	1.418563638
k__Bacteria|p__Proteobacteria|c__Betaproteobacteria|o__Burkholderiales|f__Comamonadaceae	0	0.003906178	0	0	0	0	0	0	0	0	0	0	0	0	0	0	0	0	0	0	0	0	0	0	0	0	0	0	0	0	0	0	0	0	0	0	0	0	0	0	0	0	0	0	0	0	0	0	0
k__Bacteria|p__Proteobacteria|c__Betaproteobacteria|o__Burkholderiales|f__Comamonadaceae|g__Acidovorax	0	0.002946471	0	0	0	0	0	0	0	0	0	0	0	0	0	0	0	0	0	0	0	0	0	0	0	0	0	0	0	0	0	0	0	0	0	0	0	0	0	0	0	0	0	0	0	0	0	0	0
k__Bacteria|p__Proteobacteria|c__Betaproteobacteria|o__Burkholderiales|f__Comamonadaceae|g__Acidovorax|s__Acidovorax_sp_12322_1	0	0.002946471	0	0	0	0	0	0	0	0	0	0	0	0	0	0	0	0	0	0	0	0	0	0	0	0	0	0	0	0	0	0	0	0	0	0	0	0	0	0	0	0	0	0	0	0	0	0	0
k__Bacteria|p__Proteobacteria|c__Betaproteobacteria|o__Burkholderiales|f__Comamonadaceae|g__Comamonas	0	0.000959708	0	0	0	0	0	0	0	0	0	0	0	0	0	0	0	0	0	0	0	0	0	0	0	0	0	0	0	0	0	0	0	0	0	0	0	0	0	0	0	0	0	0	0	0	0	0	0
k__Bacteria|p__Proteobacteria|c__Betaproteobacteria|o__Burkholderiales|f__Comamonadaceae|g__Comamonas|s__Comamonas_kerstersii	0	0.000959708	0	0	0	0	0	0	0	0	0	0	0	0	0	0	0	0	0	0	0	0	0	0	0	0	0	0	0	0	0	0	0	0	0	0	0	0	0	0	0	0	0	0	0	0	0	0	0
k__Bacteria|p__Proteobacteria|c__Betaproteobacteria|o__Burkholderiales|f__Oxalobacteraceae	0	0.030306555	0	0.020095818	0	0.020854048	0.004429693	0	0	0	0	0	0	0	0	0	0	0	0	0	0	0	0	0	0	0	0	0	0	0	0	0	0	0	0.010953271	0	0	0	0	0	0	0	0	0	0	0	0	0	0
k__Bacteria|p__Proteobacteria|c__Betaproteobacteria|o__Burkholderiales|f__Oxalobacteraceae|g__Oxalobacter	0	0.030306555	0	0.020095818	0	0.020854048	0.004429693	0	0	0	0	0	0	0	0	0	0	0	0	0	0	0	0	0	0	0	0	0	0	0	0	0	0	0	0.010953271	0	0	0	0	0	0	0	0	0	0	0	0	0	0
k__Bacteria|p__Proteobacteria|c__Betaproteobacteria|o__Burkholderiales|f__Oxalobacteraceae|g__Oxalobacter|s__Oxalobacter_formigenes	0	0.030306555	0	0.020095818	0	0.020854048	0.004429693	0	0	0	0	0	0	0	0	0	0	0	0	0	0	0	0	0	0	0	0	0	0	0	0	0	0	0	0.010953271	0	0	0	0	0	0	0	0	0	0	0	0	0	0
k__Bacteria|p__Proteobacteria|c__Betaproteobacteria|o__Burkholderiales|f__Sutterellaceae	0.040490868	0.003883729	0	0.001286563	0	0	0.109860762	0.140721428	0.007641619	0.021418778	0	0	0.019612418	0	0	0	0	0	0	0.233928872	0.153486346	0.069327308	0.006779829	0	0.000578021	0.030849618	0	0.206836088	0	0	0	0.121438399	0	0	0	0.021412078	0.000980939	0	0	0	0.241039551	0	0.159830119	0.034774205	0	0	0	0	1.026190776
k__Bacteria|p__Proteobacteria|c__Betaproteobacteria|o__Burkholderiales|f__Sutterellaceae|g__Parasutterella	0.040490868	0.003883729	0	0.001286563	0	0	0.109860762	0.140721428	0.007641619	0.021418778	0	0	0.019612418	0	0	0	0	0	0	0.233928872	0.153486346	0.069327308	0.006779829	0	0.000578021	0.030849618	0	0.206836088	0	0	0	0.121438399	0	0	0	0.021412078	0.000980939	0	0	0	0.241039551	0	0.159830119	0.034774205	0	0	0	0	1.026190776
k__Bacteria|p__Proteobacteria|c__Betaproteobacteria|o__Burkholderiales|f__Sutterellaceae|g__Parasutterella|s__Parasutterella_excrementihominis	0.040490868	0.003883729	0	0.001286563	0	0	0.109860762	0.140721428	0.007641619	0.021418778	0	0	0.019612418	0	0	0	0	0	0	0.233928872	0.153486346	0.069327308	0.006779829	0	0.000578021	0.030849618	0	0.206836088	0	0	0	0.121438399	0	0	0	0.021412078	0.000980939	0	0	0	0.241039551	0	0.159830119	0.034774205	0	0	0	0	1.026190776
k__Bacteria|p__Proteobacteria|c__Betaproteobacteria|o__Neisseriales	0	0	0	0	0	0	0	0	0	0	0	0	0	0	0	0	0	0	0	0	0	0	0	0	0	0	0	0	0	0.00287004	0	0.008080893	0	0	0	0.002795592	0	0	0	0	0	0	0	0	0.017401475	0.015715235	0.042581814	0.001010186	0
k__Bacteria|p__Proteobacteria|c__Betaproteobacteria|o__Neisseriales|f__Neisseriaceae	0	0	0	0	0	0	0	0	0	0	0	0	0	0	0	0	0	0	0	0	0	0	0	0	0	0	0	0	0	0.00287004	0	0.008080893	0	0	0	0.002795592	0	0	0	0	0	0	0	0	0.017401475	0.015715235	0.042581814	0.001010186	0
k__Bacteria|p__Proteobacteria|c__Betaproteobacteria|o__Neisseriales|f__Neisseriaceae|g__Morococcus	0	0	0	0	0	0	0	0	0	0	0	0	0	0	0	0	0	0	0	0	0	0	0	0	0	0	0	0	0	0	0	0	0	0	0	0	0	0	0	0	0	0	0	0	0	0	0	0	0
k__Bacteria|p__Proteobacteria|c__Betaproteobacteria|o__Neisseriales|f__Neisseriaceae|g__Morococcus|s__Morococcus_cerebrosus	0	0	0	0	0	0	0	0	0	0	0	0	0	0	0	0	0	0	0	0	0	0	0	0	0	0	0	0	0	0	0	0	0	0	0	0	0	0	0	0	0	0	0	0	0	0	0	0	0
k__Bacteria|p__Proteobacteria|c__Betaproteobacteria|o__Neisseriales|f__Neisseriaceae|g__Neisseria	0	0	0	0	0	0	0	0	0	0	0	0	0	0	0	0	0	0	0	0	0	0	0	0	0	0	0	0	0	0.00287004	0	0.008080893	0	0	0	0.002795592	0	0	0	0	0	0	0	0	0.017401475	0.015715235	0.042581814	0.001010186	0
k__Bacteria|p__Proteobacteria|c__Betaproteobacteria|o__Neisseriales|f__Neisseriaceae|g__Neisseria|s__Neisseria_elongata	0	0	0	0	0	0	0	0	0	0	0	0	0	0	0	0	0	0	0	0	0	0	0	0	0	0	0	0	0	0	0	0	0	0	0	0	0	0	0	0	0	0	0	0	0	0	0.000239516	0	0
k__Bacteria|p__Proteobacteria|c__Betaproteobacteria|o__Neisseriales|f__Neisseriaceae|g__Neisseria|s__Neisseria_flavescens	0	0	0	0	0	0	0	0	0	0	0	0	0	0	0	0	0	0	0	0	0	0	0	0	0	0	0	0	0	0	0	0.008080893	0	0	0	0.000255176	0	0	0	0	0	0	0	0	0.010085093	0.00726604	0.027721396	0.001010186	0
k__Bacteria|p__Proteobacteria|c__Betaproteobacteria|o__Neisseriales|f__Neisseriaceae|g__Neisseria|s__Neisseria_macacae	0	0	0	0	0	0	0	0	0	0	0	0	0	0	0	0	0	0	0	0	0	0	0	0	0	0	0	0	0	0	0	0	0	0	0	0.001122773	0	0	0	0	0	0	0	0	0	0	0	0	0
k__Bacteria|p__Proteobacteria|c__Betaproteobacteria|o__Neisseriales|f__Neisseriaceae|g__Neisseria|s__Neisseria_mucosa	0	0	0	0	0	0	0	0	0	0	0	0	0	0	0	0	0	0	0	0	0	0	0	0	0	0	0	0	0	0	0	0	0	0	0	0	0	0	0	0	0	0	0	0	0	0	0	0	0
k__Bacteria|p__Proteobacteria|c__Betaproteobacteria|o__Neisseriales|f__Neisseriaceae|g__Neisseria|s__Neisseria_perflava	0	0	0	0	0	0	0	0	0	0	0	0	0	0	0	0	0	0	0	0	0	0	0	0	0	0	0	0	0	0	0	0	0	0	0	0	0	0	0	0	0	0	0	0	0.001772492	0	0.000275964	0	0
k__Bacteria|p__Proteobacteria|c__Betaproteobacteria|o__Neisseriales|f__Neisseriaceae|g__Neisseria|s__Neisseria_polysaccharea	0	0	0	0	0	0	0	0	0	0	0	0	0	0	0	0	0	0	0	0	0	0	0	0	0	0	0	0	0	0	0	0	0	0	0	0.00069181	0	0	0	0	0	0	0	0	0	0	0	0	0
k__Bacteria|p__Proteobacteria|c__Betaproteobacteria|o__Neisseriales|f__Neisseriaceae|g__Neisseria|s__Neisseria_sicca	0	0	0	0	0	0	0	0	0	0	0	0	0	0	0	0	0	0	0	0	0	0	0	0	0	0	0	0	0	0	0	0	0	0	0	0	0	0	0	0	0	0	0	0	0	0	0	0	0
k__Bacteria|p__Proteobacteria|c__Betaproteobacteria|o__Neisseriales|f__Neisseriaceae|g__Neisseria|s__Neisseria_subflava	0	0	0	0	0	0	0	0	0	0	0	0	0	0	0	0	0	0	0	0	0	0	0	0	0	0	0	0	0	0.00287004	0	0	0	0	0	0.000720163	0	0	0	0	0	0	0	0	0.00554389	0.008449195	0.014344937	0	0
k__Bacteria|p__Proteobacteria|c__Deltaproteobacteria	0.028968438	0.032371891	0.028729372	0.049006794	0	0.161278176	0.077978628	0.033911849	0.015944135	0.163152541	0	0.144077209	0.098298658	5.48E-05	0.195900588	1.192143454	0.075319251	0.09884798	0	0	0.016417438	0.077515837	0.091896542	0.000554146	0.01956882	0	0.698624927	0.247298729	0	0.067072533	0.003239485	0.010420945	0	0.055446062	0.047445975	0.016750868	0.018515228	0	0.203505459	0.021236484	0	0.005843127	0	0.000331484	0	0	0	0	0
k__Bacteria|p__Proteobacteria|c__Deltaproteobacteria|o__Desulfovibrionales	0.028968438	0.032371891	0.028729372	0.049006794	0	0.161278176	0.077978628	0.033911849	0.015944135	0.163152541	0	0.144077209	0.098298658	5.48E-05	0.195900588	1.192143454	0.075319251	0.09884798	0	0	0.016417438	0.077515837	0.091896542	0.000554146	0.01956882	0	0.698624927	0.247298729	0	0.067072533	0.003239485	0.010420945	0	0.055446062	0.047445975	0.016750868	0.018515228	0	0.203505459	0.021236484	0	0.005843127	0	0.000331484	0	0	0	0	0
k__Bacteria|p__Proteobacteria|c__Deltaproteobacteria|o__Desulfovibrionales|f__Desulfovibrionaceae	0.028968438	0.032371891	0.028729372	0.049006794	0	0.161278176	0.077978628	0.033911849	0.015944135	0.163152541	0	0.144077209	0.098298658	5.48E-05	0.195900588	1.192143454	0.075319251	0.09884798	0	0	0.016417438	0.077515837	0.091896542	0.000554146	0.01956882	0	0.698624927	0.247298729	0	0.067072533	0.003239485	0.010420945	0	0.055446062	0.047445975	0.016750868	0.018515228	0	0.203505459	0.021236484	0	0.005843127	0	0.000331484	0	0	0	0	0
k__Bacteria|p__Proteobacteria|c__Deltaproteobacteria|o__Desulfovibrionales|f__Desulfovibrionaceae|g__Bilophila	0.028968438	0.000825012	0.028729372	0.047182125	0	0.161278176	0.077978628	0.033911849	0.015944135	0.163152541	0	0.141610655	0.098298658	0	0.195900588	0.015059862	0.075319251	0.09884798	0	0	0.016417438	0.077515837	0.091896542	0.000554146	0.01851533	0	0.125214991	0.247298729	0	0.067072533	0.003239485	0.008826624	0	0.055446062	0.043803157	0.016750868	0.018515228	0	0.203505459	0.021236484	0	0.005843127	0	0.000331484	0	0	0	0	0
k__Bacteria|p__Proteobacteria|c__Deltaproteobacteria|o__Desulfovibrionales|f__Desulfovibrionaceae|g__Bilophila|s__Bilophila_sp_4_1_30	0.005289843	0	0.014812721	0.008697752	0	0.079135104	0.042351655	0.00976964	0.003081431	0.092465334	0	0.045372414	0.004931538	0	0.067908598	0.009708527	0.025166085	0.04560813	0	0	0.004014436	0.03642553	0.018484694	0	0.010721364	0	0.074504499	0.13260824	0	0.0243148	0	0.001877184	0	0.014076215	0.011355271	0.004882362	0.005264374	0	0.116156634	0.012026126	0	0.000772598	0	0	0	0	0	0	0
k__Bacteria|p__Proteobacteria|c__Deltaproteobacteria|o__Desulfovibrionales|f__Desulfovibrionaceae|g__Bilophila|s__Bilophila_wadsworthia	0.023678595	0.000825012	0.013923544	0.038484373	0	0.082143072	0.035626973	0.024142209	0.012862704	0.070687206	0	0.096238241	0.09336712	0	0.12798598	0.005351335	0.05014503	0.05323985	0	0	0.012409425	0.041090307	0.073411848	0.000554146	0.007793966	0	0.050710492	0.114685524	0	0.042757733	0.003239485	0.006949439	0	0.041373532	0.032452849	0.011874177	0.013250854	0	0.087348825	0.009210358	0	0.00507053	0	0.000331484	0	0	0	0	0
k__Bacteria|p__Proteobacteria|c__Deltaproteobacteria|o__Desulfovibrionales|f__Desulfovibrionaceae|g__Desulfovibrio	0	0.030284106	0	0.001829561	0	0	0	0	0	0	0	0.002466554	0	5.48E-05	0	1.177083592	0	0	0	0	0	0	0	0	0.001053491	0	0.573409935	0	0	0	0	0.001594321	0	0	0.003642819	0	0	0	0	0	0	0	0	0	0	0	0	0	0
k__Bacteria|p__Proteobacteria|c__Deltaproteobacteria|o__Desulfovibrionales|f__Desulfovibrionaceae|g__Desulfovibrio|s__Desulfovibrio_fairfieldensis	0	0.001268385	0	0	0	0	0	0	0	0	0	0	0	0	0	0	0	0	0	0	0	0	0	0	0	0	0.002830492	0	0	0	0	0	0	0	0	0	0	0	0	0	0	0	0	0	0	0	0	0	0
k__Bacteria|p__Proteobacteria|c__Deltaproteobacteria|o__Desulfovibrionales|f__Desulfovibrionaceae|g__Desulfovibrio|s__Desulfovibrio_legallii	0	0	0	0	0	0	0	0	0	0	0	0.002466554	0	0	0	0	0	0	0	0	0	0	0	0	0	0	0	0	0	0	0	0	0	0	0.003642819	0	0	0	0	0	0	0	0	0	0	0	0	0	0
k__Bacteria|p__Proteobacteria|c__Deltaproteobacteria|o__Desulfovibrionales|f__Desulfovibrionaceae|g__Desulfovibrio|s__Desulfovibrio_piger	0	0	0	0.001829561	0	0	0	0	0	0	0	0	0	0	0	0	0	0	0	0	0	0	0	0	0	0	0	0	0	0	0	0	0	0	0	0	0	0	0	0	0	0	0	0	0	0	0	0	0
k__Bacteria|p__Proteobacteria|c__Deltaproteobacteria|o__Desulfovibrionales|f__Desulfovibrionaceae|g__Desulfovibrio|s__Desulfovibrio_sp_3_1_syn3	0	0.02901572	0	0	0	0	0	0	0	0	0	0	0	5.48E-05	0	1.177083592	0	0	0	0	0	0	0	0	0.001053491	0	0.570579444	0	0	0	0	0.001594321	0	0	0	0	0	0	0	0	0	0	0	0	0	0	0	0	0
k__Bacteria|p__Proteobacteria|c__Deltaproteobacteria|o__Desulfovibrionales|f__Desulfovibrionaceae|g__Desulfovibrio|s__Desulfovibrio_sp_An276	0	0	0	0	0	0	0	0	0	0	0	0	0	0	0	0	0	0	0	0	0	0	0	0	0	0	0	0	0	0	0	0	0	0	0	0	0	0	0	0	0	0	0	0	0	0	0	0	0
k__Bacteria|p__Proteobacteria|c__Deltaproteobacteria|o__Desulfovibrionales|f__Desulfovibrionaceae|g__Lawsonia	0	0.001262773	0	0	0	0	0	0	0	0	0	0	0	0	0	0	0	0	0	0	0	0	0	0	0	0	0	0	0	0	0	0	0	0	0	0	0	0	0	0	0	0	0	0	0	0	0	0	0
k__Bacteria|p__Proteobacteria|c__Deltaproteobacteria|o__Desulfovibrionales|f__Desulfovibrionaceae|g__Lawsonia|s__Lawsonia_intracellularis	0	0.001262773	0	0	0	0	0	0	0	0	0	0	0	0	0	0	0	0	0	0	0	0	0	0	0	0	0	0	0	0	0	0	0	0	0	0	0	0	0	0	0	0	0	0	0	0	0	0	0
k__Bacteria|p__Proteobacteria|c__Epsilonproteobacteria	0	0	0	0.00023481	0	0	0	0	0	0	0	0	0.002256497	0	0.000468791	0	0	0	0	0	0	0	0	0	0	0	0	0	0	0	0	0	0.023581734	0	0	0	0	0	0	0	0	0	0	0	0	0.003983956	0	0	0
k__Bacteria|p__Proteobacteria|c__Epsilonproteobacteria|o__Campylobacterales	0	0	0	0.00023481	0	0	0	0	0	0	0	0	0.002256497	0	0.000468791	0	0	0	0	0	0	0	0	0	0	0	0	0	0	0	0	0	0.023581734	0	0	0	0	0	0	0	0	0	0	0	0	0.003983956	0	0	0
k__Bacteria|p__Proteobacteria|c__Epsilonproteobacteria|o__Campylobacterales|f__Campylobacteraceae	0	0	0	0.00023481	0	0	0	0	0	0	0	0	0.002256497	0	0.000468791	0	0	0	0	0	0	0	0	0	0	0	0	0	0	0	0	0	0.023581734	0	0	0	0	0	0	0	0	0	0	0	0	0.003983956	0	0	0
k__Bacteria|p__Proteobacteria|c__Epsilonproteobacteria|o__Campylobacterales|f__Campylobacteraceae|g__Campylobacter	0	0	0	0.00023481	0	0	0	0	0	0	0	0	0.002256497	0	0.000468791	0	0	0	0	0	0	0	0	0	0	0	0	0	0	0	0	0	0.023581734	0	0	0	0	0	0	0	0	0	0	0	0	0.003983956	0	0	0
k__Bacteria|p__Proteobacteria|c__Epsilonproteobacteria|o__Campylobacterales|f__Campylobacteraceae|g__Campylobacter|s__Campylobacter_concisus	0	0	0	0	0	0	0	0	0	0	0	0	0	0	0	0	0	0	0	0	0	0	0	0	0	0	0	0	0	0	0	0	0	0	0	0	0	0	0	0	0	0	0	0	0	0.003983956	0	0	0
k__Bacteria|p__Proteobacteria|c__Epsilonproteobacteria|o__Campylobacterales|f__Campylobacteraceae|g__Campylobacter|s__Campylobacter_gracilis	0	0	0	0	0	0	0	0	0	0	0	0	0	0	0.000468791	0	0	0	0	0	0	0	0	0	0	0	0	0	0	0	0	0	0.023581734	0	0	0	0	0	0	0	0	0	0	0	0	0	0	0	0
k__Bacteria|p__Proteobacteria|c__Epsilonproteobacteria|o__Campylobacterales|f__Campylobacteraceae|g__Campylobacter|s__Campylobacter_hominis	0	0	0	0	0	0	0	0	0	0	0	0	0.002256497	0	0	0	0	0	0	0	0	0	0	0	0	0	0	0	0	0	0	0	0	0	0	0	0	0	0	0	0	0	0	0	0	0	0	0	0
k__Bacteria|p__Proteobacteria|c__Epsilonproteobacteria|o__Campylobacterales|f__Campylobacteraceae|g__Campylobacter|s__Campylobacter_ureolyticus	0	0	0	0.00023481	0	0	0	0	0	0	0	0	0	0	0	0	0	0	0	0	0	0	0	0	0	0	0	0	0	0	0	0	0	0	0	0	0	0	0	0	0	0	0	0	0	0	0	0	0
k__Bacteria|p__Proteobacteria|c__Gammaproteobacteria	2.528178383	1.015937467	10.42321335	2.189901199	1.205015186	1.920396899	4.623229943	4.581250551	4.133306412	11.06834233	1.121630445	3.592197996	0.095860186	1.076266254	0.553906735	2.317065729	16.6024069	1.26565091	0.307018866	3.101631175	0.187425996	3.01304979	22.36015008	0.769608356	0.772399705	0.915884989	5.402383611	2.934365668	0.072038792	2.695274725	2.036778252	0.437814678	1.433115457	0.042704119	1.583961057	5.001512111	7.683435222	2.872556075	0.253553084	0.09446259	0.569328707	0.446286733	1.97505869	16.96269326	0.66576492	2.948127312	4.419521583	1.319434458	0.199460243
k__Bacteria|p__Proteobacteria|c__Gammaproteobacteria|o__Aeromonadales	0	0	0	0	0	0	0	0	0	0	0	0	0	0	0	0	0	0	0	0	0	0	0	0	0	0	0	0	0	0	0	0	0	0	0	0	0	0	0	0	0	0	0	0	0	0	0	0	0
k__Bacteria|p__Proteobacteria|c__Gammaproteobacteria|o__Aeromonadales|f__Succinivibrionaceae	0	0	0	0	0	0	0	0	0	0	0	0	0	0	0	0	0	0	0	0	0	0	0	0	0	0	0	0	0	0	0	0	0	0	0	0	0	0	0	0	0	0	0	0	0	0	0	0	0
k__Bacteria|p__Proteobacteria|c__Gammaproteobacteria|o__Aeromonadales|f__Succinivibrionaceae|g__Succinatimonas	0	0	0	0	0	0	0	0	0	0	0	0	0	0	0	0	0	0	0	0	0	0	0	0	0	0	0	0	0	0	0	0	0	0	0	0	0	0	0	0	0	0	0	0	0	0	0	0	0
k__Bacteria|p__Proteobacteria|c__Gammaproteobacteria|o__Aeromonadales|f__Succinivibrionaceae|g__Succinatimonas|s__Succinatimonas_hippei	0	0	0	0	0	0	0	0	0	0	0	0	0	0	0	0	0	0	0	0	0	0	0	0	0	0	0	0	0	0	0	0	0	0	0	0	0	0	0	0	0	0	0	0	0	0	0	0	0
k__Bacteria|p__Proteobacteria|c__Gammaproteobacteria|o__Cardiobacteriales	0	0	0	0	0	0	0	0	0	0	0	0	0	0	0	0	0	0	0	0	0	0	0	0	0	0	0	0	0	0	0	0	0	0	0	0	0	0	0	0	0	0	0	0	0	0	0	0	0
k__Bacteria|p__Proteobacteria|c__Gammaproteobacteria|o__Cardiobacteriales|f__Cardiobacteriaceae	0	0	0	0	0	0	0	0	0	0	0	0	0	0	0	0	0	0	0	0	0	0	0	0	0	0	0	0	0	0	0	0	0	0	0	0	0	0	0	0	0	0	0	0	0	0	0	0	0
k__Bacteria|p__Proteobacteria|c__Gammaproteobacteria|o__Cardiobacteriales|f__Cardiobacteriaceae|g__Cardiobacterium	0	0	0	0	0	0	0	0	0	0	0	0	0	0	0	0	0	0	0	0	0	0	0	0	0	0	0	0	0	0	0	0	0	0	0	0	0	0	0	0	0	0	0	0	0	0	0	0	0
k__Bacteria|p__Proteobacteria|c__Gammaproteobacteria|o__Cardiobacteriales|f__Cardiobacteriaceae|g__Cardiobacterium|s__Cardiobacterium_hominis	0	0	0	0	0	0	0	0	0	0	0	0	0	0	0	0	0	0	0	0	0	0	0	0	0	0	0	0	0	0	0	0	0	0	0	0	0	0	0	0	0	0	0	0	0	0	0	0	0
k__Bacteria|p__Proteobacteria|c__Gammaproteobacteria|o__Enterobacterales	2.472195083	0.710020854	10.38147719	2.189221228	1.160029288	1.883167134	4.219486726	4.485477189	4.029223428	11.06748139	1.120009777	3.592197996	0.095860186	1.001696748	0.53132663	2.312344965	16.54432068	1.211247071	0.306275414	3.09764609	0.187085571	2.955300525	22.36015008	0.66785134	0.770861422	0.90021303	5.246492049	2.896802435	0.072038792	2.162897015	2.036778252	0.085598321	1.365214844	0.023626222	1.583961057	4.962232062	7.57018579	2.870520805	0.187932128	0.09446259	0.466330048	0.444890334	1.751109014	16.9568844	0.396443127	1.682967326	3.943050976	1.306988026	0.167798367
k__Bacteria|p__Proteobacteria|c__Gammaproteobacteria|o__Enterobacterales|f__Enterobacteriaceae	2.472195083	0.710020854	10.38147719	2.189221228	1.160029288	1.883167134	4.219486726	4.485477189	4.029223428	11.06748139	1.120009777	3.592197996	0.095860186	1.001696748	0.53132663	2.312344965	16.54432068	1.211247071	0.306275414	3.09764609	0.187085571	2.955300525	22.36015008	0.66785134	0.770861422	0.90021303	5.095802633	2.896802435	0.072038792	2.162897015	2.028115792	0.085598321	1.357415005	0.023626222	1.583961057	4.962232062	7.57018579	2.870520805	0.187932128	0.09446259	0.466330048	0.444890334	1.751109014	16.88567068	0.396443127	1.682967326	3.943050976	1.306988026	0.167798367
k__Bacteria|p__Proteobacteria|c__Gammaproteobacteria|o__Enterobacterales|f__Enterobacteriaceae|g__Atlantibacter	0	0	0	0	0	0	0	0	0	0	0	0	0	0	0	0.008220151	0	0	0	0	0	0	0	0	0	0	0	0	0	0	0.005725474	0	0	0	0	0	0	0	0	0	0	0	0	0	0	0	0	0	0
k__Bacteria|p__Proteobacteria|c__Gammaproteobacteria|o__Enterobacterales|f__Enterobacteriaceae|g__Atlantibacter|s__Atlantibacter_hermannii	0	0	0	0	0	0	0	0	0	0	0	0	0	0	0	0.008220151	0	0	0	0	0	0	0	0	0	0	0	0	0	0	0.005725474	0	0	0	0	0	0	0	0	0	0	0	0	0	0	0	0	0	0
k__Bacteria|p__Proteobacteria|c__Gammaproteobacteria|o__Enterobacterales|f__Enterobacteriaceae|g__Citrobacter	0	0	0	0	0	0	0.007832105	0	0	0	0	0	0	0	0	0	0.009275569	0	0	0	0	0.530213965	0	0.004422612	0	0	0.17527596	0	0	0.014950564	0.013084441	0	0.023612103	0	0	0	0	0	0	0	0	0	0.002731927	4.290447152	0	0	0.011210399	0	0
k__Bacteria|p__Proteobacteria|c__Gammaproteobacteria|o__Enterobacterales|f__Enterobacteriaceae|g__Citrobacter|s__Citrobacter_amalonaticus	0	0	0	0	0	0	0	0	0	0	0	0	0	0	0	0	0	0	0	0	0	0.002120963	0	0	0	0	0.151124418	0	0	0	0	0	0	0	0	0	0	0	0	0	0	0	0	0	0	0	0	0	0
k__Bacteria|p__Proteobacteria|c__Gammaproteobacteria|o__Enterobacterales|f__Enterobacteriaceae|g__Citrobacter|s__Citrobacter_braakii	0	0	0	0	0	0	0	0	0	0	0	0	0	0	0	0	0	0	0	0	0	0	0	0.00115579	0	0	0	0	0	0	0	0	0.002287818	0	0	0	0	0	0	0	0	0	0	0	0	0	0	0	0
k__Bacteria|p__Proteobacteria|c__Gammaproteobacteria|o__Enterobacterales|f__Enterobacteriaceae|g__Citrobacter|s__Citrobacter_europaeus	0	0	0	0	0	0	0	0	0	0	0	0	0	0	0	0	0	0	0	0	0	0.099235575	0	0	0	0	0	0	0	0	0	0	0	0	0	0	0	0	0	0	0	0	0	0	0	0	0	0	0
k__Bacteria|p__Proteobacteria|c__Gammaproteobacteria|o__Enterobacterales|f__Enterobacteriaceae|g__Citrobacter|s__Citrobacter_farmeri	0	0	0	0	0	0	0	0	0	0	0	0	0	0	0	0	0	0	0	0	0	0	0	0	0	0	0	0	0	0.005542398	0	0	0	0	0	0	0	0	0	0	0	0	0	0	0	0	0	0	0
k__Bacteria|p__Proteobacteria|c__Gammaproteobacteria|o__Enterobacterales|f__Enterobacteriaceae|g__Citrobacter|s__Citrobacter_freundii	0	0	0	0	0	0	0.002637416	0	0	0	0	0	0	0	0	0	0.008339876	0	0	0	0	0.035425456	0	0.001055516	0	0	0.019300974	0	0	0.004905425	0.003651983	0	0.00199931	0	0	0	0	0	0	0	0	0	0.002731927	0.484479029	0	0	0.011210399	0	0
k__Bacteria|p__Proteobacteria|c__Gammaproteobacteria|o__Enterobacterales|f__Enterobacteriaceae|g__Citrobacter|s__Citrobacter_portucalensis	0	0	0	0	0	0	0	0	0	0	0	0	0	0	0	0	0	0	0	0	0	0.190155094	0	0	0	0	0	0	0	0	0.001886491	0	0	0	0	0	0	0	0	0	0	0	0	2.01153704	0	0	0	0	0
k__Bacteria|p__Proteobacteria|c__Gammaproteobacteria|o__Enterobacterales|f__Enterobacteriaceae|g__Citrobacter|s__Citrobacter_werkmanii	0	0	0	0	0	0	0	0	0	0	0	0	0	0	0	0	0	0	0	0	0	0.01743754	0	0	0	0	0	0	0	0	0	0	0.011717474	0	0	0	0	0	0	0	0	0	0	0.14642103	0	0	0	0	0
k__Bacteria|p__Proteobacteria|c__Gammaproteobacteria|o__Enterobacterales|f__Enterobacteriaceae|g__Citrobacter|s__Citrobacter_youngae	0	0	0	0	0	0	0.00519469	0	0	0	0	0	0	0	0	0	0.000935693	0	0	0	0	0.185846049	0	0.002206028	0	0	0.004850569	0	0	0.004502741	0.007545966	0	0.007607501	0	0	0	0	0	0	0	0	0	0	1.648002161	0	0	0	0	0
k__Bacteria|p__Proteobacteria|c__Gammaproteobacteria|o__Enterobacterales|f__Enterobacteriaceae|g__Cronobacter	0	0	0	0	0	0	0	0	0	0	0	0	0	0	0	0	0	0	0	0	0	0	0	0	0	0	0	0	0	0	0	0	0	0	0	0	0	0	0	0	0	0	0	0	0	0	0	0	0
k__Bacteria|p__Proteobacteria|c__Gammaproteobacteria|o__Enterobacterales|f__Enterobacteriaceae|g__Cronobacter|s__Cronobacter_sakazakii	0	0	0	0	0	0	0	0	0	0	0	0	0	0	0	0	0	0	0	0	0	0	0	0	0	0	0	0	0	0	0	0	0	0	0	0	0	0	0	0	0	0	0	0	0	0	0	0	0
k__Bacteria|p__Proteobacteria|c__Gammaproteobacteria|o__Enterobacterales|f__Enterobacteriaceae|g__Enterobacter	0.004289487	0.036906649	0	0	0.001810212	0	0.245410829	0	0	0.030237834	0	1.499402995	0.003234616	0	0.008360108	0.066437226	0.002603669	0	0.035389407	0	0.110939746	0.990348888	0	0.012201765	0	0.013209286	0.016631373	0.002129874	0	0.006779736	0.034968841	0	0.047659499	0	0	0	0.006555944	0	0	0	0.003716245	0	0.00276918	0.061529665	0	0.133195141	0.262983575	0.01077845	0
k__Bacteria|p__Proteobacteria|c__Gammaproteobacteria|o__Enterobacterales|f__Enterobacteriaceae|g__Enterobacteriaceae_unclassified	0	0	0	0	0	0	0	0	0	0.00247802	0	0	0	0	0	0	0	0	0	0	0	0	0	0	0	0	0	0	0	0	0	0	0	0	0	0	0	0	0	0	0	0	0	0	0	0	0	0	0
k__Bacteria|p__Proteobacteria|c__Gammaproteobacteria|o__Enterobacterales|f__Enterobacteriaceae|g__Enterobacteriaceae_unclassified|s__Enterobacteriaceae_bacterium_ENNIH2	0	0	0	0	0	0	0	0	0	0.00247802	0	0	0	0	0	0	0	0	0	0	0	0	0	0	0	0	0	0	0	0	0	0	0	0	0	0	0	0	0	0	0	0	0	0	0	0	0	0	0
k__Bacteria|p__Proteobacteria|c__Gammaproteobacteria|o__Enterobacterales|f__Enterobacteriaceae|g__Enterobacter|s__Enterobacter_asburiae	0	0	0	0	0	0	0.006134542	0	0	0	0	1.468653287	0	0	0	0	0	0	0	0	0	0.044734874	0	0	0	0.002436193	0	0	0	0	0.001033995	0	0	0	0	0	0	0	0	0	0	0	0	0	0	0.005200533	0.019666362	0	0
k__Bacteria|p__Proteobacteria|c__Gammaproteobacteria|o__Enterobacterales|f__Enterobacteriaceae|g__Enterobacter|s__Enterobacter_bugandensis	0.001875014	0	0	0	0	0	0	0	0	0	0	0	0	0	0	0	0	0	0	0	0	0	0	0	0	0.007343886	0	0	0	0	0.024716888	0	0	0	0	0	0	0	0	0	0	0	0	0	0	0	0	0	0
k__Bacteria|p__Proteobacteria|c__Gammaproteobacteria|o__Enterobacterales|f__Enterobacteriaceae|g__Enterobacter|s__Enterobacter_cloacae	0	0.005023031	0	0	0	0	0.010702663	0	0	0.006895035	0	0	0.003234616	0	0	0.003766386	0.000911284	0	0	0	0	0.103779537	0	0	0	0	0.005774203	0.001439775	0	0	0	0	0.002895203	0	0	0	0	0	0	0	0.002487928	0	0.00276918	0	0	0.017754004	0.003483399	0	0
k__Bacteria|p__Proteobacteria|c__Gammaproteobacteria|o__Enterobacterales|f__Enterobacteriaceae|g__Enterobacter|s__Enterobacter_genomosp_L	0	0	0	0	0	0	0.046708491	0	0	0	0	0	0	0	0	0.004891189	0	0	0.002268068	0	0	0.03227757	0	0.003219324	0	0	0.001757884	0	0	0	0	0	0.001700679	0	0	0	0	0	0	0	0	0	0	0	0	0.020153736	0.021811594	0	0
k__Bacteria|p__Proteobacteria|c__Gammaproteobacteria|o__Enterobacterales|f__Enterobacteriaceae|g__Enterobacter|s__Enterobacter_hormaechei	0.002409235	0.012481811	0	0	0	0	0	0	0	0.008953813	0	0.003252197	0	0	0	0.008737106	0.001692385	0	0	0	0	0.111726438	0	0.001989648	0	0	0.005911258	0.000690099	0	0.00426113	0.007842964	0	0.004565513	0	0	0	0	0	0	0	0.001228317	0	0	0	0	0.034351592	0.003233469	0	0
k__Bacteria|p__Proteobacteria|c__Gammaproteobacteria|o__Enterobacterales|f__Enterobacteriaceae|g__Enterobacter|s__Enterobacter_kobei	0	0	0	0	0	0	0.030934995	0	0	0.003189234	0	0	0	0	0	0.008339448	0	0	0	0	0	0.212129885	0	0.002913224	0	0	0	0	0	0	0	0	0	0	0	0	0.001594026	0	0	0	0	0	0	0.014427428	0	0.055735275	0.127453857	0.005314048	0
k__Bacteria|p__Proteobacteria|c__Gammaproteobacteria|o__Enterobacterales|f__Enterobacteriaceae|g__Enterobacter|s__Enterobacter_ludwigii	0	0	0	0	0	0	0	0	0	0	0	0	0	0	0	0	0	0	0	0	0	0	0	0	0	0	0	0	0	0.002518606	0	0	0	0	0	0	0	0	0	0	0	0	0	0	0	0	0	0	0
k__Bacteria|p__Proteobacteria|c__Gammaproteobacteria|o__Enterobacterales|f__Enterobacteriaceae|g__Enterobacter|s__Enterobacter_mori	0	0	0	0	0	0	0	0	0	0	0	0	0	0	0	0	0	0	0	0	0	0	0	0	0	0.003429206	0	0	0	0	0	0	0	0	0	0	0.001471409	0	0	0	0	0	0	0	0	0	0	0	0
k__Bacteria|p__Proteobacteria|c__Gammaproteobacteria|o__Enterobacterales|f__Enterobacteriaceae|g__Enterobacter|s__Enterobacter_roggenkampii	0	0.019401808	0	0	0.001810212	0	0.150930137	0	0	0.011207239	0	0.02749751	0	0	0.008360108	0.040703098	0	0	0.033121339	0	0.110939746	0.485693872	0	0.004079569	0	0	0.003188027	0	0	0	0.001369494	0	0.038498104	0	0	0	0.003490509	0	0	0	0	0	0	0.04711013	0	0	0.087334894	0.005464401	0
k__Bacteria|p__Proteobacteria|c__Gammaproteobacteria|o__Enterobacterales|f__Enterobacteriaceae|g__Escherichia	0.952229372	0.333551702	4.311997533	1.059795147	0.359943898	0.490760476	1.320922841	2.199026214	2.10498109	0.018648785	0.582063647	0.712937661	0.036872802	0.394883583	0.164906285	1.012635125	8.137912746	0.626251447	0.174021713	1.627648531	0	0.124009231	10.86292307	0.275980482	0.385736037	0.383466486	1.39999692	1.152644131	0.041637655	0.970490725	0.717290243	0.032098567	0.498638011	0.008702264	0.704959845	2.293610079	2.916716463	1.465103268	0.112321931	0.038969378	0.206591917	0.204583854	0.010580006	1.677969854	0.181408763	0.647894159	0.914915416	0.166746467	0.065836869
k__Bacteria|p__Proteobacteria|c__Gammaproteobacteria|o__Enterobacterales|f__Enterobacteriaceae|g__Escherichia|s__Escherichia_albertii	0	0	0	0	0	0	0	0	0	0	0	0	0	0	0	0	0.434413974	0	0	0.023617399	0	0	0	0	0	0	0	0	0	0	0	0	0	0	0	0.04603937	0	0	0	0	0.0073699	0	0	0	0	0	0	0	0
k__Bacteria|p__Proteobacteria|c__Gammaproteobacteria|o__Enterobacterales|f__Enterobacteriaceae|g__Escherichia|s__Escherichia_coli	0.952229372	0.333551702	4.311997533	1.057691641	0.359943898	0.490760476	1.320922841	2.199026214	2.10498109	0.018648785	0.582063647	0.712937661	0.036872802	0.394883583	0.164906285	1.012635125	7.703498772	0.626251447	0.174021713	1.604031132	0	0.124009231	10.86292307	0.275980482	0.385736037	0.383466486	1.39999692	1.152644131	0.041637655	0.970490725	0.717290243	0.032098567	0.498638011	0.008702264	0.704959845	2.247570709	2.916716463	1.465103268	0.112321931	0.038969378	0.199222017	0.204583854	0.010580006	1.677969854	0.181408763	0.647894159	0.914915416	0.166746467	0.065836869
k__Bacteria|p__Proteobacteria|c__Gammaproteobacteria|o__Enterobacterales|f__Enterobacteriaceae|g__Escherichia|s__Escherichia_fergusonii	0	0	0	0.002103506	0	0	0	0	0	0	0	0	0	0	0	0	0	0	0	0	0	0	0	0	0	0	0	0	0	0	0	0	0	0	0	0	0	0	0	0	0	0	0	0	0	0	0	0	0
k__Bacteria|p__Proteobacteria|c__Gammaproteobacteria|o__Enterobacterales|f__Enterobacteriaceae|g__Klebsiella	0.015529094	0.046874139	0.034691682	0.009901153	0.317425182	0.775239812	1.030413655	0.018913714	0.021751766	10.98785534	0.016742844	0.567685032	0.006874128	0.022017788	0.198364747	0.047150832	0.011513097	0.01003055	0.009605619	0.013458238	0.075111706	1.175228422	0	0.047118233	0.012567303	0.025897791	2.20801588	0.151444469	0	0.050086585	0.539201052	0.003060068	0.124352014	0.005963686	0	0.00238164	0.76538599	0	0	0.004433224	0.046543033	0	1.713520189	8.215922996	0.006967059	0.025902397	1.275663253	0.911751585	0
k__Bacteria|p__Proteobacteria|c__Gammaproteobacteria|o__Enterobacterales|f__Enterobacteriaceae|g__Klebsiella|s__Klebsiella_aerogenes	0	0	0	0	0	0	0	0	0	0	0	0	0	0	0	0	0	0	0	0	0	0	0	0	0	0	0.062187391	0	0	0	0	0	0	0	0	0	0	0	0	0	0	0	0	0	0	0	0	0	0
k__Bacteria|p__Proteobacteria|c__Gammaproteobacteria|o__Enterobacterales|f__Enterobacteriaceae|g__Klebsiella|s__Klebsiella_michiganensis	0	0	0	0	0	0	0	0	0	0	0	0	0	0	0	0	0	0	0	0	0	0	0	0	0	0	0	0	0	0	0	0	0	0	0	0	0	0	0	0	0	0	0	0	0	0	0	0.001611599	0
k__Bacteria|p__Proteobacteria|c__Gammaproteobacteria|o__Enterobacterales|f__Enterobacteriaceae|g__Klebsiella|s__Klebsiella_oxytoca	0	0	0	0	0.00679184	0	0.004859548	0	0	0.018776055	0	0	0	0	0.000703187	0	0	0	0	0	0	0.005315832	0	0	0	0	0.008384214	0.000655346	0	0	0.00217799	0	0.000895893	0	0	0	0.005305246	0	0	0	0	0	0	0.042461467	0	0	0.001056995	0.016675117	0
k__Bacteria|p__Proteobacteria|c__Gammaproteobacteria|o__Enterobacterales|f__Enterobacteriaceae|g__Klebsiella|s__Klebsiella_pneumoniae	0.010522074	0.025575365	0.030487047	0.008565671	0.186612544	0.564301029	0.500263899	0.018913714	0.008442957	6.863000061	0.010753683	0.350201956	0.003293758	0.005216822	0.105868657	0.036976478	0.007672686	0.01003055	0.009605619	0.013458238	0.044190913	0.551712209	0	0.019537601	0.003566019	0.010499462	1.286264787	0.077668413	0	0.019548484	0.259092824	0.003060068	0.06376027	0.005963686	0	0.000742845	0.381585351	0	0	0	0.030543621	0	1.041789131	2.812204044	0.005181629	0.025902397	0.718059138	0.592401254	0
k__Bacteria|p__Proteobacteria|c__Gammaproteobacteria|o__Enterobacterales|f__Enterobacteriaceae|g__Klebsiella|s__Klebsiella_quasipneumoniae	0	0.007958277	0	0.001335482	0.051361814	0.087011407	0.251319515	0	0	2.332333435	0.005989162	0.074075795	0.00358037	0.008096118	0.034347963	0.008339448	0.003840411	0	0	0	0.013854622	0.243091921	0	0.014291686	0.001831955	0	0.424907447	0.026606049	0	0.019409375	0.147063832	0	0.018606236	0	0	0	0.18790708	0	0	0	0.014340793	0	0.275645176	2.978577229	0.00178543	0	0.217209947	0.107136097	0
k__Bacteria|p__Proteobacteria|c__Gammaproteobacteria|o__Enterobacterales|f__Enterobacteriaceae|g__Klebsiella|s__Klebsiella_variicola	0.005001782	0.013340497	0.004204635	0	0.072658983	0.123927375	0.273963407	0	0.013308809	1.773738305	0	0.143407281	0	0.008704849	0.05743893	0.001829225	0	0	0	0	0.017066171	0.375101747	0	0.013288946	0.00716933	0.015402742	0.426266083	0.046519626	0	0.011121404	0.130866406	0	0.041089615	0	0	0.001638795	0.190588313	0	0	0.004433224	0.001658619	0	0.396085882	2.382680256	0	0	0.339342379	0.193932217	0
k__Bacteria|p__Proteobacteria|c__Gammaproteobacteria|o__Enterobacterales|f__Enterobacteriaceae|g__Kluyvera	0	0	0	0	0	0	0.000480855	0	0	0	0	0	0	0	0	0	0	0	0	0	0	0	0	0	0	0	0	0	0	0.002386819	0	0	0	0	0	0	0	0	0	0	0	0	0	0	0	0	0.010169025	0	0
k__Bacteria|p__Proteobacteria|c__Gammaproteobacteria|o__Enterobacterales|f__Enterobacteriaceae|g__Kluyvera|s__Kluyvera_cryocrescens	0	0	0	0	0	0	0	0	0	0	0	0	0	0	0	0	0	0	0	0	0	0	0	0	0	0	0	0	0	0	0	0	0	0	0	0	0	0	0	0	0	0	0	0	0	0	0.010169025	0	0
k__Bacteria|p__Proteobacteria|c__Gammaproteobacteria|o__Enterobacterales|f__Enterobacteriaceae|g__Kluyvera|s__Kluyvera_georgiana	0	0	0	0	0	0	0.000480855	0	0	0	0	0	0	0	0	0	0	0	0	0	0	0	0	0	0	0	0	0	0	0.002386819	0	0	0	0	0	0	0	0	0	0	0	0	0	0	0	0	0	0	0
k__Bacteria|p__Proteobacteria|c__Gammaproteobacteria|o__Enterobacterales|f__Enterobacteriaceae|g__Leclercia	0	0	0	0	0	0	0	0	0	0	0	0	0	0	0	0	0	0	0	0	0	0	0	0	0	0	0	0	0	0	0	0	0	0	0	0	0	0	0	0	0	0	0	0	0	0	0	0	0
k__Bacteria|p__Proteobacteria|c__Gammaproteobacteria|o__Enterobacterales|f__Enterobacteriaceae|g__Leclercia|s__Leclercia_adecarboxylata	0	0	0	0	0	0	0	0	0	0	0	0	0	0	0	0	0	0	0	0	0	0	0	0	0	0	0	0	0	0	0	0	0	0	0	0	0	0	0	0	0	0	0	0	0	0	0	0	0
k__Bacteria|p__Proteobacteria|c__Gammaproteobacteria|o__Enterobacterales|f__Enterobacteriaceae|g__Metakosakonia	0	0	0	0	0	0	0	0	0	0.003226667	0	0	0	0	0	0	0	0	0	0	0	0	0	0	0	0	0	0	0	0	0	0	0	0	0	0	0	0	0	0	0	0	0	0	0	0	0	0	0
k__Bacteria|p__Proteobacteria|c__Gammaproteobacteria|o__Enterobacterales|f__Enterobacteriaceae|g__Metakosakonia|s__Kluyvera_intestini	0	0	0	0	0	0	0	0	0	0.003226667	0	0	0	0	0	0	0	0	0	0	0	0	0	0	0	0	0	0	0	0	0	0	0	0	0	0	0	0	0	0	0	0	0	0	0	0	0	0	0
k__Bacteria|p__Proteobacteria|c__Gammaproteobacteria|o__Enterobacterales|f__Enterobacteriaceae|g__Pseudocitrobacter	0	0	0	0	0	0	0	0	0	0	0	0	0	0	0	0	0	0	0	0	0	0	0	0	0	0	0	0	0	0	0	0	0	0	0	0	0	0	0	0	0	0	0	0	0	0	0	0	0
k__Bacteria|p__Proteobacteria|c__Gammaproteobacteria|o__Enterobacterales|f__Enterobacteriaceae|g__Pseudocitrobacter|s__Pseudocitrobacter_faecalis	0	0	0	0	0	0	0	0	0	0	0	0	0	0	0	0	0	0	0	0	0	0	0	0	0	0	0	0	0	0	0	0	0	0	0	0	0	0	0	0	0	0	0	0	0	0	0	0	0
k__Bacteria|p__Proteobacteria|c__Gammaproteobacteria|o__Enterobacterales|f__Enterobacteriaceae|g__Raoultella	0	0	0	0	0	0	0	0	0	0	0	0	0	0	0	0	0	0	0	0	0	0.000335595	0	0	0	0	0	0	0	0	0	0	0	0	0	0	0	0	0	0	0	0	0	0	0	0	0.176762952	0.016642227	0
k__Bacteria|p__Proteobacteria|c__Gammaproteobacteria|o__Enterobacterales|f__Enterobacteriaceae|g__Raoultella|s__Raoultella_ornithinolytica	0	0	0	0	0	0	0	0	0	0	0	0	0	0	0	0	0	0	0	0	0	0.000335595	0	0	0	0	0	0	0	0	0	0	0	0	0	0	0	0	0	0	0	0	0	0	0	0	0.174664582	0.015425305	0
k__Bacteria|p__Proteobacteria|c__Gammaproteobacteria|o__Enterobacterales|f__Enterobacteriaceae|g__Raoultella|s__Raoultella_planticola	0	0	0	0	0	0	0	0	0	0	0	0	0	0	0	0	0	0	0	0	0	0	0	0	0	0	0	0	0	0	0	0	0	0	0	0	0	0	0	0	0	0	0	0	0	0	0.00209837	0.001216922	0
k__Bacteria|p__Proteobacteria|c__Gammaproteobacteria|o__Enterobacterales|f__Enterobacteriaceae|g__Raoultella|s__Raoultella_terrigena	0	0	0	0	0	0	0	0	0	0	0	0	0	0	0	0	0	0	0	0	0	0	0	0	0	0	0	0	0	0	0	0	0	0	0	0	0	0	0	0	0	0	0	0	0	0	0	0	0
k__Bacteria|p__Proteobacteria|c__Gammaproteobacteria|o__Enterobacterales|f__Enterobacteriaceae|g__Shigella	1.500152368	0.292688363	6.034787971	1.119524928	0.480849996	0.617166847	1.614433726	2.267537261	1.902482311	0.02503474	0.521203285	0.812178398	0.048878641	0.584789289	0.159695491	1.177901631	8.383015601	0.574965074	0.087258674	1.456533084	0.001034119	0.135157712	11.49722701	0.328128248	0.372558082	0.477635054	1.295882499	1.590578997	0.030401137	1.118202586	0.717851241	0.050439686	0.663153377	0.008963958	0.878996249	2.666246014	3.881535568	1.405417537	0.075610198	0.051059988	0.209478853	0.24030648	0.021501503	2.639801015	0.208067306	0.87597563	1.291346357	0.201069298	0.101961498
k__Bacteria|p__Proteobacteria|c__Gammaproteobacteria|o__Enterobacterales|f__Enterobacteriaceae|g__Shigella|s__Shigella_boydii	0.105786387	0.014457349	0.365741175	0.056178281	0.05382427	0.091960433	0.292563747	0.322560297	0.180680924	0	0.018406162	0.176507827	0	0.117430233	0.00381644	0.159983341	0.788423406	0.068093363	0	0.1695501	0	0.028082627	1.778984978	0.036125034	0.029590965	0.031838218	0.248302645	0.201816734	0	0.113923002	0.113997982	0	0.038270335	0	0.049535385	0.172719937	0.357470596	0.034186712	0.003860056	0.005250011	0.029385717	0	0.004793289	0.061790117	0.007322851	0.019933148	0.081872884	0.004557583	0.005212179
k__Bacteria|p__Proteobacteria|c__Gammaproteobacteria|o__Enterobacterales|f__Enterobacteriaceae|g__Shigella|s__Shigella_dysenteriae	0.059618103	0.019317623	0.531231457	0.060967425	0.014382442	0.029873468	0.216173397	0.165813571	0.18877691	0.001811725	0.023694659	0.013483829	0.010368059	0.05634411	0.015944908	0.092432673	0.559967757	0.009271426	0.003329373	0.189868422	0	0.005007084	1.330279735	0.039075201	0.069469778	0.035801445	0.068783926	0.167430936	0	0.020617428	0.031965855	0.003304359	0.022088578	0.001953494	0.098400769	0.304452984	0.312854211	0.050276971	0	0.002337518	0.005241861	0.012373008	0	0.226703195	0.008700738	0.071229922	0.096072028	0.007221655	0.002039793
k__Bacteria|p__Proteobacteria|c__Gammaproteobacteria|o__Enterobacterales|f__Enterobacteriaceae|g__Shigella|s__Shigella_flexneri	0.261307775	0.024784027	1.896186812	0.207170863	0.126913356	0.235038387	0.257577914	0.207355778	0.281575081	0.005659768	0.085938072	0.060549335	0.007979629	0.131844975	0.051789396	0.15804618	1.643761095	0.066888887	0.009605619	0.197919667	0	0.004819151	1.454930228	0.042320913	0.023545048	0.141533103	0.128867815	0.438485952	0	0.306427982	0.106595016	0.009218775	0.121492242	0	0.117642197	0.35462053	1.326262505	0.443892272	0.030069141	0.027265668	0.065679737	0.106458231	0	1.109001976	0.057457213	0.225969172	0.415711597	0.075167234	0.034834262
k__Bacteria|p__Proteobacteria|c__Gammaproteobacteria|o__Enterobacterales|f__Enterobacteriaceae|g__Shigella|s__Shigella_sonnei	1.073445341	0.234129364	3.241621635	0.795203467	0.285725201	0.260294558	0.848118668	1.571807615	1.251449396	0.017563248	0.393164393	0.561637407	0.030530953	0.279169971	0.088144747	0.767439437	5.39087148	0.430711398	0.074323681	0.899194896	0.001034119	0.097255562	6.933032069	0.210607101	0.24995229	0.268462289	0.849928113	0.782845374	0.030401137	0.677234175	0.465297887	0.037916552	0.481302223	0.007006778	0.613422861	1.834452563	1.884956431	0.877061582	0.041687339	0.016201417	0.109171537	0.121469517	0.016708214	1.242305728	0.134592972	0.558843388	0.697689848	0.114118127	0.059875263
k__Bacteria|p__Proteobacteria|c__Gammaproteobacteria|o__Enterobacterales|f__Morganellaceae	0	0	0	0	0	0	0	0	0	0	0	0	0	0	0	0	0	0	0	0	0	0	0	0	0	0	0.150689416	0	0	0	0.008662461	0	0.007799839	0	0	0	0	0	0	0	0	0	0	0.071213721	0	0	0	0	0
k__Bacteria|p__Proteobacteria|c__Gammaproteobacteria|o__Enterobacterales|f__Morganellaceae|g__Morganella	0	0	0	0	0	0	0	0	0	0	0	0	0	0	0	0	0	0	0	0	0	0	0	0	0	0	0.150689416	0	0	0	0.008662461	0	0	0	0	0	0	0	0	0	0	0	0	0.071213721	0	0	0	0	0
k__Bacteria|p__Proteobacteria|c__Gammaproteobacteria|o__Enterobacterales|f__Morganellaceae|g__Morganella|s__Morganella_morganii	0	0	0	0	0	0	0	0	0	0	0	0	0	0	0	0	0	0	0	0	0	0	0	0	0	0	0.150689416	0	0	0	0.008662461	0	0	0	0	0	0	0	0	0	0	0	0	0.071213721	0	0	0	0	0
k__Bacteria|p__Proteobacteria|c__Gammaproteobacteria|o__Enterobacterales|f__Morganellaceae|g__Proteus	0	0	0	0	0	0	0	0	0	0	0	0	0	0	0	0	0	0	0	0	0	0	0	0	0	0	0	0	0	0	0	0	0.007799839	0	0	0	0	0	0	0	0	0	0	0	0	0	0	0	0
k__Bacteria|p__Proteobacteria|c__Gammaproteobacteria|o__Enterobacterales|f__Morganellaceae|g__Proteus|s__Proteus_hauseri	0	0	0	0	0	0	0	0	0	0	0	0	0	0	0	0	0	0	0	0	0	0	0	0	0	0	0	0	0	0	0	0	0.005420914	0	0	0	0	0	0	0	0	0	0	0	0	0	0	0	0
k__Bacteria|p__Proteobacteria|c__Gammaproteobacteria|o__Enterobacterales|f__Morganellaceae|g__Proteus|s__Proteus_mirabilis	0	0	0	0	0	0	0	0	0	0	0	0	0	0	0	0	0	0	0	0	0	0	0	0	0	0	0	0	0	0	0	0	0	0	0	0	0	0	0	0	0	0	0	0	0	0	0	0	0
k__Bacteria|p__Proteobacteria|c__Gammaproteobacteria|o__Enterobacterales|f__Morganellaceae|g__Proteus|s__Proteus_vulgaris	0	0	0	0	0	0	0	0	0	0	0	0	0	0	0	0	0	0	0	0	0	0	0	0	0	0	0	0	0	0	0	0	0.002378926	0	0	0	0	0	0	0	0	0	0	0	0	0	0	0	0
k__Bacteria|p__Proteobacteria|c__Gammaproteobacteria|o__Enterobacterales|f__Morganellaceae|g__Providencia	0	0	0	0	0	0	0	0	0	0	0	0	0	0	0	0	0	0	0	0	0	0	0	0	0	0	0	0	0	0	0	0	0	0	0	0	0	0	0	0	0	0	0	0	0	0	0	0	0
k__Bacteria|p__Proteobacteria|c__Gammaproteobacteria|o__Enterobacterales|f__Morganellaceae|g__Providencia|s__Providencia_rettgeri	0	0	0	0	0	0	0	0	0	0	0	0	0	0	0	0	0	0	0	0	0	0	0	0	0	0	0	0	0	0	0	0	0	0	0	0	0	0	0	0	0	0	0	0	0	0	0	0	0
k__Bacteria|p__Proteobacteria|c__Gammaproteobacteria|o__Pasteurellales	0.0559833	0.305916614	0.041736168	0.00067997	0.044985898	0.037229765	0.403743217	0.092290273	0.104082985	0	0.001620668	0	0	0.074569507	0.022580105	0.002715433	0.057622441	0.054403839	0.000743452	0.003985085	0.000340424	0.057749265	0	0.101757017	0.001533621	0.015671959	0.155897521	0.037568197	0	0.53237771	0	0.352216357	0.067900613	0	0	0.039280049	0.113249431	0.002035269	0.065620955	0	0.102998659	0.001390676	0.223949676	0	0.269315323	1.265159986	0.476470607	0.012446431	0.031323789
k__Bacteria|p__Proteobacteria|c__Gammaproteobacteria|o__Pasteurellales|f__Pasteurellaceae	0.0559833	0.305916614	0.041736168	0.00067997	0.044985898	0.037229765	0.403743217	0.092290273	0.104082985	0	0.001620668	0	0	0.074569507	0.022580105	0.002715433	0.057622441	0.054403839	0.000743452	0.003985085	0.000340424	0.057749265	0	0.101757017	0.001533621	0.015671959	0.155897521	0.037568197	0	0.53237771	0	0.352216357	0.067900613	0	0	0.039280049	0.113249431	0.002035269	0.065620955	0	0.102998659	0.001390676	0.223949676	0	0.269315323	1.265159986	0.476470607	0.012446431	0.031323789
k__Bacteria|p__Proteobacteria|c__Gammaproteobacteria|o__Pasteurellales|f__Pasteurellaceae|g__Aggregatibacter	0	0	0	0	0	0	0	0	0	0	0	0	0	0	0	0	0	0	0	0	0	0	0	0	0	0	0.002747067	0	0	0	0	0	0	0	0	0	0	0	0	0	0	0	0	0	0	0	0	0	0
k__Bacteria|p__Proteobacteria|c__Gammaproteobacteria|o__Pasteurellales|f__Pasteurellaceae|g__Aggregatibacter|s__Aggregatibacter_segnis	0	0	0	0	0	0	0	0	0	0	0	0	0	0	0	0	0	0	0	0	0	0	0	0	0	0	0.002747067	0	0	0	0	0	0	0	0	0	0	0	0	0	0	0	0	0	0	0	0	0	0
k__Bacteria|p__Proteobacteria|c__Gammaproteobacteria|o__Pasteurellales|f__Pasteurellaceae|g__Haemophilus	0.0559833	0.305916614	0.041736168	0.00067997	0.044985898	0.037229765	0.403743217	0.092290273	0.104082985	0	0.001620668	0	0	0.074569507	0.022580105	0.002715433	0.057622441	0.054403839	0.000743452	0.003985085	0.000340424	0.057749265	0	0.101757017	0.001533621	0.015671959	0.153150454	0.037568197	0	0.53237771	0	0.352216357	0.067900613	0	0	0.039280049	0.113249431	0.002035269	0.065620955	0	0.102998659	0.001390676	0.223949676	0	0.269315323	1.265159986	0.476470607	0.012446431	0.031323789
k__Bacteria|p__Proteobacteria|c__Gammaproteobacteria|o__Pasteurellales|f__Pasteurellaceae|g__Haemophilus|s__Haemophilus_haemolyticus	0	0	0	0	0	0	0	0	0	0	0	0	0	0	0	0	0	0	0	0	0	0	0	0	0	0	0	0	0	0	0	0	0	0	0	0	0	0	0	0	0	0	0	0	0.000763336	0.002145721	0	0	0
k__Bacteria|p__Proteobacteria|c__Gammaproteobacteria|o__Pasteurellales|f__Pasteurellaceae|g__Haemophilus|s__Haemophilus_influenzae	0	0	0	0	0	0	0	0	0	0	0	0	0	0	0	0	0	0	0	0	0	0	0	0	0	0	0	0	0	0	0	0	0	0	0	0	0	0	0	0	0	0	0	0	0	0	0	0	0
k__Bacteria|p__Proteobacteria|c__Gammaproteobacteria|o__Pasteurellales|f__Pasteurellaceae|g__Haemophilus|s__Haemophilus_parahaemolyticus	0	0	0	0	0	0	0	0	0	0	0	0	0	0	0	0	0	0	0	0	0	0	0	0	0	0	0	0	0	0	0	0	0	0	0	0	0	0	0	0	0	0	0	0	0	0	0	0	0
k__Bacteria|p__Proteobacteria|c__Gammaproteobacteria|o__Pasteurellales|f__Pasteurellaceae|g__Haemophilus|s__Haemophilus_parainfluenzae	0.049316003	0.271810514	0.041736168	0.00067997	0.044985898	0.037229765	0.298946002	0.092290273	0.104082985	0	0.001620668	0	0	0.074569507	0.022580105	0.002715433	0.049453431	0.054403839	0.000743452	0.001895878	0	0.019524943	0	0.088093363	0.001533621	0.011858787	0.149366534	0.037568197	0	0.53237771	0	0.324347884	0.063492008	0	0	0.039280049	0.106701662	0.002035269	0.055695097	0	0.102998659	0.001390676	0.208439784	0	0.192587108	1.256115871	0.471268941	0.012446431	0.031323789
k__Bacteria|p__Proteobacteria|c__Gammaproteobacteria|o__Pasteurellales|f__Pasteurellaceae|g__Haemophilus|s__Haemophilus_paraphrohaemolyticus	0	0	0	0	0	0	0	0	0	0	0	0	0	0	0	0	0	0	0	0	0	0	0	0	0	0	0	0	0	0	0	0	0	0	0	0	0	0	0.000228181	0	0	0	0	0	0	0	0	0	0
k__Bacteria|p__Proteobacteria|c__Gammaproteobacteria|o__Pasteurellales|f__Pasteurellaceae|g__Haemophilus|s__Haemophilus_pittmaniae	0	0	0	0	0	0	0	0	0	0	0	0	0	0	0	0	0	0	0	0	0	0	0	0	0	0	0	0	0	0	0	0	0	0	0	0	0	0	0	0	0	0	0	0	0	0	0	0	0
k__Bacteria|p__Proteobacteria|c__Gammaproteobacteria|o__Pasteurellales|f__Pasteurellaceae|g__Haemophilus|s__Haemophilus_sp_CCUG_66565	0	0	0	0	0	0	0	0	0	0	0	0	0	0	0	0	0	0	0	0	0	0	0	0	0	0	0	0	0	0	0	0	0	0	0	0	0	0	0	0	0	0	0	0	0	0	0	0	0
k__Bacteria|p__Proteobacteria|c__Gammaproteobacteria|o__Pasteurellales|f__Pasteurellaceae|g__Haemophilus|s__Haemophilus_sp_HMSC061E01	0	0.028112136	0	0	0	0	0	0	0	0	0	0	0	0	0	0	0.00816901	0	0	0.000792028	0.000340424	0	0	0	0	0.003813172	0	0	0	0	0	0	0.004408605	0	0	0	0.006547769	0	0	0	0	0	0.015509892	0	0.075964879	0.006891709	0.005201667	0	0
k__Bacteria|p__Proteobacteria|c__Gammaproteobacteria|o__Pasteurellales|f__Pasteurellaceae|g__Haemophilus|s__Haemophilus_sp_HMSC073C03	0.006672535	0	0	0	0	0	0.103689791	0	0	0	0	0	0	0	0	0	0	0	0	0	0	0	0	0	0	0	0	0	0	0	0	0	0	0	0	0	0	0	0	0	0	0	0	0	0	0	0	0	0
k__Bacteria|p__Proteobacteria|c__Gammaproteobacteria|o__Pasteurellales|f__Pasteurellaceae|g__Haemophilus|s__Haemophilus_sp_HMSC71H05	0	0	0	0	0	0	0	0	0	0	0	0	0	0	0	0	0	0	0	0.00129718	0	0.038224322	0	0	0	0	0	0	0	0	0	0.027868473	0	0	0	0	0	0	0	0	0	0	0	0	0	0	0	0	0
k__Bacteria|p__Proteobacteria|c__Gammaproteobacteria|o__Pasteurellales|f__Pasteurellaceae|g__Haemophilus|s__Haemophilus_sputorum	0	0.005993963	0	0	0	0	0.001100138	0	0	0	0	0	0	0	0	0	0	0	0	0	0	0	0	0.013663654	0	0	0.00378392	0	0	0	0	0	0	0	0	0	0	0	0.00969134	0	0	0	0	0	0	0	0	0	0
k__Bacteria|p__Proteobacteria|c__Gammaproteobacteria|o__Pseudomonadales	0	0	0	0	0	0	0	0.003475366	0	0.000860944	0	0	0	0	0	0.002011011	0.000463778	0	0	0	0	0	0	0	0	0	0	0	0	0	0	0	0	0.019074212	0	0	0	0	0	0	0	0	0	0.005808855	0	0	0	0	0.000343722
k__Bacteria|p__Proteobacteria|c__Gammaproteobacteria|o__Pseudomonadales|f__Moraxellaceae	0	0	0	0	0	0	0	0.003475366	0	0.000860944	0	0	0	0	0	0.002011011	0.000463778	0	0	0	0	0	0	0	0	0	0	0	0	0	0	0	0	0.019074212	0	0	0	0	0	0	0	0	0	0.005808855	0	0	0	0	0.000343722
k__Bacteria|p__Proteobacteria|c__Gammaproteobacteria|o__Pseudomonadales|f__Moraxellaceae|g__Acinetobacter	0	0	0	0	0	0	0	0.003475366	0	0.000860944	0	0	0	0	0	0.002011011	0.000463778	0	0	0	0	0	0	0	0	0	0	0	0	0	0	0	0	0.001024663	0	0	0	0	0	0	0	0	0	0.005808855	0	0	0	0	0.000343722
k__Bacteria|p__Proteobacteria|c__Gammaproteobacteria|o__Pseudomonadales|f__Moraxellaceae|g__Acinetobacter|s__Acinetobacter_bereziniae	0	0	0	0	0	0	0	0	0	0	0	0	0	0	0	0	0.000463778	0	0	0	0	0	0	0	0	0	0	0	0	0	0	0	0	0	0	0	0	0	0	0	0	0	0	0	0	0	0	0	0
k__Bacteria|p__Proteobacteria|c__Gammaproteobacteria|o__Pseudomonadales|f__Moraxellaceae|g__Acinetobacter|s__Acinetobacter_johnsonii	0	0	0	0	0	0	0	0	0	0.000860944	0	0	0	0	0	0.002011011	0	0	0	0	0	0	0	0	0	0	0	0	0	0	0	0	0	0	0	0	0	0	0	0	0	0	0	0	0	0	0	0	0.000343722
k__Bacteria|p__Proteobacteria|c__Gammaproteobacteria|o__Pseudomonadales|f__Moraxellaceae|g__Acinetobacter|s__Acinetobacter_junii	0	0	0	0	0	0	0	0.003475366	0	0	0	0	0	0	0	0	0	0	0	0	0	0	0	0	0	0	0	0	0	0	0	0	0	0	0	0	0	0	0	0	0	0	0	0	0	0	0	0	0
k__Bacteria|p__Proteobacteria|c__Gammaproteobacteria|o__Pseudomonadales|f__Moraxellaceae|g__Acinetobacter|s__Acinetobacter_lwoffii	0	0	0	0	0	0	0	0	0	0	0	0	0	0	0	0	0	0	0	0	0	0	0	0	0	0	0	0	0	0	0	0	0	0.001024663	0	0	0	0	0	0	0	0	0	0.005453694	0	0	0	0	0
k__Bacteria|p__Proteobacteria|c__Gammaproteobacteria|o__Pseudomonadales|f__Moraxellaceae|g__Acinetobacter|s__Acinetobacter_sp_CIP_64_7	0	0	0	0	0	0	0	0	0	0	0	0	0	0	0	0	0	0	0	0	0	0	0	0	0	0	0	0	0	0	0	0	0	0	0	0	0	0	0	0	0	0	0	0.000110495	0	0	0	0	0
k__Bacteria|p__Proteobacteria|c__Gammaproteobacteria|o__Pseudomonadales|f__Moraxellaceae|g__Acinetobacter|s__Acinetobacter_sp_CIP_A162	0	0	0	0	0	0	0	0	0	0	0	0	0	0	0	0	0	0	0	0	0	0	0	0	0	0	0	0	0	0	0	0	0	0	0	0	0	0	0	0	0	0	0	0.000252559	0	0	0	0	0
k__Bacteria|p__Proteobacteria|c__Gammaproteobacteria|o__Pseudomonadales|f__Moraxellaceae|g__Moraxella	0	0	0	0	0	0	0	0	0	0	0	0	0	0	0	0	0	0	0	0	0	0	0	0	0	0	0	0	0	0	0	0	0	0.018049549	0	0	0	0	0	0	0	0	0	0	0	0	0	0	0
k__Bacteria|p__Proteobacteria|c__Gammaproteobacteria|o__Pseudomonadales|f__Moraxellaceae|g__Moraxella|s__Moraxella_osloensis	0	0	0	0	0	0	0	0	0	0	0	0	0	0	0	0	0	0	0	0	0	0	0	0	0	0	0	0	0	0	0	0	0	0.018049549	0	0	0	0	0	0	0	0	0	0	0	0	0	0	0
k__Bacteria|p__Proteobacteria|c__Gammaproteobacteria|o__Pseudomonadales|f__Pseudomonadaceae	0	0	0	0	0	0	0	0	0	0	0	0	0	0	0	0	0	0	0	0	0	0	0	0	0	0	0	0	0	0	0	0	0	0	0	0	0	0	0	0	0	0	0	0	0	0	0	0	0
k__Bacteria|p__Proteobacteria|c__Gammaproteobacteria|o__Pseudomonadales|f__Pseudomonadaceae|g__Pseudomonas	0	0	0	0	0	0	0	0	0	0	0	0	0	0	0	0	0	0	0	0	0	0	0	0	0	0	0	0	0	0	0	0	0	0	0	0	0	0	0	0	0	0	0	0	0	0	0	0	0
k__Bacteria|p__Proteobacteria|c__Gammaproteobacteria|o__Pseudomonadales|f__Pseudomonadaceae|g__Pseudomonas|s__Pseudomonas_aeruginosa	0	0	0	0	0	0	0	0	0	0	0	0	0	0	0	0	0	0	0	0	0	0	0	0	0	0	0	0	0	0	0	0	0	0	0	0	0	0	0	0	0	0	0	0	0	0	0	0	0
k__Bacteria|p__Proteobacteria|c__Gammaproteobacteria|o__Pseudomonadales|f__Pseudomonadaceae|g__Pseudomonas|s__Pseudomonas_alcaliphila	0	0	0	0	0	0	0	0	0	0	0	0	0	0	0	0	0	0	0	0	0	0	0	0	0	0	0	0	0	0	0	0	0	0	0	0	0	0	0	0	0	0	0	0	0	0	0	0	0
k__Bacteria|p__Proteobacteria|c__Gammaproteobacteria|o__Pseudomonadales|f__Pseudomonadaceae|g__Pseudomonas|s__Pseudomonas_putida	0	0	0	0	0	0	0	0	0	0	0	0	0	0	0	0	0	0	0	0	0	0	0	0	0	0	0	0	0	0	0	0	0	0	0	0	0	0	0	0	0	0	0	0	0	0	0	0	0
k__Bacteria|p__Proteobacteria|c__Gammaproteobacteria|o__Xanthomonadales	0	0	0	0	0	0	0	0	0	0	0	0	0	0	0	0	0	0	0	0	0	0	0	0	0	0	0	0	0	0	0	0	0	0	0	0	0	0	0	0	0	0	0	0	0	0	0	0	0
k__Bacteria|p__Proteobacteria|c__Gammaproteobacteria|o__Xanthomonadales|f__Xanthomonadaceae	0	0	0	0	0	0	0	0	0	0	0	0	0	0	0	0	0	0	0	0	0	0	0	0	0	0	0	0	0	0	0	0	0	0	0	0	0	0	0	0	0	0	0	0	0	0	0	0	0
k__Bacteria|p__Proteobacteria|c__Gammaproteobacteria|o__Xanthomonadales|f__Xanthomonadaceae|g__Stenotrophomonas	0	0	0	0	0	0	0	0	0	0	0	0	0	0	0	0	0	0	0	0	0	0	0	0	0	0	0	0	0	0	0	0	0	0	0	0	0	0	0	0	0	0	0	0	0	0	0	0	0
k__Bacteria|p__Proteobacteria|c__Gammaproteobacteria|o__Xanthomonadales|f__Xanthomonadaceae|g__Stenotrophomonas|s__Stenotrophomonas_maltophilia	0	0	0	0	0	0	0	0	0	0	0	0	0	0	0	0	0	0	0	0	0	0	0	0	0	0	0	0	0	0	0	0	0	0	0	0	0	0	0	0	0	0	0	0	0	0	0	0	0
k__Bacteria|p__Proteobacteria|c__Gammaproteobacteria|o__Xanthomonadales|f__Xanthomonadaceae|g__Xanthomonadaceae_unclassified	0	0	0	0	0	0	0	0	0	0	0	0	0	0	0	0	0	0	0	0	0	0	0	0	0	0	0	0	0	0	0	0	0	0	0	0	0	0	0	0	0	0	0	0	0	0	0	0	0
k__Bacteria|p__Proteobacteria|c__Gammaproteobacteria|o__Xanthomonadales|f__Xanthomonadaceae|g__Xanthomonadaceae_unclassified|s__Pseudomonas_geniculata	0	0	0	0	0	0	0	0	0	0	0	0	0	0	0	0	0	0	0	0	0	0	0	0	0	0	0	0	0	0	0	0	0	0	0	0	0	0	0	0	0	0	0	0	0	0	0	0	0
k__Bacteria|p__Proteobacteria|c__Proteobacteria_unclassified	0.001120818	0.165181951	0	0	0.085576241	0	0.785673109	0.011538215	0.276965326	1.230872238	0.001145435	0	0.040061924	0	0	0	0	0	0	0.012454171	0.012878311	0.005154746	1.99650859	0	0.038042197	0.002206697	0.249291827	0.021626413	0.159358846	0	0.007749465	0.640839881	0	0	0	0.002092441	0.666065896	0	0	0	0.020513671	0.007308201	0.015764458	0.783982331	0	0	0	0	0.067065253
k__Bacteria|p__Proteobacteria|c__Proteobacteria_unclassified|o__Proteobacteria_unclassified	0.001120818	0.165181951	0	0	0.085576241	0	0.785673109	0.011538215	0.276965326	1.230872238	0.001145435	0	0.040061924	0	0	0	0	0	0	0.012454171	0.012878311	0.005154746	1.99650859	0	0.038042197	0.002206697	0.249291827	0.021626413	0.159358846	0	0.007749465	0.640839881	0	0	0	0.002092441	0.666065896	0	0	0	0.020513671	0.007308201	0.015764458	0.783982331	0	0	0	0	0.067065253
k__Bacteria|p__Proteobacteria|c__Proteobacteria_unclassified|o__Proteobacteria_unclassified|f__Proteobacteria_unclassified	0.001120818	0.165181951	0	0	0.085576241	0	0.785673109	0.011538215	0.276965326	1.230872238	0.001145435	0	0.040061924	0	0	0	0	0	0	0.012454171	0.012878311	0.005154746	1.99650859	0	0.038042197	0.002206697	0.249291827	0.021626413	0.159358846	0	0.007749465	0.640839881	0	0	0	0.002092441	0.666065896	0	0	0	0.020513671	0.007308201	0.015764458	0.783982331	0	0	0	0	0.067065253
k__Bacteria|p__Proteobacteria|c__Proteobacteria_unclassified|o__Proteobacteria_unclassified|f__Proteobacteria_unclassified|g__Proteobacteria_unclassified	0.001120818	0.165181951	0	0	0.085576241	0	0.785673109	0.011538215	0.276965326	1.230872238	0.001145435	0	0.040061924	0	0	0	0	0	0	0.012454171	0.012878311	0.005154746	1.99650859	0	0.038042197	0.002206697	0.249291827	0.021626413	0.159358846	0	0.007749465	0.640839881	0	0	0	0.002092441	0.666065896	0	0	0	0.020513671	0.007308201	0.015764458	0.783982331	0	0	0	0	0.067065253
k__Bacteria|p__Proteobacteria|c__Proteobacteria_unclassified|o__Proteobacteria_unclassified|f__Proteobacteria_unclassified|g__Proteobacteria_unclassified|s__Proteobacteria_bacterium_CAG_139	0.001120818	0.165181951	0	0	0.085576241	0	0.785673109	0.011538215	0.276965326	1.230872238	0.001145435	0	0.040061924	0	0	0	0	0	0	0.012454171	0.012878311	0.005154746	1.99650859	0	0.038042197	0.002206697	0.249291827	0.021626413	0.159358846	0	0.007749465	0.640839881	0	0	0	0.002092441	0.666065896	0	0	0	0.020513671	0.007308201	0.015764458	0.783982331	0	0	0	0	0.067065253
k__Bacteria|p__Synergistetes	0	0.00448986	0	0.000161432	0.070569914	0.016855378	0	0	0	0.015002877	0	0	0.000504982	0.078727137	0	0	0	0	0	0	0	0	0	0.009357149	0	0	0	0	0	0	0	0	0.004175774	0	0	0	0	0	0.003473417	0.001171446	0	0	0	0	0	0	0	0	0
k__Bacteria|p__Synergistetes|c__Synergistia	0	0.00448986	0	0.000161432	0.070569914	0.016855378	0	0	0	0.015002877	0	0	0.000504982	0.078727137	0	0	0	0	0	0	0	0	0	0.009357149	0	0	0	0	0	0	0	0	0.004175774	0	0	0	0	0	0.003473417	0.001171446	0	0	0	0	0	0	0	0	0
k__Bacteria|p__Synergistetes|c__Synergistia|o__Synergistales	0	0.00448986	0	0.000161432	0.070569914	0.016855378	0	0	0	0.015002877	0	0	0.000504982	0.078727137	0	0	0	0	0	0	0	0	0	0.009357149	0	0	0	0	0	0	0	0	0.004175774	0	0	0	0	0	0.003473417	0.001171446	0	0	0	0	0	0	0	0	0
k__Bacteria|p__Synergistetes|c__Synergistia|o__Synergistales|f__Synergistaceae	0	0.00448986	0	0.000161432	0.070569914	0.016855378	0	0	0	0.015002877	0	0	0.000504982	0.078727137	0	0	0	0	0	0	0	0	0	0.009357149	0	0	0	0	0	0	0	0	0.004175774	0	0	0	0	0	0.003473417	0.001171446	0	0	0	0	0	0	0	0	0
k__Bacteria|p__Synergistetes|c__Synergistia|o__Synergistales|f__Synergistaceae|g__Cloacibacillus	0	0	0	0	0	0.016855378	0	0	0	0	0	0	0	0	0	0	0	0	0	0	0	0	0	0	0	0	0	0	0	0	0	0	0	0	0	0	0	0	0	0	0	0	0	0	0	0	0	0	0
k__Bacteria|p__Synergistetes|c__Synergistia|o__Synergistales|f__Synergistaceae|g__Cloacibacillus|s__Cloacibacillus_porcorum	0	0	0	0	0	0.016855378	0	0	0	0	0	0	0	0	0	0	0	0	0	0	0	0	0	0	0	0	0	0	0	0	0	0	0	0	0	0	0	0	0	0	0	0	0	0	0	0	0	0	0
k__Bacteria|p__Synergistetes|c__Synergistia|o__Synergistales|f__Synergistaceae|g__Pyramidobacter	0	0.00448986	0	0.000161432	0.070569914	0	0	0	0	0	0	0	0.000504982	0.078727137	0	0	0	0	0	0	0	0	0	0.009357149	0	0	0	0	0	0	0	0	0.004175774	0	0	0	0	0	0	0	0	0	0	0	0	0	0	0	0
k__Bacteria|p__Synergistetes|c__Synergistia|o__Synergistales|f__Synergistaceae|g__Pyramidobacter|s__Pyramidobacter_piscolens	0	0.001071954	0	0.000102729	0.03636494	0	0	0	0	0	0	0	0	0.034472418	0	0	0	0	0	0	0	0	0	0.002406576	0	0	0	0	0	0	0	0	0.001781664	0	0	0	0	0	0	0	0	0	0	0	0	0	0	0	0
k__Bacteria|p__Synergistetes|c__Synergistia|o__Synergistales|f__Synergistaceae|g__Pyramidobacter|s__Pyramidobacter_sp_C12_8	0	0.003417906	0	5.87E-05	0.034204974	0	0	0	0	0	0	0	0.000504982	0.044260807	0	0	0	0	0	0	0	0	0	0.006950573	0	0	0	0	0	0	0	0	0.00239411	0	0	0	0	0	0	0	0	0	0	0	0	0	0	0	0
k__Bacteria|p__Synergistetes|c__Synergistia|o__Synergistales|f__Synergistaceae|g__Synergistes	0	0	0	0	0	0	0	0	0	0.015002877	0	0	0	0	0	0	0	0	0	0	0	0	0	0	0	0	0	0	0	0	0	0	0	0	0	0	0	0	0.003473417	0.001171446	0	0	0	0	0	0	0	0	0
k__Bacteria|p__Synergistetes|c__Synergistia|o__Synergistales|f__Synergistaceae|g__Synergistes|s__Synergistes_sp_3_1_syn1	0	0	0	0	0	0	0	0	0	0.015002877	0	0	0	0	0	0	0	0	0	0	0	0	0	0	0	0	0	0	0	0	0	0	0	0	0	0	0	0	0.003473417	0.001171446	0	0	0	0	0	0	0	0	0
k__Bacteria|p__Verrucomicrobia	0.084134693	1.124721164	0	0	0.147444848	0	0.035204403	0.005529693	0.003213611	0.002657695	6.703687473	0.328283121	0.042382112	3.157808593	0.010199211	0.002959709	0.004051959	0.053082964	3.607262918	2.357536548	0.000167001	0.003181445	3.516138762	0.858704459	0.050138693	0.002608315	0.973540152	12.1880328	0	0.003982912	0.00435048	0.026274152	0.003988497	4.56298271	0.002838818	0.007428449	0.007684024	0.004413627	0.029023313	0.021220363	0.49768733	20.33626921	0.00427174	0.001239117	0.002374105	0.664578645	2.063301845	10.71792766	0.002997707
k__Bacteria|p__Verrucomicrobia|c__Opitutae	0	0	0	0	0	0	0	0	0	0	0	0	0	0	0	0	0	0	0	0	0	0	0	0	0	0	0	0	0	0	0	0	0	0	0	0	0	0	0	0	0	0.003136174	0	0	0	0	0	0	0
k__Bacteria|p__Verrucomicrobia|c__Opitutae|o__Puniceicoccales	0	0	0	0	0	0	0	0	0	0	0	0	0	0	0	0	0	0	0	0	0	0	0	0	0	0	0	0	0	0	0	0	0	0	0	0	0	0	0	0	0	0.003136174	0	0	0	0	0	0	0
k__Bacteria|p__Verrucomicrobia|c__Opitutae|o__Puniceicoccales|f__Puniceicoccaceae	0	0	0	0	0	0	0	0	0	0	0	0	0	0	0	0	0	0	0	0	0	0	0	0	0	0	0	0	0	0	0	0	0	0	0	0	0	0	0	0	0	0.003136174	0	0	0	0	0	0	0
k__Bacteria|p__Verrucomicrobia|c__Opitutae|o__Puniceicoccales|f__Puniceicoccaceae|g__Puniceicoccaceae_unclassified	0	0	0	0	0	0	0	0	0	0	0	0	0	0	0	0	0	0	0	0	0	0	0	0	0	0	0	0	0	0	0	0	0	0	0	0	0	0	0	0	0	0.003136174	0	0	0	0	0	0	0
k__Bacteria|p__Verrucomicrobia|c__Opitutae|o__Puniceicoccales|f__Puniceicoccaceae|g__Puniceicoccaceae_unclassified|s__Puniceicoccaceae_bacterium	0	0	0	0	0	0	0	0	0	0	0	0	0	0	0	0	0	0	0	0	0	0	0	0	0	0	0	0	0	0	0	0	0	0	0	0	0	0	0	0	0	0.003136174	0	0	0	0	0	0	0
k__Bacteria|p__Verrucomicrobia|c__Verrucomicrobiae	0.084134693	1.124721164	0	0	0.147444848	0	0.035204403	0.005529693	0.003213611	0.002657695	6.703687473	0.328283121	0.042382112	3.157808593	0.010199211	0.002959709	0.004051959	0.053082964	3.607262918	2.357536548	0.000167001	0.003181445	3.516138762	0.858704459	0.050138693	0.002608315	0.973540152	12.1880328	0	0.003982912	0.00435048	0.026274152	0.003988497	4.56298271	0.002838818	0.007428449	0.007684024	0.004413627	0.029023313	0.021220363	0.49768733	20.33313303	0.00427174	0.001239117	0.002374105	0.664578645	2.063301845	10.71792766	0.002997707
k__Bacteria|p__Verrucomicrobia|c__Verrucomicrobiae|o__Verrucomicrobiales	0.084134693	1.124721164	0	0	0.147444848	0	0.035204403	0.005529693	0.003213611	0.002657695	6.703687473	0.328283121	0.042382112	3.157808593	0.010199211	0.002959709	0.004051959	0.053082964	3.607262918	2.357536548	0.000167001	0.003181445	3.516138762	0.858704459	0.050138693	0.002608315	0.973540152	12.1880328	0	0.003982912	0.00435048	0.026274152	0.003988497	4.56298271	0.002838818	0.007428449	0.007684024	0.004413627	0.029023313	0.021220363	0.49768733	20.33313303	0.00427174	0.001239117	0.002374105	0.664578645	2.063301845	10.71792766	0.002997707
k__Bacteria|p__Verrucomicrobia|c__Verrucomicrobiae|o__Verrucomicrobiales|f__Akkermansiaceae	0.084134693	1.124721164	0	0	0.147444848	0	0.035204403	0.005529693	0.003213611	0.002657695	6.703687473	0.328283121	0.042382112	3.157808593	0.010199211	0.002959709	0.004051959	0.053082964	3.607262918	2.357536548	0.000167001	0.003181445	3.516138762	0.858704459	0.050138693	0.002608315	0.973540152	12.1880328	0	0.003982912	0.00435048	0.026274152	0.003988497	4.56298271	0.002838818	0.007428449	0.007684024	0.004413627	0.029023313	0.021220363	0.49768733	20.33313303	0.00427174	0.001239117	0.002374105	0.664578645	2.063301845	10.71792766	0.002997707
k__Bacteria|p__Verrucomicrobia|c__Verrucomicrobiae|o__Verrucomicrobiales|f__Akkermansiaceae|g__Akkermansia	0.084134693	1.124721164	0	0	0.147444848	0	0.035204403	0.005529693	0.003213611	0.002657695	6.703687473	0.328283121	0.042382112	3.157808593	0.010199211	0.002959709	0.004051959	0.053082964	3.607262918	2.357536548	0.000167001	0.003181445	3.516138762	0.858704459	0.050138693	0.002608315	0.973540152	12.1880328	0	0.003982912	0.00435048	0.026274152	0.003988497	4.56298271	0.002838818	0.007428449	0.007684024	0.004413627	0.029023313	0.021220363	0.49768733	20.33313303	0.00427174	0.001239117	0.002374105	0.664578645	2.063301845	10.71792766	0.002997707
k__Bacteria|p__Verrucomicrobia|c__Verrucomicrobiae|o__Verrucomicrobiales|f__Akkermansiaceae|g__Akkermansia|s__Akkermansia_muciniphila	0.084134693	1.124721164	0	0	0.147444848	0	0.035204403	0.005529693	0.003213611	0.002657695	6.703687473	0.328283121	0.042382112	3.157808593	0.010199211	0.002959709	0.004051959	0.053082964	3.607262918	2.328094313	0.000167001	0.003181445	3.327519001	0.015954124	0.050138693	0.002608315	0.936177662	12.181951	0	0.003982912	0.00435048	0.026274152	0.003988497	4.31311975	0.002838818	0.007428449	0.007684024	0.004413627	0.029023313	0.021220363	0.49768733	20.33313303	0.00427174	0.001239117	0.002374105	0.664578645	1.992420672	10.28196898	0.002997707
k__Bacteria|p__Verrucomicrobia|c__Verrucomicrobiae|o__Verrucomicrobiales|f__Akkermansiaceae|g__Akkermansia|s__Akkermansia_sp_KLE1797	0	0	0	0	0	0	0	0	0	0	0	0	0	0	0	0	0	0	0	0.029442234	0	0	0.188626787	0.842745058	0	0	0.037356531	0.006081808	0	0	0	0	0	0.249866646	0	0	0	0	0	0	0	0	0	0	0	0	0.070875966	0.435958683	0
k__Eukaryota	0	0	0	0	0	0	0	0	0	0	0	0	0	0	0	0	0	0	0	0	0	0	0	0	0	0	0	0	0	0	0	0	0	0	0	0.000952656	0	0	0	0	0	0	0	0	0	0.009779408	0	0	0
k__Eukaryota|p__Ascomycota	0	0	0	0	0	0	0	0	0	0	0	0	0	0	0	0	0	0	0	0	0	0	0	0	0	0	0	0	0	0	0	0	0	0	0	0.000952656	0	0	0	0	0	0	0	0	0	0.009779408	0	0	0
k__Eukaryota|p__Ascomycota|c__Saccharomycetes	0	0	0	0	0	0	0	0	0	0	0	0	0	0	0	0	0	0	0	0	0	0	0	0	0	0	0	0	0	0	0	0	0	0	0	0.000952656	0	0	0	0	0	0	0	0	0	0.009779408	0	0	0
k__Eukaryota|p__Ascomycota|c__Saccharomycetes|o__Saccharomycetales	0	0	0	0	0	0	0	0	0	0	0	0	0	0	0	0	0	0	0	0	0	0	0	0	0	0	0	0	0	0	0	0	0	0	0	0.000952656	0	0	0	0	0	0	0	0	0	0.009779408	0	0	0
k__Eukaryota|p__Ascomycota|c__Saccharomycetes|o__Saccharomycetales|f__Debaryomycetaceae	0	0	0	0	0	0	0	0	0	0	0	0	0	0	0	0	0	0	0	0	0	0	0	0	0	0	0	0	0	0	0	0	0	0	0	0	0	0	0	0	0	0	0	0	0	0	0	0	0
k__Eukaryota|p__Ascomycota|c__Saccharomycetes|o__Saccharomycetales|f__Debaryomycetaceae|g__Candida	0	0	0	0	0	0	0	0	0	0	0	0	0	0	0	0	0	0	0	0	0	0	0	0	0	0	0	0	0	0	0	0	0	0	0	0	0	0	0	0	0	0	0	0	0	0	0	0	0
k__Eukaryota|p__Ascomycota|c__Saccharomycetes|o__Saccharomycetales|f__Debaryomycetaceae|g__Candida|s__Candida_albicans	0	0	0	0	0	0	0	0	0	0	0	0	0	0	0	0	0	0	0	0	0	0	0	0	0	0	0	0	0	0	0	0	0	0	0	0	0	0	0	0	0	0	0	0	0	0	0	0	0
k__Eukaryota|p__Ascomycota|c__Saccharomycetes|o__Saccharomycetales|f__Saccharomycetaceae	0	0	0	0	0	0	0	0	0	0	0	0	0	0	0	0	0	0	0	0	0	0	0	0	0	0	0	0	0	0	0	0	0	0	0	0.000952656	0	0	0	0	0	0	0	0	0	0.009779408	0	0	0
k__Eukaryota|p__Ascomycota|c__Saccharomycetes|o__Saccharomycetales|f__Saccharomycetaceae|g__Saccharomyces	0	0	0	0	0	0	0	0	0	0	0	0	0	0	0	0	0	0	0	0	0	0	0	0	0	0	0	0	0	0	0	0	0	0	0	0.000952656	0	0	0	0	0	0	0	0	0	0.009779408	0	0	0
k__Eukaryota|p__Ascomycota|c__Saccharomycetes|o__Saccharomycetales|f__Saccharomycetaceae|g__Saccharomyces|s__Saccharomyces_cerevisiae	0	0	0	0	0	0	0	0	0	0	0	0	0	0	0	0	0	0	0	0	0	0	0	0	0	0	0	0	0	0	0	0	0	0	0	0.000952656	0	0	0	0	0	0	0	0	0	0.009779408	0	0	0
k__Eukaryota|p__Eukaryota_unclassified	0	0	0	0	0	0	0	0	0	0	0	0	0	0	0	0	0	0	0	0	0	0	0	0	0	0	0	0	0	0	0	0	0	0	0	0	0	0	0	0	0	0	0	0	0	0	0	0	0
k__Eukaryota|p__Eukaryota_unclassified|c__Eukaryota_unclassified	0	0	0	0	0	0	0	0	0	0	0	0	0	0	0	0	0	0	0	0	0	0	0	0	0	0	0	0	0	0	0	0	0	0	0	0	0	0	0	0	0	0	0	0	0	0	0	0	0
k__Eukaryota|p__Eukaryota_unclassified|c__Eukaryota_unclassified|o__Eukaryota_unclassified	0	0	0	0	0	0	0	0	0	0	0	0	0	0	0	0	0	0	0	0	0	0	0	0	0	0	0	0	0	0	0	0	0	0	0	0	0	0	0	0	0	0	0	0	0	0	0	0	0
k__Eukaryota|p__Eukaryota_unclassified|c__Eukaryota_unclassified|o__Eukaryota_unclassified|f__Eukaryota_unclassified	0	0	0	0	0	0	0	0	0	0	0	0	0	0	0	0	0	0	0	0	0	0	0	0	0	0	0	0	0	0	0	0	0	0	0	0	0	0	0	0	0	0	0	0	0	0	0	0	0
k__Eukaryota|p__Eukaryota_unclassified|c__Eukaryota_unclassified|o__Eukaryota_unclassified|f__Eukaryota_unclassified|g__Blastocystis	0	0	0	0	0	0	0	0	0	0	0	0	0	0	0	0	0	0	0	0	0	0	0	0	0	0	0	0	0	0	0	0	0	0	0	0	0	0	0	0	0	0	0	0	0	0	0	0	0
k__Eukaryota|p__Eukaryota_unclassified|c__Eukaryota_unclassified|o__Eukaryota_unclassified|f__Eukaryota_unclassified|g__Blastocystis|s__Blastocystis_sp_subtype_1	0	0	0	0	0	0	0	0	0	0	0	0	0	0	0	0	0	0	0	0	0	0	0	0	0	0	0	0	0	0	0	0	0	0	0	0	0	0	0	0	0	0	0	0	0	0	0	0	0
[truncated: 75 more columns]
