# Supplementary material for: Gut Microbiota Analysis and In Silico Biomarker Detection of Children with Autism Spectrum Disorder across Cohorts
Source: Microorganisms. 2023 Jan 22;11(2):291. doi: 10.3390/microorganisms11020291 (PMC9958793; doi:10.3390/microorganisms11020291)
Supplement: Supplementary file 1 [file microorganisms-11-00291-s001.zip › Supplementary Data S10.xlsx]

## Sheet: Sheet1
Moscow
seed	features			features appeared in three models at least	appeared times
44	s__Actinomyces_odontolyticus	0
77	s__Actinomyces_odontolyticus	0		s__Actinomyces_odontolyticus	3
87	s__Actinomyces_odontolyticus	0		s__Anaeromassilibacillus_sp_An250	3
77	s__Actinomyces_sp_ICM47	0		s__Bacteroides_caccae	3
44	s__Actinomyces_sp_S6_Spd3	0		s__Bacteroides_stercoris	3
77	s__Actinomyces_sp_S6_Spd3	0		s__Bacteroides_uniformis	3
61	s__Agathobaculum_butyriciproducens	0		s__Barnesiella_intestinihominis	4
99	s__Alistipes_indistinctus	1		s__Blautia_sp_CAG_257	4
44	s__Alistipes_sp_CAG_157	0		s__Blautia_sp_CAG_52	4
87	s__Alistipes_sp_CAG_157	0		s__Blautia_wexlerae	3
61	s__Alistipes_sp_CAG_29	0		s__Burkholderiales_bacterium_1_1_47	3
77	s__Alistipes_sp_HGB5	0		s__Coprobacillus_sp_8_1_38FAA	3
77	s__Anaeromassilibacillus_sp_An250	0		s__Coprobacter_fastidiosus	5
87	s__Anaeromassilibacillus_sp_An250	0		s__Coprococcus_comes	3
99	s__Anaeromassilibacillus_sp_An250	1		s__Dorea_sp_CAG_105	3
87	s__Anaerotruncus_colihominis	0		s__Eubacterium_rectale	4
61	s__Bacteroides_caccae	0		s__Eubacterium_siraeum	4
77	s__Bacteroides_caccae	0		s__Eubacterium_siraeum_CAG_80	3
99	s__Bacteroides_caccae	1		s__Eubacterium_sp_CAG_115	4
44	s__Bacteroides_cellulosilyticus	0		s__Eubacterium_sp_CAG_156	3
99	s__Bacteroides_cellulosilyticus	1		s__Eubacterium_sp_CAG_248	3
99	s__Bacteroides_clarus	1		s__Eubacterium_sp_CAG_86	3
99	s__Bacteroides_eggerthii	1		s__Eubacterium_ventriosum	4
44	s__Bacteroides_fragilis	0		s__Firmicutes_bacterium_AM55_24TS	3
77	s__Bacteroides_intestinalis	0		s__Firmicutes_bacterium_CAG_145	3
99	s__Bacteroides_intestinalis	1		s__Fusobacterium_nucleatum	3
99	s__Bacteroides_plebeius	1		s__Haemophilus_parainfluenzae	3
44	s__Bacteroides_stercoris	0		s__Lawsonibacter_asaccharolyticus	4
77	s__Bacteroides_stercoris	0		s__Parabacteroides_distasonis	3
99	s__Bacteroides_stercoris	1		s__Parabacteroides_merdae	3
61	s__Bacteroides_uniformis	0		s__Paraprevotella_clara	3
77	s__Bacteroides_uniformis	0		s__Paraprevotella_clara_CAG_116	4
99	s__Bacteroides_uniformis	1		s__Paraprevotella_xylaniphila	3
44	s__Barnesiella_intestinihominis	0		s__Parasutterella_excrementihominis	3
77	s__Barnesiella_intestinihominis	0		s__Prevotella_copri	5
87	s__Barnesiella_intestinihominis	0		s__Proteobacteria_bacterium_CAG_139	5
99	s__Barnesiella_intestinihominis	1		s__Roseburia_hominis	3
87	s__Bifidobacterium_bifidum	0		s__Rothia_mucilaginosa	3
99	s__Bifidobacterium_breve	1		s__Ruminococcus_sp_CAG_177	3
77	s__Bifidobacterium_longum	0		s__Streptococcus_parasanguinis	5
99	s__Bifidobacterium_longum	1		s__Streptococcus_salivarius	5
87	s__Bilophila_wadsworthia	0		s__Streptococcus_sanguinis	5
44	s__Blautia_coccoides	0		s__Streptococcus_sp_A12	4
44	s__Blautia_sp_CAG_257	0		s__Streptococcus_thermophilus	4
77	s__Blautia_sp_CAG_257	0		s__Tannerella_sp_6_1_58FAA_CT1	5
87	s__Blautia_sp_CAG_257	0		s__Turicibacter_sanguinis	3
99	s__Blautia_sp_CAG_257	1		s__Veillonella_sp_CAG_933	4
44	s__Blautia_sp_CAG_52	0
61	s__Blautia_sp_CAG_52	0
87	s__Blautia_sp_CAG_52	0
99	s__Blautia_sp_CAG_52	1
44	s__Blautia_wexlerae	0
61	s__Blautia_wexlerae	0
77	s__Blautia_wexlerae	0
44	s__Burkholderiales_bacterium_1_1_47	0
77	s__Burkholderiales_bacterium_1_1_47	0
87	s__Burkholderiales_bacterium_1_1_47	0
44	s__butyrate_producing_bacterium_SS3_4	0
44	s__Catenibacterium_mitsuokai	0
87	s__Clostridium_asparagiforme	0
99	s__Clostridium_asparagiforme	1
44	s__Clostridium_bolteae	0
87	s__Clostridium_citroniae	0
61	s__Clostridium_disporicum	0
99	s__Clostridium_innocuum	1
61	s__Clostridium_leptum	0
77	s__Clostridium_leptum	0
61	s__Clostridium_saccharolyticum	0
77	s__Clostridium_sp_CAG_127	0
87	s__Clostridium_sp_CAG_217	0
44	s__Clostridium_sp_CAG_43	0
87	s__Clostridium_sp_CAG_43	0
99	s__Clostridium_sp_CAG_58	1
44	s__Clostridium_sp_CAG_62	0
99	s__Clostridium_sp_CAG_62	1
77	s__Clostridium_sp_CAG_7	0
44	s__Coprobacillus_sp_8_1_38FAA	0
77	s__Coprobacillus_sp_8_1_38FAA	0
99	s__Coprobacillus_sp_8_1_38FAA	1
44	s__Coprobacter_fastidiosus	0
61	s__Coprobacter_fastidiosus	0
77	s__Coprobacter_fastidiosus	0
87	s__Coprobacter_fastidiosus	0
99	s__Coprobacter_fastidiosus	1
44	s__Coprococcus_comes	0
61	s__Coprococcus_comes	0
77	s__Coprococcus_comes	0
44	s__Coprococcus_eutactus	0
44	s__Dialister_invisus	0
61	s__Dialister_invisus	0
77	s__Dialister_invisus_CAG_218	0
87	s__Dielma_fastidiosa	0
99	s__Dorea_formicigenerans	1
99	s__Dorea_formicigenerans_CAG_28	1
44	s__Dorea_sp_CAG_105	0
77	s__Dorea_sp_CAG_105	0
87	s__Dorea_sp_CAG_105	0
77	s__Eggerthella_lenta	0
87	s__Eisenbergiella_tayi	0
44	s__Enterobacter_cloacae	0
44	s__Eubacterium_hallii	0
77	s__Eubacterium_hallii	0
44	s__Eubacterium_rectale	0
61	s__Eubacterium_rectale	0
87	s__Eubacterium_rectale	0
99	s__Eubacterium_rectale	1
61	s__Eubacterium_rectale_CAG_36	0
77	s__Eubacterium_rectale_CAG_36	0
44	s__Eubacterium_siraeum	0
61	s__Eubacterium_siraeum	0
77	s__Eubacterium_siraeum	0
99	s__Eubacterium_siraeum	1
61	s__Eubacterium_siraeum_CAG_80	0
77	s__Eubacterium_siraeum_CAG_80	0
99	s__Eubacterium_siraeum_CAG_80	1
44	s__Eubacterium_sp_AF17_7	0
99	s__Eubacterium_sp_AF17_7	1
44	s__Eubacterium_sp_CAG_115	0
77	s__Eubacterium_sp_CAG_115	0
87	s__Eubacterium_sp_CAG_115	0
99	s__Eubacterium_sp_CAG_115	1
99	s__Eubacterium_sp_CAG_146	1
44	s__Eubacterium_sp_CAG_156	0
87	s__Eubacterium_sp_CAG_156	0
99	s__Eubacterium_sp_CAG_156	1
99	s__Eubacterium_sp_CAG_161	1
77	s__Eubacterium_sp_CAG_248	0
87	s__Eubacterium_sp_CAG_248	0
99	s__Eubacterium_sp_CAG_248	1
61	s__Eubacterium_sp_CAG_86	0
77	s__Eubacterium_sp_CAG_86	0
99	s__Eubacterium_sp_CAG_86	1
44	s__Eubacterium_ventriosum	0
61	s__Eubacterium_ventriosum	0
77	s__Eubacterium_ventriosum	0
87	s__Eubacterium_ventriosum	0
99	s__Eubacterium_ventriosum	1
87	s__Faecalibacterium_prausnitzii	0
77	s__Faecalibacterium_sp_CAG_74	0
99	s__Faecalibacterium_sp_CAG_74	1
77	s__Firmicutes_bacterium_AM55_24TS	0
87	s__Firmicutes_bacterium_AM55_24TS	0
99	s__Firmicutes_bacterium_AM55_24TS	1
44	s__Firmicutes_bacterium_CAG_145	0
61	s__Firmicutes_bacterium_CAG_145	0
99	s__Firmicutes_bacterium_CAG_145	1
77	s__Firmicutes_bacterium_CAG_466	0
44	s__Firmicutes_bacterium_CAG_65	0
77	s__Firmicutes_bacterium_CAG_83	0
99	s__Firmicutes_bacterium_CAG_83	1
44	s__Fusobacterium_nucleatum	0
61	s__Fusobacterium_nucleatum	0
99	s__Fusobacterium_nucleatum	1
44	s__Gemmiger_formicilis	0
44	s__Haemophilus_parainfluenzae	0
61	s__Haemophilus_parainfluenzae	0
87	s__Haemophilus_parainfluenzae	0
44	s__Haemophilus_sp_HMSC061E01	0
61	s__Haemophilus_sp_HMSC71H05	0
44	s__Lawsonibacter_asaccharolyticus	0
61	s__Lawsonibacter_asaccharolyticus	0
87	s__Lawsonibacter_asaccharolyticus	0
99	s__Lawsonibacter_asaccharolyticus	1
77	s__Monoglobus_pectinilyticus	0
61	s__Oscillibacter_sp_CAG_241	0
87	s__Oscillibacter_sp_CAG_241	0
77	s__Parabacteroides_distasonis	0
87	s__Parabacteroides_distasonis	0
99	s__Parabacteroides_distasonis	1
44	s__Parabacteroides_goldsteinii	0
44	s__Parabacteroides_merdae	0
77	s__Parabacteroides_merdae	0
87	s__Parabacteroides_merdae	0
44	s__Paraprevotella_clara	0
77	s__Paraprevotella_clara	0
99	s__Paraprevotella_clara	1
44	s__Paraprevotella_clara_CAG_116	0
61	s__Paraprevotella_clara_CAG_116	0
77	s__Paraprevotella_clara_CAG_116	0
87	s__Paraprevotella_clara_CAG_116	0
44	s__Paraprevotella_xylaniphila	0
61	s__Paraprevotella_xylaniphila	0
87	s__Paraprevotella_xylaniphila	0
44	s__Parasutterella_excrementihominis	0
87	s__Parasutterella_excrementihominis	0
99	s__Parasutterella_excrementihominis	1
44	s__Prevotella_copri	0
61	s__Prevotella_copri	0
77	s__Prevotella_copri	0
87	s__Prevotella_copri	0
99	s__Prevotella_copri	1
87	s__Prevotella_copri_CAG_164	0
44	s__Proteobacteria_bacterium_CAG_139	0
61	s__Proteobacteria_bacterium_CAG_139	0
77	s__Proteobacteria_bacterium_CAG_139	0
87	s__Proteobacteria_bacterium_CAG_139	0
99	s__Proteobacteria_bacterium_CAG_139	1
44	s__Roseburia_hominis	0
77	s__Roseburia_hominis	0
87	s__Roseburia_hominis	0
44	s__Roseburia_inulinivorans	0
44	s__Roseburia_sp_CAG_471	0
61	s__Rothia_mucilaginosa	0
77	s__Rothia_mucilaginosa	0
99	s__Rothia_mucilaginosa	1
44	s__Rothia_sp_HMSC072B03	0
99	s__Ruminococcus_lactaris	1
44	s__Ruminococcus_sp_CAG_177	0
61	s__Ruminococcus_sp_CAG_177	0
77	s__Ruminococcus_sp_CAG_177	0
99	s__Ruminococcus_sp_CAG_254	1
61	s__Ruminococcus_sp_CAG_353	0
99	s__Ruminococcus_sp_DSM_100440	1
87	s__Shigella_flexneri	0
77	s__Streptococcus_mitis	0
99	s__Streptococcus_mitis	1
44	s__Streptococcus_parasanguinis	0
61	s__Streptococcus_parasanguinis	0
77	s__Streptococcus_parasanguinis	0
87	s__Streptococcus_parasanguinis	0
99	s__Streptococcus_parasanguinis	1
44	s__Streptococcus_salivarius	0
61	s__Streptococcus_salivarius	0
77	s__Streptococcus_salivarius	0
87	s__Streptococcus_salivarius	0
99	s__Streptococcus_salivarius	1
44	s__Streptococcus_sanguinis	0
61	s__Streptococcus_sanguinis	0
77	s__Streptococcus_sanguinis	0
87	s__Streptococcus_sanguinis	0
99	s__Streptococcus_sanguinis	1
44	s__Streptococcus_sp_A12	0
77	s__Streptococcus_sp_A12	0
87	s__Streptococcus_sp_A12	0
99	s__Streptococcus_sp_A12	1
99	s__Streptococcus_sp_F0442	1
44	s__Streptococcus_thermophilus	0
61	s__Streptococcus_thermophilus	0
77	s__Streptococcus_thermophilus	0
99	s__Streptococcus_thermophilus	1
61	s__Streptococcus_vestibularis	0
99	s__Subdoligranulum_sp_4_3_54A2FAA	1
44	s__Tannerella_sp_6_1_58FAA_CT1	0
61	s__Tannerella_sp_6_1_58FAA_CT1	0
77	s__Tannerella_sp_6_1_58FAA_CT1	0
87	s__Tannerella_sp_6_1_58FAA_CT1	0
99	s__Tannerella_sp_6_1_58FAA_CT1	1
44	s__Turicibacter_sanguinis	0
61	s__Turicibacter_sanguinis	0
77	s__Turicibacter_sanguinis	0
99	s__Veillonella_parvula	1
44	s__Veillonella_sp_CAG_933	0
77	s__Veillonella_sp_CAG_933	0
87	s__Veillonella_sp_CAG_933	0
99	s__Veillonella_sp_CAG_933	1
44	s__Veillonella_tobetsuensis	0
