# Supplementary material for: Gut Microbiota Analysis and In Silico Biomarker Detection of Children with Autism Spectrum Disorder across Cohorts
Source: Microorganisms. 2023 Jan 22;11(2):291. doi: 10.3390/microorganisms11020291 (PMC9958793; doi:10.3390/microorganisms11020291)
Supplement: Supplementary file 1 [file microorganisms-11-00291-s001.zip › Supplementary Data S11.xlsx]

## Sheet: Sheet1
Shenzhen and Moscow
seed	features			features appeared three times in three models at least	appeared times
4(64)-3-71	s__Actinomyces_odontolyticus
39(12)-3-66	s__Actinomyces_odontolyticus
72(58)-3-31	s__Actinomyces_odontolyticus			s__Actinomyces_odontolyticus	4
87(45)-3-38	s__Actinomyces_odontolyticus			s__Agathobaculum_butyriciproducens	5
4(64)-3-71	s__Actinomyces_sp_ICM47			s__Alistipes_sp_CAG_157	3
4(64)-3-71	s__Agathobaculum_butyriciproducens			s__Alistipes_sp_CAG_268	3
39(12)-3-66	s__Agathobaculum_butyriciproducens			s__Alistipes_sp_CAG_29	3
42(82)-3-82	s__Agathobaculum_butyriciproducens			s__Bacteroides_caccae	3
72(58)-3-31	s__Agathobaculum_butyriciproducens			s__Bacteroides_coprocola	5
87(45)-3-38	s__Agathobaculum_butyriciproducens			s__Bacteroides_coprocola_CAG_162	5
4(64)-3-71	s__Alistipes_finegoldii			s__Bacteroides_dorei	5
42(82)-3-82	s__Alistipes_finegoldii			s__Bacteroides_fragilis	5
4(64)-3-71	s__Alistipes_indistinctus			s__Bacteroides_massiliensis	4
4(64)-3-71	s__Alistipes_obesi			s__Bacteroides_plebeius	5
39(12)-3-66	s__Alistipes_obesi			s__Bacteroides_stercoris	5
72(58)-3-31	s__Alistipes_putredinis			s__Bacteroides_thetaiotaomicron	3
87(45)-3-38	s__Alistipes_putredinis			s__Bacteroides_uniformis	3
4(64)-3-71	s__Alistipes_sp_CAG_157			s__Bacteroides_vulgatus	3
42(82)-3-82	s__Alistipes_sp_CAG_157			s__Barnesiella_intestinihominis	5
87(45)-3-38	s__Alistipes_sp_CAG_157			s__Bifidobacterium_pseudocatenulatum	4
4(64)-3-71	s__Alistipes_sp_CAG_268			s__Blautia_sp_CAG_257	5
42(82)-3-82	s__Alistipes_sp_CAG_268			s__Blautia_sp_CAG_52	5
87(45)-3-38	s__Alistipes_sp_CAG_268			s__Clostridiales_bacterium_AM23_16LB	3
4(64)-3-71	s__Alistipes_sp_CAG_29			s__Clostridium_leptum	3
72(58)-3-31	s__Alistipes_sp_CAG_29			s__Clostridium_sp_CAG_127	5
87(45)-3-38	s__Alistipes_sp_CAG_29			s__Clostridium_sp_CAG_230	4
4(64)-3-71	s__Anaerostipes_hadrus			s__Clostridium_sp_CAG_62	4
4(64)-3-71	s__Anaerotruncus_colihominis			s__Coprobacter_fastidiosus	5
39(12)-3-66	s__Anaerotruncus_colihominis			s__Coprococcus_eutactus	4
39(12)-3-66	s__Bacteroides_caccae			s__Dorea_sp_CAG_105	4
72(58)-3-31	s__Bacteroides_caccae			s__Eisenbergiella_massiliensis	4
87(45)-3-38	s__Bacteroides_caccae			s__Eisenbergiella_tayi	3
4(64)-3-71	s__Bacteroides_cellulosilyticus			s__Eubacterium_eligens	5
39(12)-3-66	s__Bacteroides_clarus			s__Eubacterium_siraeum	5
4(64)-3-71	s__Bacteroides_coprocola			s__Eubacterium_siraeum_CAG_80	4
39(12)-3-66	s__Bacteroides_coprocola			s__Eubacterium_sp_CAG_115	5
42(82)-3-82	s__Bacteroides_coprocola			s__Eubacterium_sp_CAG_156	3
72(58)-3-31	s__Bacteroides_coprocola			s__Eubacterium_sp_CAG_180	5
87(45)-3-38	s__Bacteroides_coprocola			s__Eubacterium_sp_CAG_202	5
4(64)-3-71	s__Bacteroides_coprocola_CAG_162			s__Eubacterium_sp_CAG_248	5
39(12)-3-66	s__Bacteroides_coprocola_CAG_162			s__Firmicutes_bacterium_CAG_212	4
42(82)-3-82	s__Bacteroides_coprocola_CAG_162			s__Firmicutes_bacterium_CAG_83	5
72(58)-3-31	s__Bacteroides_coprocola_CAG_162			s__Flavonifractor_plautii	3
87(45)-3-38	s__Bacteroides_coprocola_CAG_162			s__Fusicatenibacter_saccharivorans	4
4(64)-3-71	s__Bacteroides_dorei			s__Fusobacterium_mortiferum	4
39(12)-3-66	s__Bacteroides_dorei			s__Fusobacterium_nucleatum	4
42(82)-3-82	s__Bacteroides_dorei			s__Holdemania_filiformis	3
72(58)-3-31	s__Bacteroides_dorei			s__Lachnospira_pectinoschiza	5
87(45)-3-38	s__Bacteroides_dorei			s__Lawsonibacter_asaccharolyticus	4
39(12)-3-66	s__Bacteroides_eggerthii			s__Megamonas_funiformis	4
42(82)-3-82	s__Bacteroides_eggerthii			s__Megamonas_hypermegale	4
4(64)-3-71	s__Bacteroides_fragilis			s__Megasphaera_sp_NM10	5
39(12)-3-66	s__Bacteroides_fragilis			s__Paraprevotella_clara	4
42(82)-3-82	s__Bacteroides_fragilis			s__Paraprevotella_clara_CAG_116	5
72(58)-3-31	s__Bacteroides_fragilis			s__Paraprevotella_xylaniphila	5
87(45)-3-38	s__Bacteroides_fragilis			s__Prevotella_copri	4
39(12)-3-66	s__Bacteroides_intestinalis			s__Roseburia_faecis	4
87(45)-3-38	s__Bacteroides_intestinalis			s__Roseburia_intestinalis	5
39(12)-3-66	s__Bacteroides_massiliensis			s__Roseburia_inulinivorans	4
42(82)-3-82	s__Bacteroides_massiliensis			s__Rothia_mucilaginosa	3
72(58)-3-31	s__Bacteroides_massiliensis			s__Ruminococcus_bicirculans	5
87(45)-3-38	s__Bacteroides_massiliensis			s__Ruminococcus_lactaris	5
4(64)-3-71	s__Bacteroides_plebeius			s__Ruthenibacterium_lactatiformans	3
39(12)-3-66	s__Bacteroides_plebeius			s__Streptococcus_parasanguinis	4
42(82)-3-82	s__Bacteroides_plebeius			s__Streptococcus_thermophilus	4
72(58)-3-31	s__Bacteroides_plebeius			s__Tannerella_sp_6_1_58FAA_CT1	5
87(45)-3-38	s__Bacteroides_plebeius			s__Turicibacter_sanguinis	3
4(64)-3-71	s__Bacteroides_stercoris			s__Veillonella_parvula	3
39(12)-3-66	s__Bacteroides_stercoris			s__Veillonella_sp_oral_taxon_158	3
42(82)-3-82	s__Bacteroides_stercoris
72(58)-3-31	s__Bacteroides_stercoris
87(45)-3-38	s__Bacteroides_stercoris
39(12)-3-66	s__Bacteroides_thetaiotaomicron
72(58)-3-31	s__Bacteroides_thetaiotaomicron
87(45)-3-38	s__Bacteroides_thetaiotaomicron
4(64)-3-71	s__Bacteroides_uniformis
39(12)-3-66	s__Bacteroides_uniformis
72(58)-3-31	s__Bacteroides_uniformis
4(64)-3-71	s__Bacteroides_vulgatus
42(82)-3-82	s__Bacteroides_vulgatus
87(45)-3-38	s__Bacteroides_vulgatus
4(64)-3-71	s__Bacteroides_xylanisolvens
39(12)-3-66	s__Bacteroides_xylanisolvens
4(64)-3-71	s__Barnesiella_intestinihominis
39(12)-3-66	s__Barnesiella_intestinihominis
42(82)-3-82	s__Barnesiella_intestinihominis
72(58)-3-31	s__Barnesiella_intestinihominis
87(45)-3-38	s__Barnesiella_intestinihominis
87(45)-3-38	s__Bifidobacterium_adolescentis
4(64)-3-71	s__Bifidobacterium_animalis
39(12)-3-66	s__Bifidobacterium_animalis
4(64)-3-71	s__Bifidobacterium_bifidum
39(12)-3-66	s__Bifidobacterium_bifidum
39(12)-3-66	s__Bifidobacterium_breve
72(58)-3-31	s__Bifidobacterium_breve
4(64)-3-71	s__Bifidobacterium_pseudocatenulatum
39(12)-3-66	s__Bifidobacterium_pseudocatenulatum
42(82)-3-82	s__Bifidobacterium_pseudocatenulatum
87(45)-3-38	s__Bifidobacterium_pseudocatenulatum
39(12)-3-66	s__Bilophila_sp_4_1_30
72(58)-3-31	s__Blautia_obeum
4(64)-3-71	s__Blautia_sp_CAG_257
39(12)-3-66	s__Blautia_sp_CAG_257
42(82)-3-82	s__Blautia_sp_CAG_257
72(58)-3-31	s__Blautia_sp_CAG_257
87(45)-3-38	s__Blautia_sp_CAG_257
4(64)-3-71	s__Blautia_sp_CAG_52
39(12)-3-66	s__Blautia_sp_CAG_52
42(82)-3-82	s__Blautia_sp_CAG_52
72(58)-3-31	s__Blautia_sp_CAG_52
87(45)-3-38	s__Blautia_sp_CAG_52
42(82)-3-82	s__Blautia_wexlerae
4(64)-3-71	s__butyrate_producing_bacterium_SS3_4
87(45)-3-38	s__Butyricimonas_sp
39(12)-3-66	s__Butyricimonas_sp_An62
72(58)-3-31	s__Butyricimonas_sp_An62
4(64)-3-71	s__Clostridiales_bacterium_AM23_16LB
39(12)-3-66	s__Clostridiales_bacterium_AM23_16LB
42(82)-3-82	s__Clostridiales_bacterium_AM23_16LB
4(64)-3-71	s__Clostridiales_bacterium_KLE1615
39(12)-3-66	s__Clostridiales_bacterium_KLE1615
39(12)-3-66	s__Clostridium_aldenense
42(82)-3-82	s__Clostridium_asparagiforme
87(45)-3-38	s__Clostridium_clostridioforme
42(82)-3-82	s__Clostridium_innocuum
4(64)-3-71	s__Clostridium_leptum
39(12)-3-66	s__Clostridium_leptum
72(58)-3-31	s__Clostridium_leptum
4(64)-3-71	s__Clostridium_nexile_CAG_348
42(82)-3-82	s__Clostridium_nexile_CAG_348
4(64)-3-71	s__Clostridium_perfringens
39(12)-3-66	s__Clostridium_perfringens
39(12)-3-66	s__Clostridium_saccharolyticum
4(64)-3-71	s__Clostridium_scindens
72(58)-3-31	s__Clostridium_sp_ATCC_29733
4(64)-3-71	s__Clostridium_sp_CAG_127
39(12)-3-66	s__Clostridium_sp_CAG_127
42(82)-3-82	s__Clostridium_sp_CAG_127
72(58)-3-31	s__Clostridium_sp_CAG_127
87(45)-3-38	s__Clostridium_sp_CAG_127
4(64)-3-71	s__Clostridium_sp_CAG_138
4(64)-3-71	s__Clostridium_sp_CAG_167
72(58)-3-31	s__Clostridium_sp_CAG_167
4(64)-3-71	s__Clostridium_sp_CAG_230
39(12)-3-66	s__Clostridium_sp_CAG_230
72(58)-3-31	s__Clostridium_sp_CAG_230
87(45)-3-38	s__Clostridium_sp_CAG_230
87(45)-3-38	s__Clostridium_sp_CAG_265
4(64)-3-71	s__Clostridium_sp_CAG_43
39(12)-3-66	s__Clostridium_sp_CAG_58
4(64)-3-71	s__Clostridium_sp_CAG_62
39(12)-3-66	s__Clostridium_sp_CAG_62
72(58)-3-31	s__Clostridium_sp_CAG_62
87(45)-3-38	s__Clostridium_sp_CAG_62
39(12)-3-66	s__Clostridium_sp_CAG_7
87(45)-3-38	s__Clostridium_sp_CAG_7
4(64)-3-71	s__Clostridium_sp_D5
39(12)-3-66	s__Clostridium_sp_L2_50
42(82)-3-82	s__Clostridium_spiroforme
42(82)-3-82	s__Coprobacillus_cateniformis
4(64)-3-71	s__Coprobacter_fastidiosus
39(12)-3-66	s__Coprobacter_fastidiosus
42(82)-3-82	s__Coprobacter_fastidiosus
72(58)-3-31	s__Coprobacter_fastidiosus
87(45)-3-38	s__Coprobacter_fastidiosus
4(64)-3-71	s__Coprococcus_catus
87(45)-3-38	s__Coprococcus_comes
4(64)-3-71	s__Coprococcus_eutactus
39(12)-3-66	s__Coprococcus_eutactus
42(82)-3-82	s__Coprococcus_eutactus
72(58)-3-31	s__Coprococcus_eutactus
4(64)-3-71	s__Dialister_invisus
39(12)-3-66	s__Dialister_invisus_CAG_218
72(58)-3-31	s__Dialister_invisus_CAG_218
4(64)-3-71	s__Dialister_sp_CAG_357
72(58)-3-31	s__Dialister_sp_CAG_357
72(58)-3-31	s__Dorea_formicigenerans
4(64)-3-71	s__Dorea_sp_CAG_105
42(82)-3-82	s__Dorea_sp_CAG_105
72(58)-3-31	s__Dorea_sp_CAG_105
87(45)-3-38	s__Dorea_sp_CAG_105
39(12)-3-66	s__Eggerthella_lenta
87(45)-3-38	s__Eggerthella_lenta
4(64)-3-71	s__Eisenbergiella_massiliensis
39(12)-3-66	s__Eisenbergiella_massiliensis
42(82)-3-82	s__Eisenbergiella_massiliensis
72(58)-3-31	s__Eisenbergiella_massiliensis
4(64)-3-71	s__Eisenbergiella_tayi
42(82)-3-82	s__Eisenbergiella_tayi
72(58)-3-31	s__Eisenbergiella_tayi
39(12)-3-66	s__Enterobacter_cloacae
87(45)-3-38	s__Erysipelatoclostridium_ramosum
4(64)-3-71	s__Escherichia_coli
39(12)-3-66	s__Escherichia_coli
4(64)-3-71	s__Eubacterium_eligens
39(12)-3-66	s__Eubacterium_eligens
42(82)-3-82	s__Eubacterium_eligens
72(58)-3-31	s__Eubacterium_eligens
87(45)-3-38	s__Eubacterium_eligens
87(45)-3-38	s__Eubacterium_eligens_CAG_72
4(64)-3-71	s__Eubacterium_hallii
39(12)-3-66	s__Eubacterium_hallii
4(64)-3-71	s__Eubacterium_ramulus
42(82)-3-82	s__Eubacterium_rectale
39(12)-3-66	s__Eubacterium_rectale_CAG_36
4(64)-3-71	s__Eubacterium_siraeum
39(12)-3-66	s__Eubacterium_siraeum
42(82)-3-82	s__Eubacterium_siraeum
72(58)-3-31	s__Eubacterium_siraeum
87(45)-3-38	s__Eubacterium_siraeum
4(64)-3-71	s__Eubacterium_siraeum_CAG_80
39(12)-3-66	s__Eubacterium_siraeum_CAG_80
72(58)-3-31	s__Eubacterium_siraeum_CAG_80
87(45)-3-38	s__Eubacterium_siraeum_CAG_80
39(12)-3-66	s__Eubacterium_sp_AF17_7
4(64)-3-71	s__Eubacterium_sp_CAG_115
39(12)-3-66	s__Eubacterium_sp_CAG_115
42(82)-3-82	s__Eubacterium_sp_CAG_115
72(58)-3-31	s__Eubacterium_sp_CAG_115
87(45)-3-38	s__Eubacterium_sp_CAG_115
42(82)-3-82	s__Eubacterium_sp_CAG_156
72(58)-3-31	s__Eubacterium_sp_CAG_156
87(45)-3-38	s__Eubacterium_sp_CAG_156
42(82)-3-82	s__Eubacterium_sp_CAG_161
72(58)-3-31	s__Eubacterium_sp_CAG_161
4(64)-3-71	s__Eubacterium_sp_CAG_180
39(12)-3-66	s__Eubacterium_sp_CAG_180
42(82)-3-82	s__Eubacterium_sp_CAG_180
72(58)-3-31	s__Eubacterium_sp_CAG_180
87(45)-3-38	s__Eubacterium_sp_CAG_180
4(64)-3-71	s__Eubacterium_sp_CAG_202
39(12)-3-66	s__Eubacterium_sp_CAG_202
42(82)-3-82	s__Eubacterium_sp_CAG_202
72(58)-3-31	s__Eubacterium_sp_CAG_202
87(45)-3-38	s__Eubacterium_sp_CAG_202
4(64)-3-71	s__Eubacterium_sp_CAG_248
39(12)-3-66	s__Eubacterium_sp_CAG_248
42(82)-3-82	s__Eubacterium_sp_CAG_248
72(58)-3-31	s__Eubacterium_sp_CAG_248
87(45)-3-38	s__Eubacterium_sp_CAG_248
39(12)-3-66	s__Eubacterium_sp_CAG_251
39(12)-3-66	s__Eubacterium_sp_CAG_274
87(45)-3-38	s__Eubacterium_sp_CAG_38
39(12)-3-66	s__Eubacterium_sp_CAG_581
87(45)-3-38	s__Eubacterium_sp_CAG_581
72(58)-3-31	s__Eubacterium_sp_CAG_86
87(45)-3-38	s__Eubacterium_sp_CAG_86
4(64)-3-71	s__Eubacterium_ventriosum
87(45)-3-38	s__Firmicutes_bacterium_CAG_102
4(64)-3-71	s__Firmicutes_bacterium_CAG_114
87(45)-3-38	s__Firmicutes_bacterium_CAG_114
4(64)-3-71	s__Firmicutes_bacterium_CAG_145
42(82)-3-82	s__Firmicutes_bacterium_CAG_145
4(64)-3-71	s__Firmicutes_bacterium_CAG_212
39(12)-3-66	s__Firmicutes_bacterium_CAG_212
42(82)-3-82	s__Firmicutes_bacterium_CAG_212
72(58)-3-31	s__Firmicutes_bacterium_CAG_212
87(45)-3-38	s__Firmicutes_bacterium_CAG_65
4(64)-3-71	s__Firmicutes_bacterium_CAG_83
39(12)-3-66	s__Firmicutes_bacterium_CAG_83
42(82)-3-82	s__Firmicutes_bacterium_CAG_83
72(58)-3-31	s__Firmicutes_bacterium_CAG_83
87(45)-3-38	s__Firmicutes_bacterium_CAG_83
39(12)-3-66	s__Flavonifractor_plautii
42(82)-3-82	s__Flavonifractor_plautii
87(45)-3-38	s__Flavonifractor_plautii
4(64)-3-71	s__Fusicatenibacter_saccharivorans
42(82)-3-82	s__Fusicatenibacter_saccharivorans
72(58)-3-31	s__Fusicatenibacter_saccharivorans
87(45)-3-38	s__Fusicatenibacter_saccharivorans
4(64)-3-71	s__Fusobacterium_mortiferum
39(12)-3-66	s__Fusobacterium_mortiferum
42(82)-3-82	s__Fusobacterium_mortiferum
72(58)-3-31	s__Fusobacterium_mortiferum
4(64)-3-71	s__Fusobacterium_nucleatum
42(82)-3-82	s__Fusobacterium_nucleatum
72(58)-3-31	s__Fusobacterium_nucleatum
87(45)-3-38	s__Fusobacterium_nucleatum
4(64)-3-71	s__Gemmiger_formicilis
42(82)-3-82	s__Haemophilus_parainfluenzae
87(45)-3-38	s__Haemophilus_parainfluenzae
42(82)-3-82	s__Holdemania_filiformis
72(58)-3-31	s__Holdemania_filiformis
87(45)-3-38	s__Holdemania_filiformis
39(12)-3-66	s__Intestinibacter_bartlettii
42(82)-3-82	s__Klebsiella_oxytoca
87(45)-3-38	s__Klebsiella_oxytoca
39(12)-3-66	s__Klebsiella_pneumoniae
39(12)-3-66	s__Klebsiella_quasipneumoniae
72(58)-3-31	s__Klebsiella_quasipneumoniae
4(64)-3-71	s__Lachnospira_pectinoschiza
39(12)-3-66	s__Lachnospira_pectinoschiza
42(82)-3-82	s__Lachnospira_pectinoschiza
72(58)-3-31	s__Lachnospira_pectinoschiza
87(45)-3-38	s__Lachnospira_pectinoschiza
72(58)-3-31	s__Lachnospiraceae_bacterium_1_4_56FAA
87(45)-3-38	s__Lachnospiraceae_bacterium_1_4_56FAA
4(64)-3-71	s__Lawsonibacter_asaccharolyticus
39(12)-3-66	s__Lawsonibacter_asaccharolyticus
72(58)-3-31	s__Lawsonibacter_asaccharolyticus
87(45)-3-38	s__Lawsonibacter_asaccharolyticus
87(45)-3-38	s__Massiliomicrobiota_sp_An80
4(64)-3-71	s__Megamonas_funiformis
39(12)-3-66	s__Megamonas_funiformis
42(82)-3-82	s__Megamonas_funiformis
72(58)-3-31	s__Megamonas_funiformis
39(12)-3-66	s__Megamonas_hypermegale
42(82)-3-82	s__Megamonas_hypermegale
72(58)-3-31	s__Megamonas_hypermegale
87(45)-3-38	s__Megamonas_hypermegale
4(64)-3-71	s__Megasphaera_sp_NM10
39(12)-3-66	s__Megasphaera_sp_NM10
42(82)-3-82	s__Megasphaera_sp_NM10
72(58)-3-31	s__Megasphaera_sp_NM10
87(45)-3-38	s__Megasphaera_sp_NM10
39(12)-3-66	s__Monoglobus_pectinilyticus
39(12)-3-66	s__Odoribacter_splanchnicus
87(45)-3-38	s__Odoribacter_splanchnicus
72(58)-3-31	s__Parabacteroides_merdae
4(64)-3-71	s__Paraprevotella_clara
39(12)-3-66	s__Paraprevotella_clara
42(82)-3-82	s__Paraprevotella_clara
72(58)-3-31	s__Paraprevotella_clara
4(64)-3-71	s__Paraprevotella_clara_CAG_116
39(12)-3-66	s__Paraprevotella_clara_CAG_116
42(82)-3-82	s__Paraprevotella_clara_CAG_116
72(58)-3-31	s__Paraprevotella_clara_CAG_116
87(45)-3-38	s__Paraprevotella_clara_CAG_116
4(64)-3-71	s__Paraprevotella_xylaniphila
39(12)-3-66	s__Paraprevotella_xylaniphila
42(82)-3-82	s__Paraprevotella_xylaniphila
72(58)-3-31	s__Paraprevotella_xylaniphila
87(45)-3-38	s__Paraprevotella_xylaniphila
4(64)-3-71	s__Parasutterella_excrementihominis
4(64)-3-71	s__Parvimonas_micra
42(82)-3-82	s__Phascolarctobacterium_sp_CAG_207
4(64)-3-71	s__Prevotella_copri
42(82)-3-82	s__Prevotella_copri
72(58)-3-31	s__Prevotella_copri
87(45)-3-38	s__Prevotella_copri
39(12)-3-66	s__Proteobacteria_bacterium_CAG_139
39(12)-3-66	s__Pseudoflavonifractor_sp_An184
72(58)-3-31	s__Pseudoflavonifractor_sp_An184
39(12)-3-66	s__Roseburia_faecis
42(82)-3-82	s__Roseburia_faecis
72(58)-3-31	s__Roseburia_faecis
87(45)-3-38	s__Roseburia_faecis
42(82)-3-82	s__Roseburia_hominis
4(64)-3-71	s__Roseburia_intestinalis
39(12)-3-66	s__Roseburia_intestinalis
42(82)-3-82	s__Roseburia_intestinalis
72(58)-3-31	s__Roseburia_intestinalis
87(45)-3-38	s__Roseburia_intestinalis
4(64)-3-71	s__Roseburia_inulinivorans
39(12)-3-66	s__Roseburia_inulinivorans
72(58)-3-31	s__Roseburia_inulinivorans
72(58)-3-31	s__Roseburia_inulinivorans_CAG_15
72(58)-3-31	s__Roseburia_sp_CAG_100
72(58)-3-31	s__Roseburia_sp_CAG_303
87(45)-3-38	s__Roseburia_sp_CAG_471
4(64)-3-71	s__Rothia_mucilaginosa
39(12)-3-66	s__Rothia_mucilaginosa
72(58)-3-31	s__Rothia_mucilaginosa
4(64)-3-71	s__Ruminococcus_bicirculans
39(12)-3-66	s__Ruminococcus_bicirculans
42(82)-3-82	s__Ruminococcus_bicirculans
72(58)-3-31	s__Ruminococcus_bicirculans
87(45)-3-38	s__Ruminococcus_bicirculans
39(12)-3-66	s__Ruminococcus_bromii
4(64)-3-71	s__Ruminococcus_callidus
39(12)-3-66	s__Ruminococcus_callidus
39(12)-3-66	s__Ruminococcus_gnavus
4(64)-3-71	s__Ruminococcus_lactaris
39(12)-3-66	s__Ruminococcus_lactaris
42(82)-3-82	s__Ruminococcus_lactaris
72(58)-3-31	s__Ruminococcus_lactaris
87(45)-3-38	s__Ruminococcus_lactaris
39(12)-3-66	s__Ruminococcus_sp_CAG_353
87(45)-3-38	s__Ruminococcus_sp_CAG_353
4(64)-3-71	s__Ruthenibacterium_lactatiformans
72(58)-3-31	s__Ruthenibacterium_lactatiformans
87(45)-3-38	s__Ruthenibacterium_lactatiformans
87(45)-3-38	s__Shigella_boydii
42(82)-3-82	s__Shigella_dysenteriae
87(45)-3-38	s__Shigella_dysenteriae
39(12)-3-66	s__Shigella_flexneri
72(58)-3-31	s__Shigella_flexneri
87(45)-3-38	s__Shigella_sonnei
4(64)-3-71	s__Solobacterium_moorei
39(12)-3-66	s__Solobacterium_moorei
72(58)-3-31	s__Streptococcus_mitis
39(12)-3-66	s__Streptococcus_parasanguinis
42(82)-3-82	s__Streptococcus_parasanguinis
72(58)-3-31	s__Streptococcus_parasanguinis
87(45)-3-38	s__Streptococcus_parasanguinis
4(64)-3-71	s__Streptococcus_salivarius
39(12)-3-66	s__Streptococcus_sanguinis
72(58)-3-31	s__Streptococcus_sanguinis
42(82)-3-82	s__Streptococcus_sp_A12
87(45)-3-38	s__Streptococcus_sp_A12
87(45)-3-38	s__Streptococcus_sp_F0442
4(64)-3-71	s__Streptococcus_thermophilus
39(12)-3-66	s__Streptococcus_thermophilus
42(82)-3-82	s__Streptococcus_thermophilus
72(58)-3-31	s__Streptococcus_thermophilus
4(64)-3-71	s__Streptococcus_vestibularis
42(82)-3-82	s__Streptococcus_vestibularis
42(82)-3-82	s__Subdoligranulum_sp_4_3_54A2FAA
4(64)-3-71	s__Tannerella_sp_6_1_58FAA_CT1
39(12)-3-66	s__Tannerella_sp_6_1_58FAA_CT1
42(82)-3-82	s__Tannerella_sp_6_1_58FAA_CT1
72(58)-3-31	s__Tannerella_sp_6_1_58FAA_CT1
87(45)-3-38	s__Tannerella_sp_6_1_58FAA_CT1
4(64)-3-71	s__Turicibacter_sanguinis
42(82)-3-82	s__Turicibacter_sanguinis
87(45)-3-38	s__Turicibacter_sanguinis
39(12)-3-66	s__Tyzzerella_nexilis
39(12)-3-66	s__Veillonella_dispar
4(64)-3-71	s__Veillonella_parvula
72(58)-3-31	s__Veillonella_parvula
87(45)-3-38	s__Veillonella_parvula
42(82)-3-82	s__Veillonella_sp_CAG_933
87(45)-3-38	s__Veillonella_sp_CAG_933
4(64)-3-71	s__Veillonella_sp_oral_taxon_158
42(82)-3-82	s__Veillonella_sp_oral_taxon_158
87(45)-3-38	s__Veillonella_sp_oral_taxon_158
