# Supplementary material for: Gut Microbiota Analysis and In Silico Biomarker Detection of Children with Autism Spectrum Disorder across Cohorts
Source: Microorganisms. 2023 Jan 22;11(2):291. doi: 10.3390/microorganisms11020291 (PMC9958793; doi:10.3390/microorganisms11020291)
Supplement: Supplementary file 1 [file microorganisms-11-00291-s001.zip › Supplementary Data S12.csv]

label	appeared times in Shenzhen	appeared times in Moscow	appeared times in Moscow+Shenzhen
s__Actinomyces_odontolyticus	0	3	0
s__Agathobaculum_butyriciproducens	0	0	5
s__Alistipes_putredinis	3	0	0
s__Anaeromassilibacillus_sp_An250	0	3	0
s__Bacteroides_caccae	0	3	3
s__Bacteroides_coprocola	4	0	5
s__Bacteroides_coprocola_CAG_162	4	0	4
s__Bacteroides_dorei	4	0	5
s__Bacteroides_fragilis	0	0	5
s__Bacteroides_intestinalis	3	0	0
s__Bacteroides_plebeius	5	0	5
s__Bacteroides_stercoris	4	0	5
s__Bacteroides_uniformis	0	3	3
s__Barnesiella_intestinihominis	0	4	5
s__Bifidobacterium_breve	3	0	0
s__Blautia_sp_CAG_257	0	4	4
s__Blautia_sp_CAG_52	0	4	5
s__Blautia_wexlerae	0	3	0
s__Burkholderiales_bacterium_1_1_47	0	3	0
s__Clostridiales_bacterium_1_7_47FAA	3	0	0
s__Clostridium_sp_CAG_127	5	0	5
s__Clostridium_sp_CAG_62	0	0	3
s__Coprobacillus_sp_8_1_38FAA	0	3	0
s__Coprobacter_fastidiosus	0	5	5
s__Coprococcus_comes	0	3	0
s__Coprococcus_eutactus	4	0	4
s__Dorea_sp_CAG_105	0	3	4
s__Eisenbergiella_massiliensis	0	0	4
s__Erysipelatoclostridium_ramosum	3	0	0
s__Eubacterium_rectale	0	4	0
s__Eubacterium_siraeum	0	4	4
s__Eubacterium_siraeum_CAG_80	0	0	4
s__Eubacterium_sp_CAG_115	0	4	5
s__Eubacterium_sp_CAG_156	0	3	0
s__Eubacterium_sp_CAG_180	5	0	5
s__Eubacterium_sp_CAG_202	5	0	5
s__Eubacterium_sp_CAG_248	5	3	5
s__Eubacterium_ventriosum	0	5	0
s__Firmicutes_bacterium_CAG_212	0	0	4
s__Firmicutes_bacterium_CAG_83	0	0	5
s__Flavonifractor_plautii	3	0	3
s__Fusicatenibacter_saccharivorans	3	0	3
s__Fusobacterium_nucleatum	0	3	3
s__Gemmiger_formicilis	3	0	0
s__Haemophilus_parainfluenzae	0	3	0
s__Holdemania_filiformis	0	0	3
s__Klebsiella_oxytoca	3	0	0
s__Lachnospira_pectinoschiza	5	0	5
s__Lawsonibacter_asaccharolyticus	0	4	0
s__Megamonas_funiformis	5	0	4
s__Megamonas_hypermegale	5	0	4
s__Megasphaera_sp_NM10	5	0	5
s__Parabacteroides_distasonis	0	3	0
s__Parabacteroides_merdae	0	3	0
s__Paraprevotella_clara	0	3	4
s__Paraprevotella_clara_CAG_116	0	4	5
s__Paraprevotella_xylaniphila	0	3	5
s__Parasutterella_excrementihominis	0	3	0
s__Prevotella_copri	5	5	4
s__Proteobacteria_bacterium_CAG_139	0	5	0
s__Roseburia_faecis	4	0	4
s__Roseburia_hominis	0	3	0
s__Roseburia_intestinalis	3	0	5
s__Roseburia_inulinivorans	0	0	4
s__Rothia_mucilaginosa	0	3	3
s__Ruminococcus_bicirculans	0	0	4
s__Ruminococcus_lactaris	3	0	5
s__Streptococcus_parasanguinis	0	5	4
s__Streptococcus_salivarius	0	5	0
s__Streptococcus_sanguinis	0	5	0
s__Streptococcus_sp_A12	0	4	0
s__Streptococcus_thermophilus	0	4	4
s__Tannerella_sp_6_1_58FAA_CT1	0	5	5
s__Turicibacter_sanguinis	0	3	3
s__Veillonella_parvula	0	0	3
s__Veillonella_sp_CAG_933	0	4	0
