# Supplementary material for: Gut Microbiota Analysis and In Silico Biomarker Detection of Children with Autism Spectrum Disorder across Cohorts
Source: Microorganisms. 2023 Jan 22;11(2):291. doi: 10.3390/microorganisms11020291 (PMC9958793; doi:10.3390/microorganisms11020291)
Supplement: Supplementary file 1 [file microorganisms-11-00291-s001.zip › Supplementary Data S2.csv]

ID	ASD_Moscow	TD_Moscow	ASD_Shenzhen	TD_Shenzhen
1	s__Methanobrevibacter_smithii	s__Methanobrevibacter_smithii	s__Methanobrevibacter_smithii	0
2	s__Methanobrevibacter_smithii_CAG_186	s__Methanobrevibacter_smithii_CAG_186	0	0
3	0	s__Actinobaculum_sp_oral_taxon_183	0	0
4	0	0	s__Actinomyces_georgiae	0
5	s__Actinomyces_graevenitzii	0	s__Actinomyces_graevenitzii	s__Actinomyces_graevenitzii
6	s__Actinomyces_johnsonii	0	s__Actinomyces_johnsonii	0
7	s__Actinomyces_massiliensis	0	0	0
8	s__Actinomyces_meyeri	0	0	0
9	s__Actinomyces_naeslundii	0	0	0
10	s__Actinomyces_odontolyticus	s__Actinomyces_odontolyticus	s__Actinomyces_odontolyticus	s__Actinomyces_odontolyticus
11	s__Actinomyces_oris	s__Actinomyces_oris	s__Actinomyces_oris	s__Actinomyces_oris
12	s__Actinomyces_sp_HMSC035G02	s__Actinomyces_sp_HMSC035G02	s__Actinomyces_sp_HMSC035G02	s__Actinomyces_sp_HMSC035G02
13	s__Actinomyces_sp_HMSC062G12	0	0	0
14	s__Actinomyces_sp_HPA0247	s__Actinomyces_sp_HPA0247	s__Actinomyces_sp_HPA0247	s__Actinomyces_sp_HPA0247
15	s__Actinomyces_sp_ICM39	s__Actinomyces_sp_ICM39	s__Actinomyces_sp_ICM39	s__Actinomyces_sp_ICM39
16	s__Actinomyces_sp_ICM47	s__Actinomyces_sp_ICM47	s__Actinomyces_sp_ICM47	s__Actinomyces_sp_ICM47
17	s__Actinomyces_sp_ICM54	s__Actinomyces_sp_ICM54	s__Actinomyces_sp_ICM54	s__Actinomyces_sp_ICM54
18	s__Actinomyces_sp_ICM58	s__Actinomyces_sp_ICM58	s__Actinomyces_sp_ICM58	s__Actinomyces_sp_ICM58
19	s__Actinomyces_sp_S6_Spd3	s__Actinomyces_sp_S6_Spd3	s__Actinomyces_sp_S6_Spd3	s__Actinomyces_sp_S6_Spd3
20	s__Actinomyces_sp_oral_taxon_170	s__Actinomyces_sp_oral_taxon_170	0	0
21	s__Actinomyces_sp_oral_taxon_171	0	0	0
22	0	0	s__Actinomyces_sp_oral_taxon_178	0
23	s__Actinomyces_sp_oral_taxon_181	s__Actinomyces_sp_oral_taxon_181	s__Actinomyces_sp_oral_taxon_181	s__Actinomyces_sp_oral_taxon_181
24	s__Actinomyces_sp_oral_taxon_414	0	0	s__Actinomyces_sp_oral_taxon_414
25	s__Actinomyces_sp_oral_taxon_448	0	s__Actinomyces_sp_oral_taxon_448	s__Actinomyces_sp_oral_taxon_448
26	s__Actinomyces_sp_oral_taxon_848	0	0	0
27	s__Actinomyces_sp_oral_taxon_849	0	s__Actinomyces_sp_oral_taxon_849	0
28	s__Actinomyces_turicensis	s__Actinomyces_turicensis	s__Actinomyces_turicensis	s__Actinomyces_turicensis
29	s__Actinomyces_viscosus	0	0	s__Actinomyces_viscosus
30	0	0	0	s__Varibaculum_cambriense
31	s__Bifidobacterium_adolescentis	s__Bifidobacterium_adolescentis	s__Bifidobacterium_adolescentis	s__Bifidobacterium_adolescentis
32	s__Bifidobacterium_animalis	s__Bifidobacterium_animalis	s__Bifidobacterium_animalis	s__Bifidobacterium_animalis
33	0	0	s__Bifidobacterium_anseris	0
34	s__Bifidobacterium_bifidum	s__Bifidobacterium_bifidum	s__Bifidobacterium_bifidum	s__Bifidobacterium_bifidum
35	0	0	s__Bifidobacterium_bifidum_CAG_234	s__Bifidobacterium_bifidum_CAG_234
36	s__Bifidobacterium_breve	s__Bifidobacterium_breve	s__Bifidobacterium_breve	s__Bifidobacterium_breve
37	s__Bifidobacterium_catenulatum	s__Bifidobacterium_catenulatum	0	s__Bifidobacterium_catenulatum
38	0	0	s__Bifidobacterium_choerinum	0
39	s__Bifidobacterium_dentium	s__Bifidobacterium_dentium	s__Bifidobacterium_dentium	s__Bifidobacterium_dentium
40	0	0	s__Bifidobacterium_italicum	0
41	s__Bifidobacterium_kashiwanohense	0	0	0
42	s__Bifidobacterium_longum	s__Bifidobacterium_longum	s__Bifidobacterium_longum	s__Bifidobacterium_longum
43	s__Bifidobacterium_longum_CAG_69	s__Bifidobacterium_longum_CAG_69	s__Bifidobacterium_longum_CAG_69	0
44	0	0	s__Bifidobacterium_moukalabense	0
45	0	0	0	s__Bifidobacterium_myosotis
46	s__Bifidobacterium_pseudocatenulatum	s__Bifidobacterium_pseudocatenulatum	s__Bifidobacterium_pseudocatenulatum	s__Bifidobacterium_pseudocatenulatum
47	0	0	s__Bifidobacterium_pseudolongum	0
48	0	0	0	s__Bifidobacterium_pullorum
49	s__Bifidobacterium_ruminantium	s__Bifidobacterium_ruminantium	0	0
50	s__Bifidobacterium_sp_N5G01	s__Bifidobacterium_sp_N5G01	s__Bifidobacterium_sp_N5G01	0
51	0	0	s__Parascardovia_denticolens	0
52	s__Scardovia_wiggsiae	0	s__Scardovia_wiggsiae	s__Scardovia_wiggsiae
53	0	s__Corynebacterium_argentoratense	s__Corynebacterium_argentoratense	s__Corynebacterium_argentoratense
54	s__Corynebacterium_durum	0	s__Corynebacterium_durum	s__Corynebacterium_durum
55	0	0	s__Lawsonella_clevelandensis	0
56	0	0	s__Rothia_aeria	0
57	s__Rothia_dentocariosa	0	s__Rothia_dentocariosa	s__Rothia_dentocariosa
58	s__Rothia_mucilaginosa	s__Rothia_mucilaginosa	s__Rothia_mucilaginosa	s__Rothia_mucilaginosa
59	0	s__Rothia_sp_HMSC061E04	0	0
60	s__Rothia_sp_HMSC072B03	s__Rothia_sp_HMSC072B03	s__Rothia_sp_HMSC072B03	s__Rothia_sp_HMSC072B03
61	s__Propionibacterium_acidifaciens	0	0	0
62	s__Pseudopropionibacterium_propionicum	0	0	0
63	s__Atopobium_parvulum	0	s__Atopobium_parvulum	s__Atopobium_parvulum
64	s__Eggerthella_lenta	s__Eggerthella_lenta	s__Eggerthella_lenta	s__Eggerthella_lenta
65	0	0	s__Slackia_exigua	0
66	s__Bacteroidetes_oral_taxon_274	0	0	0
67	s__Bacteroides_caccae	s__Bacteroides_caccae	s__Bacteroides_caccae	s__Bacteroides_caccae
68	s__Bacteroides_cellulosilyticus	s__Bacteroides_cellulosilyticus	s__Bacteroides_cellulosilyticus	s__Bacteroides_cellulosilyticus
69	s__Bacteroides_clarus	s__Bacteroides_clarus	s__Bacteroides_clarus	s__Bacteroides_clarus
70	s__Bacteroides_coprocola	s__Bacteroides_coprocola	s__Bacteroides_coprocola	s__Bacteroides_coprocola
71	s__Bacteroides_coprocola_CAG_162	s__Bacteroides_coprocola_CAG_162	s__Bacteroides_coprocola_CAG_162	s__Bacteroides_coprocola_CAG_162
72	s__Bacteroides_coprophilus	0	s__Bacteroides_coprophilus	s__Bacteroides_coprophilus
73	0	0	s__Bacteroides_coprophilus_CAG_333	s__Bacteroides_coprophilus_CAG_333
74	s__Bacteroides_dorei	s__Bacteroides_dorei	s__Bacteroides_dorei	s__Bacteroides_dorei
75	s__Bacteroides_eggerthii	s__Bacteroides_eggerthii	s__Bacteroides_eggerthii	s__Bacteroides_eggerthii
76	s__Bacteroides_faecichinchillae	0	s__Bacteroides_faecichinchillae	s__Bacteroides_faecichinchillae
77	s__Bacteroides_faecis	s__Bacteroides_faecis	s__Bacteroides_faecis	s__Bacteroides_faecis
78	s__Bacteroides_finegoldii	s__Bacteroides_finegoldii	s__Bacteroides_finegoldii	s__Bacteroides_finegoldii
79	s__Bacteroides_fragilis	s__Bacteroides_fragilis	s__Bacteroides_fragilis	s__Bacteroides_fragilis
80	s__Bacteroides_fragilis_CAG_47	0	0	0
81	s__Bacteroides_intestinalis	s__Bacteroides_intestinalis	s__Bacteroides_intestinalis	s__Bacteroides_intestinalis
82	s__Bacteroides_massiliensis	s__Bacteroides_massiliensis	s__Bacteroides_massiliensis	s__Bacteroides_massiliensis
83	s__Bacteroides_nordii	s__Bacteroides_nordii	s__Bacteroides_nordii	s__Bacteroides_nordii
84	0	s__Bacteroides_oleiciplenus	s__Bacteroides_oleiciplenus	s__Bacteroides_oleiciplenus
85	s__Bacteroides_ovatus	s__Bacteroides_ovatus	s__Bacteroides_ovatus	s__Bacteroides_ovatus
86	s__Bacteroides_plebeius	s__Bacteroides_plebeius	s__Bacteroides_plebeius	s__Bacteroides_plebeius
87	s__Bacteroides_plebeius_CAG_211	0	s__Bacteroides_plebeius_CAG_211	s__Bacteroides_plebeius_CAG_211
88	s__Bacteroides_salyersiae	s__Bacteroides_salyersiae	s__Bacteroides_salyersiae	s__Bacteroides_salyersiae
89	0	0	s__Bacteroides_sp_43_108	0
90	s__Bacteroides_sp_CAG_144	s__Bacteroides_sp_CAG_144	0	0
91	s__Bacteroides_sp_CAG_189	s__Bacteroides_sp_CAG_189	s__Bacteroides_sp_CAG_189	s__Bacteroides_sp_CAG_189
92	s__Bacteroides_sp_CAG_443	s__Bacteroides_sp_CAG_443	s__Bacteroides_sp_CAG_443	s__Bacteroides_sp_CAG_443
93	s__Bacteroides_sp_CAG_462	0	0	0
94	0	0	s__Bacteroides_sp_CAG_702	s__Bacteroides_sp_CAG_702
95	s__Bacteroides_sp_D2	s__Bacteroides_sp_D2	s__Bacteroides_sp_D2	s__Bacteroides_sp_D2
96	s__Bacteroides_sp_HPS0048	s__Bacteroides_sp_HPS0048	s__Bacteroides_sp_HPS0048	s__Bacteroides_sp_HPS0048
97	0	0	s__Bacteroides_sp_OM05_12	s__Bacteroides_sp_OM05_12
98	s__Bacteroides_stercorirosoris	s__Bacteroides_stercorirosoris	s__Bacteroides_stercorirosoris	s__Bacteroides_stercorirosoris
99	s__Bacteroides_stercoris	s__Bacteroides_stercoris	s__Bacteroides_stercoris	s__Bacteroides_stercoris
100	s__Bacteroides_thetaiotaomicron	s__Bacteroides_thetaiotaomicron	s__Bacteroides_thetaiotaomicron	s__Bacteroides_thetaiotaomicron
101	s__Bacteroides_uniformis	s__Bacteroides_uniformis	s__Bacteroides_uniformis	s__Bacteroides_uniformis
102	s__Bacteroides_uniformis_CAG_3	0	s__Bacteroides_uniformis_CAG_3	#REF!
103	s__Bacteroides_vulgatus	s__Bacteroides_vulgatus	s__Bacteroides_vulgatus	s__Bacteroides_vulgatus
104	s__Bacteroides_vulgatus_CAG_6	0	s__Bacteroides_vulgatus_CAG_6	#REF!
105	s__Bacteroides_xylanisolvens	s__Bacteroides_xylanisolvens	s__Bacteroides_xylanisolvens	s__Bacteroides_xylanisolvens
106	s__Barnesiella_intestinihominis	s__Barnesiella_intestinihominis	s__Barnesiella_intestinihominis	s__Barnesiella_intestinihominis
107	0	s__Barnesiella_sp_An22	0	s__Barnesiella_sp_An22
108	0	s__Barnesiella_sp_An55	0	0
109	s__Coprobacter_fastidiosus	s__Coprobacter_fastidiosus	s__Coprobacter_fastidiosus	s__Coprobacter_fastidiosus
110	s__Coprobacter_secundus	s__Coprobacter_secundus	s__Coprobacter_secundus	s__Coprobacter_secundus
111	0	0	s__Dysgonomonas_mossii	s__Dysgonomonas_mossii
112	0	s__Dysgonomonas_sp_37_18	0	s__Dysgonomonas_sp_37_18
113	s__Butyricimonas_sp	s__Butyricimonas_sp	s__Butyricimonas_sp	s__Butyricimonas_sp
114	s__Butyricimonas_sp_An62	s__Butyricimonas_sp_An62	s__Butyricimonas_sp_An62	s__Butyricimonas_sp_An62
115	s__Butyricimonas_virosa	s__Butyricimonas_virosa	s__Butyricimonas_virosa	s__Butyricimonas_virosa
116	0	s__Odoribacter_laneus	0	0
117	0	s__Odoribacter_laneus_CAG_561	0	0
118	s__Odoribacter_sp_AF21_41	s__Odoribacter_sp_AF21_41	s__Odoribacter_sp_AF21_41	s__Odoribacter_sp_AF21_41
119	s__Odoribacter_splanchnicus	s__Odoribacter_splanchnicus	s__Odoribacter_splanchnicus	s__Odoribacter_splanchnicus
120	s__Porphyromonas_asaccharolytica	s__Porphyromonas_asaccharolytica	s__Porphyromonas_asaccharolytica	0
121	0	0	s__Porphyromonas_endodontalis	s__Porphyromonas_endodontalis
122	0	0	0	s__Porphyromonas_gingivalis
123	0	0	0	s__Porphyromonas_somerae
124	s__Porphyromonas_sp_CAG_1061	s__Porphyromonas_sp_CAG_1061	s__Porphyromonas_sp_CAG_1061	0
125	s__Porphyromonas_sp_HMSC065F10	s__Porphyromonas_sp_HMSC065F10	s__Porphyromonas_sp_HMSC065F10	s__Porphyromonas_sp_HMSC065F10
126	0	0	0	s__Porphyromonas_sp_oral_taxon_279
127	s__Porphyromonas_uenonis	s__Porphyromonas_uenonis	s__Porphyromonas_uenonis	0
128	s__Sanguibacteroides_justesenii	0	s__Sanguibacteroides_justesenii	0
129	0	0	0	s__Alloprevotella_tannerae
130	s__Paraprevotella_clara	s__Paraprevotella_clara	s__Paraprevotella_clara	s__Paraprevotella_clara
131	s__Paraprevotella_clara_CAG_116	s__Paraprevotella_clara_CAG_116	s__Paraprevotella_clara_CAG_116	s__Paraprevotella_clara_CAG_116
132	s__Paraprevotella_xylaniphila	s__Paraprevotella_xylaniphila	s__Paraprevotella_xylaniphila	s__Paraprevotella_xylaniphila
133	s__Prevotella_bergensis	0	0	s__Prevotella_bergensis
134	0	0	s__Prevotella_bivia	0
135	s__Prevotella_buccae	s__Prevotella_buccae	s__Prevotella_buccae	s__Prevotella_buccae
136	s__Prevotella_buccalis	s__Prevotella_buccalis	s__Prevotella_buccalis	s__Prevotella_buccalis
137	0	0	s__Prevotella_colorans	0
138	s__Prevotella_copri	s__Prevotella_copri	s__Prevotella_copri	s__Prevotella_copri
139	s__Prevotella_copri_CAG_164	s__Prevotella_copri_CAG_164	s__Prevotella_copri_CAG_164	s__Prevotella_copri_CAG_164
140	s__Prevotella_corporis	0	0	0
141	0	0	0	s__Prevotella_denticola
142	0	0	s__Prevotella_disiens	0
143	s__Prevotella_intermedia	0	0	s__Prevotella_intermedia
144	0	0	0	s__Prevotella_jejuni
145	s__Prevotella_melaninogenica	0	0	s__Prevotella_melaninogenica
146	s__Prevotella_micans	0	0	0
147	0	0	s__Prevotella_multisaccharivorax	0
148	0	s__Prevotella_nigrescens	0	0
149	0	s__Prevotella_oralis	0	0
150	s__Prevotella_pallens	0	0	s__Prevotella_pallens
151	s__Prevotella_sp_885	0	0	0
152	s__Prevotella_sp_AM42_24	0	0	s__Prevotella_sp_AM42_24
153	s__Prevotella_sp_BV3P1	s__Prevotella_sp_BV3P1	s__Prevotella_sp_BV3P1	s__Prevotella_sp_BV3P1
154	0	0	0	s__Prevotella_sp_CAG_1031
155	0	0	0	s__Prevotella_sp_CAG_1092
156	0	s__Prevotella_sp_CAG_1185	0	0
157	0	s__Prevotella_sp_CAG_255	0	0
158	s__Prevotella_sp_CAG_279	s__Prevotella_sp_CAG_279	0	s__Prevotella_sp_CAG_279
159	s__Prevotella_sp_CAG_386	0	0	s__Prevotella_sp_CAG_386
160	s__Prevotella_sp_CAG_487	0	0	s__Prevotella_sp_CAG_487
161	s__Prevotella_sp_CAG_520	0	s__Prevotella_sp_CAG_520	s__Prevotella_sp_CAG_520
162	0	0	0	s__Prevotella_sp_CAG_5226
163	s__Prevotella_sp_CAG_592	0	0	0
164	s__Prevotella_sp_CAG_873	0	0	0
165	s__Prevotella_sp_CAG_891	0	0	s__Prevotella_sp_CAG_891
166	0	0	s__Prevotella_sp_S7_1_8	0
167	s__Prevotella_sp_TF12_30	0	s__Prevotella_sp_TF12_30	s__Prevotella_sp_TF12_30
168	s__Prevotella_stercorea	0	s__Prevotella_stercorea	0
169	s__Prevotella_stercorea_CAG_629	0	s__Prevotella_stercorea_CAG_629	0
170	s__Prevotella_timonensis	s__Prevotella_timonensis	s__Prevotella_timonensis	s__Prevotella_timonensis
171	s__Alistipes_finegoldii	s__Alistipes_finegoldii	s__Alistipes_finegoldii	s__Alistipes_finegoldii
172	s__Alistipes_indistinctus	s__Alistipes_indistinctus	s__Alistipes_indistinctus	s__Alistipes_indistinctus
173	s__Alistipes_obesi	s__Alistipes_obesi	s__Alistipes_obesi	s__Alistipes_obesi
174	s__Alistipes_onderdonkii	s__Alistipes_onderdonkii	s__Alistipes_onderdonkii	s__Alistipes_onderdonkii
175	s__Alistipes_putredinis	s__Alistipes_putredinis	s__Alistipes_putredinis	s__Alistipes_putredinis
176	s__Alistipes_putredinis_CAG_67	s__Alistipes_putredinis_CAG_67	s__Alistipes_putredinis_CAG_67	s__Alistipes_putredinis_CAG_67
177	0	s__Alistipes_sp_An31A	0	0
178	s__Alistipes_sp_An54	s__Alistipes_sp_An54	0	0
179	s__Alistipes_sp_CAG_157	s__Alistipes_sp_CAG_157	s__Alistipes_sp_CAG_157	0
180	s__Alistipes_sp_CAG_268	s__Alistipes_sp_CAG_268	s__Alistipes_sp_CAG_268	s__Alistipes_sp_CAG_268
181	s__Alistipes_sp_CAG_29	s__Alistipes_sp_CAG_29	s__Alistipes_sp_CAG_29	s__Alistipes_sp_CAG_29
182	s__Alistipes_sp_HGB5	s__Alistipes_sp_HGB5	s__Alistipes_sp_HGB5	s__Alistipes_sp_HGB5
183	0	s__Alistipes_timonensis	s__Alistipes_timonensis	s__Alistipes_timonensis
184	s__Parabacteroides_distasonis	s__Parabacteroides_distasonis	s__Parabacteroides_distasonis	s__Parabacteroides_distasonis
185	s__Parabacteroides_goldsteinii	s__Parabacteroides_goldsteinii	s__Parabacteroides_goldsteinii	s__Parabacteroides_goldsteinii
186	0	s__Parabacteroides_gordonii	s__Parabacteroides_gordonii	s__Parabacteroides_gordonii
187	s__Parabacteroides_johnsonii	s__Parabacteroides_johnsonii	s__Parabacteroides_johnsonii	s__Parabacteroides_johnsonii
188	s__Parabacteroides_merdae	s__Parabacteroides_merdae	s__Parabacteroides_merdae	s__Parabacteroides_merdae
189	0	0	s__Parabacteroides_sp_426_9	s__Parabacteroides_sp_426_9
190	0	0	0	s__Parabacteroides_sp_CAG_409
191	0	s__Parabacteroides_sp_HGS0025	s__Parabacteroides_sp_HGS0025	s__Parabacteroides_sp_HGS0025
192	0	s__Tannerella_forsythia	0	0
193	s__Tannerella_sp_6_1_58FAA_CT1	s__Tannerella_sp_6_1_58FAA_CT1	s__Tannerella_sp_6_1_58FAA_CT1	s__Tannerella_sp_6_1_58FAA_CT1
194	s__Tannerella_sp_CAG_118	s__Tannerella_sp_CAG_118	s__Tannerella_sp_CAG_118	s__Tannerella_sp_CAG_118
195	0	0	0	s__Capnocytophaga_leadbetteri
196	0	0	s__Chryseobacterium_hominis	0
197	s__Candidatus_Gastranaerophilales_bacterium	0	0	0
198	s__Bacillus_aerius	s__Bacillus_aerius	0	s__Bacillus_aerius
199	s__Staphylococcus_aureus	0	0	s__Staphylococcus_aureus
200	s__Staphylococcus_carnosus	0	0	0
201	s__Abiotrophia_defectiva	0	s__Abiotrophia_defectiva	s__Abiotrophia_defectiva
202	s__Abiotrophia_sp_HMSC24B09	s__Abiotrophia_sp_HMSC24B09	s__Abiotrophia_sp_HMSC24B09	s__Abiotrophia_sp_HMSC24B09
203	s__Granulicatella_adiacens	0	s__Granulicatella_adiacens	s__Granulicatella_adiacens
204	0	0	0	s__Enterococcus_avium
205	s__Enterococcus_casseliflavus	0	0	s__Enterococcus_casseliflavus
206	s__Enterococcus_durans	s__Enterococcus_durans	0	0
207	s__Enterococcus_faecalis	0	s__Enterococcus_faecalis	s__Enterococcus_faecalis
208	s__Enterococcus_faecium	s__Enterococcus_faecium	s__Enterococcus_faecium	s__Enterococcus_faecium
209	0	0	0	s__Enterococcus_gallinarum
210	s__Enterococcus_hirae	0	0	0
211	0	0	0	s__Enterococcus_raffinosus
212	0	0	0	s__Enterococcus_sp_HSIEG1
213	s__Lactobacillus_acidophilus	s__Lactobacillus_acidophilus	s__Lactobacillus_acidophilus	s__Lactobacillus_acidophilus
214	0	0	s__Lactobacillus_agilis	0
215	s__Lactobacillus_casei	s__Lactobacillus_casei	s__Lactobacillus_casei	s__Lactobacillus_casei
216	0	0	s__Lactobacillus_delbrueckii	0
217	s__Lactobacillus_fermentum	0	s__Lactobacillus_fermentum	s__Lactobacillus_fermentum
218	s__Lactobacillus_gasseri	0	s__Lactobacillus_gasseri	s__Lactobacillus_gasseri
219	0	s__Lactobacillus_helveticus	0	0
220	0	0	s__Lactobacillus_mucosae	0
221	s__Lactobacillus_paracasei	s__Lactobacillus_paracasei	s__Lactobacillus_paracasei	s__Lactobacillus_paracasei
222	0	0	s__Lactobacillus_paragasseri	s__Lactobacillus_paragasseri
223	0	0	s__Lactobacillus_paraplantarum	0
224	s__Lactobacillus_plantarum	0	s__Lactobacillus_plantarum	0
225	s__Lactobacillus_pontis	0	0	0
226	s__Lactobacillus_rhamnosus	0	s__Lactobacillus_rhamnosus	s__Lactobacillus_rhamnosus
227	s__Lactobacillus_rogosae	s__Lactobacillus_rogosae	s__Lactobacillus_rogosae	s__Lactobacillus_rogosae
228	s__Lactobacillus_ruminis	0	0	s__Lactobacillus_ruminis
229	s__Lactobacillus_ruminis_CAG_367	0	0	0
230	s__Lactobacillus_sakei	s__Lactobacillus_sakei	0	0
231	s__Lactobacillus_salivarius	0	s__Lactobacillus_salivarius	s__Lactobacillus_salivarius
232	s__Lactobacillus_zeae	0	s__Lactobacillus_zeae	0
233	s__Pediococcus_pentosaceus	0	0	0
234	s__Leuconostoc_carnosum	0	0	0
235	0	0	s__Leuconostoc_citreum	0
236	0	0	s__Leuconostoc_garlicum	s__Leuconostoc_garlicum
237	s__Leuconostoc_gelidum	0	0	0
238	0	0	s__Leuconostoc_lactis	s__Leuconostoc_lactis
239	s__Leuconostoc_mesenteroides	0	0	0
240	s__Leuconostoc_pseudomesenteroides	s__Leuconostoc_pseudomesenteroides	0	0
241	s__Weissella_confusa	0	s__Weissella_confusa	0
242	s__Weissella_viridescens	0	0	0
243	s__Lactococcus_garvieae	0	s__Lactococcus_garvieae	0
244	s__Lactococcus_lactis	s__Lactococcus_lactis	s__Lactococcus_lactis	s__Lactococcus_lactis
245	0	0	s__Lactococcus_petauri	0
246	s__Lactococcus_piscium	s__Lactococcus_piscium	0	0
247	s__Lactococcus_raffinolactis	s__Lactococcus_raffinolactis	0	0
248	s__Streptococcus_agalactiae	0	s__Streptococcus_agalactiae	0
249	s__Streptococcus_anginosus	0	s__Streptococcus_anginosus	s__Streptococcus_anginosus
250	s__Streptococcus_australis	s__Streptococcus_australis	s__Streptococcus_australis	s__Streptococcus_australis
251	s__Streptococcus_constellatus	s__Streptococcus_constellatus	s__Streptococcus_constellatus	s__Streptococcus_constellatus
252	s__Streptococcus_cristatus	0	s__Streptococcus_cristatus	s__Streptococcus_cristatus
253	0	0	s__Streptococcus_gallolyticus	s__Streptococcus_gallolyticus
254	s__Streptococcus_gordonii	s__Streptococcus_gordonii	s__Streptococcus_gordonii	s__Streptococcus_gordonii
255	s__Streptococcus_infantarius	0	s__Streptococcus_infantarius	s__Streptococcus_infantarius
256	s__Streptococcus_infantis	s__Streptococcus_infantis	s__Streptococcus_infantis	s__Streptococcus_infantis
257	s__Streptococcus_intermedius	0	s__Streptococcus_intermedius	s__Streptococcus_intermedius
258	s__Streptococcus_lutetiensis	s__Streptococcus_lutetiensis	s__Streptococcus_lutetiensis	s__Streptococcus_lutetiensis
259	s__Streptococcus_macedonicus	0	0	0
260	s__Streptococcus_milleri	s__Streptococcus_milleri	s__Streptococcus_milleri	s__Streptococcus_milleri
261	s__Streptococcus_mitis	s__Streptococcus_mitis	s__Streptococcus_mitis	s__Streptococcus_mitis
262	s__Streptococcus_mutans	0	s__Streptococcus_mutans	s__Streptococcus_mutans
263	s__Streptococcus_oralis	s__Streptococcus_oralis	s__Streptococcus_oralis	s__Streptococcus_oralis
264	s__Streptococcus_parasanguinis	s__Streptococcus_parasanguinis	s__Streptococcus_parasanguinis	s__Streptococcus_parasanguinis
265	s__Streptococcus_parauberis	0	0	0
266	s__Streptococcus_pasteurianus	0	s__Streptococcus_pasteurianus	s__Streptococcus_pasteurianus
267	s__Streptococcus_peroris	s__Streptococcus_peroris	s__Streptococcus_peroris	s__Streptococcus_peroris
268	s__Streptococcus_pneumoniae	s__Streptococcus_pneumoniae	s__Streptococcus_pneumoniae	s__Streptococcus_pneumoniae
269	0	0	s__Streptococcus_pseudopneumoniae	s__Streptococcus_pseudopneumoniae
270	s__Streptococcus_salivarius	s__Streptococcus_salivarius	s__Streptococcus_salivarius	s__Streptococcus_salivarius
271	s__Streptococcus_sanguinis	s__Streptococcus_sanguinis	s__Streptococcus_sanguinis	s__Streptococcus_sanguinis
272	s__Streptococcus_sinensis	0	s__Streptococcus_sinensis	0
273	0	0	0	s__Streptococcus_sobrinus
274	s__Streptococcus_sp_A12	s__Streptococcus_sp_A12	s__Streptococcus_sp_A12	s__Streptococcus_sp_A12
275	s__Streptococcus_sp_BS29a	0	s__Streptococcus_sp_BS29a	s__Streptococcus_sp_BS29a
276	0	0	s__Streptococcus_sp_BS35b	0
277	s__Streptococcus_sp_CM6	0	s__Streptococcus_sp_CM6	0
278	s__Streptococcus_sp_F0442	s__Streptococcus_sp_F0442	s__Streptococcus_sp_F0442	s__Streptococcus_sp_F0442
279	s__Streptococcus_sp_HMSC056C01	0	0	s__Streptococcus_sp_HMSC056C01
280	0	0	s__Streptococcus_sp_HMSC067H01	0
281	0	0	0	s__Streptococcus_sp_HMSC070B10
282	s__Streptococcus_sp_HMSC071D03	0	s__Streptococcus_sp_HMSC071D03	s__Streptococcus_sp_HMSC071D03
283	s__Streptococcus_sp_HPH0090	0	s__Streptococcus_sp_HPH0090	0
284	0	0	s__Streptococcus_sp_HSISB1	0
285	s__Streptococcus_sp_I_G2	s__Streptococcus_sp_I_G2	s__Streptococcus_sp_I_G2	s__Streptococcus_sp_I_G2
286	s__Streptococcus_sp_I_P16	s__Streptococcus_sp_I_P16	s__Streptococcus_sp_I_P16	s__Streptococcus_sp_I_P16
287	s__Streptococcus_sp_M143	0	s__Streptococcus_sp_M143	s__Streptococcus_sp_M143
288	s__Streptococcus_sp_M334	0	s__Streptococcus_sp_M334	s__Streptococcus_sp_M334
289	0	0	0	s__Streptococcus_sp_NPS_308
290	s__Streptococcus_sp_SK140	s__Streptococcus_sp_SK140	s__Streptococcus_sp_SK140	s__Streptococcus_sp_SK140
291	0	0	s__Streptococcus_sp_SK643	s__Streptococcus_sp_SK643
292	s__Streptococcus_sp_SR1	s__Streptococcus_sp_SR1	s__Streptococcus_sp_SR1	0
293	s__Streptococcus_sp_UMB0029	s__Streptococcus_sp_UMB0029	s__Streptococcus_sp_UMB0029	s__Streptococcus_sp_UMB0029
294	0	0	s__Streptococcus_sp_oral_taxon_056	0
295	0	0	s__Streptococcus_sp_oral_taxon_058	s__Streptococcus_sp_oral_taxon_058
296	s__Streptococcus_sp_oral_taxon_431	0	s__Streptococcus_sp_oral_taxon_431	s__Streptococcus_sp_oral_taxon_431
297	s__Streptococcus_thermophilus	s__Streptococcus_thermophilus	s__Streptococcus_thermophilus	s__Streptococcus_thermophilus
298	s__Streptococcus_thermophilus_CAG_236	s__Streptococcus_thermophilus_CAG_236	0	s__Streptococcus_thermophilus_CAG_236
299	s__Streptococcus_vestibularis	s__Streptococcus_vestibularis	s__Streptococcus_vestibularis	s__Streptococcus_vestibularis
300	s__Streptococcus_viridans	0	s__Streptococcus_viridans	s__Streptococcus_viridans
301	s__Catabacter_hongkongensis	s__Catabacter_hongkongensis	s__Catabacter_hongkongensis	s__Catabacter_hongkongensis
302	s__Christensenella_minuta	s__Christensenella_minuta	s__Christensenella_minuta	s__Christensenella_minuta
303	s__Butyricicoccus_pullicaecorum	0	s__Butyricicoccus_pullicaecorum	s__Butyricicoccus_pullicaecorum
304	0	0	s__Butyribacterium_methylotrophicum	0
305	s__Clostridium_bartlettii_CAG_1329	s__Clostridium_bartlettii_CAG_1329	s__Clostridium_bartlettii_CAG_1329	s__Clostridium_bartlettii_CAG_1329
306	0	0	s__Clostridium_butyricum	s__Clostridium_butyricum
307	s__Clostridium_celatum	s__Clostridium_celatum	s__Clostridium_celatum	s__Clostridium_celatum
308	s__Clostridium_clostridioforme_CAG_132	s__Clostridium_clostridioforme_CAG_132	s__Clostridium_clostridioforme_CAG_132	s__Clostridium_clostridioforme_CAG_132
309	s__Clostridium_disporicum	s__Clostridium_disporicum	s__Clostridium_disporicum	s__Clostridium_disporicum
310	s__Clostridium_hathewayi_CAG_224	s__Clostridium_hathewayi_CAG_224	s__Clostridium_hathewayi_CAG_224	0
311	s__Clostridium_leptum_CAG_27	s__Clostridium_leptum_CAG_27	s__Clostridium_leptum_CAG_27	s__Clostridium_leptum_CAG_27
312	0	0	0	s__Clostridium_neonatale
313	s__Clostridium_nexile_CAG_348	s__Clostridium_nexile_CAG_348	s__Clostridium_nexile_CAG_348	s__Clostridium_nexile_CAG_348
314	s__Clostridium_paraputrificum	s__Clostridium_paraputrificum	s__Clostridium_paraputrificum	s__Clostridium_paraputrificum
315	s__Clostridium_perfringens	s__Clostridium_perfringens	s__Clostridium_perfringens	s__Clostridium_perfringens
316	0	0	s__Clostridium_sp_7_2_43FAA	s__Clostridium_sp_7_2_43FAA
317	s__Clostridium_sp_ATCC_29733	s__Clostridium_sp_ATCC_29733	s__Clostridium_sp_ATCC_29733	s__Clostridium_sp_ATCC_29733
318	s__Clostridium_sp_CAG_122	s__Clostridium_sp_CAG_122	s__Clostridium_sp_CAG_122	s__Clostridium_sp_CAG_122
319	0	s__Clostridium_sp_CAG_127	s__Clostridium_sp_CAG_127	s__Clostridium_sp_CAG_127
320	s__Clostridium_sp_CAG_138	s__Clostridium_sp_CAG_138	s__Clostridium_sp_CAG_138	s__Clostridium_sp_CAG_138
321	s__Clostridium_sp_CAG_167	s__Clostridium_sp_CAG_167	0	s__Clostridium_sp_CAG_167
322	s__Clostridium_sp_CAG_217	s__Clostridium_sp_CAG_217	s__Clostridium_sp_CAG_217	s__Clostridium_sp_CAG_217
323	s__Clostridium_sp_CAG_226	s__Clostridium_sp_CAG_226	s__Clostridium_sp_CAG_226	s__Clostridium_sp_CAG_226
324	s__Clostridium_sp_CAG_230	s__Clostridium_sp_CAG_230	s__Clostridium_sp_CAG_230	s__Clostridium_sp_CAG_230
325	s__Clostridium_sp_CAG_242	0	s__Clostridium_sp_CAG_242	s__Clostridium_sp_CAG_242
326	s__Clostridium_sp_CAG_253	s__Clostridium_sp_CAG_253	s__Clostridium_sp_CAG_253	0
327	s__Clostridium_sp_CAG_265	s__Clostridium_sp_CAG_265	s__Clostridium_sp_CAG_265	s__Clostridium_sp_CAG_265
328	0	s__Clostridium_sp_CAG_277	0	s__Clostridium_sp_CAG_277
329	s__Clostridium_sp_CAG_299	s__Clostridium_sp_CAG_299	s__Clostridium_sp_CAG_299	s__Clostridium_sp_CAG_299
330	s__Clostridium_sp_CAG_413	0	0	s__Clostridium_sp_CAG_413
331	s__Clostridium_sp_CAG_43	s__Clostridium_sp_CAG_43	s__Clostridium_sp_CAG_43	s__Clostridium_sp_CAG_43
332	s__Clostridium_sp_CAG_510	0	0	0
333	s__Clostridium_sp_CAG_58	s__Clostridium_sp_CAG_58	s__Clostridium_sp_CAG_58	s__Clostridium_sp_CAG_58
334	s__Clostridium_sp_CAG_62	s__Clostridium_sp_CAG_62	s__Clostridium_sp_CAG_62	s__Clostridium_sp_CAG_62
335	0	s__Clostridium_sp_CAG_678	0	0
336	s__Clostridium_sp_CAG_7	s__Clostridium_sp_CAG_7	s__Clostridium_sp_CAG_7	s__Clostridium_sp_CAG_7
337	s__Clostridium_sp_CAG_715	0	0	0
338	s__Clostridium_sp_CAG_729	s__Clostridium_sp_CAG_729	0	0
339	s__Clostridium_sp_CAG_75	s__Clostridium_sp_CAG_75	s__Clostridium_sp_CAG_75	s__Clostridium_sp_CAG_75
340	0	s__Clostridium_sp_CAG_964	0	0
341	s__Clostridium_sp_D5	s__Clostridium_sp_D5	s__Clostridium_sp_D5	s__Clostridium_sp_D5
342	s__Clostridium_sp_KLE_1755	s__Clostridium_sp_KLE_1755	s__Clostridium_sp_KLE_1755	0
343	s__Clostridium_sp_L2_50	s__Clostridium_sp_L2_50	s__Clostridium_sp_L2_50	s__Clostridium_sp_L2_50
344	0	0	0	s__Clostridium_sp_MSTE9
345	s__Clostridium_sp_chh4_2	0	s__Clostridium_sp_chh4_2	s__Clostridium_sp_chh4_2
346	s__Clostridium_ventriculi	s__Clostridium_ventriculi	s__Clostridium_ventriculi	0
347	0	0	s__Hungatella_effluvii	0
348	s__Hungatella_hathewayi	s__Hungatella_hathewayi	s__Hungatella_hathewayi	s__Hungatella_hathewayi
349	s__Lactonifactor_longoviformis	0	s__Lactonifactor_longoviformis	s__Lactonifactor_longoviformis
350	s__Eubacterium_brachy	s__Eubacterium_brachy	s__Eubacterium_brachy	0
351	0	s__Eubacterium_infirmum	s__Eubacterium_infirmum	s__Eubacterium_infirmum
352	0	0	s__Eubacterium_sulci	s__Eubacterium_sulci
353	s__Mogibacterium_diversum	0	s__Mogibacterium_diversum	s__Mogibacterium_diversum
354	0	0	s__Mogibacterium_pumilum	s__Mogibacterium_pumilum
355	s__Bacteroides_pectinophilus	s__Bacteroides_pectinophilus	s__Bacteroides_pectinophilus	s__Bacteroides_pectinophilus
356	s__Clostridiales_bacterium_1_7_47FAA	s__Clostridiales_bacterium_1_7_47FAA	s__Clostridiales_bacterium_1_7_47FAA	s__Clostridiales_bacterium_1_7_47FAA
357	s__Clostridiales_bacterium_AM23_16LB	s__Clostridiales_bacterium_AM23_16LB	s__Clostridiales_bacterium_AM23_16LB	s__Clostridiales_bacterium_AM23_16LB
358	s__Clostridiales_bacterium_KLE1615	s__Clostridiales_bacterium_KLE1615	s__Clostridiales_bacterium_KLE1615	s__Clostridiales_bacterium_KLE1615
359	s__butyrate_producing_bacterium_SS3_4	s__butyrate_producing_bacterium_SS3_4	s__butyrate_producing_bacterium_SS3_4	s__butyrate_producing_bacterium_SS3_4
360	s__Intestinimonas_butyriciproducens	s__Intestinimonas_butyriciproducens	s__Intestinimonas_butyriciproducens	s__Intestinimonas_butyriciproducens
361	s__Lawsonibacter_asaccharolyticus	s__Lawsonibacter_asaccharolyticus	s__Lawsonibacter_asaccharolyticus	s__Lawsonibacter_asaccharolyticus
362	s__Monoglobus_pectinilyticus	s__Monoglobus_pectinilyticus	s__Monoglobus_pectinilyticus	s__Monoglobus_pectinilyticus
363	0	0	s__Anaerofustis_stercorihominis	0
364	s__Eubacteriaceae_bacterium_CHKCI005	0	s__Eubacteriaceae_bacterium_CHKCI005	0
365	s__Eubacterium_callanderi	0	s__Eubacterium_callanderi	s__Eubacterium_callanderi
366	s__Eubacterium_eligens	s__Eubacterium_eligens	s__Eubacterium_eligens	s__Eubacterium_eligens
367	s__Eubacterium_eligens_CAG_72	s__Eubacterium_eligens_CAG_72	s__Eubacterium_eligens_CAG_72	s__Eubacterium_eligens_CAG_72
368	s__Eubacterium_hallii	s__Eubacterium_hallii	s__Eubacterium_hallii	s__Eubacterium_hallii
369	s__Eubacterium_hallii_CAG_12	s__Eubacterium_hallii_CAG_12	s__Eubacterium_hallii_CAG_12	s__Eubacterium_hallii_CAG_12
370	s__Eubacterium_limosum	0	s__Eubacterium_limosum	s__Eubacterium_limosum
371	s__Eubacterium_ramulus	s__Eubacterium_ramulus	s__Eubacterium_ramulus	s__Eubacterium_ramulus
372	s__Eubacterium_rectale_CAG_36	s__Eubacterium_rectale_CAG_36	s__Eubacterium_rectale_CAG_36	s__Eubacterium_rectale_CAG_36
373	s__Eubacterium_siraeum_CAG_80	s__Eubacterium_siraeum_CAG_80	s__Eubacterium_siraeum_CAG_80	s__Eubacterium_siraeum_CAG_80
374	s__Eubacterium_sp_AF17_7	0	s__Eubacterium_sp_AF17_7	s__Eubacterium_sp_AF17_7
375	s__Eubacterium_sp_AF36_5BH	s__Eubacterium_sp_AF36_5BH	s__Eubacterium_sp_AF36_5BH	s__Eubacterium_sp_AF36_5BH
376	s__Eubacterium_sp_CAG_115	s__Eubacterium_sp_CAG_115	s__Eubacterium_sp_CAG_115	s__Eubacterium_sp_CAG_115
377	s__Eubacterium_sp_CAG_146	s__Eubacterium_sp_CAG_146	s__Eubacterium_sp_CAG_146	s__Eubacterium_sp_CAG_146
378	s__Eubacterium_sp_CAG_156	0	s__Eubacterium_sp_CAG_156	s__Eubacterium_sp_CAG_156
379	s__Eubacterium_sp_CAG_161	s__Eubacterium_sp_CAG_161	s__Eubacterium_sp_CAG_161	s__Eubacterium_sp_CAG_161
380	s__Eubacterium_sp_CAG_180	s__Eubacterium_sp_CAG_180	s__Eubacterium_sp_CAG_180	s__Eubacterium_sp_CAG_180
381	s__Eubacterium_sp_CAG_202	s__Eubacterium_sp_CAG_202	s__Eubacterium_sp_CAG_202	s__Eubacterium_sp_CAG_202
382	s__Eubacterium_sp_CAG_248	s__Eubacterium_sp_CAG_248	s__Eubacterium_sp_CAG_248	s__Eubacterium_sp_CAG_248
383	s__Eubacterium_sp_CAG_251	s__Eubacterium_sp_CAG_251	s__Eubacterium_sp_CAG_251	s__Eubacterium_sp_CAG_251
384	s__Eubacterium_sp_CAG_274	s__Eubacterium_sp_CAG_274	s__Eubacterium_sp_CAG_274	s__Eubacterium_sp_CAG_274
385	s__Eubacterium_sp_CAG_38	s__Eubacterium_sp_CAG_38	s__Eubacterium_sp_CAG_38	s__Eubacterium_sp_CAG_38
386	0	s__Eubacterium_sp_CAG_581	s__Eubacterium_sp_CAG_581	0
387	s__Eubacterium_sp_CAG_603	0	0	s__Eubacterium_sp_CAG_603
388	0	s__Eubacterium_sp_CAG_786	0	0
389	s__Eubacterium_sp_CAG_86	s__Eubacterium_sp_CAG_86	s__Eubacterium_sp_CAG_86	s__Eubacterium_sp_CAG_86
390	s__Eubacterium_sp_OM08_24	s__Eubacterium_sp_OM08_24	s__Eubacterium_sp_OM08_24	s__Eubacterium_sp_OM08_24
391	s__Eubacterium_ventriosum	s__Eubacterium_ventriosum	s__Eubacterium_ventriosum	s__Eubacterium_ventriosum
392	s__Anaerostipes_hadrus	s__Anaerostipes_hadrus	s__Anaerostipes_hadrus	s__Anaerostipes_hadrus
393	s__Anaerotignum_lactatifermentans	s__Anaerotignum_lactatifermentans	s__Anaerotignum_lactatifermentans	s__Anaerotignum_lactatifermentans
394	s__Blautia_coccoides	s__Blautia_coccoides	s__Blautia_coccoides	s__Blautia_coccoides
395	0	0	s__Blautia_hansenii	s__Blautia_hansenii
396	s__Blautia_hydrogenotrophica	0	s__Blautia_hydrogenotrophica	s__Blautia_hydrogenotrophica
397	s__Blautia_hydrogenotrophica_CAG_147	0	0	0
398	s__Blautia_obeum	s__Blautia_obeum	s__Blautia_obeum	s__Blautia_obeum
399	s__Blautia_producta	s__Blautia_producta	s__Blautia_producta	s__Blautia_producta
400	s__Blautia_sp_An249	0	0	0
401	s__Blautia_sp_BCRC_81119	0	0	s__Blautia_sp_BCRC_81119
402	s__Blautia_sp_CAG_257	s__Blautia_sp_CAG_257	s__Blautia_sp_CAG_257	s__Blautia_sp_CAG_257
403	s__Blautia_sp_CAG_52	s__Blautia_sp_CAG_52	s__Blautia_sp_CAG_52	s__Blautia_sp_CAG_52
404	0	s__Blautia_sp_N6H1_15	s__Blautia_sp_N6H1_15	s__Blautia_sp_N6H1_15
405	0	0	0	s__Blautia_sp_YL58
406	s__Blautia_wexlerae	s__Blautia_wexlerae	s__Blautia_wexlerae	s__Blautia_wexlerae
407	s__Ruminococcus_gnavus	s__Ruminococcus_gnavus	s__Ruminococcus_gnavus	s__Ruminococcus_gnavus
408	s__Ruminococcus_torques	s__Ruminococcus_torques	s__Ruminococcus_torques	s__Ruminococcus_torques
409	s__Coprococcus_catus	s__Coprococcus_catus	s__Coprococcus_catus	s__Coprococcus_catus
410	s__Coprococcus_comes	s__Coprococcus_comes	s__Coprococcus_comes	s__Coprococcus_comes
411	0	s__Coprococcus_comes_CAG_19	s__Coprococcus_comes_CAG_19	s__Coprococcus_comes_CAG_19
412	s__Coprococcus_eutactus	s__Coprococcus_eutactus	s__Coprococcus_eutactus	s__Coprococcus_eutactus
413	s__Coprococcus_eutactus_CAG_665	s__Coprococcus_eutactus_CAG_665	0	s__Coprococcus_eutactus_CAG_665
414	s__Dorea_formicigenerans	s__Dorea_formicigenerans	s__Dorea_formicigenerans	s__Dorea_formicigenerans
415	s__Dorea_formicigenerans_CAG_28	s__Dorea_formicigenerans_CAG_28	s__Dorea_formicigenerans_CAG_28	s__Dorea_formicigenerans_CAG_28
416	s__Dorea_longicatena	s__Dorea_longicatena	s__Dorea_longicatena	s__Dorea_longicatena
417	0	s__Dorea_longicatena_CAG_42	s__Dorea_longicatena_CAG_42	s__Dorea_longicatena_CAG_42
418	s__Dorea_sp_CAG_105	s__Dorea_sp_CAG_105	s__Dorea_sp_CAG_105	s__Dorea_sp_CAG_105
419	0	0	s__Dorea_sp_CAG_317	s__Dorea_sp_CAG_317
420	s__Dorea_sp_D27	0	s__Dorea_sp_D27	s__Dorea_sp_D27
421	s__Eisenbergiella_massiliensis	s__Eisenbergiella_massiliensis	s__Eisenbergiella_massiliensis	s__Eisenbergiella_massiliensis
422	s__Eisenbergiella_tayi	s__Eisenbergiella_tayi	s__Eisenbergiella_tayi	s__Eisenbergiella_tayi
423	s__Faecalicatena_orotica	s__Faecalicatena_orotica	s__Faecalicatena_orotica	0
424	s__Fusicatenibacter_saccharivorans	s__Fusicatenibacter_saccharivorans	s__Fusicatenibacter_saccharivorans	s__Fusicatenibacter_saccharivorans
425	0	0	0	s__Lachnoanaerobaculum_sp_ICM7
426	s__Clostridium_aldenense	s__Clostridium_aldenense	s__Clostridium_aldenense	s__Clostridium_aldenense
427	s__Clostridium_asparagiforme	s__Clostridium_asparagiforme	s__Clostridium_asparagiforme	s__Clostridium_asparagiforme
428	s__Clostridium_bolteae	s__Clostridium_bolteae	s__Clostridium_bolteae	s__Clostridium_bolteae
429	s__Clostridium_citroniae	s__Clostridium_citroniae	s__Clostridium_citroniae	s__Clostridium_citroniae
430	s__Clostridium_clostridioforme	s__Clostridium_clostridioforme	s__Clostridium_clostridioforme	s__Clostridium_clostridioforme
431	s__Clostridium_hylemonae	s__Clostridium_hylemonae	s__Clostridium_hylemonae	0
432	s__Clostridium_lavalense	s__Clostridium_lavalense	s__Clostridium_lavalense	s__Clostridium_lavalense
433	s__Clostridium_saccharolyticum	s__Clostridium_saccharolyticum	s__Clostridium_saccharolyticum	s__Clostridium_saccharolyticum
434	s__Clostridium_scindens	s__Clostridium_scindens	s__Clostridium_scindens	s__Clostridium_scindens
435	s__Clostridium_symbiosum	s__Clostridium_symbiosum	s__Clostridium_symbiosum	s__Clostridium_symbiosum
436	s__Lachnoclostridium_sp_An118	s__Lachnoclostridium_sp_An118	0	0
437	s__Lachnoclostridium_sp_An131	s__Lachnoclostridium_sp_An131	0	0
438	s__Lachnoclostridium_sp_An138	s__Lachnoclostridium_sp_An138	0	s__Lachnoclostridium_sp_An138
439	0	s__Lachnoclostridium_sp_An14	0	s__Lachnoclostridium_sp_An14
440	0	s__Lachnoclostridium_sp_An196	0	0
441	s__Eubacterium_rectale	s__Eubacterium_rectale	s__Eubacterium_rectale	s__Eubacterium_rectale
442	s__Lachnospiraceae_bacterium_1_4_56FAA	s__Lachnospiraceae_bacterium_1_4_56FAA	s__Lachnospiraceae_bacterium_1_4_56FAA	s__Lachnospiraceae_bacterium_1_4_56FAA
443	0	0	0	s__Lachnospiraceae_bacterium_2_1_46FAA
444	s__Lachnospiraceae_bacterium_6_1_37FAA	0	s__Lachnospiraceae_bacterium_6_1_37FAA	s__Lachnospiraceae_bacterium_6_1_37FAA
445	0	0	0	s__Lachnospiraceae_bacterium_oral_taxon_096
446	s__Lachnospira_pectinoschiza	s__Lachnospira_pectinoschiza	s__Lachnospira_pectinoschiza	s__Lachnospira_pectinoschiza
447	s__Murimonas_intestini	0	s__Murimonas_intestini	s__Murimonas_intestini
448	s__Oribacterium_parvum	s__Oribacterium_parvum	s__Oribacterium_parvum	s__Oribacterium_parvum
449	s__Oribacterium_sinus	0	s__Oribacterium_sinus	s__Oribacterium_sinus
450	s__Roseburia_faecis	s__Roseburia_faecis	s__Roseburia_faecis	s__Roseburia_faecis
451	s__Roseburia_hominis	s__Roseburia_hominis	s__Roseburia_hominis	s__Roseburia_hominis
452	s__Roseburia_intestinalis	s__Roseburia_intestinalis	s__Roseburia_intestinalis	s__Roseburia_intestinalis
453	s__Roseburia_intestinalis_CAG_13	s__Roseburia_intestinalis_CAG_13	s__Roseburia_intestinalis_CAG_13	s__Roseburia_intestinalis_CAG_13
454	s__Roseburia_inulinivorans	s__Roseburia_inulinivorans	s__Roseburia_inulinivorans	s__Roseburia_inulinivorans
455	s__Roseburia_inulinivorans_CAG_15	s__Roseburia_inulinivorans_CAG_15	s__Roseburia_inulinivorans_CAG_15	s__Roseburia_inulinivorans_CAG_15
456	s__Roseburia_sp_CAG_100	s__Roseburia_sp_CAG_100	s__Roseburia_sp_CAG_100	s__Roseburia_sp_CAG_100
457	s__Roseburia_sp_CAG_182	0	s__Roseburia_sp_CAG_182	s__Roseburia_sp_CAG_182
458	s__Roseburia_sp_CAG_303	s__Roseburia_sp_CAG_303	s__Roseburia_sp_CAG_303	s__Roseburia_sp_CAG_303
459	s__Roseburia_sp_CAG_309	0	0	0
460	s__Roseburia_sp_CAG_380	s__Roseburia_sp_CAG_380	0	0
461	s__Roseburia_sp_CAG_45	s__Roseburia_sp_CAG_45	s__Roseburia_sp_CAG_45	s__Roseburia_sp_CAG_45
462	s__Roseburia_sp_CAG_471	s__Roseburia_sp_CAG_471	s__Roseburia_sp_CAG_471	s__Roseburia_sp_CAG_471
463	s__Sellimonas_intestinalis	s__Sellimonas_intestinalis	s__Sellimonas_intestinalis	s__Sellimonas_intestinalis
464	0	0	0	s__Stomatobaculum_longum
465	s__Tyzzerella_nexilis	s__Tyzzerella_nexilis	s__Tyzzerella_nexilis	s__Tyzzerella_nexilis
466	s__Tyzzerella_sp	s__Tyzzerella_sp	s__Tyzzerella_sp	s__Tyzzerella_sp
467	s__Oscillibacter_sp_CAG_241	s__Oscillibacter_sp_CAG_241	s__Oscillibacter_sp_CAG_241	s__Oscillibacter_sp_CAG_241
468	s__Oscillibacter_sp_PC13	s__Oscillibacter_sp_PC13	0	0
469	0	0	s__Clostridioides_difficile	s__Clostridioides_difficile
470	s__Intestinibacter_bartlettii	s__Intestinibacter_bartlettii	s__Intestinibacter_bartlettii	s__Intestinibacter_bartlettii
471	0	0	s__Clostridium_hiranonis	0
472	0	s__Peptostreptococcus_anaerobius	0	0
473	0	0	s__Peptostreptococcus_sp_MV1	0
474	0	0	s__Peptostreptococcus_stomatis	0
475	s__Romboutsia_ilealis	s__Romboutsia_ilealis	s__Romboutsia_ilealis	s__Romboutsia_ilealis
476	s__Terrisporobacter_othiniensis	0	s__Terrisporobacter_othiniensis	0
477	s__Agathobaculum_butyriciproducens	s__Agathobaculum_butyriciproducens	s__Agathobaculum_butyriciproducens	s__Agathobaculum_butyriciproducens
478	0	s__Anaerofilum_sp_An201	s__Anaerofilum_sp_An201	s__Anaerofilum_sp_An201
479	s__Anaeromassilibacillus_sp_An250	s__Anaeromassilibacillus_sp_An250	s__Anaeromassilibacillus_sp_An250	s__Anaeromassilibacillus_sp_An250
480	s__Anaerotruncus_colihominis	s__Anaerotruncus_colihominis	s__Anaerotruncus_colihominis	s__Anaerotruncus_colihominis
481	s__Anaerotruncus_sp_CAG_528	s__Anaerotruncus_sp_CAG_528	0	0
482	s__Drancourtella_sp_An12	0	s__Drancourtella_sp_An12	0
483	s__Faecalibacterium_prausnitzii	s__Faecalibacterium_prausnitzii	s__Faecalibacterium_prausnitzii	s__Faecalibacterium_prausnitzii
484	s__Faecalibacterium_sp_CAG_74	s__Faecalibacterium_sp_CAG_74	s__Faecalibacterium_sp_CAG_74	s__Faecalibacterium_sp_CAG_74
485	s__Flavonifractor_plautii	s__Flavonifractor_plautii	s__Flavonifractor_plautii	s__Flavonifractor_plautii
486	s__Flavonifractor_sp_An10	s__Flavonifractor_sp_An10	0	0
487	s__Flavonifractor_sp_An100	s__Flavonifractor_sp_An100	0	0
488	s__Flavonifractor_sp_An306	s__Flavonifractor_sp_An306	0	s__Flavonifractor_sp_An306
489	s__Flavonifractor_sp_An91	s__Flavonifractor_sp_An91	0	0
490	s__Flavonifractor_sp_An92	0	0	0
491	s__Gemmiger_formicilis	s__Gemmiger_formicilis	s__Gemmiger_formicilis	s__Gemmiger_formicilis
492	s__Gemmiger_sp_An194	0	0	s__Gemmiger_sp_An194
493	s__Gemmiger_sp_An87	0	0	s__Gemmiger_sp_An87
494	s__Harryflintia_acetispora	s__Harryflintia_acetispora	s__Harryflintia_acetispora	s__Harryflintia_acetispora
495	s__Pseudoflavonifractor_capillosus	s__Pseudoflavonifractor_capillosus	s__Pseudoflavonifractor_capillosus	0
496	s__Pseudoflavonifractor_sp_An184	s__Pseudoflavonifractor_sp_An184	s__Pseudoflavonifractor_sp_An184	s__Pseudoflavonifractor_sp_An184
497	s__Pseudoflavonifractor_sp_An187	0	0	s__Pseudoflavonifractor_sp_An187
498	s__Pseudoflavonifractor_sp_An85	s__Pseudoflavonifractor_sp_An85	s__Pseudoflavonifractor_sp_An85	0
499	s__Clostridium_leptum	s__Clostridium_leptum	s__Clostridium_leptum	s__Clostridium_leptum
500	s__Clostridium_methylpentosum	0	s__Clostridium_methylpentosum	s__Clostridium_methylpentosum
501	s__Eubacterium_siraeum	s__Eubacterium_siraeum	s__Eubacterium_siraeum	s__Eubacterium_siraeum
502	s__Ruminococcaceae_bacterium_D16	s__Ruminococcaceae_bacterium_D16	s__Ruminococcaceae_bacterium_D16	s__Ruminococcaceae_bacterium_D16
503	s__Ruminococcaceae_bacterium_D5	s__Ruminococcaceae_bacterium_D5	0	s__Ruminococcaceae_bacterium_D5
504	s__Ruminococcus_bicirculans	s__Ruminococcus_bicirculans	s__Ruminococcus_bicirculans	s__Ruminococcus_bicirculans
505	s__Ruminococcus_bromii	s__Ruminococcus_bromii	s__Ruminococcus_bromii	s__Ruminococcus_bromii
506	s__Ruminococcus_callidus	s__Ruminococcus_callidus	s__Ruminococcus_callidus	s__Ruminococcus_callidus
507	s__Ruminococcus_gnavus_CAG_126	s__Ruminococcus_gnavus_CAG_126	s__Ruminococcus_gnavus_CAG_126	s__Ruminococcus_gnavus_CAG_126
508	s__Ruminococcus_lactaris	s__Ruminococcus_lactaris	s__Ruminococcus_lactaris	s__Ruminococcus_lactaris
509	s__Ruminococcus_sp_37_24	0	s__Ruminococcus_sp_37_24	s__Ruminococcus_sp_37_24
510	s__Ruminococcus_sp_CAG_177	s__Ruminococcus_sp_CAG_177	s__Ruminococcus_sp_CAG_177	s__Ruminococcus_sp_CAG_177
511	s__Ruminococcus_sp_CAG_254	s__Ruminococcus_sp_CAG_254	s__Ruminococcus_sp_CAG_254	s__Ruminococcus_sp_CAG_254
512	s__Ruminococcus_sp_CAG_330	s__Ruminococcus_sp_CAG_330	0	0
513	s__Ruminococcus_sp_CAG_353	s__Ruminococcus_sp_CAG_353	s__Ruminococcus_sp_CAG_353	0
514	s__Ruminococcus_sp_CAG_379	0	0	s__Ruminococcus_sp_CAG_379
515	0	s__Ruminococcus_sp_CAG_403	0	0
516	s__Ruminococcus_sp_CAG_488	0	0	0
517	s__Ruminococcus_sp_CAG_563	0	0	0
518	0	s__Ruminococcus_sp_CAG_579	0	0
519	s__Ruminococcus_sp_DSM_100440	s__Ruminococcus_sp_DSM_100440	s__Ruminococcus_sp_DSM_100440	s__Ruminococcus_sp_DSM_100440
520	s__Ruminococcus_sp_YE78	s__Ruminococcus_sp_YE78	s__Ruminococcus_sp_YE78	s__Ruminococcus_sp_YE78
521	s__Ruminococcus_torques_CAG_61	s__Ruminococcus_torques_CAG_61	s__Ruminococcus_torques_CAG_61	s__Ruminococcus_torques_CAG_61
522	s__Ruthenibacterium_lactatiformans	s__Ruthenibacterium_lactatiformans	s__Ruthenibacterium_lactatiformans	s__Ruthenibacterium_lactatiformans
523	s__Subdoligranulum_sp_4_3_54A2FAA	s__Subdoligranulum_sp_4_3_54A2FAA	s__Subdoligranulum_sp_4_3_54A2FAA	s__Subdoligranulum_sp_4_3_54A2FAA
524	s__Subdoligranulum_variabile	0	0	0
525	0	0	s__Absiella_dolichum	s__Absiella_dolichum
526	0	0	s__Absiella_sp_AM09_45	s__Absiella_sp_AM09_45
527	0	0	s__Candidatus_Stoquefichus_sp_KLE1796	s__Candidatus_Stoquefichus_sp_KLE1796
528	s__Catenibacterium_mitsuokai	s__Catenibacterium_mitsuokai	0	0
529	s__Catenibacterium_sp_CAG_290	s__Catenibacterium_sp_CAG_290	0	0
530	s__Coprobacillus_cateniformis	s__Coprobacillus_cateniformis	s__Coprobacillus_cateniformis	s__Coprobacillus_cateniformis
531	s__Coprobacillus_sp_8_1_38FAA	s__Coprobacillus_sp_8_1_38FAA	s__Coprobacillus_sp_8_1_38FAA	s__Coprobacillus_sp_8_1_38FAA
532	s__Dielma_fastidiosa	s__Dielma_fastidiosa	s__Dielma_fastidiosa	s__Dielma_fastidiosa
533	0	0	s__Clostridium_cocleatum	s__Clostridium_cocleatum
534	s__Clostridium_innocuum	s__Clostridium_innocuum	s__Clostridium_innocuum	s__Clostridium_innocuum
535	s__Clostridium_spiroforme	s__Clostridium_spiroforme	s__Clostridium_spiroforme	s__Clostridium_spiroforme
536	s__Erysipelatoclostridium_ramosum	s__Erysipelatoclostridium_ramosum	s__Erysipelatoclostridium_ramosum	s__Erysipelatoclostridium_ramosum
537	s__Erysipelotrichaceae_bacterium_5_2_54FAA	0	s__Erysipelotrichaceae_bacterium_5_2_54FAA	s__Erysipelotrichaceae_bacterium_5_2_54FAA
538	0	0	s__Faecalicoccus_pleomorphus	s__Faecalicoccus_pleomorphus
539	0	0	0	s__Faecalitalea_cylindroides
540	s__Holdemanella_biformis	s__Holdemanella_biformis	s__Holdemanella_biformis	s__Holdemanella_biformis
541	s__Holdemania_filiformis	s__Holdemania_filiformis	s__Holdemania_filiformis	s__Holdemania_filiformis
542	s__Massiliomicrobiota_sp_An80	s__Massiliomicrobiota_sp_An80	s__Massiliomicrobiota_sp_An80	s__Massiliomicrobiota_sp_An80
543	s__Massiliomicrobiota_timonensis	s__Massiliomicrobiota_timonensis	s__Massiliomicrobiota_timonensis	0
544	s__Solobacterium_moorei	s__Solobacterium_moorei	s__Solobacterium_moorei	s__Solobacterium_moorei
545	s__Turicibacter_sanguinis	s__Turicibacter_sanguinis	s__Turicibacter_sanguinis	s__Turicibacter_sanguinis
546	s__Firmicutes_bacterium_AM55_24TS	s__Firmicutes_bacterium_AM55_24TS	s__Firmicutes_bacterium_AM55_24TS	s__Firmicutes_bacterium_AM55_24TS
547	s__Firmicutes_bacterium_CAG_102	s__Firmicutes_bacterium_CAG_102	s__Firmicutes_bacterium_CAG_102	s__Firmicutes_bacterium_CAG_102
548	s__Firmicutes_bacterium_CAG_110	s__Firmicutes_bacterium_CAG_110	s__Firmicutes_bacterium_CAG_110	s__Firmicutes_bacterium_CAG_110
549	s__Firmicutes_bacterium_CAG_114	s__Firmicutes_bacterium_CAG_114	s__Firmicutes_bacterium_CAG_114	s__Firmicutes_bacterium_CAG_114
550	s__Firmicutes_bacterium_CAG_145	s__Firmicutes_bacterium_CAG_145	s__Firmicutes_bacterium_CAG_145	s__Firmicutes_bacterium_CAG_145
551	s__Firmicutes_bacterium_CAG_170	s__Firmicutes_bacterium_CAG_170	s__Firmicutes_bacterium_CAG_170	s__Firmicutes_bacterium_CAG_170
552	s__Firmicutes_bacterium_CAG_194	s__Firmicutes_bacterium_CAG_194	0	0
553	s__Firmicutes_bacterium_CAG_212	s__Firmicutes_bacterium_CAG_212	s__Firmicutes_bacterium_CAG_212	s__Firmicutes_bacterium_CAG_212
554	s__Firmicutes_bacterium_CAG_227	s__Firmicutes_bacterium_CAG_227	s__Firmicutes_bacterium_CAG_227	0
555	0	0	0	s__Firmicutes_bacterium_CAG_238
556	s__Firmicutes_bacterium_CAG_240	s__Firmicutes_bacterium_CAG_240	s__Firmicutes_bacterium_CAG_240	s__Firmicutes_bacterium_CAG_240
557	0	s__Firmicutes_bacterium_CAG_341	s__Firmicutes_bacterium_CAG_341	s__Firmicutes_bacterium_CAG_341
558	s__Firmicutes_bacterium_CAG_424	0	s__Firmicutes_bacterium_CAG_424	s__Firmicutes_bacterium_CAG_424
559	s__Firmicutes_bacterium_CAG_466	s__Firmicutes_bacterium_CAG_466	s__Firmicutes_bacterium_CAG_466	s__Firmicutes_bacterium_CAG_466
560	0	s__Firmicutes_bacterium_CAG_555	0	s__Firmicutes_bacterium_CAG_555
561	0	s__Firmicutes_bacterium_CAG_646	s__Firmicutes_bacterium_CAG_646	s__Firmicutes_bacterium_CAG_646
562	s__Firmicutes_bacterium_CAG_65	s__Firmicutes_bacterium_CAG_65	s__Firmicutes_bacterium_CAG_65	s__Firmicutes_bacterium_CAG_65
563	s__Firmicutes_bacterium_CAG_83	s__Firmicutes_bacterium_CAG_83	s__Firmicutes_bacterium_CAG_83	s__Firmicutes_bacterium_CAG_83
564	s__Firmicutes_bacterium_CAG_94	s__Firmicutes_bacterium_CAG_94	s__Firmicutes_bacterium_CAG_94	s__Firmicutes_bacterium_CAG_94
565	s__Firmicutes_bacterium_CAG_95	s__Firmicutes_bacterium_CAG_95	s__Firmicutes_bacterium_CAG_95	s__Firmicutes_bacterium_CAG_95
566	s__Acidaminococcus_fermentans	s__Acidaminococcus_fermentans	s__Acidaminococcus_fermentans	0
567	s__Acidaminococcus_intestini	0	0	s__Acidaminococcus_intestini
568	s__Acidaminococcus_sp_CAG_542	s__Acidaminococcus_sp_CAG_542	s__Acidaminococcus_sp_CAG_542	0
569	s__Phascolarctobacterium_faecium	s__Phascolarctobacterium_faecium	s__Phascolarctobacterium_faecium	s__Phascolarctobacterium_faecium
570	s__Phascolarctobacterium_sp_CAG_207	s__Phascolarctobacterium_sp_CAG_207	s__Phascolarctobacterium_sp_CAG_207	s__Phascolarctobacterium_sp_CAG_207
571	s__Phascolarctobacterium_sp_CAG_266	0	0	0
572	s__Phascolarctobacterium_succinatutens	s__Phascolarctobacterium_succinatutens	s__Phascolarctobacterium_succinatutens	s__Phascolarctobacterium_succinatutens
573	s__Megamonas_funiformis	s__Megamonas_funiformis	s__Megamonas_funiformis	s__Megamonas_funiformis
574	s__Megamonas_hypermegale	s__Megamonas_hypermegale	s__Megamonas_hypermegale	s__Megamonas_hypermegale
575	0	0	s__Megamonas_rupellensis	s__Megamonas_rupellensis
576	s__Mitsuokella_jalaludinii	0	0	0
577	s__Mitsuokella_multacida	0	s__Mitsuokella_multacida	0
578	s__Selenomonas_noxia	0	0	s__Selenomonas_noxia
579	s__Allisonella_histaminiformans	s__Allisonella_histaminiformans	s__Allisonella_histaminiformans	s__Allisonella_histaminiformans
580	0	0	s__Anaeroglobus_geminatus	0
581	s__Dialister_invisus	s__Dialister_invisus	s__Dialister_invisus	s__Dialister_invisus
582	s__Dialister_invisus_CAG_218	s__Dialister_invisus_CAG_218	s__Dialister_invisus_CAG_218	s__Dialister_invisus_CAG_218
583	s__Dialister_pneumosintes	0	s__Dialister_pneumosintes	s__Dialister_pneumosintes
584	s__Dialister_sp_CAG_357	0	s__Dialister_sp_CAG_357	s__Dialister_sp_CAG_357
585	s__Dialister_sp_CAG_486	s__Dialister_sp_CAG_486	0	0
586	0	s__Dialister_succinatiphilus	s__Dialister_succinatiphilus	s__Dialister_succinatiphilus
587	s__Megasphaera_elsdenii	0	s__Megasphaera_elsdenii	s__Megasphaera_elsdenii
588	0	0	s__Megasphaera_hexanoica	0
589	s__Megasphaera_micronuciformis	s__Megasphaera_micronuciformis	s__Megasphaera_micronuciformis	s__Megasphaera_micronuciformis
590	s__Megasphaera_sp_An286	0	0	s__Megasphaera_sp_An286
591	0	s__Megasphaera_sp_DISK_18	0	0
592	0	s__Megasphaera_sp_DJF_B143	s__Megasphaera_sp_DJF_B143	s__Megasphaera_sp_DJF_B143
593	0	s__Megasphaera_sp_MJR8396C	0	0
594	s__Megasphaera_sp_NM10	0	s__Megasphaera_sp_NM10	s__Megasphaera_sp_NM10
595	s__Megasphaera_stantonii	0	0	s__Megasphaera_stantonii
596	s__Negativicoccus_succinicivorans	s__Negativicoccus_succinicivorans	s__Negativicoccus_succinicivorans	0
597	s__Veillonella_atypica	s__Veillonella_atypica	s__Veillonella_atypica	s__Veillonella_atypica
598	0	0	s__Veillonella_criceti	0
599	0	0	s__Veillonella_denticariosi	0
600	s__Veillonella_dispar	s__Veillonella_dispar	s__Veillonella_dispar	s__Veillonella_dispar
601	s__Veillonella_infantium	s__Veillonella_infantium	s__Veillonella_infantium	s__Veillonella_infantium
602	s__Veillonella_parvula	s__Veillonella_parvula	s__Veillonella_parvula	s__Veillonella_parvula
603	s__Veillonella_rodentium	0	s__Veillonella_rodentium	s__Veillonella_rodentium
604	s__Veillonella_rogosae	s__Veillonella_rogosae	s__Veillonella_rogosae	s__Veillonella_rogosae
605	s__Veillonella_seminalis	0	s__Veillonella_seminalis	0
606	s__Veillonella_sp_AS16	0	s__Veillonella_sp_AS16	0
607	s__Veillonella_sp_CAG_933	0	s__Veillonella_sp_CAG_933	s__Veillonella_sp_CAG_933
608	s__Veillonella_sp_oral_taxon_158	s__Veillonella_sp_oral_taxon_158	s__Veillonella_sp_oral_taxon_158	s__Veillonella_sp_oral_taxon_158
609	s__Veillonella_tobetsuensis	0	s__Veillonella_tobetsuensis	s__Veillonella_tobetsuensis
610	0	s__Anaerococcus_vaginalis	s__Anaerococcus_vaginalis	s__Anaerococcus_vaginalis
611	s__Anaerosphaera_sp_HMSC064C01	s__Anaerosphaera_sp_HMSC064C01	s__Anaerosphaera_sp_HMSC064C01	s__Anaerosphaera_sp_HMSC064C01
612	s__Finegoldia_magna	0	s__Finegoldia_magna	s__Finegoldia_magna
613	s__Parvimonas_micra	s__Parvimonas_micra	s__Parvimonas_micra	s__Parvimonas_micra
614	0	0	s__Parvimonas_sp_KA00067	0
615	0	0	s__Parvimonas_sp_oral_taxon_110	0
616	0	0	s__Parvimonas_sp_oral_taxon_393	0
617	0	s__Peptoniphilus_coxii	0	s__Peptoniphilus_coxii
618	0	0	0	s__Peptoniphilus_duerdenii
619	0	s__Peptoniphilus_harei	0	0
620	0	0	s__Peptoniphilus_lacrimalis	s__Peptoniphilus_lacrimalis
621	0	0	s__Peptoniphilus_sp_BV3C26	0
622	0	s__Peptoniphilus_sp_DNF00840	0	0
623	0	s__Peptoniphilus_sp_HMSC062D09	s__Peptoniphilus_sp_HMSC062D09	0
624	0	0	s__Peptoniphilus_sp_HMSC075B08	0
625	s__Bacteroides_coagulans	s__Bacteroides_coagulans	s__Bacteroides_coagulans	s__Bacteroides_coagulans
626	0	s__Fusobacterium_mortiferum	s__Fusobacterium_mortiferum	s__Fusobacterium_mortiferum
627	0	0	s__Fusobacterium_necrogenes	0
628	s__Fusobacterium_nucleatum	s__Fusobacterium_nucleatum	s__Fusobacterium_nucleatum	s__Fusobacterium_nucleatum
629	0	0	s__Fusobacterium_periodonticum	s__Fusobacterium_periodonticum
630	s__Fusobacterium_sp_CAG_815	0	0	0
631	0	s__Fusobacterium_sp_oral_taxon_370	s__Fusobacterium_sp_oral_taxon_370	s__Fusobacterium_sp_oral_taxon_370
632	0	0	s__Fusobacterium_ulcerans	s__Fusobacterium_ulcerans
633	0	0	s__Fusobacterium_varium	s__Fusobacterium_varium
634	s__Victivallis_vadensis	s__Victivallis_vadensis	0	s__Victivallis_vadensis
635	s__Victivallales_bacterium_CCUG_44730	s__Victivallales_bacterium_CCUG_44730	s__Victivallales_bacterium_CCUG_44730	s__Victivallales_bacterium_CCUG_44730
636	0	s__Paracoccus_sanguinis	s__Paracoccus_sanguinis	0
637	0	s__Enhydrobacter_aerosaccus	s__Enhydrobacter_aerosaccus	0
638	s__Citromicrobium_sp	0	0	0
639	0	s__Sphingomonas_taxi	0	0
640	s__Lautropia_mirabilis	s__Lautropia_mirabilis	0	s__Lautropia_mirabilis
641	s__Burkholderiales_bacterium_1_1_47	s__Burkholderiales_bacterium_1_1_47	s__Burkholderiales_bacterium_1_1_47	s__Burkholderiales_bacterium_1_1_47
642	0	0	s__Acidovorax_sp_12322_1	0
643	0	0	s__Comamonas_kerstersii	0
644	s__Oxalobacter_formigenes	0	s__Oxalobacter_formigenes	s__Oxalobacter_formigenes
645	s__Parasutterella_excrementihominis	s__Parasutterella_excrementihominis	s__Parasutterella_excrementihominis	s__Parasutterella_excrementihominis
646	0	0	0	s__Morococcus_cerebrosus
647	s__Neisseria_elongata	0	0	s__Neisseria_elongata
648	s__Neisseria_flavescens	s__Neisseria_flavescens	s__Neisseria_flavescens	s__Neisseria_flavescens
649	s__Neisseria_macacae	0	s__Neisseria_macacae	s__Neisseria_macacae
650	s__Neisseria_mucosa	0	0	s__Neisseria_mucosa
651	0	0	0	s__Neisseria_perflava
652	0	0	s__Neisseria_polysaccharea	0
653	s__Neisseria_sicca	0	0	0
654	s__Neisseria_subflava	s__Neisseria_subflava	s__Neisseria_subflava	s__Neisseria_subflava
655	s__Bilophila_sp_4_1_30	s__Bilophila_sp_4_1_30	s__Bilophila_sp_4_1_30	s__Bilophila_sp_4_1_30
656	s__Bilophila_wadsworthia	s__Bilophila_wadsworthia	s__Bilophila_wadsworthia	s__Bilophila_wadsworthia
657	s__Desulfovibrio_fairfieldensis	0	s__Desulfovibrio_fairfieldensis	0
658	0	0	s__Desulfovibrio_legallii	s__Desulfovibrio_legallii
659	s__Desulfovibrio_piger	s__Desulfovibrio_piger	s__Desulfovibrio_piger	s__Desulfovibrio_piger
660	s__Desulfovibrio_sp_3_1_syn3	s__Desulfovibrio_sp_3_1_syn3	s__Desulfovibrio_sp_3_1_syn3	0
661	s__Desulfovibrio_sp_An276	0	0	0
662	0	0	s__Lawsonia_intracellularis	0
663	s__Campylobacter_concisus	s__Campylobacter_concisus	0	s__Campylobacter_concisus
664	0	0	s__Campylobacter_gracilis	s__Campylobacter_gracilis
665	s__Campylobacter_hominis	s__Campylobacter_hominis	s__Campylobacter_hominis	0
666	0	0	s__Campylobacter_ureolyticus	0
667	s__Succinatimonas_hippei	0	0	0
668	s__Cardiobacterium_hominis	0	0	0
669	0	0	s__Atlantibacter_hermannii	0
670	0	0	s__Citrobacter_amalonaticus	s__Citrobacter_amalonaticus
671	0	0	s__Citrobacter_braakii	s__Citrobacter_braakii
672	0	0	s__Citrobacter_europaeus	0
673	0	0	s__Citrobacter_farmeri	s__Citrobacter_farmeri
674	s__Citrobacter_freundii	s__Citrobacter_freundii	s__Citrobacter_freundii	s__Citrobacter_freundii
675	0	s__Citrobacter_portucalensis	s__Citrobacter_portucalensis	s__Citrobacter_portucalensis
676	0	0	s__Citrobacter_werkmanii	s__Citrobacter_werkmanii
677	0	s__Citrobacter_youngae	s__Citrobacter_youngae	s__Citrobacter_youngae
678	0	0	0	s__Cronobacter_sakazakii
679	0	0	s__Enterobacteriaceae_bacterium_ENNIH2	0
680	s__Enterobacter_asburiae	s__Enterobacter_asburiae	s__Enterobacter_asburiae	s__Enterobacter_asburiae
681	0	0	s__Enterobacter_bugandensis	0
682	s__Enterobacter_cloacae	s__Enterobacter_cloacae	s__Enterobacter_cloacae	s__Enterobacter_cloacae
683	s__Enterobacter_genomosp_L	s__Enterobacter_genomosp_L	s__Enterobacter_genomosp_L	s__Enterobacter_genomosp_L
684	s__Enterobacter_hormaechei	s__Enterobacter_hormaechei	s__Enterobacter_hormaechei	s__Enterobacter_hormaechei
685	s__Enterobacter_kobei	s__Enterobacter_kobei	s__Enterobacter_kobei	s__Enterobacter_kobei
686	s__Enterobacter_ludwigii	0	s__Enterobacter_ludwigii	0
687	s__Enterobacter_mori	0	s__Enterobacter_mori	0
688	s__Enterobacter_roggenkampii	s__Enterobacter_roggenkampii	s__Enterobacter_roggenkampii	s__Enterobacter_roggenkampii
689	0	0	s__Escherichia_albertii	s__Escherichia_albertii
690	s__Escherichia_coli	s__Escherichia_coli	s__Escherichia_coli	s__Escherichia_coli
691	0	0	s__Escherichia_fergusonii	0
692	0	0	s__Klebsiella_aerogenes	0
693	s__Klebsiella_michiganensis	s__Klebsiella_michiganensis	0	s__Klebsiella_michiganensis
694	s__Klebsiella_oxytoca	s__Klebsiella_oxytoca	s__Klebsiella_oxytoca	s__Klebsiella_oxytoca
695	s__Klebsiella_pneumoniae	s__Klebsiella_pneumoniae	s__Klebsiella_pneumoniae	s__Klebsiella_pneumoniae
696	s__Klebsiella_quasipneumoniae	s__Klebsiella_quasipneumoniae	s__Klebsiella_quasipneumoniae	s__Klebsiella_quasipneumoniae
697	s__Klebsiella_variicola	s__Klebsiella_variicola	s__Klebsiella_variicola	s__Klebsiella_variicola
698	0	s__Kluyvera_cryocrescens	0	s__Kluyvera_cryocrescens
699	0	0	s__Kluyvera_georgiana	s__Kluyvera_georgiana
700	0	s__Leclercia_adecarboxylata	0	0
701	0	0	s__Kluyvera_intestini	0
702	s__Pseudocitrobacter_faecalis	0	0	0
703	0	0	s__Raoultella_ornithinolytica	s__Raoultella_ornithinolytica
704	s__Raoultella_planticola	0	0	s__Raoultella_planticola
705	s__Raoultella_terrigena	0	0	0
706	s__Shigella_boydii	s__Shigella_boydii	s__Shigella_boydii	s__Shigella_boydii
707	s__Shigella_dysenteriae	s__Shigella_dysenteriae	s__Shigella_dysenteriae	s__Shigella_dysenteriae
708	s__Shigella_flexneri	s__Shigella_flexneri	s__Shigella_flexneri	s__Shigella_flexneri
709	s__Shigella_sonnei	s__Shigella_sonnei	s__Shigella_sonnei	s__Shigella_sonnei
710	s__Morganella_morganii	0	s__Morganella_morganii	s__Morganella_morganii
711	0	0	s__Proteus_hauseri	s__Proteus_hauseri
712	0	s__Proteus_mirabilis	0	s__Proteus_mirabilis
713	0	0	s__Proteus_vulgaris	0
714	0	s__Providencia_rettgeri	0	0
715	s__Aggregatibacter_segnis	s__Aggregatibacter_segnis	s__Aggregatibacter_segnis	s__Aggregatibacter_segnis
716	s__Haemophilus_haemolyticus	s__Haemophilus_haemolyticus	0	s__Haemophilus_haemolyticus
717	s__Haemophilus_influenzae	0	0	0
718	s__Haemophilus_parahaemolyticus	s__Haemophilus_parahaemolyticus	0	0
719	s__Haemophilus_parainfluenzae	s__Haemophilus_parainfluenzae	s__Haemophilus_parainfluenzae	s__Haemophilus_parainfluenzae
720	s__Haemophilus_paraphrohaemolyticus	s__Haemophilus_paraphrohaemolyticus	s__Haemophilus_paraphrohaemolyticus	0
721	s__Haemophilus_pittmaniae	s__Haemophilus_pittmaniae	0	0
722	0	0	0	s__Haemophilus_sp_CCUG_66565
723	s__Haemophilus_sp_HMSC061E01	s__Haemophilus_sp_HMSC061E01	s__Haemophilus_sp_HMSC061E01	s__Haemophilus_sp_HMSC061E01
724	s__Haemophilus_sp_HMSC073C03	s__Haemophilus_sp_HMSC073C03	s__Haemophilus_sp_HMSC073C03	s__Haemophilus_sp_HMSC073C03
725	s__Haemophilus_sp_HMSC71H05	s__Haemophilus_sp_HMSC71H05	s__Haemophilus_sp_HMSC71H05	s__Haemophilus_sp_HMSC71H05
726	s__Haemophilus_sputorum	s__Haemophilus_sputorum	s__Haemophilus_sputorum	s__Haemophilus_sputorum
727	0	0	s__Acinetobacter_bereziniae	s__Acinetobacter_bereziniae
728	0	0	s__Acinetobacter_johnsonii	s__Acinetobacter_johnsonii
729	0	0	s__Acinetobacter_junii	0
730	0	0	s__Acinetobacter_lwoffii	s__Acinetobacter_lwoffii
731	0	0	0	s__Acinetobacter_sp_CIP_64_7
732	0	0	0	s__Acinetobacter_sp_CIP_A162
733	0	0	s__Moraxella_osloensis	0
734	0	0	0	s__Pseudomonas_aeruginosa
735	0	0	0	s__Pseudomonas_alcaliphila
736	0	0	0	s__Pseudomonas_putida
737	0	0	0	s__Stenotrophomonas_maltophilia
738	0	0	0	s__Pseudomonas_geniculata
739	s__Proteobacteria_bacterium_CAG_139	s__Proteobacteria_bacterium_CAG_139	s__Proteobacteria_bacterium_CAG_139	s__Proteobacteria_bacterium_CAG_139
740	0	0	s__Cloacibacillus_porcorum	s__Cloacibacillus_porcorum
741	s__Pyramidobacter_piscolens	s__Pyramidobacter_piscolens	s__Pyramidobacter_piscolens	s__Pyramidobacter_piscolens
742	s__Pyramidobacter_sp_C12_8	s__Pyramidobacter_sp_C12_8	s__Pyramidobacter_sp_C12_8	s__Pyramidobacter_sp_C12_8
743	0	0	s__Synergistes_sp_3_1_syn1	s__Synergistes_sp_3_1_syn1
744	0	0	s__Puniceicoccaceae_bacterium	0
745	s__Akkermansia_muciniphila	s__Akkermansia_muciniphila	s__Akkermansia_muciniphila	s__Akkermansia_muciniphila
746	s__Akkermansia_sp_KLE1797	s__Akkermansia_sp_KLE1797	s__Akkermansia_sp_KLE1797	s__Akkermansia_sp_KLE1797
747	s__Candida_albicans	0	0	0
748	s__Saccharomyces_cerevisiae	s__Saccharomyces_cerevisiae	s__Saccharomyces_cerevisiae	s__Saccharomyces_cerevisiae
749	s__Blastocystis_sp_subtype_1	0	0	0
