# Supplementary material for: Gut Microbiota Analysis and In Silico Biomarker Detection of Children with Autism Spectrum Disorder across Cohorts
Source: Microorganisms. 2023 Jan 22;11(2):291. doi: 10.3390/microorganisms11020291 (PMC9958793; doi:10.3390/microorganisms11020291)
Supplement: Supplementary file 1 [file microorganisms-11-00291-s001.zip › Supplementary Data S3.csv]

id	ASD_Moscow	TD_Moscow	ASD_Shenzhen	TD_Shenzhen
1	s__Actinomyces_odontolyticus	s__Actinomyces_odontolyticus	s__Actinomyces_odontolyticus	s__Actinomyces_odontolyticus
2	s__Actinomyces_sp_ICM47	s__Actinomyces_sp_ICM47	s__Actinomyces_sp_ICM47	s__Actinomyces_sp_ICM47
3	s__Actinomyces_sp_S6_Spd3	0	s__Actinomyces_sp_S6_Spd3	s__Actinomyces_sp_S6_Spd3
4	s__Actinomyces_sp_oral_taxon_181	s__Actinomyces_sp_oral_taxon_181	s__Actinomyces_sp_oral_taxon_181	s__Actinomyces_sp_oral_taxon_181
5	s__Bifidobacterium_adolescentis	s__Bifidobacterium_adolescentis	s__Bifidobacterium_adolescentis	s__Bifidobacterium_adolescentis
6	s__Bifidobacterium_animalis	s__Bifidobacterium_animalis	s__Bifidobacterium_animalis	s__Bifidobacterium_animalis
7	s__Bifidobacterium_bifidum	s__Bifidobacterium_bifidum	s__Bifidobacterium_bifidum	s__Bifidobacterium_bifidum
8	s__Bifidobacterium_breve	s__Bifidobacterium_breve	s__Bifidobacterium_breve	s__Bifidobacterium_breve
9	s__Bifidobacterium_catenulatum	s__Bifidobacterium_catenulatum	0	s__Bifidobacterium_catenulatum
10	s__Bifidobacterium_longum	s__Bifidobacterium_longum	s__Bifidobacterium_longum	s__Bifidobacterium_longum
11	s__Bifidobacterium_pseudocatenulatum	s__Bifidobacterium_pseudocatenulatum	s__Bifidobacterium_pseudocatenulatum	s__Bifidobacterium_pseudocatenulatum
12	s__Rothia_mucilaginosa	s__Rothia_mucilaginosa	s__Rothia_mucilaginosa	s__Rothia_mucilaginosa
13	s__Rothia_sp_HMSC072B03	s__Rothia_sp_HMSC072B03	s__Rothia_sp_HMSC072B03	s__Rothia_sp_HMSC072B03
14	s__Eggerthella_lenta	s__Eggerthella_lenta	s__Eggerthella_lenta	s__Eggerthella_lenta
15	s__Bacteroides_caccae	s__Bacteroides_caccae	s__Bacteroides_caccae	s__Bacteroides_caccae
16	s__Bacteroides_cellulosilyticus	s__Bacteroides_cellulosilyticus	s__Bacteroides_cellulosilyticus	s__Bacteroides_cellulosilyticus
17	s__Bacteroides_clarus	s__Bacteroides_clarus	s__Bacteroides_clarus	s__Bacteroides_clarus
18	s__Bacteroides_coprocola	s__Bacteroides_coprocola	s__Bacteroides_coprocola	s__Bacteroides_coprocola
19	s__Bacteroides_coprocola_CAG_162	s__Bacteroides_coprocola_CAG_162	s__Bacteroides_coprocola_CAG_162	s__Bacteroides_coprocola_CAG_162
20	s__Bacteroides_dorei	s__Bacteroides_dorei	s__Bacteroides_dorei	s__Bacteroides_dorei
21	s__Bacteroides_eggerthii	s__Bacteroides_eggerthii	s__Bacteroides_eggerthii	s__Bacteroides_eggerthii
22	s__Bacteroides_faecis	s__Bacteroides_faecis	s__Bacteroides_faecis	s__Bacteroides_faecis
23	s__Bacteroides_finegoldii	s__Bacteroides_finegoldii	s__Bacteroides_finegoldii	s__Bacteroides_finegoldii
24	s__Bacteroides_fragilis	s__Bacteroides_fragilis	s__Bacteroides_fragilis	s__Bacteroides_fragilis
25	s__Bacteroides_intestinalis	s__Bacteroides_intestinalis	s__Bacteroides_intestinalis	s__Bacteroides_intestinalis
26	s__Bacteroides_massiliensis	s__Bacteroides_massiliensis	s__Bacteroides_massiliensis	s__Bacteroides_massiliensis
27	s__Bacteroides_nordii	s__Bacteroides_nordii	s__Bacteroides_nordii	s__Bacteroides_nordii
28	s__Bacteroides_ovatus	s__Bacteroides_ovatus	s__Bacteroides_ovatus	s__Bacteroides_ovatus
29	s__Bacteroides_plebeius	s__Bacteroides_plebeius	s__Bacteroides_plebeius	s__Bacteroides_plebeius
30	s__Bacteroides_salyersiae	s__Bacteroides_salyersiae	s__Bacteroides_salyersiae	s__Bacteroides_salyersiae
31	s__Bacteroides_sp_CAG_189	s__Bacteroides_sp_CAG_189	s__Bacteroides_sp_CAG_189	s__Bacteroides_sp_CAG_189
32	s__Bacteroides_sp_D2	s__Bacteroides_sp_D2	s__Bacteroides_sp_D2	s__Bacteroides_sp_D2
33	s__Bacteroides_sp_HPS0048	s__Bacteroides_sp_HPS0048	s__Bacteroides_sp_HPS0048	s__Bacteroides_sp_HPS0048
34	s__Bacteroides_stercoris	s__Bacteroides_stercoris	s__Bacteroides_stercoris	s__Bacteroides_stercoris
35	s__Bacteroides_thetaiotaomicron	s__Bacteroides_thetaiotaomicron	s__Bacteroides_thetaiotaomicron	s__Bacteroides_thetaiotaomicron
36	s__Bacteroides_uniformis	s__Bacteroides_uniformis	s__Bacteroides_uniformis	s__Bacteroides_uniformis
37	s__Bacteroides_vulgatus	s__Bacteroides_vulgatus	s__Bacteroides_vulgatus	s__Bacteroides_vulgatus
38	s__Bacteroides_xylanisolvens	s__Bacteroides_xylanisolvens	s__Bacteroides_xylanisolvens	s__Bacteroides_xylanisolvens
39	s__Barnesiella_intestinihominis	s__Barnesiella_intestinihominis	s__Barnesiella_intestinihominis	s__Barnesiella_intestinihominis
40	s__Coprobacter_fastidiosus	s__Coprobacter_fastidiosus	s__Coprobacter_fastidiosus	s__Coprobacter_fastidiosus
41	s__Butyricimonas_sp	s__Butyricimonas_sp	s__Butyricimonas_sp	s__Butyricimonas_sp
42	s__Butyricimonas_sp_An62	s__Butyricimonas_sp_An62	s__Butyricimonas_sp_An62	s__Butyricimonas_sp_An62
43	s__Butyricimonas_virosa	s__Butyricimonas_virosa	s__Butyricimonas_virosa	s__Butyricimonas_virosa
44	s__Odoribacter_sp_AF21_41	s__Odoribacter_sp_AF21_41	s__Odoribacter_sp_AF21_41	s__Odoribacter_sp_AF21_41
45	s__Odoribacter_splanchnicus	s__Odoribacter_splanchnicus	s__Odoribacter_splanchnicus	s__Odoribacter_splanchnicus
46	s__Paraprevotella_clara	s__Paraprevotella_clara	s__Paraprevotella_clara	s__Paraprevotella_clara
47	s__Paraprevotella_clara_CAG_116	s__Paraprevotella_clara_CAG_116	s__Paraprevotella_clara_CAG_116	s__Paraprevotella_clara_CAG_116
48	s__Paraprevotella_xylaniphila	s__Paraprevotella_xylaniphila	s__Paraprevotella_xylaniphila	s__Paraprevotella_xylaniphila
49	s__Prevotella_copri	s__Prevotella_copri	s__Prevotella_copri	s__Prevotella_copri
50	s__Prevotella_copri_CAG_164	s__Prevotella_copri_CAG_164	s__Prevotella_copri_CAG_164	s__Prevotella_copri_CAG_164
51	s__Prevotella_sp_CAG_279	s__Prevotella_sp_CAG_279	0	s__Prevotella_sp_CAG_279
52	s__Alistipes_finegoldii	s__Alistipes_finegoldii	s__Alistipes_finegoldii	s__Alistipes_finegoldii
53	s__Alistipes_indistinctus	s__Alistipes_indistinctus	s__Alistipes_indistinctus	s__Alistipes_indistinctus
54	s__Alistipes_obesi	s__Alistipes_obesi	s__Alistipes_obesi	s__Alistipes_obesi
55	s__Alistipes_onderdonkii	s__Alistipes_onderdonkii	s__Alistipes_onderdonkii	s__Alistipes_onderdonkii
56	s__Alistipes_putredinis	s__Alistipes_putredinis	s__Alistipes_putredinis	s__Alistipes_putredinis
57	s__Alistipes_putredinis_CAG_67	s__Alistipes_putredinis_CAG_67	s__Alistipes_putredinis_CAG_67	s__Alistipes_putredinis_CAG_67
58	s__Alistipes_sp_CAG_157	s__Alistipes_sp_CAG_157	s__Alistipes_sp_CAG_157	0
59	s__Alistipes_sp_CAG_268	s__Alistipes_sp_CAG_268	s__Alistipes_sp_CAG_268	s__Alistipes_sp_CAG_268
60	s__Alistipes_sp_CAG_29	s__Alistipes_sp_CAG_29	s__Alistipes_sp_CAG_29	s__Alistipes_sp_CAG_29
61	s__Alistipes_sp_HGB5	s__Alistipes_sp_HGB5	s__Alistipes_sp_HGB5	s__Alistipes_sp_HGB5
62	s__Parabacteroides_distasonis	s__Parabacteroides_distasonis	s__Parabacteroides_distasonis	s__Parabacteroides_distasonis
63	s__Parabacteroides_goldsteinii	s__Parabacteroides_goldsteinii	s__Parabacteroides_goldsteinii	s__Parabacteroides_goldsteinii
64	0	s__Parabacteroides_gordonii	s__Parabacteroides_gordonii	s__Parabacteroides_gordonii
65	s__Parabacteroides_johnsonii	s__Parabacteroides_johnsonii	s__Parabacteroides_johnsonii	s__Parabacteroides_johnsonii
66	s__Parabacteroides_merdae	s__Parabacteroides_merdae	s__Parabacteroides_merdae	s__Parabacteroides_merdae
67	s__Tannerella_sp_6_1_58FAA_CT1	s__Tannerella_sp_6_1_58FAA_CT1	s__Tannerella_sp_6_1_58FAA_CT1	s__Tannerella_sp_6_1_58FAA_CT1
68	s__Tannerella_sp_CAG_118	s__Tannerella_sp_CAG_118	s__Tannerella_sp_CAG_118	s__Tannerella_sp_CAG_118
69	s__Lactobacillus_acidophilus	s__Lactobacillus_acidophilus	s__Lactobacillus_acidophilus	s__Lactobacillus_acidophilus
70	s__Lactobacillus_rogosae	s__Lactobacillus_rogosae	s__Lactobacillus_rogosae	s__Lactobacillus_rogosae
71	s__Lactococcus_lactis	s__Lactococcus_lactis	s__Lactococcus_lactis	s__Lactococcus_lactis
72	s__Streptococcus_infantis	s__Streptococcus_infantis	s__Streptococcus_infantis	s__Streptococcus_infantis
73	s__Streptococcus_lutetiensis	s__Streptococcus_lutetiensis	s__Streptococcus_lutetiensis	s__Streptococcus_lutetiensis
74	s__Streptococcus_mitis	s__Streptococcus_mitis	s__Streptococcus_mitis	s__Streptococcus_mitis
75	s__Streptococcus_oralis	s__Streptococcus_oralis	s__Streptococcus_oralis	s__Streptococcus_oralis
76	s__Streptococcus_parasanguinis	s__Streptococcus_parasanguinis	s__Streptococcus_parasanguinis	s__Streptococcus_parasanguinis
77	s__Streptococcus_pasteurianus	0	s__Streptococcus_pasteurianus	s__Streptococcus_pasteurianus
78	s__Streptococcus_salivarius	s__Streptococcus_salivarius	s__Streptococcus_salivarius	s__Streptococcus_salivarius
79	s__Streptococcus_sanguinis	s__Streptococcus_sanguinis	s__Streptococcus_sanguinis	s__Streptococcus_sanguinis
80	s__Streptococcus_sp_A12	s__Streptococcus_sp_A12	s__Streptococcus_sp_A12	s__Streptococcus_sp_A12
81	s__Streptococcus_sp_F0442	s__Streptococcus_sp_F0442	s__Streptococcus_sp_F0442	s__Streptococcus_sp_F0442
82	s__Streptococcus_sp_I_P16	s__Streptococcus_sp_I_P16	s__Streptococcus_sp_I_P16	s__Streptococcus_sp_I_P16
83	s__Streptococcus_thermophilus	s__Streptococcus_thermophilus	s__Streptococcus_thermophilus	s__Streptococcus_thermophilus
84	s__Streptococcus_vestibularis	s__Streptococcus_vestibularis	s__Streptococcus_vestibularis	s__Streptococcus_vestibularis
85	s__Catabacter_hongkongensis	s__Catabacter_hongkongensis	s__Catabacter_hongkongensis	s__Catabacter_hongkongensis
86	s__Clostridium_disporicum	s__Clostridium_disporicum	s__Clostridium_disporicum	s__Clostridium_disporicum
87	s__Clostridium_leptum_CAG_27	s__Clostridium_leptum_CAG_27	s__Clostridium_leptum_CAG_27	s__Clostridium_leptum_CAG_27
88	s__Clostridium_nexile_CAG_348	s__Clostridium_nexile_CAG_348	s__Clostridium_nexile_CAG_348	s__Clostridium_nexile_CAG_348
89	s__Clostridium_perfringens	s__Clostridium_perfringens	s__Clostridium_perfringens	s__Clostridium_perfringens
90	s__Clostridium_sp_ATCC_29733	s__Clostridium_sp_ATCC_29733	s__Clostridium_sp_ATCC_29733	s__Clostridium_sp_ATCC_29733
91	0	s__Clostridium_sp_CAG_127	s__Clostridium_sp_CAG_127	s__Clostridium_sp_CAG_127
92	s__Clostridium_sp_CAG_138	s__Clostridium_sp_CAG_138	s__Clostridium_sp_CAG_138	s__Clostridium_sp_CAG_138
93	s__Clostridium_sp_CAG_167	s__Clostridium_sp_CAG_167	0	s__Clostridium_sp_CAG_167
94	s__Clostridium_sp_CAG_217	s__Clostridium_sp_CAG_217	s__Clostridium_sp_CAG_217	s__Clostridium_sp_CAG_217
95	s__Clostridium_sp_CAG_230	s__Clostridium_sp_CAG_230	s__Clostridium_sp_CAG_230	s__Clostridium_sp_CAG_230
96	s__Clostridium_sp_CAG_265	s__Clostridium_sp_CAG_265	s__Clostridium_sp_CAG_265	s__Clostridium_sp_CAG_265
97	s__Clostridium_sp_CAG_299	s__Clostridium_sp_CAG_299	s__Clostridium_sp_CAG_299	s__Clostridium_sp_CAG_299
98	s__Clostridium_sp_CAG_43	s__Clostridium_sp_CAG_43	s__Clostridium_sp_CAG_43	s__Clostridium_sp_CAG_43
99	s__Clostridium_sp_CAG_58	s__Clostridium_sp_CAG_58	s__Clostridium_sp_CAG_58	s__Clostridium_sp_CAG_58
100	s__Clostridium_sp_CAG_62	s__Clostridium_sp_CAG_62	s__Clostridium_sp_CAG_62	s__Clostridium_sp_CAG_62
101	s__Clostridium_sp_CAG_7	s__Clostridium_sp_CAG_7	s__Clostridium_sp_CAG_7	s__Clostridium_sp_CAG_7
102	s__Clostridium_sp_CAG_75	s__Clostridium_sp_CAG_75	s__Clostridium_sp_CAG_75	s__Clostridium_sp_CAG_75
103	s__Clostridium_sp_D5	s__Clostridium_sp_D5	s__Clostridium_sp_D5	s__Clostridium_sp_D5
104	s__Clostridium_sp_L2_50	s__Clostridium_sp_L2_50	s__Clostridium_sp_L2_50	s__Clostridium_sp_L2_50
105	s__Hungatella_hathewayi	s__Hungatella_hathewayi	s__Hungatella_hathewayi	s__Hungatella_hathewayi
106	0	0	s__Eubacterium_sulci	s__Eubacterium_sulci
107	s__Clostridiales_bacterium_1_7_47FAA	s__Clostridiales_bacterium_1_7_47FAA	s__Clostridiales_bacterium_1_7_47FAA	s__Clostridiales_bacterium_1_7_47FAA
108	s__Clostridiales_bacterium_AM23_16LB	s__Clostridiales_bacterium_AM23_16LB	s__Clostridiales_bacterium_AM23_16LB	s__Clostridiales_bacterium_AM23_16LB
109	s__Clostridiales_bacterium_KLE1615	s__Clostridiales_bacterium_KLE1615	s__Clostridiales_bacterium_KLE1615	s__Clostridiales_bacterium_KLE1615
110	s__butyrate_producing_bacterium_SS3_4	s__butyrate_producing_bacterium_SS3_4	s__butyrate_producing_bacterium_SS3_4	s__butyrate_producing_bacterium_SS3_4
111	s__Intestinimonas_butyriciproducens	s__Intestinimonas_butyriciproducens	s__Intestinimonas_butyriciproducens	s__Intestinimonas_butyriciproducens
112	s__Lawsonibacter_asaccharolyticus	s__Lawsonibacter_asaccharolyticus	s__Lawsonibacter_asaccharolyticus	s__Lawsonibacter_asaccharolyticus
113	s__Monoglobus_pectinilyticus	s__Monoglobus_pectinilyticus	s__Monoglobus_pectinilyticus	s__Monoglobus_pectinilyticus
114	s__Eubacterium_eligens	s__Eubacterium_eligens	s__Eubacterium_eligens	s__Eubacterium_eligens
115	s__Eubacterium_eligens_CAG_72	s__Eubacterium_eligens_CAG_72	s__Eubacterium_eligens_CAG_72	s__Eubacterium_eligens_CAG_72
116	s__Eubacterium_hallii	s__Eubacterium_hallii	s__Eubacterium_hallii	s__Eubacterium_hallii
117	s__Eubacterium_ramulus	s__Eubacterium_ramulus	s__Eubacterium_ramulus	s__Eubacterium_ramulus
118	s__Eubacterium_rectale_CAG_36	s__Eubacterium_rectale_CAG_36	s__Eubacterium_rectale_CAG_36	s__Eubacterium_rectale_CAG_36
119	s__Eubacterium_siraeum_CAG_80	s__Eubacterium_siraeum_CAG_80	s__Eubacterium_siraeum_CAG_80	s__Eubacterium_siraeum_CAG_80
120	s__Eubacterium_sp_AF17_7	0	s__Eubacterium_sp_AF17_7	s__Eubacterium_sp_AF17_7
121	s__Eubacterium_sp_AF36_5BH	s__Eubacterium_sp_AF36_5BH	s__Eubacterium_sp_AF36_5BH	s__Eubacterium_sp_AF36_5BH
122	s__Eubacterium_sp_CAG_115	s__Eubacterium_sp_CAG_115	s__Eubacterium_sp_CAG_115	s__Eubacterium_sp_CAG_115
123	s__Eubacterium_sp_CAG_146	s__Eubacterium_sp_CAG_146	s__Eubacterium_sp_CAG_146	s__Eubacterium_sp_CAG_146
124	s__Eubacterium_sp_CAG_156	0	s__Eubacterium_sp_CAG_156	s__Eubacterium_sp_CAG_156
125	s__Eubacterium_sp_CAG_161	s__Eubacterium_sp_CAG_161	s__Eubacterium_sp_CAG_161	s__Eubacterium_sp_CAG_161
126	s__Eubacterium_sp_CAG_180	s__Eubacterium_sp_CAG_180	s__Eubacterium_sp_CAG_180	s__Eubacterium_sp_CAG_180
127	s__Eubacterium_sp_CAG_202	s__Eubacterium_sp_CAG_202	s__Eubacterium_sp_CAG_202	s__Eubacterium_sp_CAG_202
128	s__Eubacterium_sp_CAG_248	s__Eubacterium_sp_CAG_248	s__Eubacterium_sp_CAG_248	s__Eubacterium_sp_CAG_248
129	s__Eubacterium_sp_CAG_251	s__Eubacterium_sp_CAG_251	s__Eubacterium_sp_CAG_251	s__Eubacterium_sp_CAG_251
130	s__Eubacterium_sp_CAG_274	s__Eubacterium_sp_CAG_274	s__Eubacterium_sp_CAG_274	s__Eubacterium_sp_CAG_274
131	s__Eubacterium_sp_CAG_38	s__Eubacterium_sp_CAG_38	s__Eubacterium_sp_CAG_38	s__Eubacterium_sp_CAG_38
132	0	s__Eubacterium_sp_CAG_581	s__Eubacterium_sp_CAG_581	0
133	s__Eubacterium_sp_CAG_86	s__Eubacterium_sp_CAG_86	s__Eubacterium_sp_CAG_86	s__Eubacterium_sp_CAG_86
134	s__Eubacterium_sp_OM08_24	s__Eubacterium_sp_OM08_24	s__Eubacterium_sp_OM08_24	s__Eubacterium_sp_OM08_24
135	s__Eubacterium_ventriosum	s__Eubacterium_ventriosum	s__Eubacterium_ventriosum	s__Eubacterium_ventriosum
136	s__Anaerostipes_hadrus	s__Anaerostipes_hadrus	s__Anaerostipes_hadrus	s__Anaerostipes_hadrus
137	s__Anaerotignum_lactatifermentans	s__Anaerotignum_lactatifermentans	s__Anaerotignum_lactatifermentans	s__Anaerotignum_lactatifermentans
138	s__Blautia_coccoides	s__Blautia_coccoides	s__Blautia_coccoides	s__Blautia_coccoides
139	s__Blautia_obeum	s__Blautia_obeum	s__Blautia_obeum	s__Blautia_obeum
140	0	s__Blautia_producta	s__Blautia_producta	s__Blautia_producta
141	s__Blautia_sp_CAG_257	s__Blautia_sp_CAG_257	s__Blautia_sp_CAG_257	s__Blautia_sp_CAG_257
142	s__Blautia_sp_CAG_52	s__Blautia_sp_CAG_52	s__Blautia_sp_CAG_52	s__Blautia_sp_CAG_52
143	s__Blautia_wexlerae	s__Blautia_wexlerae	s__Blautia_wexlerae	s__Blautia_wexlerae
144	s__Ruminococcus_gnavus	s__Ruminococcus_gnavus	s__Ruminococcus_gnavus	s__Ruminococcus_gnavus
145	s__Ruminococcus_torques	s__Ruminococcus_torques	s__Ruminococcus_torques	s__Ruminococcus_torques
146	s__Coprococcus_catus	s__Coprococcus_catus	s__Coprococcus_catus	s__Coprococcus_catus
147	s__Coprococcus_comes	s__Coprococcus_comes	s__Coprococcus_comes	s__Coprococcus_comes
148	s__Coprococcus_eutactus	s__Coprococcus_eutactus	s__Coprococcus_eutactus	s__Coprococcus_eutactus
149	s__Dorea_formicigenerans	s__Dorea_formicigenerans	s__Dorea_formicigenerans	s__Dorea_formicigenerans
150	s__Dorea_formicigenerans_CAG_28	s__Dorea_formicigenerans_CAG_28	s__Dorea_formicigenerans_CAG_28	s__Dorea_formicigenerans_CAG_28
151	s__Dorea_longicatena	s__Dorea_longicatena	s__Dorea_longicatena	s__Dorea_longicatena
152	s__Dorea_sp_CAG_105	s__Dorea_sp_CAG_105	s__Dorea_sp_CAG_105	s__Dorea_sp_CAG_105
153	s__Eisenbergiella_massiliensis	s__Eisenbergiella_massiliensis	s__Eisenbergiella_massiliensis	s__Eisenbergiella_massiliensis
154	s__Eisenbergiella_tayi	s__Eisenbergiella_tayi	s__Eisenbergiella_tayi	s__Eisenbergiella_tayi
155	s__Fusicatenibacter_saccharivorans	s__Fusicatenibacter_saccharivorans	s__Fusicatenibacter_saccharivorans	s__Fusicatenibacter_saccharivorans
156	s__Clostridium_aldenense	s__Clostridium_aldenense	s__Clostridium_aldenense	s__Clostridium_aldenense
157	s__Clostridium_asparagiforme	s__Clostridium_asparagiforme	s__Clostridium_asparagiforme	s__Clostridium_asparagiforme
158	s__Clostridium_bolteae	s__Clostridium_bolteae	s__Clostridium_bolteae	s__Clostridium_bolteae
159	s__Clostridium_citroniae	s__Clostridium_citroniae	s__Clostridium_citroniae	s__Clostridium_citroniae
160	s__Clostridium_clostridioforme	s__Clostridium_clostridioforme	s__Clostridium_clostridioforme	s__Clostridium_clostridioforme
161	s__Clostridium_lavalense	s__Clostridium_lavalense	s__Clostridium_lavalense	s__Clostridium_lavalense
162	s__Clostridium_saccharolyticum	s__Clostridium_saccharolyticum	s__Clostridium_saccharolyticum	s__Clostridium_saccharolyticum
163	s__Clostridium_scindens	s__Clostridium_scindens	s__Clostridium_scindens	s__Clostridium_scindens
164	s__Clostridium_symbiosum	s__Clostridium_symbiosum	s__Clostridium_symbiosum	s__Clostridium_symbiosum
165	s__Eubacterium_rectale	s__Eubacterium_rectale	s__Eubacterium_rectale	s__Eubacterium_rectale
166	s__Lachnospiraceae_bacterium_1_4_56FAA	s__Lachnospiraceae_bacterium_1_4_56FAA	s__Lachnospiraceae_bacterium_1_4_56FAA	s__Lachnospiraceae_bacterium_1_4_56FAA
167	s__Lachnospiraceae_bacterium_6_1_37FAA	0	s__Lachnospiraceae_bacterium_6_1_37FAA	s__Lachnospiraceae_bacterium_6_1_37FAA
168	s__Lachnospira_pectinoschiza	s__Lachnospira_pectinoschiza	s__Lachnospira_pectinoschiza	s__Lachnospira_pectinoschiza
169	s__Roseburia_faecis	s__Roseburia_faecis	s__Roseburia_faecis	s__Roseburia_faecis
170	s__Roseburia_hominis	s__Roseburia_hominis	s__Roseburia_hominis	s__Roseburia_hominis
171	s__Roseburia_intestinalis	s__Roseburia_intestinalis	s__Roseburia_intestinalis	s__Roseburia_intestinalis
172	s__Roseburia_intestinalis_CAG_13	s__Roseburia_intestinalis_CAG_13	s__Roseburia_intestinalis_CAG_13	s__Roseburia_intestinalis_CAG_13
173	s__Roseburia_inulinivorans	s__Roseburia_inulinivorans	s__Roseburia_inulinivorans	s__Roseburia_inulinivorans
174	s__Roseburia_inulinivorans_CAG_15	s__Roseburia_inulinivorans_CAG_15	s__Roseburia_inulinivorans_CAG_15	s__Roseburia_inulinivorans_CAG_15
175	s__Roseburia_sp_CAG_100	s__Roseburia_sp_CAG_100	s__Roseburia_sp_CAG_100	s__Roseburia_sp_CAG_100
176	s__Roseburia_sp_CAG_303	s__Roseburia_sp_CAG_303	s__Roseburia_sp_CAG_303	s__Roseburia_sp_CAG_303
177	s__Roseburia_sp_CAG_45	s__Roseburia_sp_CAG_45	s__Roseburia_sp_CAG_45	s__Roseburia_sp_CAG_45
178	s__Roseburia_sp_CAG_471	s__Roseburia_sp_CAG_471	s__Roseburia_sp_CAG_471	s__Roseburia_sp_CAG_471
179	s__Sellimonas_intestinalis	s__Sellimonas_intestinalis	s__Sellimonas_intestinalis	s__Sellimonas_intestinalis
180	s__Tyzzerella_nexilis	s__Tyzzerella_nexilis	s__Tyzzerella_nexilis	s__Tyzzerella_nexilis
181	s__Tyzzerella_sp	s__Tyzzerella_sp	s__Tyzzerella_sp	s__Tyzzerella_sp
182	s__Oscillibacter_sp_CAG_241	s__Oscillibacter_sp_CAG_241	s__Oscillibacter_sp_CAG_241	s__Oscillibacter_sp_CAG_241
183	0	0	s__Clostridioides_difficile	s__Clostridioides_difficile
184	s__Intestinibacter_bartlettii	s__Intestinibacter_bartlettii	s__Intestinibacter_bartlettii	s__Intestinibacter_bartlettii
185	s__Romboutsia_ilealis	s__Romboutsia_ilealis	s__Romboutsia_ilealis	s__Romboutsia_ilealis
186	s__Agathobaculum_butyriciproducens	s__Agathobaculum_butyriciproducens	s__Agathobaculum_butyriciproducens	s__Agathobaculum_butyriciproducens
187	s__Anaeromassilibacillus_sp_An250	s__Anaeromassilibacillus_sp_An250	s__Anaeromassilibacillus_sp_An250	s__Anaeromassilibacillus_sp_An250
188	s__Anaerotruncus_colihominis	s__Anaerotruncus_colihominis	s__Anaerotruncus_colihominis	s__Anaerotruncus_colihominis
189	s__Faecalibacterium_prausnitzii	s__Faecalibacterium_prausnitzii	s__Faecalibacterium_prausnitzii	s__Faecalibacterium_prausnitzii
190	s__Faecalibacterium_sp_CAG_74	s__Faecalibacterium_sp_CAG_74	s__Faecalibacterium_sp_CAG_74	s__Faecalibacterium_sp_CAG_74
191	s__Flavonifractor_plautii	s__Flavonifractor_plautii	s__Flavonifractor_plautii	s__Flavonifractor_plautii
192	s__Gemmiger_formicilis	s__Gemmiger_formicilis	s__Gemmiger_formicilis	s__Gemmiger_formicilis
193	s__Pseudoflavonifractor_sp_An184	s__Pseudoflavonifractor_sp_An184	s__Pseudoflavonifractor_sp_An184	s__Pseudoflavonifractor_sp_An184
194	s__Clostridium_leptum	s__Clostridium_leptum	s__Clostridium_leptum	s__Clostridium_leptum
195	s__Eubacterium_siraeum	s__Eubacterium_siraeum	s__Eubacterium_siraeum	s__Eubacterium_siraeum
196	s__Ruminococcus_bicirculans	s__Ruminococcus_bicirculans	s__Ruminococcus_bicirculans	s__Ruminococcus_bicirculans
197	s__Ruminococcus_bromii	s__Ruminococcus_bromii	s__Ruminococcus_bromii	s__Ruminococcus_bromii
198	s__Ruminococcus_callidus	s__Ruminococcus_callidus	s__Ruminococcus_callidus	s__Ruminococcus_callidus
199	s__Ruminococcus_gnavus_CAG_126	s__Ruminococcus_gnavus_CAG_126	s__Ruminococcus_gnavus_CAG_126	s__Ruminococcus_gnavus_CAG_126
200	s__Ruminococcus_lactaris	s__Ruminococcus_lactaris	s__Ruminococcus_lactaris	s__Ruminococcus_lactaris
201	s__Ruminococcus_sp_CAG_177	s__Ruminococcus_sp_CAG_177	s__Ruminococcus_sp_CAG_177	s__Ruminococcus_sp_CAG_177
202	s__Ruminococcus_sp_CAG_254	s__Ruminococcus_sp_CAG_254	s__Ruminococcus_sp_CAG_254	s__Ruminococcus_sp_CAG_254
203	s__Ruminococcus_sp_CAG_353	s__Ruminococcus_sp_CAG_353	s__Ruminococcus_sp_CAG_353	0
204	s__Ruminococcus_sp_DSM_100440	s__Ruminococcus_sp_DSM_100440	s__Ruminococcus_sp_DSM_100440	s__Ruminococcus_sp_DSM_100440
205	s__Ruminococcus_torques_CAG_61	s__Ruminococcus_torques_CAG_61	s__Ruminococcus_torques_CAG_61	s__Ruminococcus_torques_CAG_61
206	s__Ruthenibacterium_lactatiformans	s__Ruthenibacterium_lactatiformans	s__Ruthenibacterium_lactatiformans	s__Ruthenibacterium_lactatiformans
207	s__Subdoligranulum_sp_4_3_54A2FAA	s__Subdoligranulum_sp_4_3_54A2FAA	s__Subdoligranulum_sp_4_3_54A2FAA	s__Subdoligranulum_sp_4_3_54A2FAA
208	0	0	s__Absiella_dolichum	s__Absiella_dolichum
209	0	0	s__Absiella_sp_AM09_45	s__Absiella_sp_AM09_45
210	0	0	s__Candidatus_Stoquefichus_sp_KLE1796	s__Candidatus_Stoquefichus_sp_KLE1796
211	s__Catenibacterium_mitsuokai	s__Catenibacterium_mitsuokai	0	0
212	s__Coprobacillus_cateniformis	s__Coprobacillus_cateniformis	s__Coprobacillus_cateniformis	s__Coprobacillus_cateniformis
213	s__Coprobacillus_sp_8_1_38FAA	s__Coprobacillus_sp_8_1_38FAA	s__Coprobacillus_sp_8_1_38FAA	s__Coprobacillus_sp_8_1_38FAA
214	s__Dielma_fastidiosa	s__Dielma_fastidiosa	s__Dielma_fastidiosa	s__Dielma_fastidiosa
215	s__Clostridium_innocuum	s__Clostridium_innocuum	s__Clostridium_innocuum	s__Clostridium_innocuum
216	s__Clostridium_spiroforme	s__Clostridium_spiroforme	s__Clostridium_spiroforme	s__Clostridium_spiroforme
217	s__Erysipelatoclostridium_ramosum	s__Erysipelatoclostridium_ramosum	s__Erysipelatoclostridium_ramosum	s__Erysipelatoclostridium_ramosum
218	s__Erysipelotrichaceae_bacterium_5_2_54FAA	s__Erysipelotrichaceae_bacterium_5_2_54FAA	s__Erysipelotrichaceae_bacterium_5_2_54FAA	s__Erysipelotrichaceae_bacterium_5_2_54FAA
219	s__Holdemanella_biformis	s__Holdemanella_biformis	s__Holdemanella_biformis	s__Holdemanella_biformis
220	s__Holdemania_filiformis	s__Holdemania_filiformis	s__Holdemania_filiformis	s__Holdemania_filiformis
221	s__Massiliomicrobiota_sp_An80	s__Massiliomicrobiota_sp_An80	s__Massiliomicrobiota_sp_An80	s__Massiliomicrobiota_sp_An80
222	s__Solobacterium_moorei	s__Solobacterium_moorei	s__Solobacterium_moorei	s__Solobacterium_moorei
223	s__Turicibacter_sanguinis	s__Turicibacter_sanguinis	s__Turicibacter_sanguinis	s__Turicibacter_sanguinis
224	s__Firmicutes_bacterium_AM55_24TS	s__Firmicutes_bacterium_AM55_24TS	s__Firmicutes_bacterium_AM55_24TS	s__Firmicutes_bacterium_AM55_24TS
225	s__Firmicutes_bacterium_CAG_102	s__Firmicutes_bacterium_CAG_102	s__Firmicutes_bacterium_CAG_102	s__Firmicutes_bacterium_CAG_102
226	s__Firmicutes_bacterium_CAG_110	s__Firmicutes_bacterium_CAG_110	s__Firmicutes_bacterium_CAG_110	s__Firmicutes_bacterium_CAG_110
227	s__Firmicutes_bacterium_CAG_114	s__Firmicutes_bacterium_CAG_114	s__Firmicutes_bacterium_CAG_114	s__Firmicutes_bacterium_CAG_114
228	s__Firmicutes_bacterium_CAG_145	s__Firmicutes_bacterium_CAG_145	s__Firmicutes_bacterium_CAG_145	s__Firmicutes_bacterium_CAG_145
229	s__Firmicutes_bacterium_CAG_212	s__Firmicutes_bacterium_CAG_212	s__Firmicutes_bacterium_CAG_212	s__Firmicutes_bacterium_CAG_212
230	s__Firmicutes_bacterium_CAG_227	s__Firmicutes_bacterium_CAG_227	s__Firmicutes_bacterium_CAG_227	0
231	0	s__Firmicutes_bacterium_CAG_341	s__Firmicutes_bacterium_CAG_341	s__Firmicutes_bacterium_CAG_341
232	s__Firmicutes_bacterium_CAG_466	s__Firmicutes_bacterium_CAG_466	s__Firmicutes_bacterium_CAG_466	s__Firmicutes_bacterium_CAG_466
233	s__Firmicutes_bacterium_CAG_65	s__Firmicutes_bacterium_CAG_65	s__Firmicutes_bacterium_CAG_65	s__Firmicutes_bacterium_CAG_65
234	s__Firmicutes_bacterium_CAG_83	s__Firmicutes_bacterium_CAG_83	s__Firmicutes_bacterium_CAG_83	s__Firmicutes_bacterium_CAG_83
235	s__Firmicutes_bacterium_CAG_95	s__Firmicutes_bacterium_CAG_95	s__Firmicutes_bacterium_CAG_95	s__Firmicutes_bacterium_CAG_95
236	s__Phascolarctobacterium_faecium	s__Phascolarctobacterium_faecium	s__Phascolarctobacterium_faecium	s__Phascolarctobacterium_faecium
237	s__Phascolarctobacterium_sp_CAG_207	s__Phascolarctobacterium_sp_CAG_207	s__Phascolarctobacterium_sp_CAG_207	s__Phascolarctobacterium_sp_CAG_207
238	s__Megamonas_funiformis	s__Megamonas_funiformis	s__Megamonas_funiformis	s__Megamonas_funiformis
239	s__Megamonas_hypermegale	s__Megamonas_hypermegale	s__Megamonas_hypermegale	s__Megamonas_hypermegale
240	s__Allisonella_histaminiformans	s__Allisonella_histaminiformans	s__Allisonella_histaminiformans	s__Allisonella_histaminiformans
241	s__Dialister_invisus	s__Dialister_invisus	s__Dialister_invisus	s__Dialister_invisus
242	s__Dialister_invisus_CAG_218	s__Dialister_invisus_CAG_218	s__Dialister_invisus_CAG_218	s__Dialister_invisus_CAG_218
243	s__Dialister_sp_CAG_357	0	s__Dialister_sp_CAG_357	s__Dialister_sp_CAG_357
244	s__Megasphaera_elsdenii	0	s__Megasphaera_elsdenii	s__Megasphaera_elsdenii
245	s__Megasphaera_micronuciformis	s__Megasphaera_micronuciformis	s__Megasphaera_micronuciformis	s__Megasphaera_micronuciformis
246	s__Megasphaera_sp_NM10	0	s__Megasphaera_sp_NM10	s__Megasphaera_sp_NM10
247	s__Veillonella_atypica	s__Veillonella_atypica	s__Veillonella_atypica	s__Veillonella_atypica
248	s__Veillonella_dispar	s__Veillonella_dispar	s__Veillonella_dispar	s__Veillonella_dispar
249	s__Veillonella_infantium	s__Veillonella_infantium	s__Veillonella_infantium	s__Veillonella_infantium
250	s__Veillonella_parvula	s__Veillonella_parvula	s__Veillonella_parvula	s__Veillonella_parvula
251	s__Veillonella_rogosae	s__Veillonella_rogosae	s__Veillonella_rogosae	s__Veillonella_rogosae
252	s__Veillonella_sp_CAG_933	0	s__Veillonella_sp_CAG_933	s__Veillonella_sp_CAG_933
253	s__Veillonella_sp_oral_taxon_158	s__Veillonella_sp_oral_taxon_158	s__Veillonella_sp_oral_taxon_158	s__Veillonella_sp_oral_taxon_158
254	s__Veillonella_tobetsuensis	0	s__Veillonella_tobetsuensis	s__Veillonella_tobetsuensis
255	s__Parvimonas_micra	s__Parvimonas_micra	s__Parvimonas_micra	s__Parvimonas_micra
256	0	s__Fusobacterium_mortiferum	s__Fusobacterium_mortiferum	s__Fusobacterium_mortiferum
257	s__Fusobacterium_nucleatum	s__Fusobacterium_nucleatum	s__Fusobacterium_nucleatum	s__Fusobacterium_nucleatum
258	0	0	s__Fusobacterium_ulcerans	s__Fusobacterium_ulcerans
259	0	0	s__Fusobacterium_varium	s__Fusobacterium_varium
260	s__Burkholderiales_bacterium_1_1_47	s__Burkholderiales_bacterium_1_1_47	s__Burkholderiales_bacterium_1_1_47	s__Burkholderiales_bacterium_1_1_47
261	s__Parasutterella_excrementihominis	s__Parasutterella_excrementihominis	s__Parasutterella_excrementihominis	s__Parasutterella_excrementihominis
262	s__Bilophila_sp_4_1_30	s__Bilophila_sp_4_1_30	s__Bilophila_sp_4_1_30	s__Bilophila_sp_4_1_30
263	s__Bilophila_wadsworthia	s__Bilophila_wadsworthia	s__Bilophila_wadsworthia	s__Bilophila_wadsworthia
264	s__Citrobacter_freundii	s__Citrobacter_freundii	s__Citrobacter_freundii	s__Citrobacter_freundii
265	s__Enterobacter_cloacae	s__Enterobacter_cloacae	s__Enterobacter_cloacae	s__Enterobacter_cloacae
266	s__Enterobacter_genomosp_L	s__Enterobacter_genomosp_L	s__Enterobacter_genomosp_L	s__Enterobacter_genomosp_L
267	s__Enterobacter_hormaechei	s__Enterobacter_hormaechei	s__Enterobacter_hormaechei	s__Enterobacter_hormaechei
268	s__Enterobacter_kobei	s__Enterobacter_kobei	s__Enterobacter_kobei	s__Enterobacter_kobei
269	s__Enterobacter_roggenkampii	s__Enterobacter_roggenkampii	s__Enterobacter_roggenkampii	s__Enterobacter_roggenkampii
270	s__Escherichia_coli	s__Escherichia_coli	s__Escherichia_coli	s__Escherichia_coli
271	s__Klebsiella_oxytoca	s__Klebsiella_oxytoca	s__Klebsiella_oxytoca	s__Klebsiella_oxytoca
272	s__Klebsiella_pneumoniae	s__Klebsiella_pneumoniae	s__Klebsiella_pneumoniae	s__Klebsiella_pneumoniae
273	s__Klebsiella_quasipneumoniae	s__Klebsiella_quasipneumoniae	s__Klebsiella_quasipneumoniae	s__Klebsiella_quasipneumoniae
274	s__Klebsiella_variicola	s__Klebsiella_variicola	s__Klebsiella_variicola	s__Klebsiella_variicola
275	s__Shigella_boydii	s__Shigella_boydii	s__Shigella_boydii	s__Shigella_boydii
276	s__Shigella_dysenteriae	s__Shigella_dysenteriae	s__Shigella_dysenteriae	s__Shigella_dysenteriae
277	s__Shigella_flexneri	s__Shigella_flexneri	s__Shigella_flexneri	s__Shigella_flexneri
278	s__Shigella_sonnei	s__Shigella_sonnei	s__Shigella_sonnei	s__Shigella_sonnei
279	s__Haemophilus_parainfluenzae	s__Haemophilus_parainfluenzae	s__Haemophilus_parainfluenzae	s__Haemophilus_parainfluenzae
280	s__Haemophilus_sp_HMSC061E01	s__Haemophilus_sp_HMSC061E01	s__Haemophilus_sp_HMSC061E01	s__Haemophilus_sp_HMSC061E01
281	s__Haemophilus_sp_HMSC71H05	s__Haemophilus_sp_HMSC71H05	s__Haemophilus_sp_HMSC71H05	s__Haemophilus_sp_HMSC71H05
282	s__Haemophilus_sputorum	s__Haemophilus_sputorum	s__Haemophilus_sputorum	s__Haemophilus_sputorum
283	s__Proteobacteria_bacterium_CAG_139	s__Proteobacteria_bacterium_CAG_139	s__Proteobacteria_bacterium_CAG_139	s__Proteobacteria_bacterium_CAG_139
284	s__Akkermansia_muciniphila	s__Akkermansia_muciniphila	s__Akkermansia_muciniphila	s__Akkermansia_muciniphila
285	s__Akkermansia_sp_KLE1797	s__Akkermansia_sp_KLE1797	s__Akkermansia_sp_KLE1797	s__Akkermansia_sp_KLE1797
