# Supplementary material for: Gut Microbiota Analysis and In Silico Biomarker Detection of Children with Autism Spectrum Disorder across Cohorts
Source: Microorganisms. 2023 Jan 22;11(2):291. doi: 10.3390/microorganisms11020291 (PMC9958793; doi:10.3390/microorganisms11020291)
Supplement: Supplementary file 1 [file microorganisms-11-00291-s001.zip › Supplementary Data S4.csv]

Label	p__Actinobacteria	p__Bacteroidetes	p__Firmicutes	p__Fusobacteria	p__Proteobacteria	p__Synergistetes	p__Verrucomicrobia
ASD_Shenzhen	163.3923227	945.2402886	1240.01359	3.244903684	152.0980979	0.204489366	60.77508797
ASD_Moscow	29.05549554	532.4101434	382.2995903	0.188405903	22.59595664	0.014702807	10.55622501
TD_Shenzhen	100.3050172	779.3796131	829.8980545	1.945027183	160.7412344	0.093260349	16.79627069
TD_Moscow	16.86151422	385.3977343	236.3440066	0.062669466	12.76690004	0.025324221	13.41118742
