# Supplementary material for: Gut Microbiota Analysis and In Silico Biomarker Detection of Children with Autism Spectrum Disorder across Cohorts
Source: Microorganisms. 2023 Jan 22;11(2):291. doi: 10.3390/microorganisms11020291 (PMC9958793; doi:10.3390/microorganisms11020291)
Supplement: Supplementary file 1 [file microorganisms-11-00291-s001.zip › Supplementary Data S5.csv]

label	sum	ASD_Shenzhen-1	ASD_Shenzhen-2	ASD_Shenzhen-3	ASD_Shenzhen-4	ASD_Shenzhen-5	ASD_Shenzhen-6	ASD_Shenzhen-7	ASD_Shenzhen-8	ASD_Shenzhen-9	ASD_Shenzhen-10	ASD_Shenzhen-11	ASD_Shenzhen-12	ASD_Shenzhen-13	ASD_Shenzhen-14	ASD_Shenzhen-15	ASD_Shenzhen-16	ASD_Shenzhen-17	ASD_Shenzhen-18	ASD_Shenzhen-19	ASD_Shenzhen-20	ASD_Shenzhen-21	ASD_Shenzhen-22	ASD_Shenzhen-23	ASD_Shenzhen-24	ASD_Shenzhen-25	ASD_Shenzhen-26	ASD_Shenzhen-27	ASD_Shenzhen-28	ASD_Shenzhen-29	ASD_Shenzhen-30	ASD_Shenzhen-31	ASD_Shenzhen-32	ASD_Shenzhen-33	ASD_Shenzhen-34	ASD_Shenzhen-35	ASD_Shenzhen-36	ASD_Shenzhen-37	ASD_Shenzhen-38	ASD_Shenzhen-39	ASD_Shenzhen-40	ASD_Shenzhen-41	ASD_Shenzhen-42	ASD_Shenzhen-43	ASD_Moscow-1	ASD_Moscow-2	ASD_Moscow-3	ASD_Moscow-4	ASD_Moscow-5
g__Bacteroides	1947.165782	13.75026629	31.61142643	12.8579725	10.28912747	4.863841407	15.68534602	47.2285651	45.2743953	45.45146731	22.80747945	26.86322981	22.70038532	8.969439813	19.87309614	13.07412099	13.77800707	43.01001017	26.26573317	18.46273297	23.2860196	19.25432133	19.98365534	10.26981801	3.320869611	17.69708924	2.013548813	17.15743328	1.528693496	4.991525751	34.69850833	3.387148621	5.696084488	1.480830633	2.001885525	4.055916224	3.766348227	42.69009825	23.84986338	33.22382058	19.26518821	3.409416002	1.768842259	0.939236335	1.702025015	2.003444106	11.26681958	1.234374771	2.51909331
g__Faecalibacterium	490.9637672	5.446972398	7.629203847	3.634458577	2.823755986	9.374110107	11.13329561	6.373395878	2.098086141	3.563770334	3.442958066	8.777174214	3.915298309	1.98153663	5.649270162	2.44579135	2.064104356	0.518276513	3.344140722	5.496041215	2.885725615	1.152072524	5.449345238	3.682634501	11.07697509	2.485986017	12.14273172	3.443153049	16.55958186	5.569243175	0.03446244	6.869347811	4.703632549	13.25590546	1.727379052	6.384327463	13.6992615	3.477200602	5.23668439	4.737474222	2.468950859	5.106073443	0.144933594	7.793925564	0.603705586	2.233868808	3.760935322	0.577011169	2.433743478
g__Eubacterium	308.4708038	1.407103504	1.329402658	2.115165561	0.131708815	6.988600311	0.237808766	3.37042092	0.022728893	0.003329268	0.069541777	0.190842837	4.1008928	1.359343928	1.461178829	3.060899364	0.17930382	0.007412319	0.423099921	1.930654057	7.109716462	17.97400524	2.713087864	0.287542033	0.63019053	9.153173537	6.929159563	1.558605754	1.755865165	1.106353252	8.561665031	0.028011373	3.006407174	0.512152334	0.391808269	3.740981155	7.030709111	11.75812589	2.219717223	0.043316296	2.44141651	11.53847858	0.100912697	2.473231698	3.478756729	4.39115523	1.469111915	0.031213145	1.161174971
g__Bifidobacterium	300.8248561	3.58361207	0.260664437	0.678517739	2.999090533	3.410472683	0.520145317	0.222759652	7.527186967	0.028112898	2.019226992	5.032595623	4.65857154	10.70324854	6.743828773	6.443762051	0.122961416	0.584800246	2.444493536	0.851010461	3.876134685	0.60408593	4.240899578	5.031736165	0.533568599	0.253154715	1.450152704	0.267621495	0.663959679	1.335294793	2.553127226	13.49529423	0.134244396	9.318348137	16.96737574	1.467981455	5.507877134	1.943363186	4.162347046	1.627200667	6.586980274	3.290644818	15.1734971	0.121440342	8.237883228	0.719568205	0.726888613	0.257577982	0.000118091
g__Alistipes	266.9564695	9.139225275	2.934392925	0.009856766	7.645084254	0.649317882	0.029115873	0.002804987	0.045689478	0.74331063	7.16285546	0.635131396	0.007631092	1.248234189	1.368998745	0.110195959	0.603780604	0.011488688	0.009985002	9.424674861	3.253937518	2.547040917	2.980604422	0.002156899	0.007520551	3.223853606	0.447209122	1.074144763	0.138799273	0.27585451	0.034542977	2.493452179	0.167737994	0	0.017902115	1.757262941	0.058435239	0.003392415	0.006815245	1.310149976	0.00945217	0.046370912	0	0.001937184	0	1.8314476	0	0.017214141	0.037395623
g__Prevotella	247.7031087	0.000927032	0.046211884	0.001206248	3.927768782	0.196065349	0	0	0.020427429	0	0	0	0	0	0	0.000120203	0.136220458	0	0	0	0	0	12.8442447	0.016440207	0.036262251	0.008726258	0.011179125	0.009772645	0.194270327	0.95860413	0.010162283	0.011362948	40.27156381	1.462173782	0.006579221	0.300532535	0.016064729	0.043185849	0.011066051	0.007948293	0.018571176	0.013816607	0.011434445	29.1820913	0.000429813	14.11156836	0.04764319	27.58770357	2.315767101
g__Roseburia	233.57244	2.069103801	0.495293298	24.31921364	1.129827215	3.208655303	0	0.188903099	2.902216312	0.005311958	0.312799498	0.010040832	0.016005195	3.575142271	1.787196712	0.196609785	7.432874179	0.010552994	0.005683303	1.09012735	0.002581886	0.190650391	0.416957212	1.01238655	0.709148402	0.628966498	0.665769175	0.000828291	1.352673558	2.431485754	0.001954848	0.102866033	0.345041913	0.000911078	0.138911864	4.325355763	4.744640893	0.001921006	0.002552809	1.710423225	0.023192476	28.30974281	0.187357788	4.249294377	2.619987394	0.145877854	2.193054714	0.006092812	3.047170982
g__Blautia	172.2042042	0.178650048	0.933144448	0.599822144	0.161720462	0.294776262	0.930255498	0.288862622	1.400533859	2.246503878	0.799689263	0.402047605	0.284548986	0.502807624	0.443277671	1.146025955	4.016290817	1.843869302	1.177056156	0.136606668	4.19297703	2.410087625	0.836471662	1.604774988	8.201079346	1.080834706	0.101481561	6.380959059	0.044280528	2.400529851	1.824203051	3.54164292	0.411778388	1.95145806	1.092390247	1.036277672	0.593408296	0.559781133	2.123018663	1.136840425	2.489547884	1.196130118	5.294262504	1.142752442	2.834204481	1.422662794	2.882421228	0.142611849	2.791106346
g__Ruminococcus	159.3221419	3.120509874	0.321922965	0.204489991	0.625670682	1.428919044	0.109389612	2.52743137	2.324046712	0.004940204	9.739232695	0.101261308	5.0491519	4.381075715	5.342950804	3.437855489	5.003220217	0.10153494	1.03416384	0.363532016	1.642846736	6.410290201	0.034277719	5.574108435	12.56948522	0.36289487	0.504746528	0.025218191	1.109212574	1.601133268	0.004275773	0.065757701	0.104575883	3.167878693	0.721646543	2.510730837	1.380392891	1.92949107	0.049648945	1.344186925	1.101680233	0.067510477	2.908744258	0.077164506	0.056971862	0.560016585	0.88465916	0.033389944	1.294578935
g__Shigella	132.1811419	1.500152368	0.292688363	6.034787971	1.119524928	0.480849996	0.617166847	1.614433726	2.267537261	1.902482311	0.02503474	0.521203285	0.812178398	0.048878641	0.584789289	0.159695491	1.177901631	8.383015601	0.574965074	0.087258674	1.456533084	0.001034119	0.135157712	11.49722701	0.328128248	0.372558082	0.477635054	1.295882499	1.590578997	0.030401137	1.118202586	0.717851241	0.050439686	0.663153377	0.008963958	0.878996249	2.666246014	3.881535568	1.405417537	0.075610198	0.051059988	0.209478853	0.24030648	0.021501503	0.473379926	0.030496117	0.317887872	0.448839618	0
g__Lachnospiraceae_unclassified	129.9111712	2.206126449	0.026170272	0.000771998	2.231276669	4.311811791	0.007208364	0.000896139	0.028119572	0.020231703	0.055295034	0.063273086	0.036760791	0.081584202	3.845059428	0.018379015	0.092125908	0.021561631	0.020354627	0.135367581	0.01918329	0.064044709	0.006456856	0.016482362	0.178403309	0.045416631	10.52768141	0.59604791	0.016532589	18.45086757	0.068551482	0.010713951	2.553208584	0.006099161	0.004835819	8.539268078	7.62722488	0.048262209	2.203336212	0.017443144	0.10907342	0.001736855	0.053446588	0.118615282	0.001234631	0.432704762	0.031103844	0.014369839	4.707603257
g__Clostridium	128.9945729	0.574194138	1.609957175	0.65030533	4.442643411	1.166655704	1.420352517	0.491229656	0.113999726	11.07961266	0.522300746	0.692232538	0.401652447	0.341959409	0.471151448	0.156930826	0.556987664	0.814321772	0.036022933	0.339838514	0.511176058	0.671040303	2.039339725	0.488990776	2.794367691	1.09225529	1.482838293	4.327476104	0.605892065	2.239375583	0.011450872	3.551515375	0.479794178	0.245773394	0.227125025	3.35574068	2.094794171	0.307058495	0.637859268	1.390146313	0.421903168	1.685336586	0.851133617	1.060322769	0.003366388	0.467903831	0.405557924	0.059507823	1.290251944
g__Parabacteroides	121.122397	0	0.238001868	3.964522394	0.341893073	1.129009909	0.955861328	1.668253041	1.117878485	0.716833452	2.348114904	1.428747097	0.117980458	1.170562462	1.520262228	2.249343838	0.005220676	3.408633464	1.42697474	0.38772654	2.180165952	0.324347173	0.525898207	0.15543724	0.135512417	0.045337386	0.093612481	0.236146428	0.155148166	0.656393226	2.839955473	0.212964533	0.058803443	0	0.204932595	0.250004557	0.145671311	0.810378402	3.84826426	3.716784092	4.375919433	0.729847012	0.027550259	0.009071238	0.115625477	0.333813248	0	0.043539686	0.233318407
g__Dialister	116.2651008	3.977181634	0.002070948	2.333027669	0.459400778	4.967907334	0	0.053141746	0.12141384	0.003238394	0.042755204	0.00678731	2.322860549	0.886384848	3.69315069	0.14065536	0.006584074	5.419918658	1.525939119	2.061334655	0.700208798	0.002171007	0	1.442810845	0.000300822	0.006591308	0	0.043273748	5.316235064	0.421974639	7.247860458	0.710849773	0.019723293	1.76755698	0.000847743	0.000928075	1.174846015	1.199083737	0	0.002136025	0.003073702	0.341511164	0.00112742	0.001123815	0	0.047152404	0.318496783	3.97840223	0
g__Escherichia	109.7355614	0.952229372	0.333551702	4.311997533	1.059795147	0.359943898	0.490760476	1.320922841	2.199026214	2.10498109	0.018648785	0.582063647	0.712937661	0.036872802	0.394883583	0.164906285	1.012635125	8.137912746	0.626251447	0.174021713	1.627648531	0	0.124009231	10.86292307	0.275980482	0.385736037	0.383466486	1.39999692	1.152644131	0.041637655	0.970490725	0.717290243	0.032098567	0.498638011	0.008702264	0.704959845	2.293610079	2.916716463	1.465103268	0.112321931	0.038969378	0.206591917	0.204583854	0.010580006	0.369244016	0.015633329	0.250772688	0.245410899	0
g__Akkermansia	101.5356349	0.084134693	1.124721164	0	0	0.147444848	0	0.035204403	0.005529693	0.003213611	0.002657695	6.703687473	0.328283121	0.042382112	3.157808593	0.010199211	0.002959709	0.004051959	0.053082964	3.607262918	2.357536548	0.000167001	0.003181445	3.516138762	0.858704459	0.050138693	0.002608315	0.973540152	12.1880328	0	0.003982912	0.00435048	0.026274152	0.003988497	4.56298271	0.002838818	0.007428449	0.007684024	0.004413627	0.029023313	0.021220363	0.49768733	20.33313303	0.00427174	0	0.019748411	0	0	0
g__Firmicutes_unclassified	97.98032587	1.376726187	1.017553817	0.347302818	1.187023006	0.871038142	0.184687428	0.082211608	0.145679617	0.164166765	0.042388367	0.815963865	0.032162647	2.745474661	0.814092044	0.113579669	0.209400821	0.029877097	0.327328921	4.146233516	0.088158319	1.001418764	2.605113383	2.468911619	3.523074804	1.280070282	0.527577011	0.219622316	0.850122584	4.329751301	0.00114948	0.16509275	0.146658242	1.414650945	2.954663599	2.894775237	0.27484693	0.674910698	0.002006194	0.237517054	3.077253613	0.252274346	1.019720144	0.434078287	0.013477091	0.591030824	0.077973553	0.008202861	0.520359337
g__Phascolarctobacterium	86.26864402	0	1.100358061	0	0.988359111	0.109917213	1.881033315	0	1.445358356	6.083216329	2.910243646	0.011417791	0	2.242908155	0.003804567	1.379075233	0.856611318	0.003490543	3.854408245	0.077071222	0	0.026887088	1.367692413	0.002704906	0.624385192	2.770689511	0.064537047	2.708029677	0.00930889	0.147300266	0.000849297	1.000747956	2.22140982	0.001887956	0.547888766	0.870931425	0.149408218	0.0040382	2.636720678	2.623259962	2.451508139	0.022219232	1.000399481	0.214052651	0	0	0	0	1.596453966
g__Erysipelatoclostridium	75.67368049	0	0.029083068	0.672741536	0	0	0.841764762	0.629708567	1.13582682	1.386098858	1.410232977	0.705697489	1.28622573	0.023338368	0.238817215	0.085536345	2.68651806	1.06804928	1.539557792	0.501199989	0.628951232	2.235861095	0.728873048	3.099948595	0.104664963	0.061447401	0.000317764	4.898347536	0.020092308	0.023527091	1.79935378	8.228688639	0.002912207	0.945795058	0.277609949	0.001776743	0.009985876	0.092445346	0.37465822	0.048304578	0.305510899	0.060664763	1.628200874	0	0.029126324	0.001428156	0.115265252	0	0.008862914
g__Anaerostipes	71.65351706	0.001979763	0.124543105	0.34352554	0.003502582	0.074161979	0.786101668	0	0.362372545	1.840457146	0.072394121	0.171272962	0.0410057	0.229953441	0.134237287	0.001069805	0.792929291	0	0.721278506	0.150586804	0	0.107368504	2.05219303	0.07584275	0.120745749	0.139536224	0.161887672	0.025349287	0.15036712	0.121483508	0.803501276	0	0.051403993	0.000258139	0.072585208	0.128267911	0.901082164	0.791429926	0.002267872	3.715782632	0.848750052	0.088923871	0.140298008	2.508094806	1.961366702	0.496373959	2.274378924	0.115637343	0.092338423
g__Veillonella	52.22950683	0.018299715	0.727379775	0.389983306	0.023456536	0.584438557	0.195742045	0.529800044	0.103226091	0.077118395	0.043728444	3.018665397	0.017211066	0.019330356	0.114234397	0.298908417	0.013827123	1.969032535	0.507873754	0.004945574	2.033129401	0.043381603	0.07362293	0	0.249523974	0.016128661	0.004228031	0.39938535	0.40265045	0	3.095645254	0.023792892	0.615137884	5.638570187	0.004732616	0.003464152	0.01746536	3.363043802	0.004087984	0.013310539	0.001450873	0.932284559	0.008000678	0.827786151	0.027533996	0.017758956	0.887045434	0.011288204	0.000911424
g__Megamonas	51.6254768	0	0.028207546	0	2.3586415	0	0	0	0.019029559	0.017720295	3.607510576	0.0266801	0.013246309	0.325304095	0.017641015	22.01420767	0.015906305	0.018933553	0.023224113	0.007472234	0.004951734	2.216893687	1.405245544	0	0.00080747	0	0	0	0	0	0	0	0	0	0.061885221	0	0	0	0	0	0.019242877	0.030981746	0.49899506	0.025829123	0	0	0	0	0
g__Flavonifractor	46.7813021	0.06005805	0.190785378	0.564427392	0.003981985	0.122220038	0.462281162	0.599414712	0.908684625	1.353739698	1.193290182	1.067795011	1.846675537	0.389627912	0.221151851	0.217597202	0.145065499	0.497235616	0.183783759	0.177615066	1.108620794	0.503686488	0.230171496	0.106446828	0.056807869	0.153231601	0.001306364	1.17555383	0.169665069	0.30246307	0.55420319	0.533547078	0.00244934	0.815126237	0.200457987	0.028199585	0.05079698	0.58120648	1.028032056	0.48340707	0.71055707	0.085184155	0.712558216	0.000502923	0.051147752	0.022767467	0.059054516	0.001965423	0.008305765
g__Ruthenibacterium	44.39102427	0.214421957	0.30586049	0.288334541	0.132863297	0.155772769	0.267099469	0.362061844	0.623889971	1.094742503	0.549746128	0.333985627	2.370906586	0.511419618	0.182034818	0.112810371	6.933075361	0.393560786	0.147482481	0.459044088	0.238905552	0.162973262	0.553779477	4.464478762	0.127258282	0.420268152	0.015310061	0.652264453	0.09586419	0.085953314	0	2.550750919	0.002037902	0.460038677	1.447347507	0.175465738	0.00773466	0.132467665	0.337052255	0.080465375	0.431742238	0.027805335	0.825729462	0.000235939	0	0	0.027812432	0	0.13680742
g__Streptococcus	42.22839297	0.049588351	0.49032639	0.04447952	0.214141784	0.328711831	0.703788249	0.110399902	0.028281756	0.053904395	0.112551521	0.008438442	0.23511437	0.060520528	0.413279424	0.71418521	0.946249026	0.422909013	0.148894451	0.02571914	0.040998358	0.034061688	0.052077702	0.123568531	0.96204475	0.115231357	0.191457406	2.607270134	0.148684073	0.037446656	0.78652997	0.698496829	0.114803966	0.299359961	0.345204533	0.335094645	0.152612091	1.460741096	0.144149414	0.030924818	0.04125316	0.126328853	0.434159811	0.686036419	0.460921117	0.116065923	1.24163255	0.159225238	0.157603626
g__Klebsiella	39.06786592	0.015529094	0.046874139	0.034691682	0.009901153	0.317425182	0.775239812	1.030413655	0.018913714	0.021751766	10.98785534	0.016742844	0.567685032	0.006874128	0.022017788	0.198364747	0.047150832	0.011513097	0.01003055	0.009605619	0.013458238	0.075111706	1.175228422	0	0.047118233	0.012567303	0.025897791	2.20801588	0.151444469	0	0.050086585	0.539201052	0.003060068	0.124352014	0.005963686	0	0.00238164	0.76538599	0	0	0.004433224	0.046543033	0	1.713520189	0	0	0	0.001780006	0
g__Lachnospira	37.05784402	0	0	0	0	0	0	0	0	0	0	0	0	0	0	0	0	0.000244094	0	0	0	0.712918901	0	0	0.226872602	0.151749256	0	0	0.065385643	0.3565779	0	0	0	0	0	0	0.000442305	0	0	0	0.005771251	12.84526673	0.049394742	5.679103998	0	0.084942082	0	0	0.124117132
g__Lachnoclostridium	35.43705597	0.001351267	0.454643227	0.887460507	0.021700353	0.006059248	0.469520906	0.498398765	1.938111185	0.53602861	0.525250413	0.372315043	0.70935659	0.436200013	0.24888562	0.256308529	0.975368925	0.833719103	1.555990281	0.39478395	1.393014941	0.254547368	0.441784564	0.011423836	0.256680373	0.038983812	0.001928653	0.919218548	0.12312062	0.087017455	2.786281339	1.556855931	0.000996451	2.903964725	0.337198892	0.138288144	0.002103782	0.530107722	0.297283089	0.302694324	2.122853127	0.022007993	0.063524695	0	0.008982804	0.022166313	0.022220323	0.009463698	0.008617647
g__Tyzzerella	28.54413538	0	0.03944342	1.097561273	0.00101751	0.001280855	1.893809333	0.033324698	0.210777083	0.307292228	0.366133078	1.182825907	0.054288551	0.11795657	0.158635212	0.244414457	2.07323912	2.480661556	0.016356577	0.056076776	0	0.26512621	0.191363238	0.084203369	0.663724272	0.001897215	0.000723796	0.007305648	0.001231256	0.099913225	0.214440283	0.72458871	0.026319153	0.780115537	0.000298553	0.270169096	0.005914406	0.131740135	1.420722764	1.441093984	0.768511393	0.00781585	0.168357609	0.000869249	0	0	0	0	0.021677349
g__Dorea	26.86440531	0.120666035	0.005763858	0	0.517936942	0.162318836	0.77467946	0.017135918	0.070959249	0.451119894	0.112514089	0	0.301565164	0.263941929	0.110466354	0	0.00455602	0	0.001943356	0.109438335	0	2.105266669	0.511830046	0.606018353	1.157204374	0.798956058	0.355560601	0.050871383	0.470543287	0.674871953	0	0	0.132958653	0.001295755	0.652710314	0.379250173	0.242229803	0.082235403	0.860279331	0.935027307	0.663059782	0.257195436	0.912506484	0.282046577	0.287198764	0.191645279	0.567074099	0.127192548	0.462349187
g__Barnesiella	25.83975572	0	0.001195425	0	0.261240746	0	0	0	0	0	0	0	0	0	0	0	0	0	0	0	0.106530872	0.247334229	0	0	0	0	0.035827925	0	0	0	0	0	0.002790062	0	0	0	0	0	0	0.06156441	0	0	0	0	0	0.056558307	0	0.008503237	0.0008872
g__Fusicatenibacter	25.5492909	0.451700227	0	0.126476787	0.069493962	0.082206316	0	0	0	0	0.126947994	0	0.007290038	0.173295344	0.200911556	0	0	0	0.295921458	0.086402088	0	0.100084711	0	0.342427032	0.360785912	0.066481781	0.205893615	0.051646044	0.023761252	0.070631706	0	0	0.117214734	0	0.033847051	0.461208628	0.681665071	0	0	0	0	0	0	0.223651647	1.57306668	0.089030594	0.927562717	0.005721977	2.538608678
g__Coprococcus	24.60775276	1.059162764	0.007093979	0	0.698667226	0.107733615	0	0	0	0	0.276939329	0.002918422	0.260218409	0.85425706	0.140683744	0.000300507	0	0.000512597	0	0.054762266	0	0.263925091	0	0.121460812	0.002860448	0.669964062	2.749658647	0.082876795	0.001052525	0.046206904	0	0	0.428415899	0.001300817	0.261042107	3.402511691	0.312607266	0.005149931	0	0	0.002219299	0	0.000978624	0.54495725	0	0.261050349	0.286445012	0.021871823	0.705139134
g__Gemmiger	24.4228697	0.156537456	0.014401226	0	0.420153273	0.602167292	0	0.013230794	0	0.000561762	0.131978899	0.001139342	4.16560178	0.001173742	0.479338876	0.001093846	0	0.001667975	0.000141703	0.822107406	0.031581333	0	0	0	0	0.480251854	0.821751728	0.002872204	0.957887259	0.308378885	0	0.000863496	0.675542076	0.000399862	0.281679114	0.113205303	0.067491142	0.002468697	0.000191897	0	0	0.342450004	0.000274701	0.063480038	0	0	0.287076963	0.042671934	0.014080133
g__Megasphaera	24.37792724	0.269897223	0.01419357	0.5745323	0	0	0	0.631151132	0.024088147	0	0	0	0.459485527	0	0	0.020073875	0.001539503	0.002855899	0.065745142	0	0.185995593	0	0	0	0	0.000186459	0	0.437260308	0.057730012	0	0	0	0	0.01245646	0	0.093368319	0	0.01275221	0	0	1.33575981	0.006704888	0.311705947	0	0	0	0.000207359	0	0
g__Lactobacillus	19.34640182	0	0	0	0	0	0	0	0	0	0	0	0	0	0.003871527	0.010217242	0	0.006769538	0.282196508	0.220746074	0	0.2218538	0	0	1.632149616	0.199547894	0.009894827	0	0	0.163474196	0	0	0	0	0.017386098	0	0.005398384	0.001544979	0.000279123	0	0	5.158523349	0.011938064	0.078300739	0.052428537	0.005961722	0	0	0.496371634
g__Agathobaculum	18.33356274	0.126170614	0.697578329	0.211486228	0.222306321	0.085793656	0.230864888	0.44468145	0.18077309	0	0.168011257	0.42264106	0.002563998	0.265038332	0.081825576	0.016101171	0	0	0.37662639	0.035012294	0.204299545	0.765588303	0.222795108	0	0.00100274	0.017461839	0.285648041	0.894560497	0.269858514	0.351191634	0	0	0.112065334	0	0.085953743	0.315416477	0.254773107	0	0.561873936	0.177055517	0.231516368	0.189614546	0.016899858	0.07887196	0.477179012	0.133974338	0.314333147	0.236188244	0.334534884
g__Odoribacter	16.97101911	0	0.190319555	0	0.537553356	0	0	0	0	0	0.283190527	0	0	0.031254306	0	0	0	0	0	0	0.075180287	0	0.342851025	0.130306206	0	0.189190124	0.066033188	0	0	0	0	0	0.00295078	0	0	0.016576314	0.001763548	0	0	0.089655985	0	0.002229747	0	0	0	0.068398719	0	0	0
g__Clostridiales_unclassified	16.93436813	0.060073763	0.105343341	0.565116676	0.015810537	0.203036792	0.25228377	0.19620335	0.076836479	0.013581429	0.044462118	0.056991473	0.067577491	0.018597904	0.256537365	0.216707701	0.024825197	0.267624589	0.001239901	0.061313266	0.004109814	0.03937359	0.082637024	0	0.111699977	0.237109961	0.048348721	0.11509077	0.068374417	0.147073317	0.009971923	0.027257876	0.175227445	0.004762913	0.009866988	0.098529806	0.389970873	0.208670293	0.010362429	1.051849467	0.164609621	0.193534207	0.008784721	0.06756551	0.066773907	0.003676672	0.449211923	0.040439509	0.128631859
g__Hungatella	13.822947	0.012381375	0.074037792	0.53746948	0.115575415	0	0.132104027	0.065898971	0.406764553	0.595005389	0.529674915	0.061512284	0.154120043	0.113457224	0.067088207	0.625583692	1.888288562	0.218276932	0.308760764	0.152752512	0.149450053	0.009146491	0.206471745	0.02619192	0.119099144	0.009523368	0	0.225044942	0.01593682	0.004947498	0.794151682	0.186652653	0	0.513012796	0.050613928	0.094147505	0.001326914	0.092976688	0.063320141	0.079381517	0.06081308	0.003896189	0.165971141	0	0.002339452	0.004413999	0	0	0
g__Burkholderiales_unclassified	13.51677545	0.057931638	0.010646581	0	0.002260046	0.008323195	0	0.167446773	0.253933405	0.024205345	0.066981406	0	0	0.031704695	0	0	0	0	0	0.000301691	0.339985775	0.225058926	0.103598316	0.040728154	0	0.001473022	0.044226612	0.003855428	0.31427309	0.003595888	0	0	0.224464962	0	0	0	0.031329908	0.012735861	0	0	0	0.388601853	0.000309039	0.235218873	1.817422604	0.002118985	0	0	0
g__Proteobacteria_unclassified	11.57442296	0.001120818	0.165181951	0	0	0.085576241	0	0.785673109	0.011538215	0.276965326	1.230872238	0.001145435	0	0.040061924	0	0	0	0	0	0	0.012454171	0.012878311	0.005154746	1.99650859	0	0.038042197	0.002206697	0.249291827	0.021626413	0.159358846	0	0.007749465	0.640839881	0	0	0	0.002092441	0.666065896	0	0	0	0.020513671	0.007308201	0.015764458	0.088062634	0	0	0	0
g__Ruminococcaceae_unclassified	11.2771738	0.015471482	0.107010202	0	0.009617424	0.004816204	0	0.009383955	0	0	0.199671519	0.060921289	0.010743213	0.067876891	0	0.002560321	0.022189295	0.020593392	0.011776533	0.225874818	0.039401829	0.010867882	0.003074054	0.31987444	0.034684255	0.227870942	0.752911622	0.029097454	0.004368972	0.000408509	0	0	0.001877184	0.005805591	0.146655809	0.010893715	0	0.020272744	0	0.0150726	0	0.018354338	0.800668684	0	0	0.000747291	0	0	0
g__Haemophilus	10.20117828	0.0559833	0.305916614	0.041736168	0.00067997	0.044985898	0.037229765	0.403743217	0.092290273	0.104082985	0	0.001620668	0	0	0.074569507	0.022580105	0.002715433	0.057622441	0.054403839	0.000743452	0.003985085	0.000340424	0.057749265	0	0.101757017	0.001533621	0.015671959	0.153150454	0.037568197	0	0.53237771	0	0.352216357	0.067900613	0	0	0.039280049	0.113249431	0.002035269	0.065620955	0	0.102998659	0.001390676	0.223949676	0	0.093637228	0.458549659	0.044318439	0
g__Anaerotruncus	9.749085039	0.042868679	0.00963075	0.04884269	0	0	0.048656456	0	0.170486007	0	0.105574135	0.011167989	0.070348558	0.333256427	0.111501196	0.008203844	0.200885267	0.005427022	0.015890982	0.402897277	0.018971251	0.043400872	0.020706239	0.051063002	0.010101288	0.026230051	0	0.004743308	0.024322268	0	0	0.187708648	0	0.025105258	0.069021003	0.016745054	0	0.101020389	0.105752602	0.015357826	0.01420781	0	0.073053399	0	0	1.536347349	0	0	0
g__Eisenbergiella	9.550236033	0.02110176	0.090762521	0.068949115	0	0	0.012973262	0	0.123916103	0	0	0.083494884	0.309001368	0.183021939	0.025146664	0.169407881	0.068425514	0.417563356	0.03385184	0.184677863	0.11035381	0.056420492	0.137439761	0.248668671	0	0.016790589	0	0.793902255	0.036183035	0.010863313	0.000505186	1.397186156	0.000405009	1.35851336	0.107018307	0	0.000941315	0	2.408700717	0.154072653	0.012531245	0	0	0	0	0.000697472	0	0	0
g__Parasutterella	9.09273173	0.040490868	0.003883729	0	0.001286563	0	0	0.109860762	0.140721428	0.007641619	0.021418778	0	0	0.019612418	0	0	0	0	0	0	0.233928872	0.153486346	0.069327308	0.006779829	0	0.000578021	0.030849618	0	0.206836088	0	0	0	0.121438399	0	0	0	0.021412078	0.000980939	0	0	0	0.241039551	0	0.159830119	1.286554463	0.00066758	0	0	0
g__Paraprevotella	7.6767453	0	0	0	0	0	0	0	0	0	0	0	0	0	0	0	0	0	0	0	0	0	0	0	0	0	0.273118418	0	0	0	0	0	0	0	0	0	0	0	0	0	0	0	0	0.025133724	0	0	0	0.029900391	0.305287571
g__Bilophila	7.000023516	0.028968438	0.000825012	0.028729372	0.047182125	0	0.161278176	0.077978628	0.033911849	0.015944135	0.163152541	0	0.141610655	0.098298658	0	0.195900588	0.015059862	0.075319251	0.09884798	0	0	0.016417438	0.077515837	0.091896542	0.000554146	0.01851533	0	0.125214991	0.247298729	0	0.067072533	0.003239485	0.008826624	0	0.055446062	0.043803157	0.016750868	0.018515228	0	0.203505459	0.021236484	0	0.005843127	0	0	0.001531116	0	0.000737961	0
g__Butyricimonas	6.498791354	0	0	0	0	0.054462334	1.355934489	0	0	0	0	0	0	0	0	0	0	0	0	0.093960519	0	0	0	0	0	0	0	0	0	0	0.060182974	0.022555398	0	0	0	0.018065204	0	0	0	0.220834512	0.208146563	0.000438126	0	0	0	0	0	0	0
g__Citrobacter	6.339617135	0	0	0	0	0	0	0.007832105	0	0	0	0	0	0	0	0	0	0.009275569	0	0	0	0	0.530213965	0	0.004422612	0	0	0.17527596	0	0	0.014950564	0.013084441	0	0.023612103	0	0	0	0	0	0	0	0	0	0.002731927	0	0	0	0	0
g__Coprobacillus	5.851694635	0.015565756	0.008070523	0	0.039536126	0.011721478	0.007015603	0	0.842436427	0.039389449	0.012831802	0.023219425	0.018812804	0.225722508	0	0.038164404	0.471082257	0	0.003208561	0.063586722	0.001615238	0.002961048	0.188094538	0.028405025	0.162406964	0.070905509	0.021709481	0	0.008256365	0.044275312	0.034213508	0.011676447	0.002970066	0.012208444	0	0.064766734	0.013813512	0.013855766	0.068856074	0.120999134	0.00323491	0.014598974	0.013202835	0.022799169	0.004407747	0.032651637	0.035550542	0	0.000959871
g__Fusobacterium	5.441006236	0	0	0.060912059	0.019660442	0	1.003509151	0.31264308	0.129584811	0	0.000112297	0	0	0	0	0.003630126	0.012236493	0	0.025587517	0	0	0.008883144	0	0	0	0	0	0.016339385	0.090393045	0	0.95443461	0.01092845	0	0	0	0	0.000975338	0	0.223617965	0	0.371455771	0	0	0	0	0.181844141	0	0	0
g__Eggerthella	5.313683638	0.002424948	0.006454174	0.018121286	0.009270101	0.012647853	0.056913798	0.018257913	0.094584015	0.053945701	0.015354741	0.053244439	0.185557949	0.054292414	0.022857837	0.068389409	0.292823708	0.043822998	0.01403366	0.241875205	0.059501876	0.081817421	0.015336712	0.04488036	0.045392464	0.060333311	0.032945979	0.081726722	0.083680715	0.031470321	0.131633782	0.122770443	0	0.0352739	0.065733235	0.016526684	0	0.004079072	0.028406547	0.02515058	0.021929679	0.00068066	0.050791141	0	0.061440187	0	0.062408465	0	0.001710812
g__Oscillibacter	5.16146933	0	0.001515328	0	0.090132778	0.000534083	0	0	0	0	0	0	0	0.003175474	0.00024958	0	0	0	0	0.005301138	0	0.00055881	0.000536953	0	0	0.126801108	0.003883786	0	0	0.187334146	0	0	0	0	0.002539542	0.001746965	0	0	0	0.000323256	0	0	0	0	0	0	0	0.001386921	0.000130203
g__Enterobacter	5.003955287	0.004289487	0.036906649	0	0	0.001810212	0	0.245410829	0	0	0.030237834	0	1.499402995	0.003234616	0	0.008360108	0.066437226	0.002603669	0	0.035389407	0	0.110939746	0.990348888	0	0.012201765	0	0.013209286	0.016631373	0.002129874	0	0.006779736	0.034968841	0	0.047659499	0	0	0	0.006555944	0	0	0	0.003716245	0	0.00276918	0	0.034475027	0	0	0
g__Intestinimonas	3.674575667	0.026098305	0.00617917	0	0	0.001833844	0	0	0	0	0.00125024	0	0	0.082366696	0	0	0	0	0.175119632	0.223843792	0	0	0.037613538	0	0	0.017872048	0	0.004570499	0	0.011791284	0	0	0	0	0.007850835	0.000287852	0	0	0	0.00057679	0	0	0	0	0	0.005938473	0	0	0
g__Intestinibacter	3.232954525	0.01533007	0	0.023945739	0.030153511	0.017123756	0.003478663	0.009988667	0.008001065	0.109882354	0.029781159	0.004350215	0.018520471	0.016696259	0.046933134	0.021630502	0.052848697	0.002465349	0.251269824	0.056254558	0.007970171	0.003397819	0.025250202	0.083409461	0.124746154	0.021265593	0.087438144	0.023937021	0.017743985	0.065316046	0.076612487	0.177077196	0	0.194641676	0.005989487	0.000277926	0.004292623	0.007553232	0	0.011916101	0.048168989	0.027766217	0.0070335	0	0.016924249	0.004088512	0.006691441	0.315899134	0
g__Desulfovibrio	3.040157671	0	0.030284106	0	0.001829561	0	0	0	0	0	0	0	0.002466554	0	0	0	1.177083592	0	0	0	0	0	0	0	0	0.001053491	0	0.573409935	0	0	0	0	0.001594321	0	0	0.003642819	0	0	0	0	0	0	0	0	0	0.08712085	0	0	0
g__Anaerotignum	2.988582966	0	0.151386856	0.029804656	0	0	0	0	0	0	0	0	0	0.010345312	0	0	0.001874672	0	0	0	0	0.299566861	0	0	0	0	0	0	0	0	0	0	0	0	0.313867538	0	0.011460225	0.237746966	0	0.264436034	0	0.018182217	0.641067181	0	0	0	0	0	0
g__Sellimonas	2.1298632	0.016356614	0.00287351	0.007251271	0	0.003299029	0.042918455	0	0	0	0	0.019606431	0	0.003534876	0.120151259	0.012765542	0	0.024840626	0.532560445	0	0.0422207	0.100938983	0	0.028489333	0.02693149	0.008395294	0	0	0.041589638	0.041703218	0	0	0	0.007723916	0.032243711	0	0	0	0.005466152	0.01838122	0.0251216	0	0.010799198	0	0	0.025271722	0	0	0
g__Rothia	2.095040427	0	0.024553922	0.01679786	0.027849439	0.002424644	0.02324787	0.005529831	0	0.003717544	0.001594617	0	0.001516474	0	0.000322627	0.000649095	0.040606524	0.006281351	0.000890705	0.014745137	0.002731561	0.000398232	0.001342382	0	0.137945382	0.002214195	0.022300875	0.014855612	0.048560135	0	0.225451864	0.003151486	0.02563771	0.003158403	0.001131552	0.058543172	0.096019787	0.015989309	0.0010816	0.009494851	0	0	0.006312409	0.029753163	0.023359906	0.000993067	0.192300752	0.075557543	0.001220278
g__Enterococcus	1.926390498	0	0	0	0	0	0	0	0	0	0	0	0	0	0	0	0	0	0	0	0	0	0	0.036140353	0	0	0	0.004069949	0	0	0	0.000489498	0	0	0	0	0	0	0	0	0	0	0	0	0	0.007758542	0.00804092	0.393136557	0
g__Catenibacterium	1.881318633	0	0	0	0	0	0	0	0	0	0	0	0	0	0	0	0	0	0	0	0	0	0	0	0	0	0	0	0	0	0	0	0	0	0	0	0	0	0	0	0	0	0	0	0	0	0	0.60830219	0.259356056
g__Acidaminococcus	1.753578461	0	0	0	0	0	0	0	0	0	0	0	0.009305913	0	0	0.025591186	0	0	0	0	0	0	0	0	0	0	0	0	0	0	0	0	0	0	0	0	0	0	0	0	0	0	0.000658139	0	0	0	0	0	0
g__Holdemania	1.70295999	0.003901914	0.040812828	0	0	0.024000671	0.002949691	0	0	0	0	0	0	0	0.009057912	0.032058099	0.037624092	0.09145386	0	0.121839981	0.041603293	0.032141182	0.001778656	0	0.003351263	0.065260478	0.000172122	0.058355799	0.010689088	0	0	0.255374841	0	0.134232148	0.025944614	0.000134	0.000147435	0	0	0.178646443	0	0.033422732	0	0	0.000325966	0.013424668	0	0	0
g__Holdemanella	1.595240186	0	0	0	0	0	0	0	0	0	0	0	0	0	0	0	0	0	0	0	0	0	0	0	0	0	0	0	0	0	0	0	0	0	0	0	0	0	0	0	0	0	0	0.508026571	0	0.239302519	0	0.004409223	0
g__Monoglobus	1.431464434	0	0	0	0	0	0	0	0	0	0	0	0.112487046	0	0.037205618	0	0	0	0	0	0	0.017040479	0.013947347	0	0.045038866	0.568726416	0	0	0	0	0	0	0	0.388341905	0	0	0	0	0	0	0	0	0	0	0	0	0	0	0
g__Actinomyces	1.32534749	0.004933695	0.000752052	0.001812818	0.058775866	0.020819802	0	0	0.000169907	0	0.013543016	0.004782799	0.002241215	0.032100492	0.026863284	0.030122833	0.194272789	0.043383628	0	0.003970466	0.005937091	0.037170467	0	0.005992947	0.008866334	0.004801307	0	0.030813626	0.01861778	0	0.007167778	0.011929446	0	0.006868515	0.006516562	0.069923258	0.014136735	0.013038317	0	0.001800092	0.018667901	0.01220493	0.019858621	0.008959477	0.009066459	0.00467306	0.029856399	0.007272066	0.013323137
g__Candidatus_Stoquefichus	1.199784024	0	0	0	0	0	0	0	0	0	0	0.287778301	0	0.000441291	0	0	0.006453415	0	0	0.07347787	0	0	0	0	0	0	0	0	0	0	0	0	0	0	0	0	0	0	0.243232147	0	0.25840051	0	0	0	0	0	0	0	0
g__Tannerella	1.198693729	0	0	0	0.052328376	0	0	0	0	0	0	0	0	0	0	0	0	0	0	0	0	0	0	0	0.00217964	0	0.001134242	0	0.000228378	0	0	0	0	0	0	0	0	0	0	0	0	0	0	0	0	0	0	0	0
g__Absiella	1.181094994	0	0.0232687	0	0	0	0	0	0	0	0	0	0	0.032273369	0	0.098193705	0.013190871	0	0	0	0	0	0	0	0	0	0	0.054482495	0	0	0	0.43168754	0	0	0.013619172	0.015246238	0	0	0.011380064	0.109976741	0	0.001314377	0.166177167	0	0	0	0	0	0
g__Parvimonas	1.172277194	0	0.011482817	0	0.776193645	0.002580616	0	0.003934267	0.005730492	0	0	0	0	0	0	0	0.004260617	0	0	0.000522572	0	0	0	0	0.007911092	0.050362443	0	0.203711973	0	0	0.020368496	0.053063759	0	0	0	0	0.000981009	0	0	0	0	0	0.001247602	0	0	0	0	0	0
g__Lactococcus	1.039369261	0	0	0	0	0	0	0.001056424	0	0	0	0	0	0	0.001747057	0.000613035	0	0	0	0	0	0	0	0	0	0	0	0	0	0	0	0.001523493	0	0	0	0	0	0	0	0	0	0	0	0	0.028180158	0.004151617	0	0.011291913	0.330071633
g__Lawsonibacter	0.998692592	0.00293822	0.010988932	0	0	0	0	0	0	0	0	0.027033479	0	0	0.023691798	0	0	0	0	0.006680296	0.015422717	0.003108779	0.023572224	0.016805545	0	0.001258595	0	0.043172446	0	0.002400621	0	0	0	0	0	0.006159043	0	0	0.008007332	0.048894045	0	0	0	0	0	0	0	0	0
g__Coprobacter	0.952609243	0	0	0	0.121475015	0	0	0	0	0	0	0	0	0	0	0	0	0	0	0	0	0	0	0	0.001446057	0	0.004258924	0	0	0	0	0	0	0	0	0	0	0	0	0	0	0	0	0	0	0	0	0	0
g__Pseudoflavonifractor	0.828466143	0	0	0	0	0.020663831	0	0	0	0	0	0	0	0.00030026	0	0	0	0	0	0	0	0	0	0	0	0	0	0	0	0	0	0	0	0	0	0	0	0	0.007635168	0	0	0	0.001110251	0	0	0	0	0	0
g__Subdoligranulum	0.817999644	0.002377811	0.006426112	0	0.018902201	0.003946546	0.00479661	0.006892253	0.005506524	0	0.010473565	0.007500161	0.070299836	0.008011475	0.000578294	0.000306517	0.031216123	0.004605239	0	0.001055918	0.000891811	0.001111196	0.238480839	0.037433087	0.000142495	0.002312085	0.001381392	0	0	0	0	0.04843828	0.000115717	0	0.085769451	0.00140452	0	0.000392376	0.001128121	0.000545098	0.000736184	0	0.007748868	0	0	0	0	0	0
g__Solobacterium	0.817267759	0.007594329	0.002334727	0.000303285	0.08246232	0.0020229	0	0	0.012256457	0	0.001444888	0.000261988	0	0.007410955	0.004218504	0.003485883	0.073742765	0.006313896	0.000334014	0	0.009329715	0.003667589	0.000355731	0	0	0.25049302	0	0.107999643	0.000714923	0	0.002035385	0.002062491	0.000115717	0.001543771	0.000523389	0.003900893	0	0	0.000436129	0.004405154	0.015680177	0	0.005488305	0	0	0	0.001392267	0	0
g__Erysipelotrichaceae_unclassified	0.774990251	0	0.139982611	0.057320887	0	0	0.020508871	0	0	0	0	0.039377367	0.026577881	0	0.003128876	0	0.093591561	0	0	0	0	0	0	0.001475403	0	0	0	0.023257703	0	0	0	0	0	0	0	0.002144002	0	0	0	0.019965808	0.042344002	0	0	0	0	0	0	0	0
g__Dielma	0.734171245	0	0.00434394	0.122203224	0	0	0	0.022235894	0	0.102463788	0	0.009906792	0	0.002106367	0	0	0	0	0.014109572	0.003027683	0	0	0	0.001370017	0	0	0	0	0.004190242	0	0	0.006269972	0	0	0.001330588	0	0	0	0	0	0	0	0.010307025	0	0	0	0	0	0
g__Anaeromassilibacillus	0.598256981	0.013067484	0	0	0	0.0169347	0	0	0	0	0.060842504	0	0	0.023929789	0.004461996	0	0	0	0	0	0	0.000494579	0	0.06732054	0	0.107838278	0.018342062	0	0	0	0	0	0	0	0.021060879	0.021291133	0	0	0	0	0	0	0	0	0	0	0	0	0
g__Clostridiales_Family_XIII_Incertae_Sedis_unclassified	0.567053119	0	0.000909197	0	0.002367667	0.00416396	0	0	0.054300662	0	0.002103697	0.000414306	0	0.004826902	0.010725834	0	0.018326335	0.002318892	0	0.003135429	0	0.00099558	0	0	0.000374708	0.107162366	0	0.121019905	0	0	0.193852142	0.002529989	0	0.004165651	0.000781398	0.005623043	0.001423313	0	0	0	0	0	0	0.000167641	0	0	0	0	0
g__Allisonella	0.565518487	0	0	0	0	0	0	0	0	0	0	0	0	0	0	0	0	0	0	0	0	0	0	0	0	0	0	0	0	0	0	0	0	0	0	0.099497585	0	0	0	0	0	0	0	0.034471945	0	0	0	0.039045172	0.173427879
g__Turicibacter	0.523280308	0.004734671	0	0	0	0.013900349	0	0	0	0	0	0	0	0	0	0	0	0.005150382	0	0	0	0	0	0	0	0	0	0.013890265	0.001519211	0	0	0.000582997	0	0	0	0	0.073944252	0	0	0	0	0	0.012796506	0	0	0	0	0	0
g__Romboutsia	0.476061621	0.000958457	0	0	0.006403463	0	0	0	0	0	0	0	0.000895268	0.004508445	0.008351785	0.006028173	0	0.001098423	0.001594159	0.001939441	0.002388557	0.000526694	0	0.002367671	0.012592305	0	0	0.005071049	0	0	0	0.005202976	0.001227884	0	0.000184292	0	0.021310008	0	0	0.019953131	0	0	0.013248619	0.182089111	0	0	0	0	0
g__Catabacter	0.463477495	0.002042613	0.004299041	0	0	0.004858742	0	0	0.001413315	0	0	0	0.227355383	0.020153795	0	0.006478933	0.066562204	0.002514168	0	0	0.002968546	0	0	0.013454272	0	0.006036594	0	0.002031995	0.000605698	0	0	0	0	0	0.019369079	0.000148889	0	0	0	0	0	0	0.03137891	0	0	0	0	0	0
g__Clostridioides	0.390518937	0	0	0	0	0	0	0	0	0	0	0	0	0	0	0	0	0	0	0	0.002432212	0	0	0	0	0	0	0.001954529	0	0	0	0	0	0	0	0	0	0	0.065419376	0	0	0	0	0	0	0	0	0	0
g__Massiliomicrobiota	0.344155578	0	0	0	0	0	0	0	0	0	0.011866048	0	0.102340678	0.001555891	0	0	0	0	0.038011836	0	0	0	0	0	0	0	0	0	0	0	0	0	0	0	0.005001682	0.018690538	0	0	0	0	0	0	0.050785418	0	0	0	0	0	0
g__Porphyromonas	0.300046006	0	0	0	0.086713358	0.028400952	0	0	0.00050972	0	0	0	0	0.00275693	0	0	0	0	0	0	0	0	0	0	0	0.001048829	0	0.016595619	0	0	0	0	0	0	0	0	0	0	0	0	0	0	0	0	0	0	0	0	0
g__Pyramidobacter	0.274496404	0	0.00448986	0	0.000161432	0.070569914	0	0	0	0	0	0	0	0.000504982	0.078727137	0	0	0	0	0	0	0	0	0	0.009357149	0	0	0	0	0	0	0	0	0.004175774	0	0	0	0	0	0	0	0	0	0	0	0	0.01258636	0	0
[truncated: 76 more columns]
