# Supplementary material for: Gut Microbiota Analysis and In Silico Biomarker Detection of Children with Autism Spectrum Disorder across Cohorts
Source: Microorganisms. 2023 Jan 22;11(2):291. doi: 10.3390/microorganisms11020291 (PMC9958793; doi:10.3390/microorganisms11020291)
Supplement: Supplementary file 1 [file microorganisms-11-00291-s001.zip › Supplementary Data S6.csv]

id	15R2448_L002	15R2450_L002	15R2452_L002	15R2453_L002	15R2454_L002	15R2456_L002	15R2458_L002	15R2459_L005	15R2460_L005	15R2462_L005	15R2463_L005	15R2464_L005	15R2466_L005	15R2467_L005	15R2468_L005	15R2469_L005	15R2470_L005	15R2471_L005	15R2472_L005	15R2474_L005	15R2476_L005	15R2477_L004	15R2478_L004	15R2480_L004	15R2481_L004	15R2482_L004	15R2483_L004	15R2485_L004	15R2486_L004	15R2487_L004	15R2488_L004	15R2489_L004	15R2492_L004	15R2493_L004	15R2494_L004	15R2495-1_L004	15R2496_L004	15R2497_L004	15R2498_L004	15R2499_L003	15R2500_L003	15R2503_L003	15R2512_L003	16R00710	16R00711	16R00712	16R00713	16R00714	16R00715
15R2448_L002	0	0.627188182	0.757123721	0.546802204	0.521037109	0.697217243	0.705528941	0.727060427	0.775086698	0.651575058	0.667036229	0.582922889	0.648796323	0.430781172	0.702615965	0.738866587	0.881419076	0.779708918	0.580085543	0.709956365	0.740647655	0.69391251	0.678208095	0.772014323	0.649506734	0.734088164	0.760391987	0.694298412	0.711761945	0.887327832	0.750923148	0.811087673	0.757721754	0.803223482	0.628145758	0.666320868	0.745164979	0.591954226	0.653100528	0.729737355	0.784193817	0.834025902	0.866754343	0.745848051	0.737393294	0.786331108	0.679217559	0.748966194	0.781288669
15R2450_L002	0.627188182	0	0.794656259	0.722642661	0.689460211	0.648366307	0.691551349	0.744426308	0.699353579	0.662297253	0.555936267	0.535274191	0.70754868	0.646708638	0.689607021	0.742947946	0.830784274	0.738658107	0.592553521	0.720372422	0.729609511	0.689580219	0.772404173	0.722065746	0.593045154	0.757098253	0.635442525	0.732314918	0.783178076	0.842816708	0.742824483	0.822686464	0.777268986	0.837061495	0.715473917	0.76127094	0.726035572	0.55977023	0.641616131	0.703084253	0.818053275	0.871662615	0.816884904	0.760170963	0.6956275	0.790335595	0.715989058	0.820513983	0.696797034
15R2452_L002	0.757123721	0.794656259	0	0.805276719	0.833996682	0.656916791	0.792376994	0.713725296	0.758592252	0.797049281	0.792246619	0.79239385	0.840032397	0.754715423	0.777549651	0.775989582	0.741465033	0.739370768	0.89095735	0.751794772	0.870605492	0.824524109	0.711121526	0.849055272	0.89452004	0.899284141	0.791492681	0.838429288	0.862172431	0.750287941	0.812428811	0.911972859	0.800326169	0.904940171	0.870924175	0.785662136	0.707747238	0.614939645	0.815095192	0.790739161	0.800411199	0.91131875	0.921239897	0.750834238	0.872528997	0.699721329	0.729249331	0.768154154	0.885077866
15R2453_L002	0.546802204	0.722642661	0.805276719	0	0.692230918	0.728806889	0.827180437	0.74754228	0.755960914	0.633286329	0.735704715	0.762227117	0.724713947	0.710283609	0.745877802	0.782832011	0.863709278	0.818545512	0.698907733	0.736249622	0.748620857	0.606003274	0.763105224	0.811032701	0.7300316	0.712946221	0.773503771	0.777836855	0.707202882	0.902862905	0.703953812	0.764822044	0.849358274	0.771620535	0.650666247	0.741612799	0.819946598	0.696494778	0.760248239	0.69416714	0.819961399	0.843080459	0.827955042	0.790051256	0.872033455	0.826503434	0.758797154	0.796813821	0.847901436
15R2454_L002	0.521037109	0.689460211	0.833996682	0.692230918	0	0.653645981	0.728075703	0.789612951	0.830341013	0.75305346	0.672030476	0.699601476	0.656624417	0.532028223	0.762140391	0.838663457	0.916522093	0.770791805	0.771936334	0.673951112	0.735483655	0.727305293	0.722698056	0.692103748	0.664041398	0.571392235	0.770274284	0.56704509	0.683834542	0.841433966	0.715681786	0.789798901	0.67984631	0.80708315	0.559319068	0.542561315	0.701851592	0.718758349	0.735731572	0.783225353	0.754914517	0.839836811	0.764994207	0.729131662	0.813212056	0.826577366	0.659065362	0.810279688	0.677237285
15R2456_L002	0.697217243	0.648366307	0.656916791	0.728806889	0.653645981	0	0.715792397	0.727858084	0.72966034	0.732493056	0.655628946	0.738308932	0.778131409	0.675311558	0.72435212	0.66454444	0.811227912	0.563360952	0.808532712	0.810986099	0.824351464	0.689942185	0.798847023	0.590162977	0.777144557	0.689709092	0.73894638	0.663368867	0.815087223	0.839274639	0.686813199	0.855000447	0.614305434	0.836601011	0.748291136	0.695674463	0.730523849	0.555324447	0.651225045	0.656109737	0.824128303	0.847833751	0.79101916	0.666957902	0.686918077	0.666844914	0.553378451	0.753423243	0.740444931
15R2458_L002	0.705528941	0.691551349	0.792376994	0.827180437	0.728075703	0.715792397	0	0.761396524	0.51942692	0.598708758	0.633242491	0.729914156	0.76182453	0.62371468	0.685658167	0.770041911	0.890420366	0.559794132	0.769126191	0.501754764	0.642833602	0.798869278	0.714605736	0.806836217	0.802842585	0.843983648	0.73631803	0.786686983	0.810904096	0.688145122	0.797469892	0.850474239	0.770862183	0.910783885	0.721766282	0.778322349	0.380765536	0.689730853	0.472152504	0.7073375	0.82010771	0.897745767	0.827257247	0.771186102	0.357983837	0.840970863	0.567497454	0.660956929	0.814371053
15R2459_L005	0.727060427	0.744426308	0.713725296	0.74754228	0.789612951	0.727858084	0.761396524	0	0.683461418	0.712562208	0.707951232	0.731482023	0.669422386	0.685945166	0.754877491	0.687082307	0.80592302	0.727694923	0.798966312	0.730306986	0.759618385	0.735514674	0.679066755	0.880098611	0.851525253	0.904585088	0.734600934	0.862196834	0.831702726	0.856235869	0.727194252	0.886787631	0.834582922	0.770106524	0.81707965	0.730422348	0.755509214	0.709858271	0.745671036	0.696909537	0.835891774	0.79149102	0.902975332	0.701590739	0.84014737	0.728705101	0.711890598	0.733473854	0.796362202
15R2460_L005	0.775086698	0.699353579	0.758592252	0.755960914	0.830341013	0.72966034	0.51942692	0.683461418	0	0.601254557	0.55644533	0.726208829	0.759495239	0.7304283	0.800683143	0.757022477	0.809474587	0.539159258	0.79848313	0.547753357	0.711227513	0.690900676	0.751255394	0.836339782	0.78841267	0.89077835	0.707499993	0.856792713	0.803895669	0.677006276	0.81276536	0.848931883	0.843627715	0.886050445	0.828503864	0.805444286	0.525547817	0.600989636	0.527128732	0.673941055	0.872643883	0.862112357	0.8907723	0.762503824	0.657222142	0.803369679	0.570221156	0.650232679	0.827994929
15R2462_L005	0.651575058	0.662297253	0.797049281	0.633286329	0.75305346	0.732493056	0.598708758	0.712562208	0.601254557	0	0.616412115	0.650320362	0.618493572	0.643276226	0.600773801	0.731438695	0.886454705	0.628412406	0.682238391	0.646770607	0.629715157	0.70407071	0.682387273	0.824439555	0.714331186	0.892356501	0.677299122	0.876973218	0.82636374	0.823873323	0.782641254	0.839861105	0.809473878	0.85520557	0.81626787	0.836840466	0.654731115	0.660425435	0.584601715	0.622484658	0.853846228	0.818883672	0.89355207	0.731639161	0.723121701	0.864438575	0.686927894	0.69991955	0.840113305
15R2463_L005	0.667036229	0.555936267	0.792246619	0.735704715	0.672030476	0.655628946	0.633242491	0.707951232	0.55644533	0.616412115	0	0.672536874	0.673371378	0.546559246	0.745311381	0.805789982	0.850685639	0.676381167	0.628311211	0.604570096	0.66979864	0.738439525	0.673464276	0.749842767	0.787762763	0.766925491	0.689308751	0.627688157	0.770485446	0.79384799	0.680094464	0.855098057	0.736551957	0.70134328	0.759244305	0.690051912	0.660936491	0.534509678	0.571070521	0.642904344	0.79397452	0.714230156	0.850983649	0.737575415	0.653479078	0.804689572	0.475522403	0.516411828	0.651632196
15R2464_L005	0.582922889	0.535274191	0.79239385	0.762227117	0.699601476	0.738308932	0.729914156	0.731482023	0.726208829	0.650320362	0.672536874	0	0.671894856	0.575441457	0.61703014	0.720755668	0.845011096	0.787265236	0.681749255	0.755823525	0.795007815	0.714936638	0.639905471	0.765664966	0.588304233	0.840099736	0.759142223	0.782087649	0.854803456	0.803135239	0.662722163	0.906366664	0.737699656	0.755321607	0.776186916	0.791434825	0.732730406	0.554098754	0.735158796	0.753920333	0.801461346	0.76648707	0.889928768	0.727138337	0.776367759	0.833216998	0.793532952	0.826692849	0.840063867
15R2466_L005	0.648796323	0.70754868	0.840032397	0.724713947	0.656624417	0.778131409	0.76182453	0.669422386	0.759495239	0.618493572	0.673371378	0.671894856	0	0.588205141	0.59908896	0.776740577	0.917543985	0.694463159	0.673053272	0.705376625	0.753402964	0.72247958	0.668302464	0.803640365	0.727679251	0.853318894	0.720051346	0.831610863	0.768128647	0.853060237	0.624913266	0.825584533	0.83857461	0.577194036	0.705665861	0.721010615	0.732470196	0.681814241	0.673454024	0.668265473	0.803529207	0.645842786	0.886977233	0.849106014	0.851397875	0.898337893	0.787754217	0.786430037	0.789396579
15R2467_L005	0.430781172	0.646708638	0.754715423	0.710283609	0.532028223	0.675311558	0.62371468	0.685945166	0.7304283	0.643276226	0.546559246	0.575441457	0.588205141	0	0.618662171	0.812617904	0.927117445	0.67004708	0.595070468	0.640787854	0.723976114	0.728735204	0.634678583	0.747113705	0.721032108	0.736039344	0.768777105	0.66045827	0.679020852	0.86283886	0.707279403	0.788380552	0.731113417	0.701196366	0.634115689	0.631702759	0.708629453	0.583659075	0.649109433	0.664947697	0.772710754	0.717235427	0.85858857	0.731868095	0.672120555	0.738160516	0.566920806	0.59157692	0.751194672
15R2468_L005	0.702615965	0.689607021	0.777549651	0.745877802	0.762140391	0.72435212	0.685658167	0.754877491	0.800683143	0.600773801	0.745311381	0.61703014	0.59908896	0.618662171	0	0.719599833	0.900857409	0.775048086	0.787269749	0.794508596	0.726598799	0.745721166	0.739925054	0.792673063	0.748745598	0.915634209	0.821449243	0.886241725	0.881494914	0.757233049	0.715556004	0.912603516	0.807027622	0.734112257	0.785175913	0.83552113	0.766399055	0.572322931	0.732460548	0.741649732	0.793150159	0.741316073	0.881441144	0.813193089	0.798679373	0.854927564	0.824457824	0.796851113	0.869480173
15R2469_L005	0.738866587	0.742947946	0.775989582	0.782832011	0.838663457	0.66454444	0.770041911	0.687082307	0.757022477	0.731438695	0.805789982	0.720755668	0.776740577	0.812617904	0.719599833	0	0.810407919	0.750079195	0.799994408	0.825060783	0.722466743	0.814975336	0.670436065	0.774078151	0.798105959	0.907015694	0.717142226	0.882652256	0.889516781	0.725594603	0.699868964	0.941234697	0.788621855	0.844338081	0.786252012	0.834647453	0.819346088	0.675457514	0.714444354	0.721666255	0.802975129	0.858311347	0.853545069	0.835445034	0.7961314	0.745910969	0.759114557	0.85870368	0.912180993
15R2470_L005	0.881419076	0.830784274	0.741465033	0.863709278	0.916522093	0.811227912	0.890420366	0.80592302	0.809474587	0.886454705	0.850685639	0.845011096	0.917543985	0.927117445	0.900857409	0.810407919	0	0.861652348	0.87752211	0.902461607	0.894412824	0.758345187	0.712483395	0.871712141	0.928991867	0.941309849	0.861518976	0.920954959	0.935849807	0.829574951	0.871641884	0.972016962	0.861801799	0.919058908	0.928984577	0.883448927	0.809340416	0.831988147	0.794466182	0.748364605	0.943433288	0.907595312	0.968066478	0.620851767	0.865254216	0.866834151	0.805506567	0.875654368	0.953738046
15R2471_L005	0.779708918	0.738658107	0.739370768	0.818545512	0.770791805	0.563360952	0.559794132	0.727694923	0.539159258	0.628412406	0.676381167	0.787265236	0.694463159	0.67004708	0.775048086	0.750079195	0.861652348	0	0.742590109	0.565115638	0.686595597	0.807253961	0.709087312	0.815245766	0.803980617	0.878633053	0.671032871	0.817205536	0.811318553	0.737225638	0.771889805	0.819776243	0.76575687	0.882386484	0.81464191	0.807838384	0.552286854	0.668685599	0.558637044	0.652393167	0.866269347	0.86207326	0.89683641	0.840398712	0.584969053	0.816518306	0.524638949	0.584758735	0.809738803
15R2472_L005	0.580085543	0.592553521	0.89095735	0.698907733	0.771936334	0.808532712	0.769126191	0.798966312	0.79848313	0.682238391	0.628311211	0.681749255	0.673053272	0.595070468	0.787269749	0.799994408	0.87752211	0.742590109	0	0.706503551	0.675287446	0.787814073	0.746429083	0.878602629	0.690594927	0.833055544	0.742196836	0.752966373	0.800271306	0.905222905	0.848415681	0.867437329	0.876157437	0.737159878	0.800296022	0.852560659	0.795779956	0.768474272	0.691592154	0.699823803	0.888291471	0.848205628	0.937684576	0.900606534	0.724582139	0.910055349	0.757272435	0.729904842	0.838248892
15R2474_L005	0.709956365	0.720372422	0.751794772	0.736249622	0.673951112	0.810986099	0.501754764	0.730306986	0.547753357	0.646770607	0.604570096	0.755823525	0.705376625	0.640787854	0.794508596	0.825060783	0.902461607	0.565115638	0.706503551	0	0.570785255	0.822168252	0.672343981	0.842848409	0.694463974	0.885262715	0.676223365	0.789800709	0.804827943	0.821067713	0.782780209	0.877479879	0.798631601	0.823008313	0.797754783	0.811985244	0.43918813	0.752467449	0.546542488	0.674023798	0.847146613	0.732840078	0.927593166	0.828617477	0.619169982	0.850439246	0.57293251	0.590515641	0.786583415
15R2476_L005	0.740647655	0.729609511	0.870605492	0.748620857	0.735483655	0.824351464	0.642833602	0.759618385	0.711227513	0.629715157	0.66979864	0.795007815	0.753402964	0.723976114	0.726598799	0.722466743	0.894412824	0.686595597	0.675287446	0.570785255	0	0.790566419	0.781586796	0.883246324	0.628113249	0.894036793	0.744615947	0.888839367	0.82381368	0.824834616	0.854710665	0.897503442	0.905735972	0.854771182	0.818518819	0.871782279	0.601916374	0.791644296	0.615922665	0.703992509	0.814917976	0.873956572	0.888300675	0.869580347	0.70272746	0.854626622	0.692109999	0.702389539	0.862712363
15R2477_L004	0.69391251	0.689580219	0.824524109	0.606003274	0.727305293	0.689942185	0.798869278	0.735514674	0.690900676	0.70407071	0.738439525	0.714936638	0.72247958	0.728735204	0.745721166	0.814975336	0.758345187	0.807253961	0.787814073	0.822168252	0.790566419	0	0.79049758	0.770085709	0.78738861	0.822184476	0.781686802	0.821458821	0.77224396	0.896073324	0.756826665	0.65104077	0.803635246	0.783695396	0.763662566	0.778586411	0.835820872	0.720486626	0.689783538	0.732271793	0.803986413	0.822703957	0.606288899	0.616333503	0.865302539	0.76864723	0.657523291	0.759195794	0.751897036
15R2478_L004	0.678208095	0.772404173	0.711121526	0.763105224	0.722698056	0.798847023	0.714605736	0.679066755	0.751255394	0.682387273	0.673464276	0.639905471	0.668302464	0.634678583	0.739925054	0.670436065	0.712483395	0.709087312	0.746429083	0.672343981	0.781586796	0.79049758	0	0.729569819	0.845267068	0.865920734	0.689268823	0.747435838	0.771398582	0.822091276	0.662550073	0.873561093	0.749862148	0.711308333	0.776876894	0.716398946	0.685639758	0.744101441	0.741442659	0.715283928	0.824643789	0.705398834	0.904146424	0.770089707	0.818815751	0.832105484	0.696645854	0.739870708	0.798357872
15R2480_L004	0.772014323	0.722065746	0.849055272	0.811032701	0.692103748	0.590162977	0.806836217	0.880098611	0.836339782	0.824439555	0.749842767	0.765664966	0.803640365	0.747113705	0.792673063	0.774078151	0.871712141	0.815245766	0.878602629	0.842848409	0.883246324	0.770085709	0.729569819	0	0.822351538	0.702362857	0.742812856	0.7134415	0.740484935	0.906328856	0.720898478	0.870333147	0.599610483	0.847289904	0.736494297	0.729813922	0.836297518	0.770025883	0.784620194	0.717245841	0.839089013	0.79077058	0.795362267	0.776633601	0.771937685	0.695468347	0.687885445	0.865912281	0.762273933
15R2481_L004	0.649506734	0.593045154	0.89452004	0.7300316	0.664041398	0.777144557	0.802842585	0.851525253	0.78841267	0.714331186	0.787762763	0.588304233	0.727679251	0.721032108	0.748745598	0.798105959	0.928991867	0.803980617	0.690594927	0.694463974	0.628113249	0.78738861	0.845267068	0.822351538	0	0.848358804	0.746040155	0.837660204	0.808258688	0.947700857	0.848590766	0.840380334	0.893002959	0.815466845	0.769451464	0.844276038	0.736953706	0.691161657	0.722539418	0.731591965	0.883005624	0.871747756	0.890759651	0.887581718	0.802509176	0.896921857	0.838905319	0.870321666	0.878836886
15R2482_L004	0.734088164	0.757098253	0.899284141	0.712946221	0.571392235	0.689709092	0.843983648	0.904585088	0.89077835	0.892356501	0.766925491	0.840099736	0.853318894	0.736039344	0.915634209	0.907015694	0.941309849	0.878633053	0.833055544	0.885262715	0.894036793	0.822184476	0.865920734	0.702362857	0.848358804	0	0.858572929	0.614551681	0.545754274	0.960007865	0.789956789	0.802811316	0.705870748	0.869289285	0.486322114	0.496701692	0.908340389	0.80661977	0.841705394	0.860127594	0.831318782	0.943043072	0.786502527	0.780454312	0.869496517	0.828955065	0.747120299	0.892049142	0.759787882
15R2483_L004	0.760391987	0.635442525	0.791492681	0.773503771	0.770274284	0.73894638	0.73631803	0.734600934	0.707499993	0.677299122	0.689308751	0.759142223	0.720051346	0.768777105	0.821449243	0.717142226	0.861518976	0.671032871	0.742196836	0.676223365	0.744615947	0.781686802	0.689268823	0.742812856	0.746040155	0.858572929	0	0.799803122	0.80339548	0.833305787	0.616208949	0.771036112	0.783265138	0.839950623	0.790878327	0.78494264	0.733109233	0.720116855	0.732713059	0.731183558	0.864705226	0.844326053	0.85671243	0.806925619	0.780407959	0.701888983	0.682134	0.764668004	0.685526961
15R2485_L004	0.694298412	0.732314918	0.838429288	0.777836855	0.56704509	0.663368867	0.786686983	0.862196834	0.856792713	0.876973218	0.627688157	0.782087649	0.831610863	0.66045827	0.886241725	0.882652256	0.920954959	0.817205536	0.752966373	0.789800709	0.888839367	0.821458821	0.747435838	0.7134415	0.837660204	0.614551681	0.799803122	0	0.79660703	0.872352295	0.766199028	0.845810521	0.639929125	0.763706675	0.723383927	0.580508776	0.841253437	0.807335021	0.83517691	0.88151434	0.813683887	0.698512379	0.807527083	0.757425204	0.83740059	0.815117501	0.665013978	0.653237287	0.742678257
15R2486_L004	0.711761945	0.783178076	0.862172431	0.707202882	0.683834542	0.815087223	0.810904096	0.831702726	0.803895669	0.82636374	0.770485446	0.854803456	0.768128647	0.679020852	0.881494914	0.889516781	0.935849807	0.811318553	0.800271306	0.804827943	0.82381368	0.77224396	0.771398582	0.740484935	0.808258688	0.545754274	0.80339548	0.79660703	0	0.943851068	0.807712607	0.762380599	0.850446545	0.83776905	0.524914952	0.617325549	0.834101794	0.797105259	0.76295423	0.735514392	0.798865757	0.877263963	0.821436463	0.850596062	0.837850533	0.832319056	0.775865217	0.806161463	0.793693766
15R2487_L004	0.887327832	0.842816708	0.750287941	0.902862905	0.841433966	0.839274639	0.688145122	0.856235869	0.677006276	0.823873323	0.79384799	0.803135239	0.853060237	0.86283886	0.757233049	0.725594603	0.829574951	0.737225638	0.905222905	0.821067713	0.824834616	0.896073324	0.822091276	0.906328856	0.947700857	0.960007865	0.833305787	0.872352295	0.943851068	0	0.840729532	0.959944827	0.813307877	0.944338409	0.887524376	0.899795232	0.733101879	0.664770416	0.912919767	0.842609838	0.829536143	0.904588266	0.925858667	0.880162163	0.915933626	0.83725811	0.822886825	0.887111952	0.943860247
15R2488_L004	0.750923148	0.742824483	0.812428811	0.703953812	0.715681786	0.686813199	0.797469892	0.727194252	0.81276536	0.782641254	0.680094464	0.662722163	0.624913266	0.707279403	0.715556004	0.699868964	0.871641884	0.771889805	0.848415681	0.782780209	0.854710665	0.756826665	0.662550073	0.720898478	0.848590766	0.789956789	0.616208949	0.766199028	0.807712607	0.840729532	0	0.880520258	0.678659455	0.563038206	0.711232602	0.71877148	0.817993007	0.676153846	0.778051135	0.765197736	0.806356536	0.620233864	0.843271454	0.74233388	0.80499012	0.749867768	0.693968813	0.838350055	0.761490556
15R2489_L004	0.811087673	0.822686464	0.911972859	0.764822044	0.789798901	0.855000447	0.850474239	0.886787631	0.848931883	0.839861105	0.855098057	0.906366664	0.825584533	0.788380552	0.912603516	0.941234697	0.972016962	0.819776243	0.867437329	0.877479879	0.897503442	0.65104077	0.873561093	0.870333147	0.840380334	0.802811316	0.771036112	0.845810521	0.762380599	0.959944827	0.880520258	0	0.907135895	0.922264767	0.775542651	0.751377989	0.879061516	0.817216656	0.81372749	0.834778787	0.884733384	0.949827058	0.39708041	0.883599326	0.861933614	0.893409795	0.828457812	0.877012155	0.798715246
15R2492_L004	0.757721754	0.777268986	0.800326169	0.849358274	0.67984631	0.614305434	0.770862183	0.834582922	0.843627715	0.809473878	0.736551957	0.737699656	0.83857461	0.731113417	0.807027622	0.788621855	0.861801799	0.76575687	0.876157437	0.798631601	0.905735972	0.803635246	0.749862148	0.599610483	0.893002959	0.705870748	0.783265138	0.639929125	0.850446545	0.813307877	0.678659455	0.907135895	0	0.913999981	0.80583339	0.712785951	0.843993019	0.76409189	0.843746516	0.759808231	0.864313893	0.85016372	0.841179994	0.733085688	0.763750101	0.761035624	0.619531246	0.809780633	0.785883699
15R2493_L004	0.803223482	0.837061495	0.904940171	0.771620535	0.80708315	0.836601011	0.910783885	0.770106524	0.886050445	0.85520557	0.70134328	0.755321607	0.577194036	0.701196366	0.734112257	0.844338081	0.919058908	0.882386484	0.737159878	0.823008313	0.854771182	0.783695396	0.711308333	0.847289904	0.815466845	0.869289285	0.839950623	0.763706675	0.83776905	0.944338409	0.563038206	0.922264767	0.913999981	0	0.819118378	0.79434916	0.885310681	0.778405582	0.831482832	0.802285775	0.851776389	0.499306577	0.91702518	0.83481344	0.915903653	0.887740621	0.812017775	0.742876408	0.838673806
15R2494_L004	0.628145758	0.715473917	0.870924175	0.650666247	0.559319068	0.748291136	0.721766282	0.81707965	0.828503864	0.81626787	0.759244305	0.776186916	0.705665861	0.634115689	0.785175913	0.786252012	0.928984577	0.81464191	0.800296022	0.797754783	0.818518819	0.763662566	0.776876894	0.736494297	0.769451464	0.486322114	0.790878327	0.723383927	0.524914952	0.887524376	0.711232602	0.775542651	0.80583339	0.819118378	0	0.507044735	0.829205106	0.745272947	0.761275825	0.786040802	0.732091306	0.853493379	0.725361529	0.756132881	0.82386486	0.83207312	0.760320761	0.866619708	0.777333639
15R2495-1_L004	0.666320868	0.76127094	0.785662136	0.741612799	0.542561315	0.695674463	0.778322349	0.730422348	0.805444286	0.836840466	0.690051912	0.791434825	0.721010615	0.631702759	0.83552113	0.834647453	0.883448927	0.807838384	0.852560659	0.811985244	0.871782279	0.778586411	0.716398946	0.729813922	0.844276038	0.496701692	0.78494264	0.580508776	0.617325549	0.899795232	0.71877148	0.751377989	0.712785951	0.79434916	0.507044735	0	0.760037066	0.698371504	0.758311802	0.817668519	0.767129276	0.850863951	0.738402437	0.697818654	0.814957027	0.833828434	0.656384168	0.838867664	0.665790827
15R2496_L004	0.745164979	0.726035572	0.707747238	0.819946598	0.701851592	0.730523849	0.380765536	0.755509214	0.525547817	0.654731115	0.660936491	0.732730406	0.732470196	0.708629453	0.766399055	0.819346088	0.809340416	0.552286854	0.795779956	0.43918813	0.601916374	0.835820872	0.685639758	0.836297518	0.736953706	0.908340389	0.733109233	0.841253437	0.834101794	0.733101879	0.817993007	0.879061516	0.843993019	0.885310681	0.829205106	0.760037066	0	0.694114535	0.515430521	0.74336095	0.853585758	0.882840352	0.889494457	0.816026891	0.456129308	0.831696416	0.623419021	0.692336221	0.840346823
15R2497_L004	0.591954226	0.55977023	0.614939645	0.696494778	0.718758349	0.555324447	0.689730853	0.709858271	0.600989636	0.660425435	0.534509678	0.554098754	0.681814241	0.583659075	0.572322931	0.675457514	0.831988147	0.668685599	0.768474272	0.752467449	0.791644296	0.720486626	0.744101441	0.770025883	0.691161657	0.80661977	0.720116855	0.807335021	0.797105259	0.664770416	0.676153846	0.817216656	0.76409189	0.778405582	0.745272947	0.698371504	0.694114535	0	0.630127493	0.650623185	0.795508259	0.80876347	0.88443578	0.73761104	0.741424141	0.75601638	0.69572896	0.770019868	0.83109118
15R2498_L004	0.653100528	0.641616131	0.815095192	0.760248239	0.735731572	0.651225045	0.472152504	0.745671036	0.527128732	0.584601715	0.571070521	0.735158796	0.673454024	0.649109433	0.732460548	0.714444354	0.794466182	0.558637044	0.691592154	0.546542488	0.615922665	0.689783538	0.741442659	0.784620194	0.722539418	0.841705394	0.732713059	0.83517691	0.76295423	0.912919767	0.778051135	0.81372749	0.843746516	0.831482832	0.761275825	0.758311802	0.515430521	0.630127493	0	0.585654295	0.823980588	0.858328591	0.824784655	0.826856534	0.447101515	0.780478452	0.508020116	0.616761004	0.743966285
15R2499_L003	0.729737355	0.703084253	0.790739161	0.69416714	0.783225353	0.656109737	0.7073375	0.696909537	0.673941055	0.622484658	0.642904344	0.753920333	0.668265473	0.664947697	0.741649732	0.721666255	0.748364605	0.652393167	0.699823803	0.674023798	0.703992509	0.732271793	0.715283928	0.717245841	0.731591965	0.860127594	0.731183558	0.88151434	0.735514392	0.842609838	0.765197736	0.834778787	0.759808231	0.802285775	0.786040802	0.817668519	0.74336095	0.650623185	0.585654295	0	0.873630851	0.779930624	0.912901203	0.8118324	0.747377571	0.818228373	0.677162711	0.723279541	0.778676152
15R2500_L003	0.784193817	0.818053275	0.800411199	0.819961399	0.754914517	0.824128303	0.82010771	0.835891774	0.872643883	0.853846228	0.79397452	0.801461346	0.803529207	0.772710754	0.793150159	0.802975129	0.943433288	0.866269347	0.888291471	0.847146613	0.814917976	0.803986413	0.824643789	0.839089013	0.883005624	0.831318782	0.864705226	0.813683887	0.798865757	0.829536143	0.806356536	0.884733384	0.864313893	0.851776389	0.732091306	0.767129276	0.853585758	0.795508259	0.823980588	0.873630851	0	0.887132667	0.709562284	0.799588811	0.886253577	0.770681858	0.802849712	0.863012464	0.81978099
15R2503_L003	0.834025902	0.871662615	0.91131875	0.843080459	0.839836811	0.847833751	0.897745767	0.79149102	0.862112357	0.818883672	0.714230156	0.76648707	0.645842786	0.717235427	0.741316073	0.858311347	0.907595312	0.86207326	0.848205628	0.732840078	0.873956572	0.822703957	0.705398834	0.79077058	0.871747756	0.943043072	0.844326053	0.698512379	0.877263963	0.904588266	0.620233864	0.949827058	0.85016372	0.499306577	0.853493379	0.850863951	0.882840352	0.80876347	0.858328591	0.779930624	0.887132667	0	0.95061765	0.852436845	0.921209534	0.878913372	0.82432804	0.692563135	0.828542423
15R2512_L003	0.866754343	0.816884904	0.921239897	0.827955042	0.764994207	0.79101916	0.827257247	0.902975332	0.8907723	0.89355207	0.850983649	0.889928768	0.886977233	0.85858857	0.881441144	0.853545069	0.968066478	0.89683641	0.937684576	0.927593166	0.888300675	0.606288899	0.904146424	0.795362267	0.890759651	0.786502527	0.85671243	0.807527083	0.821436463	0.925858667	0.843271454	0.39708041	0.841179994	0.91702518	0.725361529	0.738402437	0.889494457	0.88443578	0.824784655	0.912901203	0.709562284	0.95061765	0	0.768456036	0.869105248	0.773357112	0.757326502	0.8962336	0.76734802
16R00710	0.745848051	0.760170963	0.750834238	0.790051256	0.729131662	0.666957902	0.771186102	0.701590739	0.762503824	0.731639161	0.737575415	0.727138337	0.849106014	0.731868095	0.813193089	0.835445034	0.620851767	0.840398712	0.900606534	0.828617477	0.869580347	0.616333503	0.770089707	0.776633601	0.887581718	0.780454312	0.806925619	0.757425204	0.850596062	0.880162163	0.74233388	0.883599326	0.733085688	0.83481344	0.756132881	0.697818654	0.816026891	0.73761104	0.826856534	0.8118324	0.799588811	0.852436845	0.768456036	0	0.843202041	0.743690639	0.627964381	0.758087386	0.745045062
16R00711	0.737393294	0.6956275	0.872528997	0.872033455	0.813212056	0.686918077	0.357983837	0.84014737	0.657222142	0.723121701	0.653479078	0.776367759	0.851397875	0.672120555	0.798679373	0.7961314	0.865254216	0.584969053	0.724582139	0.619169982	0.70272746	0.865302539	0.818815751	0.771937685	0.802509176	0.869496517	0.780407959	0.83740059	0.837850533	0.915933626	0.80499012	0.861933614	0.763750101	0.915903653	0.82386486	0.814957027	0.456129308	0.741424141	0.447101515	0.747377571	0.886253577	0.921209534	0.869105248	0.843202041	0	0.768964631	0.577129199	0.659809627	0.818354391
16R00712	0.786331108	0.790335595	0.699721329	0.826503434	0.826577366	0.666844914	0.840970863	0.728705101	0.803369679	0.864438575	0.804689572	0.833216998	0.898337893	0.738160516	0.854927564	0.745910969	0.866834151	0.816518306	0.910055349	0.850439246	0.854626622	0.76864723	0.832105484	0.695468347	0.896921857	0.828955065	0.701888983	0.815117501	0.832319056	0.83725811	0.749867768	0.893409795	0.761035624	0.887740621	0.83207312	0.833828434	0.831696416	0.75601638	0.780478452	0.818228373	0.770681858	0.878913372	0.773357112	0.743690639	0.768964631	0	0.632383002	0.786486769	0.731213527
16R00713	0.679217559	0.715989058	0.729249331	0.758797154	0.659065362	0.553378451	0.567497454	0.711890598	0.570221156	0.686927894	0.475522403	0.793532952	0.787754217	0.566920806	0.824457824	0.759114557	0.805506567	0.524638949	0.757272435	0.57293251	0.692109999	0.657523291	0.696645854	0.687885445	0.838905319	0.747120299	0.682134	0.665013978	0.775865217	0.822886825	0.693968813	0.828457812	0.619531246	0.812017775	0.760320761	0.656384168	0.623419021	0.69572896	0.508020116	0.677162711	0.802849712	0.82432804	0.757326502	0.627964381	0.577129199	0.632383002	0	0.363894534	0.671365058
16R00714	0.748966194	0.820513983	0.768154154	0.796813821	0.810279688	0.753423243	0.660956929	0.733473854	0.650232679	0.69991955	0.516411828	0.826692849	0.786430037	0.59157692	0.796851113	0.85870368	0.875654368	0.584758735	0.729904842	0.590515641	0.702389539	0.759195794	0.739870708	0.865912281	0.870321666	0.892049142	0.764668004	0.653237287	0.806161463	0.887111952	0.838350055	0.877012155	0.809780633	0.742876408	0.866619708	0.838867664	0.692336221	0.770019868	0.616761004	0.723279541	0.863012464	0.692563135	0.8962336	0.758087386	0.659809627	0.786486769	0.363894534	0	0.815154827
16R00715	0.781288669	0.696797034	0.885077866	0.847901436	0.677237285	0.740444931	0.814371053	0.796362202	0.827994929	0.840113305	0.651632196	0.840063867	0.789396579	0.751194672	0.869480173	0.912180993	0.953738046	0.809738803	0.838248892	0.786583415	0.862712363	0.751897036	0.798357872	0.762273933	0.878836886	0.759787882	0.685526961	0.742678257	0.793693766	0.943860247	0.761490556	0.798715246	0.785883699	0.838673806	0.777333639	0.665790827	0.840346823	0.83109118	0.743966285	0.778676152	0.81978099	0.828542423	0.76734802	0.745045062	0.818354391	0.731213527	0.671365058	0.815154827	0
16R00716	0.649828426	0.713612816	0.799105354	0.774510121	0.574559088	0.603647873	0.673316752	0.724522971	0.689430875	0.713557789	0.583093473	0.722319894	0.648555397	0.534226447	0.776948884	0.839686766	0.921132699	0.595698732	0.724773448	0.677925761	0.729043945	0.695851257	0.726156424	0.691769552	0.846562796	0.667855142	0.794071219	0.649149782	0.721505871	0.881010029	0.718851229	0.783920344	0.705127997	0.777113368	0.707605449	0.472844776	0.684538284	0.700583817	0.627638209	0.712495313	0.765623066	0.829658461	0.769706805	0.701592339	0.672877465	0.787906147	0.480416466	0.625829811	0.640611104
16R00717	0.828411076	0.866830449	0.705531045	0.845963908	0.880522954	0.814871792	0.782357381	0.685704628	0.771033057	0.796635202	0.732095664	0.822541503	0.800246497	0.801258884	0.885891712	0.70609792	0.677927005	0.776533275	0.81561315	0.733120878	0.79733819	0.909269263	0.414641673	0.874117454	0.898813957	0.937727042	0.782189681	0.871936125	0.871021899	0.864610277	0.759048292	0.923287169	0.856990134	0.837055743	0.872136782	0.804547235	0.750211051	0.816872792	0.783960361	0.726886668	0.917434255	0.853923192	0.966120038	0.831884709	0.804614838	0.891655416	0.740218665	0.802882786	0.86960233
16R00718	0.540898807	0.581889828	0.801168562	0.606846695	0.704513889	0.751131686	0.729304137	0.728994952	0.706041529	0.695097356	0.72351083	0.694797824	0.745274526	0.656057566	0.778414267	0.750115494	0.781851324	0.780901359	0.608892137	0.708922295	0.748771144	0.626031122	0.741560112	0.784323419	0.662389507	0.776993388	0.764162133	0.737169244	0.686808265	0.89172192	0.822354348	0.833788558	0.843969328	0.856993116	0.686007156	0.718354111	0.79533107	0.692677204	0.705152591	0.715689555	0.78602865	0.886750444	0.83697128	0.705900136	0.777926922	0.817583116	0.726795092	0.773727298	0.81428729
16R00719	0.91695636	0.951711337	0.881074737	0.895812254	0.940491725	0.903841604	0.929528432	0.828642069	0.902215966	0.931085152	0.89414948	0.889757525	0.941370304	0.939155114	0.93456543	0.837382698	0.858848864	0.909461511	0.958221675	0.887257289	0.893073205	0.941884338	0.7989733	0.834825919	0.952417137	0.956904134	0.758883234	0.920201002	0.952801357	0.887247387	0.706685929	0.987630997	0.810696087	0.870397988	0.931813216	0.882075342	0.883979375	0.877281772	0.933342778	0.883877459	0.934986125	0.842894177	0.966861053	0.865650234	0.933755317	0.754797636	0.841986754	0.912496515	0.92342399
16R00720	0.893784729	0.957780025	0.876162102	0.883176883	0.922110675	0.937853386	0.92988057	0.839907454	0.925978116	0.951013139	0.889416611	0.900397958	0.936130178	0.930806914	0.937643882	0.930445302	0.875012093	0.927566186	0.960497842	0.89009845	0.970844285	0.948225857	0.827131272	0.963703665	0.967062564	0.956363536	0.914326311	0.912757886	0.979538372	0.924403772	0.858642769	0.982124214	0.781290427	0.871425978	0.927799556	0.852458729	0.863844071	0.901250268	0.955579084	0.854933177	0.935573877	0.884088866	0.978431614	0.842097826	0.896711407	0.931138076	0.843421403	0.890218048	0.911688378
16R00721	0.644316091	0.507930094	0.86375796	0.734127649	0.669402707	0.798018613	0.685926588	0.801202437	0.80326081	0.726394551	0.656429058	0.684301385	0.753899818	0.582277099	0.722093231	0.849541706	0.899605731	0.785207539	0.618502179	0.804133356	0.664180639	0.769179013	0.79182265	0.846162641	0.696898177	0.781581653	0.70726002	0.796985456	0.747405693	0.887198807	0.845650544	0.761186106	0.887244228	0.856777069	0.699390918	0.698309392	0.774471918	0.671839718	0.677907099	0.696346354	0.747493343	0.926675549	0.767275419	0.824257053	0.71453362	0.839096971	0.736927035	0.772958161	0.661705225
16R00722	0.650521628	0.603482352	0.758673035	0.788204961	0.723726386	0.561430313	0.719157267	0.658752164	0.825469479	0.779675944	0.72801049	0.569808558	0.824081044	0.606625178	0.720893361	0.775976322	0.890182867	0.75867727	0.751850968	0.861709487	0.749796038	0.763852997	0.85338815	0.753135827	0.601226253	0.785562506	0.83873286	0.762827109	0.835271034	0.847297522	0.800661526	0.86733626	0.758255012	0.872890642	0.721037343	0.774113828	0.811040752	0.650407244	0.748184349	0.775689886	0.773555363	0.920235837	0.765971426	0.675035403	0.715948058	0.653245704	0.70783775	0.800134194	0.772947317
16R00723	0.612112339	0.585416585	0.824523815	0.734331695	0.666207805	0.686418455	0.739649878	0.749124823	0.732528143	0.641294656	0.750759737	0.728977343	0.713679629	0.6770996	0.734904864	0.785161765	0.856022953	0.621536645	0.613016865	0.661479007	0.592233192	0.743792572	0.805765766	0.840460365	0.580943844	0.895741363	0.737193655	0.871419161	0.798439258	0.924267671	0.874632598	0.840875899	0.896659805	0.887977443	0.817972537	0.825568762	0.68091539	0.710100075	0.654881781	0.667250877	0.854524168	0.915059397	0.907775541	0.849401993	0.696799803	0.858841343	0.794917831	0.79918081	0.876697587
16R00724	0.804754035	0.697077095	0.879970055	0.57111626	0.750856403	0.817421431	0.831188728	0.85634897	0.835856115	0.759815921	0.791977553	0.847768133	0.792667327	0.80403611	0.677450729	0.894935082	0.887063509	0.835083571	0.79243449	0.85846949	0.766302951	0.554425579	0.865642306	0.824709673	0.784902583	0.774010511	0.729849222	0.820438893	0.743286989	0.897328377	0.797909424	0.593769996	0.889865274	0.851199023	0.669689469	0.794059527	0.884187516	0.812681941	0.766223459	0.751521058	0.814161325	0.876605938	0.632429754	0.825422547	0.896882512	0.886055057	0.837028602	0.875611816	0.743846436
16R00725	0.689600728	0.580543206	0.762086168	0.801898257	0.73721133	0.695289965	0.73741507	0.764804098	0.769334631	0.79262989	0.716015255	0.562922077	0.828407093	0.669455027	0.748221914	0.798611811	0.609958213	0.809172124	0.797208312	0.816895078	0.852703939	0.677055623	0.778245276	0.799860551	0.662092477	0.81094759	0.819822072	0.759615005	0.860990317	0.838784607	0.764822166	0.905597023	0.759768489	0.88513848	0.803745012	0.734618505	0.779232458	0.611198451	0.757347324	0.768338999	0.830146135	0.902507056	0.836318088	0.472345847	0.779572508	0.79991849	0.705546606	0.828476788	0.790113671
16R00726	0.653689054	0.675895287	0.760833109	0.707839615	0.669592447	0.747346322	0.54019873	0.733081263	0.544157448	0.612370617	0.600202372	0.693126213	0.664369894	0.54553562	0.713046595	0.808585062	0.857273364	0.546468356	0.696338253	0.595204762	0.639841562	0.797903768	0.701781744	0.840575502	0.705778069	0.773327197	0.683337218	0.767033947	0.707665317	0.872189822	0.784817671	0.758433899	0.858076202	0.846343462	0.654316476	0.628465148	0.56317374	0.605371473	0.515331139	0.674882487	0.803823612	0.889657714	0.871365957	0.782609124	0.567153284	0.847973954	0.593344793	0.648995616	0.815657274
16R00727	0.763560589	0.760158085	0.827602634	0.866876381	0.881579999	0.790487212	0.868402408	0.720875702	0.858545657	0.841936097	0.843715871	0.635355585	0.899692318	0.721139442	0.838509684	0.812701314	0.898817442	0.899805086	0.806640406	0.896675543	0.880601232	0.887997228	0.886027728	0.926207978	0.694706391	0.956563103	0.888689905	0.901847287	0.958575199	0.884621726	0.876385282	0.972707158	0.84758248	0.91776901	0.936178752	0.954805346	0.923655366	0.75971884	0.869984477	0.811141325	0.93816721	0.903287613	0.987027311	0.850743256	0.853826787	0.745902756	0.851409097	0.871930821	0.962379668
16R00728	0.594596915	0.660807627	0.797509166	0.646998794	0.752337658	0.728099825	0.479398671	0.788904604	0.563487492	0.562622568	0.657731326	0.758788379	0.736249334	0.616687178	0.758917064	0.774251005	0.882804948	0.554906223	0.590841791	0.503390339	0.617010331	0.748395168	0.76570577	0.830325036	0.713438743	0.82330502	0.782825296	0.830879802	0.75066154	0.865981798	0.847853981	0.846135701	0.881890542	0.879435351	0.766903927	0.780983491	0.52922542	0.716425875	0.397404486	0.677730249	0.810328151	0.918017796	0.855057256	0.862579269	0.503436743	0.831168296	0.622244252	0.649426402	0.771676454
16R00729	0.74090118	0.72986141	0.873006489	0.670870965	0.645629642	0.747277979	0.816135045	0.865224751	0.820612188	0.826692226	0.760873585	0.844259236	0.741334956	0.759772548	0.865247855	0.873294134	0.937471707	0.820897801	0.797588467	0.850616847	0.839367174	0.610871336	0.842308274	0.768761033	0.784790789	0.719860256	0.784879513	0.759219553	0.697943154	0.939082516	0.813420907	0.68745698	0.848417073	0.821895009	0.674569818	0.716240126	0.852714919	0.802885311	0.716291723	0.817749253	0.826526336	0.915624804	0.648326689	0.817573068	0.845257607	0.796306575	0.755989664	0.854774896	0.74848784
16R00730	0.667007489	0.411992331	0.887684057	0.668544513	0.741198155	0.761304681	0.790764502	0.811786096	0.754431923	0.727105261	0.723275792	0.641191987	0.760461548	0.676905391	0.743244416	0.837391518	0.75416721	0.820778733	0.695646661	0.865771996	0.754733952	0.616765063	0.869722471	0.802780332	0.588060873	0.747867816	0.736917317	0.825397852	0.738227959	0.921547432	0.827737786	0.791986958	0.891973218	0.847261433	0.703672851	0.767029243	0.852220167	0.64112061	0.682815725	0.68336879	0.836950296	0.915029073	0.820282988	0.711956667	0.798482768	0.842827155	0.816167831	0.885920619	0.75096941
16R00731	0.72437646	0.742102859	0.872225366	0.827185551	0.606834301	0.678885618	0.591438906	0.823764346	0.717255928	0.751061634	0.677655918	0.8212761	0.795905771	0.633501275	0.819357447	0.811118041	0.931105315	0.62481881	0.793826234	0.656494209	0.652097846	0.818516683	0.793957817	0.717610524	0.867031233	0.6576963	0.820701463	0.739838123	0.692107457	0.867062019	0.831196976	0.799079585	0.735142848	0.906274207	0.594899524	0.591370836	0.665121172	0.794307425	0.617131113	0.772605909	0.56612752	0.912781986	0.669877269	0.78057111	0.621406319	0.813979715	0.548956681	0.671173592	0.719739646
16R00732	0.651736696	0.697180285	0.816522086	0.643684678	0.654516264	0.789407413	0.722096162	0.779416488	0.731969312	0.629225904	0.668485238	0.795270942	0.680867414	0.607285347	0.736887344	0.717050314	0.914710199	0.706701766	0.649806179	0.680155513	0.690058345	0.795348632	0.777242107	0.82384096	0.761567843	0.717627182	0.745868776	0.84759196	0.655419062	0.847281876	0.835913013	0.792731018	0.858216605	0.871991338	0.598149183	0.638349394	0.748477363	0.707473843	0.678679901	0.692248616	0.723052127	0.91365183	0.823448601	0.874419751	0.746722805	0.832344958	0.688137715	0.704843537	0.838962397
16R00733	0.762848303	0.793538584	0.864602869	0.750120498	0.750061829	0.803848325	0.712435544	0.756963036	0.715345942	0.710182977	0.663102121	0.766927085	0.694289844	0.644020721	0.81771797	0.84460201	0.636689805	0.642845397	0.710301127	0.651633723	0.691597396	0.815463959	0.748912997	0.818498598	0.80607567	0.827802678	0.785743861	0.833407093	0.77968091	0.891703271	0.79283225	0.860389382	0.872027899	0.813898762	0.757967256	0.768700038	0.679741448	0.789462238	0.664289605	0.570725663	0.847408579	0.813690787	0.912407133	0.807645181	0.746081947	0.879447072	0.633936535	0.68392677	0.780447248
16R00734	0.643160248	0.746862945	0.809900863	0.743693097	0.535949511	0.711628659	0.582729316	0.77152887	0.685027625	0.676429571	0.633894516	0.748298175	0.723147325	0.487289089	0.776510491	0.859358723	0.944156863	0.595183077	0.766530586	0.595281055	0.703937235	0.787070134	0.733185239	0.762313875	0.863680239	0.618599087	0.775544812	0.741165521	0.615951746	0.85594081	0.771052395	0.789024682	0.70663817	0.883857918	0.556812712	0.595860898	0.692697769	0.728792162	0.643527349	0.688444623	0.805857403	0.868519704	0.813884981	0.755888823	0.689840206	0.814692818	0.534475831	0.601342943	0.743674221
16R00735	0.734340268	0.685065752	0.750887405	0.802517191	0.679774878	0.574056574	0.569261359	0.747751803	0.577218264	0.675847457	0.60753633	0.803283728	0.742901402	0.638737853	0.820942312	0.81630818	0.918964367	0.559533918	0.780466047	0.570272148	0.71038426	0.774169252	0.772580541	0.711766082	0.867632015	0.71061022	0.773170846	0.672029776	0.786861429	0.857957204	0.784578656	0.82849211	0.681739765	0.869590507	0.786133374	0.641925283	0.572048012	0.719053186	0.500088265	0.71876712	0.83855747	0.902908601	0.779852006	0.711653419	0.597957588	0.65834243	0.44879883	0.571266739	0.582897279
16R00736	0.596384564	0.43084457	0.752328117	0.677315786	0.608316507	0.619007501	0.679669337	0.739742013	0.737978323	0.613518189	0.577556794	0.528042697	0.669774343	0.561653731	0.577607724	0.78016894	0.879679995	0.775807948	0.683775902	0.735915339	0.751355942	0.656877444	0.761818865	0.690286978	0.711946516	0.741326313	0.689506943	0.712387695	0.815464284	0.810970253	0.747874489	0.842600508	0.658013472	0.80962526	0.724895883	0.716778533	0.757646728	0.554562644	0.71841214	0.712804739	0.785173246	0.829565358	0.821400794	0.715356836	0.77869498	0.818437167	0.683457316	0.780203629	0.593327529
16R00737	0.768219805	0.680179379	0.799988197	0.783212497	0.699009695	0.650730544	0.816282497	0.811738033	0.78209122	0.832979365	0.75110194	0.791309959	0.857286751	0.761175865	0.874096804	0.840593771	0.824774082	0.81190121	0.881557989	0.858725204	0.867168093	0.623458844	0.831430032	0.684797817	0.873570054	0.710609074	0.844522426	0.748755153	0.75802707	0.907796413	0.79984702	0.826455457	0.720672193	0.876963827	0.761749165	0.698715151	0.867885275	0.749171643	0.759139936	0.751790022	0.826282295	0.894677412	0.755762337	0.625132333	0.81924616	0.690877175	0.66851733	0.843956133	0.64726487
16R00738	0.52019386	0.643624026	0.727463846	0.611153019	0.640810932	0.790007374	0.741676927	0.76385975	0.74707113	0.708328746	0.703461463	0.659761566	0.703137465	0.574357687	0.748993291	0.810083772	0.750279982	0.784315622	0.638772821	0.743554702	0.763114446	0.719069744	0.599045139	0.825788416	0.611835001	0.759378293	0.7554525	0.726235892	0.691726156	0.879189694	0.808579503	0.786745597	0.851102363	0.784514364	0.663169252	0.636639022	0.721609108	0.655825163	0.688557022	0.749529518	0.83365933	0.863291941	0.843804053	0.78349195	0.755898808	0.860762938	0.745621683	0.787643866	0.820648756
16R00739	0.861800543	0.772986165	0.817898085	0.919421848	0.952605895	0.873246562	0.860181276	0.82222542	0.833122324	0.797795277	0.882867126	0.736651153	0.932905237	0.873665184	0.857578738	0.782913509	0.508971958	0.91743098	0.878841698	0.91454774	0.883566648	0.826539364	0.669768631	0.894111187	0.833787208	0.973276272	0.811736827	0.937412315	0.966662796	0.889963608	0.850994382	0.991992988	0.87536205	0.946361704	0.946307295	0.925649013	0.843811462	0.794626142	0.885319032	0.872985004	0.965711157	0.917306305	0.954573606	0.51817409	0.854730582	0.866032326	0.869770065	0.920492144	0.97688335
16R00740	0.603810545	0.643452256	0.808831522	0.69593196	0.69315469	0.75989264	0.72957706	0.805141585	0.804710303	0.731043045	0.760940851	0.750122615	0.699759477	0.636615506	0.698589578	0.730780625	0.917373716	0.761872606	0.681826735	0.817641675	0.680153968	0.783738446	0.81253163	0.842491495	0.656604759	0.778865456	0.780199035	0.824506113	0.708846611	0.844161783	0.844083637	0.797875667	0.901632516	0.872749065	0.613191489	0.69542613	0.807238253	0.681211112	0.663577081	0.722733603	0.677873776	0.921664588	0.788346515	0.839614413	0.774903078	0.851679764	0.784314227	0.802064368	0.830887482
ASD-3-SRR8524511	0.898579956	0.870199583	0.922624584	0.849248398	0.839915435	0.879269386	0.921435494	0.857010429	0.894654149	0.920216383	0.881177449	0.885490962	0.873787937	0.899396494	0.904879731	0.897441416	0.921852672	0.877004604	0.920241222	0.88769169	0.877723568	0.866159276	0.891593541	0.888967231	0.906968466	0.859617476	0.883740376	0.887772574	0.877164413	0.918736505	0.87650489	0.940484857	0.931802498	0.85978959	0.860859371	0.830088917	0.914478209	0.899119083	0.897842426	0.835057269	0.902413324	0.906415078	0.887129061	0.849348824	0.925664024	0.781843169	0.882961558	0.904030211	0.790799202
ASD-3-SRR8524515	0.82130988	0.838992022	0.914938364	0.701472665	0.825643425	0.870117323	0.893090318	0.902941575	0.875207366	0.872342784	0.878969839	0.893141925	0.817421008	0.866508716	0.893246166	0.898769975	0.960698887	0.866691448	0.857266259	0.85055528	0.872129759	0.587095459	0.892138197	0.858969711	0.773891414	0.82888942	0.841396978	0.853291316	0.766326141	0.947014931	0.892290932	0.5842913	0.928340091	0.865555641	0.801031103	0.832775783	0.905951756	0.886975362	0.843982528	0.85548587	0.89325302	0.916096448	0.581550974	0.903158817	0.907842839	0.891173085	0.864770811	0.878833031	0.866660379
ASD-3-SRR8524520	0.735599999	0.756787038	0.698801851	0.741646645	0.760203753	0.688430752	0.863306218	0.760050424	0.726478977	0.824733365	0.740499777	0.763846534	0.796313731	0.695616243	0.805863295	0.802412707	0.93900284	0.8141713	0.881897886	0.812928514	0.85930834	0.762369335	0.834077505	0.804346994	0.836686731	0.798104785	0.808360069	0.789889287	0.781814722	0.778980565	0.815721774	0.848486843	0.823681403	0.847887863	0.730255849	0.718703857	0.79122318	0.686321841	0.789079476	0.813935521	0.769556992	0.901858199	0.746194089	0.737793432	0.838738457	0.582459984	0.704058084	0.747948914	0.776278772
ASD-4-SRR8524516	0.950415424	0.925146586	0.961128878	0.841893831	0.945263331	0.946340212	0.960763765	0.936267508	0.965869759	0.968800814	0.930553664	0.957482999	0.955526123	0.952301791	0.968885172	0.958981241	0.970379343	0.948286282	0.931808032	0.955120276	0.955938942	0.699389214	0.960745423	0.951494493	0.950876976	0.935736467	0.923359683	0.939681135	0.932652818	0.973848718	0.95489917	0.418889535	0.960936726	0.955523732	0.940192873	0.945380875	0.96656964	0.959632234	0.963791483	0.963319121	0.963065733	0.969939669	0.401402151	0.956213934	0.968366043	0.957642166	0.948432436	0.963082865	0.934979588
ASD-4-SRR8524525	0.741571938	0.79470269	0.885620105	0.725488854	0.661366468	0.829903078	0.87722337	0.85483301	0.851052358	0.823746069	0.863533532	0.858915455	0.732405356	0.729561464	0.821915716	0.865677568	0.952952902	0.831646165	0.857005053	0.864475212	0.862373178	0.834251048	0.858826313	0.809983047	0.76654007	0.707053408	0.794350015	0.814679747	0.667966131	0.962337836	0.839381095	0.790321906	0.905861514	0.826814406	0.581203624	0.649863799	0.877473934	0.792739882	0.81256978	0.800671834	0.845791488	0.889927309	0.823605271	0.880923243	0.884662437	0.842641893	0.860051649	0.845002919	0.860001033
ASD-7-SRR8524519	0.693645988	0.764465257	0.914142838	0.738454139	0.677960164	0.889389073	0.812981572	0.865443719	0.855437412	0.818273677	0.812366433	0.842176305	0.725201382	0.80283034	0.832253274	0.904250525	0.915850521	0.83315982	0.663491645	0.77408374	0.692980051	0.830500069	0.836459136	0.87843501	0.719046149	0.802128063	0.795183736	0.848893613	0.735564764	0.910516848	0.888162603	0.863396974	0.909029377	0.863373713	0.705157369	0.837803669	0.828690766	0.899725488	0.792539662	0.792247995	0.830755304	0.940871085	0.883531233	0.907594624	0.866217996	0.923894297	0.834117724	0.836998391	0.868640039
ASD-7years-SRR8524517	0.76073637	0.833480092	0.882534558	0.676847702	0.677489945	0.869631755	0.899055404	0.886338547	0.886601028	0.846228536	0.843322979	0.886293998	0.828396977	0.812791309	0.905439854	0.885266263	0.934095523	0.88031085	0.806199864	0.674790701	0.752677622	0.672034705	0.866487766	0.890443649	0.674936476	0.83869435	0.827802206	0.846906381	0.851805286	0.94042558	0.896711719	0.758846436	0.892648372	0.836242785	0.851678173	0.872797957	0.816013467	0.889325964	0.872152557	0.8628415	0.899555224	0.881037479	0.748827117	0.885982325	0.941973339	0.844025489	0.808153357	0.841093194	0.893819253
ASD-8-SRR8524510	0.681891477	0.682284743	0.912457949	0.713105957	0.799286501	0.797777677	0.848090839	0.834855609	0.806206253	0.78833493	0.780312536	0.738340165	0.75589695	0.778323775	0.789398353	0.787735476	0.841566549	0.868025368	0.708313644	0.860563754	0.804643536	0.775158199	0.854413773	0.79983215	0.699454762	0.81331647	0.83182324	0.87359196	0.76385704	0.938999913	0.858634807	0.896355161	0.907989791	0.791172346	0.757951667	0.858714413	0.887369847	0.797573389	0.773823035	0.759576624	0.881718395	0.86837531	0.910025252	0.841849724	0.840601415	0.860135106	0.861202596	0.85137034	0.898611389
ASD-9-SRR8524518	0.713093992	0.814038983	0.920007828	0.593200209	0.797656075	0.887548162	0.916165867	0.913678399	0.912005343	0.798177721	0.877882841	0.887663648	0.804892202	0.845816102	0.909209856	0.900709611	0.949151399	0.872454452	0.704262343	0.810556029	0.834092482	0.723099296	0.902103647	0.877894948	0.787367829	0.826342556	0.859533474	0.88024458	0.822054994	0.958004507	0.907632733	0.832401448	0.932004963	0.839769161	0.799533756	0.868858579	0.918946585	0.90639558	0.863435425	0.876112145	0.911429821	0.923063717	0.833852459	0.91737402	0.934401306	0.9018508	0.886280891	0.898566485	0.891648677
SRR8490384	0.835669472	0.741346964	0.834179244	0.755004328	0.814839901	0.83767457	0.861901512	0.879166001	0.848228964	0.831092745	0.790682755	0.861246931	0.752491411	0.813404584	0.809768217	0.90713054	0.932941669	0.79052191	0.769944324	0.784370883	0.875258917	0.878959373	0.864735727	0.881360286	0.831162934	0.868510593	0.843063523	0.843171056	0.79403944	0.887931958	0.85564165	0.902459412	0.936376538	0.852948305	0.745616018	0.871827289	0.860445041	0.800970774	0.829206716	0.81937603	0.869765582	0.910346353	0.938327051	0.941502029	0.912101633	0.91058328	0.828514285	0.802695522	0.909109704
SRR8490385	0.829277696	0.842194608	0.929799637	0.805839573	0.76426715	0.887630799	0.887312431	0.896435829	0.895093055	0.873926429	0.857347645	0.893921768	0.801511711	0.865173648	0.888531215	0.903507708	0.949237891	0.875926084	0.838202366	0.876740967	0.875000442	0.884688632	0.888965493	0.899778185	0.808508098	0.876699877	0.854347197	0.852701353	0.860508069	0.959791641	0.887410704	0.898088567	0.936135388	0.884191645	0.811933452	0.852541291	0.905698522	0.90202417	0.867628751	0.870171238	0.904515996	0.948362476	0.939969093	0.938703576	0.903171598	0.932160204	0.881416969	0.879444742	0.901981954
SRR8490386	0.602259574	0.677004833	0.803427938	0.808933642	0.873499238	0.727473008	0.811580721	0.788711588	0.854247057	0.833511182	0.854306771	0.650680577	0.855819991	0.684768677	0.805908833	0.72578595	0.845567763	0.870237975	0.719920159	0.88283993	0.863042918	0.879904003	0.860270399	0.899327328	0.670716133	0.952132023	0.87599958	0.899179788	0.944588167	0.896359214	0.899822009	0.970021466	0.881214345	0.930311633	0.875834012	0.918030435	0.850420664	0.691336843	0.819165279	0.81197514	0.914815373	0.931167221	0.963769554	0.835513075	0.805055658	0.817906486	0.810971753	0.854224851	0.968094043
SRR8490387	0.67528725	0.719050535	0.916680887	0.832740574	0.809844096	0.757158545	0.710136273	0.80756945	0.743447238	0.696951063	0.6925391	0.816629535	0.748919701	0.674325155	0.838210571	0.804905445	0.896250956	0.609366922	0.664003256	0.742176298	0.68708953	0.896679378	0.833563698	0.895858375	0.813100003	0.943162736	0.843078909	0.890150596	0.825181321	0.938045871	0.930311139	0.905982096	0.96946382	0.932676185	0.850387883	0.869106142	0.703233851	0.828871742	0.640826105	0.691344183	0.922773816	0.962417659	0.954414925	0.946732189	0.642107738	0.955890323	0.732399667	0.728583517	0.894541304
SRR8490388	0.726636309	0.686647136	0.898380826	0.69304842	0.799008302	0.809998427	0.669216553	0.77273091	0.66638275	0.610787822	0.625522636	0.812464186	0.633400194	0.686647177	0.794427671	0.83361532	0.931624137	0.619945125	0.640106865	0.605234568	0.601435196	0.800586423	0.776930529	0.891389195	0.703374864	0.875872533	0.718889066	0.868196932	0.770967384	0.914517972	0.808015132	0.830963439	0.914273395	0.809932302	0.775237455	0.831041493	0.704773957	0.813790586	0.609337271	0.671293365	0.859639278	0.866512994	0.927726206	0.910142542	0.702267308	0.899472477	0.662596325	0.63152886	0.855776961
SRR8490389	0.683412546	0.614904642	0.888284058	0.724578186	0.845231752	0.867182346	0.818366064	0.86207702	0.734095907	0.6808519	0.659200283	0.715253985	0.774501032	0.764601013	0.748712148	0.85153035	0.909622224	0.882491136	0.595771943	0.777809603	0.774065004	0.802076525	0.904559232	0.925072076	0.715893196	0.92229612	0.825078348	0.894296988	0.891712025	0.796714607	0.909578541	0.902553853	0.95835365	0.920088358	0.85914562	0.928016856	0.826053229	0.667082968	0.785576782	0.776148097	0.896231899	0.940891376	0.955756006	0.927734988	0.851335903	0.934019328	0.886324162	0.881718988	0.896550799
SRR8490390	0.918824944	0.929062128	0.966261289	0.770400711	0.90984783	0.949628411	0.959652954	0.958649803	0.955453451	0.944655062	0.939232745	0.954052199	0.901374552	0.939797674	0.948027529	0.95077131	0.963088554	0.941728411	0.935427572	0.952028571	0.946165047	0.845017972	0.951398113	0.936101694	0.913408226	0.91249255	0.937003858	0.927693685	0.832703761	0.978654309	0.954392226	0.855691993	0.961149498	0.93112417	0.873427394	0.936440991	0.970264895	0.946741601	0.943695831	0.944546489	0.961607113	0.968375872	0.869977882	0.965101	0.965854908	0.9613362	0.934020705	0.929795825	0.954708885
SRR8490391	0.634262574	0.618893602	0.907699615	0.645428	0.846228437	0.823971599	0.854870875	0.839284133	0.82354484	0.713172408	0.78952442	0.703684055	0.786042312	0.736111348	0.778641333	0.820804678	0.855229748	0.899397571	0.645945334	0.844287021	0.77561651	0.714441368	0.869585302	0.881276108	0.713339168	0.868112773	0.863776781	0.888527417	0.853721189	0.943154356	0.858304235	0.942254872	0.943634078	0.839495456	0.816561031	0.869459414	0.872347341	0.782428422	0.76907826	0.79312052	0.885361777	0.91255443	0.927555776	0.816043623	0.848909328	0.89765584	0.868096135	0.886839538	0.901728136
SRR8490392	0.559786706	0.519734587	0.879440439	0.703403001	0.721493808	0.767416261	0.75450687	0.858145831	0.791785295	0.690463523	0.696803813	0.68550411	0.705349662	0.626912737	0.720869175	0.812035901	0.951888904	0.801292839	0.615846856	0.757147626	0.741976834	0.777195459	0.812464996	0.8206551	0.582341282	0.823176877	0.744248763	0.785161071	0.745598698	0.949697271	0.800975852	0.81556477	0.881480055	0.844802188	0.682494529	0.777985606	0.828032241	0.674310696	0.682489064	0.743945971	0.841649801	0.913540456	0.856144122	0.876012911	0.733565389	0.852772403	0.796626085	0.828147185	0.825140818
SRR8490393	0.860640519	0.812311301	0.90896968	0.840646789	0.857824055	0.837120201	0.867223116	0.861033095	0.855987848	0.835538668	0.833458313	0.899409914	0.737198298	0.809015126	0.86251053	0.909654698	0.946239686	0.782255699	0.809140831	0.865516574	0.844109221	0.88934402	0.876294361	0.920277225	0.833572914	0.937596605	0.838373132	0.891558141	0.803051584	0.961644141	0.862622923	0.877077512	0.954383117	0.894060452	0.80135061	0.877665068	0.875510612	0.844671704	0.825440661	0.811753735	0.925285923	0.933165239	0.958166561	0.957682797	0.882040506	0.941665278	0.860683394	0.854354275	0.893214984
SRR8490406	0.669432086	0.830392851	0.887744904	0.723478401	0.54742247	0.855366271	0.890986308	0.906483447	0.891987653	0.855703674	0.866734192	0.810291269	0.800111736	0.744859974	0.878818915	0.892717377	0.952164524	0.828747061	0.8023315	0.747710439	0.803671213	0.793006487	0.851392053	0.851197775	0.705198297	0.827169158	0.808692415	0.724612347	0.805981922	0.884736188	0.855527292	0.844760506	0.843876155	0.873092512	0.82356143	0.862501382	0.833462043	0.855276211	0.855795638	0.887585411	0.882018481	0.931968756	0.849480804	0.894202904	0.892989243	0.887021365	0.865305946	0.872999509	0.862536016
SRR8490407	0.725464607	0.844447117	0.919730894	0.714016377	0.630788537	0.916418264	0.833964836	0.849904439	0.859156729	0.845614054	0.832334221	0.87125536	0.779829462	0.694955047	0.914097047	0.918447286	0.9551809	0.772155893	0.76028355	0.815923485	0.838826994	0.834296012	0.82002265	0.909857906	0.883862999	0.850600967	0.815981474	0.740467122	0.747792429	0.869187095	0.895252594	0.725275208	0.885581602	0.90617765	0.816671141	0.780013661	0.828645755	0.882576153	0.828689586	0.803933585	0.88656558	0.944796689	0.79841887	0.938205066	0.835477758	0.889215497	0.789350368	0.802777043	0.845714396
SRR8490408	0.648209497	0.561726576	0.843557714	0.786195966	0.884760337	0.770034899	0.814752604	0.834920706	0.834179722	0.747622753	0.818134132	0.647900574	0.832020931	0.727437018	0.748105906	0.806655122	0.773003197	0.807009244	0.670499803	0.833641664	0.789724016	0.675086053	0.905029102	0.873045257	0.659039116	0.930038813	0.891079573	0.910926251	0.881581774	0.934240666	0.895862681	0.949424997	0.92357508	0.897798639	0.888582744	0.944391186	0.874177872	0.667799772	0.76746788	0.776236534	0.905303769	0.949953562	0.955480281	0.801202457	0.809008765	0.919147917	0.896294281	0.87288461	0.935534199
SRR8490409	0.590399454	0.61796353	0.929200279	0.67446285	0.802324404	0.893729012	0.810712786	0.830949109	0.814809792	0.660096315	0.806392496	0.734105921	0.761802587	0.740911236	0.796642047	0.862466876	0.756258993	0.87100224	0.640358297	0.796493017	0.754900646	0.710991721	0.85611656	0.927084359	0.723787276	0.941973846	0.852663402	0.893103554	0.886855004	0.930864462	0.910999138	0.910575124	0.943300749	0.940519888	0.859641064	0.897433471	0.867442562	0.812841035	0.784285837	0.799035913	0.909170478	0.952497868	0.963599664	0.74649903	0.828017646	0.947647573	0.897401996	0.905904322	0.910474277
SRR8490411	0.805034042	0.728663806	0.902648393	0.824818313	0.818159692	0.820514998	0.876232411	0.818717041	0.852746748	0.825545281	0.831496186	0.792427276	0.782595587	0.797261271	0.841325757	0.852678134	0.855860332	0.874803458	0.805919169	0.837187769	0.86169511	0.816986685	0.850298385	0.886684358	0.866876635	0.91282912	0.898757765	0.883376726	0.88837098	0.930666686	0.921360908	0.964189779	0.927832279	0.861724386	0.841468627	0.912739618	0.895914991	0.838772529	0.828954946	0.810536658	0.875975124	0.878467263	0.921285636	0.861370736	0.937969794	0.932215941	0.870492327	0.881465933	0.926689204
SRR8524508	0.719186382	0.798371055	0.760927894	0.747517916	0.740901235	0.767155532	0.864876679	0.751058539	0.833926688	0.892137334	0.89972325	0.81684777	0.880328045	0.730967653	0.898693626	0.766795607	0.678707282	0.828999629	0.882647593	0.871539188	0.904848458	0.717145174	0.85209545	0.866794308	0.909008926	0.787010005	0.857321751	0.853004979	0.775073439	0.901689572	0.901796384	0.887371195	0.875277939	0.910639782	0.724184383	0.743713575	0.870431908	0.781404558	0.884755275	0.857290094	0.799053333	0.931951763	0.874729272	0.583851172	0.910881099	0.783399616	0.785870283	0.821571359	0.939254764
SRR8524512	0.734344986	0.755463219	0.916745877	0.588316198	0.788683061	0.832132618	0.89059328	0.868148531	0.835532846	0.743292896	0.851721671	0.88769595	0.720162142	0.844575404	0.856046474	0.889725281	0.957005217	0.782476995	0.754309724	0.80249799	0.82965847	0.717706549	0.858352407	0.845760673	0.685430059	0.822465734	0.765590757	0.837725597	0.787037456	0.950050724	0.873499974	0.735687476	0.929918449	0.817016137	0.738384508	0.833762821	0.891935707	0.850917728	0.777929121	0.780821247	0.894140287	0.890867196	0.805077442	0.915017899	0.900381374	0.901118336	0.854686901	0.857893149	0.871268048
SRR8524513	0.778233814	0.830990955	0.940645183	0.652056234	0.765658447	0.911720067	0.933665692	0.898883033	0.887842962	0.78840086	0.886015734	0.840490322	0.821443125	0.816937629	0.825248984	0.945791533	0.911060034	0.896277262	0.815677178	0.857759979	0.839985752	0.550231854	0.901171122	0.898715631	0.870183504	0.87609924	0.885643869	0.83884577	0.84829885	0.891575672	0.902984277	0.638510814	0.905397282	0.883847014	0.901144966	0.923372955	0.914969807	0.934024962	0.873833731	0.892266819	0.908872057	0.92489535	0.630244907	0.912827946	0.934002573	0.905265433	0.90438168	0.909658777	0.922469843
SRR8524514	0.701093968	0.743168542	0.910034288	0.628774707	0.708051964	0.842750036	0.881246999	0.853441029	0.852208556	0.758143933	0.771738629	0.783902382	0.713097856	0.735116297	0.846652496	0.880986695	0.907391463	0.83678784	0.685321108	0.775139814	0.820734867	0.74788135	0.799549572	0.848807345	0.751237793	0.832196341	0.808517631	0.753420502	0.779473416	0.914000543	0.831544976	0.858788251	0.873783779	0.755881127	0.774294592	0.856716791	0.868164639	0.860343866	0.788735348	0.816485113	0.868122134	0.864079667	0.866176755	0.899165753	0.888494188	0.898840447	0.806122038	0.80101509	0.87334204
SRR8524523	0.815011392	0.841954403	0.909452226	0.705697702	0.76492374	0.869220233	0.88281253	0.89114552	0.884776609	0.868718907	0.856241655	0.891713925	0.794654442	0.821255436	0.898342755	0.905047233	0.953440447	0.838040822	0.862229793	0.85654068	0.895400168	0.790452739	0.867085961	0.838114019	0.815190164	0.781689702	0.829043497	0.828681094	0.756167978	0.961494655	0.860998036	0.788543589	0.906610791	0.866322096	0.757022628	0.799151211	0.891797242	0.883335288	0.826709384	0.855802125	0.869274199	0.919175097	0.784397406	0.8872149	0.890020335	0.843034488	0.829516435	0.846774473	0.82748719
SRR8524526	0.672365115	0.510842786	0.858843739	0.728626538	0.7739646	0.793537731	0.75103074	0.812440983	0.782591592	0.752019866	0.665996085	0.599355268	0.748577199	0.68660565	0.689149877	0.818355525	0.873005731	0.823542123	0.670909243	0.843198175	0.729366648	0.751670042	0.843163412	0.810807895	0.624736149	0.840896485	0.772375451	0.823670607	0.790262656	0.889865946	0.813800313	0.878050477	0.862858345	0.845506525	0.749532656	0.857892408	0.855330889	0.672362013	0.730250032	0.783650923	0.770735363	0.924876097	0.789396473	0.817813864	0.77788993	0.810597092	0.807494653	0.811562991	0.79747164
SRR8490394	0.722373389	0.650736564	0.887522672	0.655152214	0.804439676	0.69980539	0.87149497	0.817746835	0.795984215	0.693740612	0.845832786	0.814371454	0.790899705	0.858185858	0.832655321	0.842603657	0.770736766	0.724648302	0.720840297	0.828448332	0.839447981	0.686384038	0.88963864	0.865321911	0.790948677	0.913239631	0.829747604	0.923889512	0.875216143	0.916502612	0.924193211	0.917237185	0.956969964	0.859755545	0.861461872	0.926562798	0.813039622	0.794611772	0.757602749	0.796327928	0.92327956	0.905792482	0.956258816	0.847801954	0.859626387	0.942252997	0.86484714	0.879555548	0.961782983
SRR8490395	0.695363723	0.780985067	0.906209149	0.615024239	0.668144179	0.853725221	0.855246825	0.844468045	0.858275567	0.787195875	0.84284886	0.892141978	0.823587748	0.773739618	0.886625801	0.875779672	0.918247832	0.858543628	0.781587805	0.785393372	0.816055624	0.778575644	0.866098107	0.91848894	0.788422599	0.769124538	0.813318623	0.884751984	0.727363457	0.923514709	0.893575788	0.791089322	0.916154688	0.91678372	0.711649422	0.776015239	0.883407853	0.826050407	0.82277288	0.819342884	0.917286794	0.927898408	0.879238275	0.925543211	0.908412381	0.919845097	0.85403438	0.859409203	0.896179597
SRR8490396	0.549823844	0.501965571	0.880389913	0.69436285	0.713444281	0.760604198	0.763622366	0.844986154	0.794712721	0.734861009	0.732533876	0.618808558	0.805753461	0.630814675	0.744524293	0.835700982	0.845302061	0.872199162	0.672416029	0.821417542	0.779868015	0.629627301	0.866878908	0.802569413	0.645209204	0.768430432	0.823985483	0.789364982	0.78057538	0.947603916	0.816406745	0.847161657	0.836697455	0.879282314	0.730009021	0.802697433	0.87295473	0.644650016	0.746956515	0.800932632	0.821144717	0.958445583	0.849760249	0.741559023	0.755220675	0.830581795	0.821332661	0.878904892	0.835474795
SRR8490397	0.725456729	0.701127938	0.831757124	0.760221428	0.732385582	0.809168313	0.631277298	0.805218738	0.633101605	0.637623029	0.615881997	0.811278952	0.657515813	0.653592775	0.80727233	0.859070709	0.925153957	0.58439331	0.736484519	0.586052623	0.62964102	0.832683331	0.779635165	0.846955165	0.778012209	0.846196376	0.751770866	0.831877835	0.70843892	0.920057744	0.855188389	0.835393373	0.906908388	0.887627658	0.755116297	0.78612372	0.63603078	0.806362211	0.548261159	0.701701554	0.790660107	0.943555864	0.848220558	0.908858941	0.652638158	0.838094041	0.605189074	0.598246475	0.833742753
SRR8490398	0.752540047	0.751114409	0.931790651	0.643812934	0.825431279	0.843305136	0.927977791	0.851470985	0.743253569	0.703580282	0.83256827	0.853042168	0.781316438	0.883762129	0.872162579	0.898402655	0.845973644	0.823328779	0.758998858	0.853565002	0.845036981	0.693101541	0.910206117	0.872561601	0.729112788	0.875502914	0.811192354	0.893210923	0.84784305	0.961154107	0.889501645	0.870264631	0.9492829	0.851559575	0.844496599	0.91394966	0.927687922	0.853105904	0.76112407	0.805509799	0.907671162	0.907638564	0.930578024	0.8983336	0.942821918	0.934003387	0.85190603	0.856076316	0.936306921
SRR8490399	0.78193009	0.781268129	0.91965082	0.750505541	0.857838764	0.893035469	0.926042133	0.894305168	0.88840132	0.837490182	0.931222943	0.856078578	0.860740216	0.88389359	0.882653266	0.910819616	0.90841613	0.872088818	0.697437758	0.834480698	0.848608867	0.792400312	0.915941373	0.899108567	0.834376411	0.882242628	0.902358708	0.917577215	0.879276183	0.927007251	0.931165502	0.938017182	0.931982739	0.899670871	0.861481595	0.934842774	0.939563117	0.905716279	0.884800756	0.856056555	0.918856245	0.946652373	0.94880748	0.908673966	0.964299753	0.938648976	0.912438714	0.913613376	0.954950116
SRR8490400	0.738141459	0.681510339	0.853675213	0.753989861	0.850786266	0.785936184	0.828992675	0.812045057	0.779199284	0.80716068	0.792396913	0.777250244	0.784051908	0.79535711	0.764709263	0.78652805	0.735480378	0.82117393	0.789989069	0.877992577	0.836278257	0.633149041	0.889351133	0.854419439	0.780881504	0.906511374	0.875821271	0.888635485	0.825011768	0.90368708	0.85659939	0.916364477	0.946723801	0.853474165	0.791835624	0.899157143	0.876106003	0.750257821	0.723051564	0.74697932	0.891663281	0.922501394	0.9284163	0.798450568	0.848680348	0.926475105	0.805820977	0.773538529	0.927480788
SRR8490401	0.636739976	0.766087187	0.895059437	0.583371338	0.722535507	0.844325576	0.825367228	0.827500605	0.815616079	0.722125369	0.775582974	0.821827773	0.698991989	0.674333798	0.844775306	0.877514515	0.933923487	0.796176653	0.646465121	0.724152109	0.761037323	0.708091682	0.818379587	0.931541592	0.798603247	0.887487493	0.786812997	0.821482095	0.78645762	0.86317975	0.873373329	0.762122275	0.884950459	0.896863816	0.833680443	0.875365358	0.844744215	0.836143395	0.79779967	0.76778833	0.885547505	0.933506102	0.839691331	0.933945306	0.866858475	0.900893661	0.803717575	0.788834875	0.884171413
SRR8490402	0.721105345	0.847964742	0.879875581	0.757465709	0.79855696	0.817481456	0.843590727	0.773051673	0.850329269	0.851355616	0.780914911	0.734305025	0.831407401	0.753340758	0.863790737	0.7445287	0.876409236	0.870345827	0.78441977	0.774045051	0.829434502	0.903326525	0.753124046	0.895707088	0.865901871	0.925294896	0.821258679	0.771563135	0.928088033	0.848247361	0.786993053	0.956574205	0.81227293	0.800542307	0.860292367	0.867739739	0.888616116	0.784747657	0.84904714	0.719239284	0.893308686	0.817001428	0.964675606	0.824724044	0.908252192	0.86826069	0.7999126	0.832347547	0.908686767
SRR8490403	0.748296129	0.552753716	0.926110052	0.768606952	0.830216836	0.859330504	0.839219301	0.813389875	0.818050802	0.778783906	0.757304834	0.807859217	0.812600176	0.776984108	0.81718038	0.862777792	0.84862852	0.866437253	0.619108415	0.849839338	0.782157541	0.745022961	0.913229327	0.916057357	0.770123424	0.90662054	0.785857541	0.924596435	0.848130118	0.950860624	0.909393142	0.890297395	0.971420742	0.925334769	0.821729529	0.882370419	0.895207305	0.802133122	0.79247447	0.791473937	0.930058726	0.955609842	0.940026992	0.857818966	0.860245546	0.958342624	0.892679968	0.892943365	0.81667184
SRR8490404	0.802770809	0.725543347	0.906117668	0.77032669	0.880915493	0.787468209	0.735935992	0.84237292	0.574765541	0.657214378	0.604821169	0.838682655	0.708544575	0.760718106	0.824644954	0.891012309	0.874912738	0.578210422	0.717499786	0.686868366	0.677134589	0.798913928	0.868937741	0.912646921	0.78632817	0.950682888	0.772242192	0.927637941	0.843087249	0.870997832	0.901083486	0.860944407	0.977653949	0.907443926	0.859968879	0.903030714	0.648851946	0.751873743	0.5801158	0.731164204	0.914147289	0.927751143	0.963505782	0.972288859	0.692434381	0.946242574	0.643801175	0.644607913	0.908759166
SRR8490405	0.715433362	0.75606759	0.762019144	0.855460766	0.680216944	0.757423338	0.784595539	0.888512535	0.888474793	0.851331383	0.672795598	0.786653825	0.845033126	0.636139783	0.825117788	0.893550916	0.953168676	0.817179269	0.769286051	0.796104572	0.903965797	0.780885068	0.79771913	0.804064929	0.872160491	0.776923467	0.813981149	0.556692845	0.789050782	0.836025532	0.774124576	0.86182993	0.748101526	0.783417778	0.763487704	0.791836885	0.885398939	0.754410415	0.845731431	0.857527454	0.768717026	0.788115832	0.786654809	0.786622073	0.867448938	0.782370751	0.705590981	0.639518273	0.812688472
SRR8490410	0.699791451	0.600283035	0.920196473	0.675493818	0.716423615	0.839818181	0.851375619	0.837665969	0.846623258	0.806168251	0.76115164	0.877721197	0.780937723	0.769948616	0.856014445	0.86031149	0.920399026	0.869397396	0.698447333	0.828647298	0.775107594	0.837857456	0.875234548	0.883252975	0.76051848	0.790482904	0.772574873	0.864688873	0.765243378	0.94632575	0.887795457	0.853683027	0.936075644	0.900187693	0.742759047	0.776764375	0.877945522	0.822609478	0.796559442	0.790656113	0.883856085	0.93760516	0.91567379	0.922736148	0.873403408	0.923490503	0.864788523	0.862224685	0.777714588
SRR8490412	0.656760458	0.640336109	0.865628314	0.733093378	0.742027567	0.82656557	0.682439852	0.803640101	0.670764219	0.654700287	0.571083264	0.704403613	0.669922387	0.587016417	0.69822711	0.824872832	0.882795666	0.703281991	0.625659116	0.69177235	0.679097013	0.816187762	0.804603006	0.881304267	0.714838194	0.8932965	0.8052684	0.853134648	0.767828431	0.868128137	0.873738935	0.881807742	0.908888748	0.872243062	0.835826707	0.827629514	0.732382915	0.694233378	0.613508585	0.660521654	0.858501551	0.938611089	0.929406694	0.923620766	0.694025965	0.902116459	0.644600557	0.64001514	0.856156975
SRR8490413	0.724871439	0.601657868	0.883203578	0.737109796	0.692342077	0.784791192	0.833269458	0.850386864	0.835801969	0.805148118	0.7986479	0.801498899	0.822577572	0.753595469	0.88543144	0.886557223	0.843698109	0.854970963	0.715062771	0.796929498	0.849706266	0.68572154	0.855923833	0.805914099	0.831256243	0.681250634	0.830770411	0.779700194	0.781091089	0.962520841	0.836308309	0.84911931	0.818738605	0.884140788	0.703191307	0.794424896	0.901724012	0.810013362	0.782968198	0.827179314	0.866035772	0.947786206	0.84650258	0.768245194	0.865557881	0.843910423	0.797968528	0.851655326	0.838409586
SRR8524509	0.71218463	0.737543949	0.891690834	0.698967746	0.727011035	0.820205195	0.870394425	0.866678348	0.852928661	0.786777902	0.814374236	0.780064301	0.715339913	0.782201851	0.821555108	0.848384809	0.894495911	0.845090144	0.685619408	0.794211902	0.769351923	0.793698468	0.842125537	0.837765513	0.718469261	0.804659385	0.81643805	0.820472533	0.795322847	0.905350405	0.823669723	0.899754418	0.869685315	0.815339005	0.779748257	0.854475602	0.856306218	0.84761437	0.783821781	0.777532653	0.872852202	0.878567969	0.882609723	0.891409901	0.874761772	0.843266444	0.859565401	0.860074508	0.87503244
SRR8524521	0.69406197	0.782282953	0.876367215	0.76310724	0.552215412	0.84896827	0.801611493	0.83533211	0.858897183	0.818101682	0.840675659	0.79060162	0.668104723	0.722618638	0.795075059	0.857062688	0.93979169	0.804938369	0.770409687	0.703148984	0.726686325	0.843933889	0.801900266	0.806174713	0.691022331	0.838006777	0.80904503	0.802843017	0.774621519	0.862094301	0.853680171	0.823081493	0.864719611	0.854635783	0.651934904	0.750821759	0.761705986	0.83498482	0.830342924	0.758201307	0.825276352	0.897962655	0.82811621	0.858293843	0.876021785	0.910786676	0.836051888	0.871935706	0.843305553
SRR8524522	0.657939994	0.636366372	0.900232977	0.729630864	0.790725857	0.73569096	0.796393243	0.815702874	0.784375951	0.746016001	0.731837779	0.745612377	0.679548435	0.693591987	0.737887054	0.766006386	0.880408644	0.72937503	0.580495181	0.835436461	0.737656358	0.804107032	0.826571587	0.832252614	0.651835791	0.868558376	0.779943431	0.818402685	0.740081812	0.934364571	0.815776594	0.8231114	0.939452932	0.794510041	0.755449629	0.783248322	0.78777197	0.733601845	0.657620588	0.693005703	0.880340262	0.875386424	0.875579368	0.883405313	0.696511883	0.843315047	0.780880731	0.795476457	0.816342015
SRR8524524	0.675928457	0.735414111	0.894823893	0.734821357	0.586171085	0.834862223	0.837721096	0.841790735	0.842694576	0.80284913	0.796123563	0.765835028	0.692818656	0.715822333	0.821220867	0.83518643	0.933291481	0.819318861	0.699530012	0.701683196	0.70521698	0.861823955	0.811774157	0.84774709	0.630451452	0.83573954	0.814355603	0.816342805	0.787680542	0.896318745	0.814986238	0.876492064	0.894472346	0.845594312	0.712443925	0.813272053	0.763949819	0.819503122	0.81186751	0.748474057	0.862727565	0.913654416	0.89090941	0.890302231	0.862352847	0.923759918	0.854488958	0.882140876	0.86789824
SRR8524527	0.681573932	0.71122358	0.827491935	0.698282864	0.725956905	0.717742893	0.828353625	0.735341944	0.781733928	0.776045348	0.793822836	0.700775497	0.743053598	0.675666115	0.807049943	0.779835009	0.817435887	0.855491693	0.740791634	0.837108968	0.825162709	0.715450953	0.84020363	0.823106332	0.737558158	0.805274283	0.864080471	0.804397376	0.809509355	0.909371917	0.850623608	0.910209218	0.846558064	0.828132381	0.756870811	0.828142083	0.889207763	0.777511825	0.802279793	0.687059039	0.850795365	0.887900773	0.894676229	0.707509892	0.859692195	0.781061841	0.797798403	0.81383548	0.871459264
[truncated: 75 more columns]
