# Supplementary material for: Gut Microbiota Analysis and In Silico Biomarker Detection of Children with Autism Spectrum Disorder across Cohorts
Source: Microorganisms. 2023 Jan 22;11(2):291. doi: 10.3390/microorganisms11020291 (PMC9958793; doi:10.3390/microorganisms11020291)
Supplement: Supplementary file 1 [file microorganisms-11-00291-s001.zip › Supplementary Data S7(A).csv]

Id	Label	phylum
s__Absiella_dolichum	s__Absiella_dolichum	Absiella
s__Absiella_sp_AM09_45	s__Absiella_sp_AM09_45	Absiella
s__Actinomyces_odontolyticus	s__Actinomyces_odontolyticus	Actinomyces
s__Actinomyces_sp_ICM47	s__Actinomyces_sp_ICM47	Actinomyces
s__Actinomyces_sp_oral_taxon_181	s__Actinomyces_sp_oral_taxon_181	Actinomyces
s__Actinomyces_sp_S6_Spd3	s__Actinomyces_sp_S6_Spd3	Actinomyces
s__Agathobaculum_butyriciproducens	s__Agathobaculum_butyriciproducens	Agathobaculum
s__Akkermansia_muciniphila	s__Akkermansia_muciniphila	Akkermansia
s__Akkermansia_sp_KLE1797	s__Akkermansia_sp_KLE1797	Akkermansia
s__Alistipes_finegoldii	s__Alistipes_finegoldii	Alistipes
s__Alistipes_indistinctus	s__Alistipes_indistinctus	Alistipes
s__Alistipes_obesi	s__Alistipes_obesi	Alistipes
s__Alistipes_onderdonkii	s__Alistipes_onderdonkii	Alistipes
s__Alistipes_putredinis	s__Alistipes_putredinis	Alistipes
s__Alistipes_putredinis_CAG_67	s__Alistipes_putredinis_CAG_67	Alistipes
s__Alistipes_sp_CAG_157	s__Alistipes_sp_CAG_157	Alistipes
s__Alistipes_sp_CAG_268	s__Alistipes_sp_CAG_268	Alistipes
s__Alistipes_sp_CAG_29	s__Alistipes_sp_CAG_29	Alistipes
s__Alistipes_sp_HGB5	s__Alistipes_sp_HGB5	Alistipes
s__Allisonella_histaminiformans	s__Allisonella_histaminiformans	Allisonella
s__Anaeromassilibacillus_sp_An250	s__Anaeromassilibacillus_sp_An250	Anaeromassilibacillus
s__Anaerostipes_hadrus	s__Anaerostipes_hadrus	Anaerostipes
s__Anaerotignum_lactatifermentans	s__Anaerotignum_lactatifermentans	Anaerotignum
s__Anaerotruncus_colihominis	s__Anaerotruncus_colihominis	Anaerotruncus
s__Bacteroides_caccae	s__Bacteroides_caccae	Bacteroides
s__Bacteroides_cellulosilyticus	s__Bacteroides_cellulosilyticus	Bacteroides
s__Bacteroides_clarus	s__Bacteroides_clarus	Bacteroides
s__Bacteroides_coprocola	s__Bacteroides_coprocola	Bacteroides
s__Bacteroides_coprocola_CAG_162	s__Bacteroides_coprocola_CAG_162	Bacteroides
s__Bacteroides_dorei	s__Bacteroides_dorei	Bacteroides
s__Bacteroides_eggerthii	s__Bacteroides_eggerthii	Bacteroides
s__Bacteroides_faecis	s__Bacteroides_faecis	Bacteroides
s__Bacteroides_finegoldii	s__Bacteroides_finegoldii	Bacteroides
s__Bacteroides_fragilis	s__Bacteroides_fragilis	Bacteroides
s__Bacteroides_intestinalis	s__Bacteroides_intestinalis	Bacteroides
s__Bacteroides_massiliensis	s__Bacteroides_massiliensis	Bacteroides
s__Bacteroides_nordii	s__Bacteroides_nordii	Bacteroides
s__Bacteroides_ovatus	s__Bacteroides_ovatus	Bacteroides
s__Bacteroides_plebeius	s__Bacteroides_plebeius	Bacteroides
s__Bacteroides_salyersiae	s__Bacteroides_salyersiae	Bacteroides
s__Bacteroides_sp_CAG_189	s__Bacteroides_sp_CAG_189	Bacteroides
s__Bacteroides_sp_D2	s__Bacteroides_sp_D2	Bacteroides
s__Bacteroides_sp_HPS0048	s__Bacteroides_sp_HPS0048	Bacteroides
s__Bacteroides_stercoris	s__Bacteroides_stercoris	Bacteroides
s__Bacteroides_thetaiotaomicron	s__Bacteroides_thetaiotaomicron	Bacteroides
s__Bacteroides_uniformis	s__Bacteroides_uniformis	Bacteroides
s__Bacteroides_vulgatus	s__Bacteroides_vulgatus	Bacteroides
s__Bacteroides_xylanisolvens	s__Bacteroides_xylanisolvens	Bacteroides
s__Barnesiella_intestinihominis	s__Barnesiella_intestinihominis	Barnesiella
s__Bifidobacterium_adolescentis	s__Bifidobacterium_adolescentis	Bifidobacterium
s__Bifidobacterium_animalis	s__Bifidobacterium_animalis	Bifidobacterium
s__Bifidobacterium_bifidum	s__Bifidobacterium_bifidum	Bifidobacterium
s__Bifidobacterium_breve	s__Bifidobacterium_breve	Bifidobacterium
s__Bifidobacterium_catenulatum	s__Bifidobacterium_catenulatum	Bifidobacterium
s__Bifidobacterium_longum	s__Bifidobacterium_longum	Bifidobacterium
s__Bifidobacterium_pseudocatenulatum	s__Bifidobacterium_pseudocatenulatum	Bifidobacterium
s__Bilophila_sp_4_1_30	s__Bilophila_sp_4_1_30	Bilophila
s__Bilophila_wadsworthia	s__Bilophila_wadsworthia	Bilophila
s__Blautia_coccoides	s__Blautia_coccoides	Blautia
s__Blautia_obeum	s__Blautia_obeum	Blautia
s__Blautia_producta	s__Blautia_producta	Blautia
s__Blautia_sp_CAG_257	s__Blautia_sp_CAG_257	Blautia
s__Blautia_sp_CAG_52	s__Blautia_sp_CAG_52	Blautia
s__Blautia_wexlerae	s__Blautia_wexlerae	Blautia
s__Burkholderiales_bacterium_1_1_47	s__Burkholderiales_bacterium_1_1_47	Burkholderiales
s__butyrate_producing_bacterium_SS3_4	s__butyrate_producing_bacterium_SS3_4	butyrate
s__Butyricimonas_sp	s__Butyricimonas_sp	Butyricimonas
s__Butyricimonas_sp_An62	s__Butyricimonas_sp_An62	Butyricimonas
s__Butyricimonas_virosa	s__Butyricimonas_virosa	Butyricimonas
s__Candidatus_Stoquefichus_sp_KLE1796	s__Candidatus_Stoquefichus_sp_KLE1796	Candidatus
s__Catabacter_hongkongensis	s__Catabacter_hongkongensis	Catabacter
s__Catenibacterium_mitsuokai	s__Catenibacterium_mitsuokai	Catenibacterium
s__Citrobacter_freundii	s__Citrobacter_freundii	Citrobacter
s__Clostridiales_bacterium_1_7_47FAA	s__Clostridiales_bacterium_1_7_47FAA	Clostridiales
s__Clostridiales_bacterium_AM23_16LB	s__Clostridiales_bacterium_AM23_16LB	Clostridiales
s__Clostridiales_bacterium_KLE1615	s__Clostridiales_bacterium_KLE1615	Clostridiales
s__Clostridioides_difficile	s__Clostridioides_difficile	Clostridioides
s__Clostridium_aldenense	s__Clostridium_aldenense	Clostridium
s__Clostridium_asparagiforme	s__Clostridium_asparagiforme	Clostridium
s__Clostridium_bolteae	s__Clostridium_bolteae	Clostridium
s__Clostridium_citroniae	s__Clostridium_citroniae	Clostridium
s__Clostridium_clostridioforme	s__Clostridium_clostridioforme	Clostridium
s__Clostridium_disporicum	s__Clostridium_disporicum	Clostridium
s__Clostridium_innocuum	s__Clostridium_innocuum	Clostridium
s__Clostridium_lavalense	s__Clostridium_lavalense	Clostridium
s__Clostridium_leptum	s__Clostridium_leptum	Clostridium
s__Clostridium_leptum_CAG_27	s__Clostridium_leptum_CAG_27	Clostridium
s__Clostridium_nexile_CAG_348	s__Clostridium_nexile_CAG_348	Clostridium
s__Clostridium_perfringens	s__Clostridium_perfringens	Clostridium
s__Clostridium_saccharolyticum	s__Clostridium_saccharolyticum	Clostridium
s__Clostridium_scindens	s__Clostridium_scindens	Clostridium
s__Clostridium_sp_ATCC_29733	s__Clostridium_sp_ATCC_29733	Clostridium
s__Clostridium_sp_CAG_127	s__Clostridium_sp_CAG_127	Clostridium
s__Clostridium_sp_CAG_138	s__Clostridium_sp_CAG_138	Clostridium
s__Clostridium_sp_CAG_167	s__Clostridium_sp_CAG_167	Clostridium
s__Clostridium_sp_CAG_217	s__Clostridium_sp_CAG_217	Clostridium
s__Clostridium_sp_CAG_230	s__Clostridium_sp_CAG_230	Clostridium
s__Clostridium_sp_CAG_265	s__Clostridium_sp_CAG_265	Clostridium
s__Clostridium_sp_CAG_299	s__Clostridium_sp_CAG_299	Clostridium
s__Clostridium_sp_CAG_43	s__Clostridium_sp_CAG_43	Clostridium
s__Clostridium_sp_CAG_58	s__Clostridium_sp_CAG_58	Clostridium
s__Clostridium_sp_CAG_62	s__Clostridium_sp_CAG_62	Clostridium
s__Clostridium_sp_CAG_7	s__Clostridium_sp_CAG_7	Clostridium
s__Clostridium_sp_CAG_75	s__Clostridium_sp_CAG_75	Clostridium
s__Clostridium_sp_D5	s__Clostridium_sp_D5	Clostridium
s__Clostridium_sp_L2_50	s__Clostridium_sp_L2_50	Clostridium
s__Clostridium_spiroforme	s__Clostridium_spiroforme	Clostridium
s__Clostridium_symbiosum	s__Clostridium_symbiosum	Clostridium
s__Coprobacillus_cateniformis	s__Coprobacillus_cateniformis	Coprobacillus
s__Coprobacillus_sp_8_1_38FAA	s__Coprobacillus_sp_8_1_38FAA	Coprobacillus
s__Coprobacter_fastidiosus	s__Coprobacter_fastidiosus	Coprobacter
s__Coprococcus_catus	s__Coprococcus_catus	Coprococcus
s__Coprococcus_comes	s__Coprococcus_comes	Coprococcus
s__Coprococcus_eutactus	s__Coprococcus_eutactus	Coprococcus
s__Dialister_invisus	s__Dialister_invisus	Dialister
s__Dialister_invisus_CAG_218	s__Dialister_invisus_CAG_218	Dialister
s__Dialister_sp_CAG_357	s__Dialister_sp_CAG_357	Dialister
s__Dielma_fastidiosa	s__Dielma_fastidiosa	Dielma
s__Dorea_formicigenerans	s__Dorea_formicigenerans	Dorea
s__Dorea_formicigenerans_CAG_28	s__Dorea_formicigenerans_CAG_28	Dorea
s__Dorea_longicatena	s__Dorea_longicatena	Dorea
s__Dorea_sp_CAG_105	s__Dorea_sp_CAG_105	Dorea
s__Eggerthella_lenta	s__Eggerthella_lenta	Eggerthella
s__Eisenbergiella_massiliensis	s__Eisenbergiella_massiliensis	Eisenbergiella
s__Eisenbergiella_tayi	s__Eisenbergiella_tayi	Eisenbergiella
s__Enterobacter_cloacae	s__Enterobacter_cloacae	Enterobacter
s__Enterobacter_genomosp_L	s__Enterobacter_genomosp_L	Enterobacter
s__Enterobacter_hormaechei	s__Enterobacter_hormaechei	Enterobacter
s__Enterobacter_kobei	s__Enterobacter_kobei	Enterobacter
s__Enterobacter_roggenkampii	s__Enterobacter_roggenkampii	Enterobacter
s__Erysipelatoclostridium_ramosum	s__Erysipelatoclostridium_ramosum	Erysipelatoclostridium
s__Erysipelotrichaceae_bacterium_5_2_54FAA	s__Erysipelotrichaceae_bacterium_5_2_54FAA	Erysipelotrichaceae
s__Escherichia_coli	s__Escherichia_coli	Escherichia
s__Eubacterium_eligens	s__Eubacterium_eligens	Eubacterium
s__Eubacterium_eligens_CAG_72	s__Eubacterium_eligens_CAG_72	Eubacterium
s__Eubacterium_hallii	s__Eubacterium_hallii	Eubacterium
s__Eubacterium_ramulus	s__Eubacterium_ramulus	Eubacterium
s__Eubacterium_rectale	s__Eubacterium_rectale	Eubacterium
s__Eubacterium_rectale_CAG_36	s__Eubacterium_rectale_CAG_36	Eubacterium
s__Eubacterium_siraeum	s__Eubacterium_siraeum	Eubacterium
s__Eubacterium_siraeum_CAG_80	s__Eubacterium_siraeum_CAG_80	Eubacterium
s__Eubacterium_sp_AF17_7	s__Eubacterium_sp_AF17_7	Eubacterium
s__Eubacterium_sp_AF36_5BH	s__Eubacterium_sp_AF36_5BH	Eubacterium
s__Eubacterium_sp_CAG_115	s__Eubacterium_sp_CAG_115	Eubacterium
s__Eubacterium_sp_CAG_146	s__Eubacterium_sp_CAG_146	Eubacterium
s__Eubacterium_sp_CAG_156	s__Eubacterium_sp_CAG_156	Eubacterium
s__Eubacterium_sp_CAG_161	s__Eubacterium_sp_CAG_161	Eubacterium
s__Eubacterium_sp_CAG_180	s__Eubacterium_sp_CAG_180	Eubacterium
s__Eubacterium_sp_CAG_202	s__Eubacterium_sp_CAG_202	Eubacterium
s__Eubacterium_sp_CAG_248	s__Eubacterium_sp_CAG_248	Eubacterium
s__Eubacterium_sp_CAG_251	s__Eubacterium_sp_CAG_251	Eubacterium
s__Eubacterium_sp_CAG_274	s__Eubacterium_sp_CAG_274	Eubacterium
s__Eubacterium_sp_CAG_38	s__Eubacterium_sp_CAG_38	Eubacterium
s__Eubacterium_sp_CAG_581	s__Eubacterium_sp_CAG_581	Eubacterium
s__Eubacterium_sp_CAG_86	s__Eubacterium_sp_CAG_86	Eubacterium
s__Eubacterium_sp_OM08_24	s__Eubacterium_sp_OM08_24	Eubacterium
s__Eubacterium_sulci	s__Eubacterium_sulci	Eubacterium
s__Eubacterium_ventriosum	s__Eubacterium_ventriosum	Eubacterium
s__Faecalibacterium_prausnitzii	s__Faecalibacterium_prausnitzii	Faecalibacterium
s__Faecalibacterium_sp_CAG_74	s__Faecalibacterium_sp_CAG_74	Faecalibacterium
s__Firmicutes_bacterium_AM55_24TS	s__Firmicutes_bacterium_AM55_24TS	Firmicutes
s__Firmicutes_bacterium_CAG_102	s__Firmicutes_bacterium_CAG_102	Firmicutes
s__Firmicutes_bacterium_CAG_110	s__Firmicutes_bacterium_CAG_110	Firmicutes
s__Firmicutes_bacterium_CAG_114	s__Firmicutes_bacterium_CAG_114	Firmicutes
s__Firmicutes_bacterium_CAG_145	s__Firmicutes_bacterium_CAG_145	Firmicutes
s__Firmicutes_bacterium_CAG_212	s__Firmicutes_bacterium_CAG_212	Firmicutes
s__Firmicutes_bacterium_CAG_227	s__Firmicutes_bacterium_CAG_227	Firmicutes
s__Firmicutes_bacterium_CAG_341	s__Firmicutes_bacterium_CAG_341	Firmicutes
s__Firmicutes_bacterium_CAG_466	s__Firmicutes_bacterium_CAG_466	Firmicutes
s__Firmicutes_bacterium_CAG_65	s__Firmicutes_bacterium_CAG_65	Firmicutes
s__Firmicutes_bacterium_CAG_83	s__Firmicutes_bacterium_CAG_83	Firmicutes
s__Firmicutes_bacterium_CAG_95	s__Firmicutes_bacterium_CAG_95	Firmicutes
s__Flavonifractor_plautii	s__Flavonifractor_plautii	Flavonifractor
s__Fusicatenibacter_saccharivorans	s__Fusicatenibacter_saccharivorans	Fusicatenibacter
s__Fusobacterium_mortiferum	s__Fusobacterium_mortiferum	Fusobacterium
s__Fusobacterium_nucleatum	s__Fusobacterium_nucleatum	Fusobacterium
s__Fusobacterium_ulcerans	s__Fusobacterium_ulcerans	Fusobacterium
s__Fusobacterium_varium	s__Fusobacterium_varium	Fusobacterium
s__Gemmiger_formicilis	s__Gemmiger_formicilis	Gemmiger
s__Haemophilus_parainfluenzae	s__Haemophilus_parainfluenzae	Haemophilus
s__Haemophilus_sp_HMSC061E01	s__Haemophilus_sp_HMSC061E01	Haemophilus
s__Haemophilus_sp_HMSC71H05	s__Haemophilus_sp_HMSC71H05	Haemophilus
s__Haemophilus_sputorum	s__Haemophilus_sputorum	Haemophilus
s__Holdemanella_biformis	s__Holdemanella_biformis	Holdemanella
s__Holdemania_filiformis	s__Holdemania_filiformis	Holdemania
s__Hungatella_hathewayi	s__Hungatella_hathewayi	Hungatella
s__Intestinibacter_bartlettii	s__Intestinibacter_bartlettii	Intestinibacter
s__Intestinimonas_butyriciproducens	s__Intestinimonas_butyriciproducens	Intestinimonas
s__Klebsiella_oxytoca	s__Klebsiella_oxytoca	Klebsiella
s__Klebsiella_pneumoniae	s__Klebsiella_pneumoniae	Klebsiella
s__Klebsiella_quasipneumoniae	s__Klebsiella_quasipneumoniae	Klebsiella
s__Klebsiella_variicola	s__Klebsiella_variicola	Klebsiella
s__Lachnospira_pectinoschiza	s__Lachnospira_pectinoschiza	Lachnospira
s__Lachnospiraceae_bacterium_1_4_56FAA	s__Lachnospiraceae_bacterium_1_4_56FAA	Lachnospiraceae
s__Lachnospiraceae_bacterium_6_1_37FAA	s__Lachnospiraceae_bacterium_6_1_37FAA	Lachnospiraceae
s__Lactobacillus_acidophilus	s__Lactobacillus_acidophilus	Lactobacillus
s__Lactobacillus_rogosae	s__Lactobacillus_rogosae	Lactobacillus
s__Lactococcus_lactis	s__Lactococcus_lactis	Lactococcus
s__Lawsonibacter_asaccharolyticus	s__Lawsonibacter_asaccharolyticus	Lawsonibacter
s__Massiliomicrobiota_sp_An80	s__Massiliomicrobiota_sp_An80	Massiliomicrobiota
s__Megamonas_funiformis	s__Megamonas_funiformis	Megamonas
s__Megamonas_hypermegale	s__Megamonas_hypermegale	Megamonas
s__Megasphaera_elsdenii	s__Megasphaera_elsdenii	Megasphaera
s__Megasphaera_micronuciformis	s__Megasphaera_micronuciformis	Megasphaera
s__Megasphaera_sp_NM10	s__Megasphaera_sp_NM10	Megasphaera
s__Monoglobus_pectinilyticus	s__Monoglobus_pectinilyticus	Monoglobus
s__Odoribacter_sp_AF21_41	s__Odoribacter_sp_AF21_41	Odoribacter
s__Odoribacter_splanchnicus	s__Odoribacter_splanchnicus	Odoribacter
s__Oscillibacter_sp_CAG_241	s__Oscillibacter_sp_CAG_241	Oscillibacter
s__Parabacteroides_distasonis	s__Parabacteroides_distasonis	Parabacteroides
s__Parabacteroides_goldsteinii	s__Parabacteroides_goldsteinii	Parabacteroides
s__Parabacteroides_gordonii	s__Parabacteroides_gordonii	Parabacteroides
s__Parabacteroides_johnsonii	s__Parabacteroides_johnsonii	Parabacteroides
s__Parabacteroides_merdae	s__Parabacteroides_merdae	Parabacteroides
s__Paraprevotella_clara	s__Paraprevotella_clara	Paraprevotella
s__Paraprevotella_clara_CAG_116	s__Paraprevotella_clara_CAG_116	Paraprevotella
s__Paraprevotella_xylaniphila	s__Paraprevotella_xylaniphila	Paraprevotella
s__Parasutterella_excrementihominis	s__Parasutterella_excrementihominis	s__Parasutterella
s__Parvimonas_micra	s__Parvimonas_micra	Parvimonas
s__Phascolarctobacterium_faecium	s__Phascolarctobacterium_faecium	Phascolarctobacterium
s__Phascolarctobacterium_sp_CAG_207	s__Phascolarctobacterium_sp_CAG_207	Phascolarctobacterium
s__Prevotella_copri	s__Prevotella_copri	Prevotella
s__Prevotella_copri_CAG_164	s__Prevotella_copri_CAG_164	Prevotella
s__Prevotella_sp_CAG_279	s__Prevotella_sp_CAG_279	Prevotella
s__Proteobacteria_bacterium_CAG_139	s__Proteobacteria_bacterium_CAG_139	Proteobacteria
s__Pseudoflavonifractor_sp_An184	s__Pseudoflavonifractor_sp_An184	Pseudoflavonifractor
s__Romboutsia_ilealis	s__Romboutsia_ilealis	Romboutsia
s__Roseburia_faecis	s__Roseburia_faecis	Roseburia
s__Roseburia_hominis	s__Roseburia_hominis	Roseburia
s__Roseburia_intestinalis	s__Roseburia_intestinalis	Roseburia
s__Roseburia_intestinalis_CAG_13	s__Roseburia_intestinalis_CAG_13	Roseburia
s__Roseburia_inulinivorans	s__Roseburia_inulinivorans	Roseburia
s__Roseburia_inulinivorans_CAG_15	s__Roseburia_inulinivorans_CAG_15	Roseburia
s__Roseburia_sp_CAG_100	s__Roseburia_sp_CAG_100	Roseburia
s__Roseburia_sp_CAG_303	s__Roseburia_sp_CAG_303	Roseburia
s__Roseburia_sp_CAG_45	s__Roseburia_sp_CAG_45	Roseburia
s__Roseburia_sp_CAG_471	s__Roseburia_sp_CAG_471	Roseburia
s__Rothia_mucilaginosa	s__Rothia_mucilaginosa	Rothia
s__Rothia_sp_HMSC072B03	s__Rothia_sp_HMSC072B03	Rothia
s__Ruminococcus_bicirculans	s__Ruminococcus_bicirculans	Ruminococcus
s__Ruminococcus_bromii	s__Ruminococcus_bromii	Ruminococcus
s__Ruminococcus_callidus	s__Ruminococcus_callidus	Ruminococcus
s__Ruminococcus_gnavus	s__Ruminococcus_gnavus	Ruminococcus
s__Ruminococcus_gnavus_CAG_126	s__Ruminococcus_gnavus_CAG_126	Ruminococcus
s__Ruminococcus_lactaris	s__Ruminococcus_lactaris	Ruminococcus
s__Ruminococcus_sp_CAG_177	s__Ruminococcus_sp_CAG_177	Ruminococcus
s__Ruminococcus_sp_CAG_254	s__Ruminococcus_sp_CAG_254	Ruminococcus
s__Ruminococcus_sp_CAG_353	s__Ruminococcus_sp_CAG_353	Ruminococcus
s__Ruminococcus_sp_DSM_100440	s__Ruminococcus_sp_DSM_100440	Ruminococcus
s__Ruminococcus_torques	s__Ruminococcus_torques	Ruminococcus
s__Ruminococcus_torques_CAG_61	s__Ruminococcus_torques_CAG_61	Ruminococcus
s__Ruthenibacterium_lactatiformans	s__Ruthenibacterium_lactatiformans	Ruthenibacterium
s__Sellimonas_intestinalis	s__Sellimonas_intestinalis	Sellimonas
s__Shigella_boydii	s__Shigella_boydii	Shigella
s__Shigella_dysenteriae	s__Shigella_dysenteriae	Shigella
s__Shigella_flexneri	s__Shigella_flexneri	Shigella
s__Shigella_sonnei	s__Shigella_sonnei	Shigella
s__Solobacterium_moorei	s__Solobacterium_moorei	Solobacterium
s__Streptococcus_infantis	s__Streptococcus_infantis	Streptococcus
s__Streptococcus_lutetiensis	s__Streptococcus_lutetiensis	Streptococcus
s__Streptococcus_mitis	s__Streptococcus_mitis	Streptococcus
s__Streptococcus_oralis	s__Streptococcus_oralis	Streptococcus
s__Streptococcus_parasanguinis	s__Streptococcus_parasanguinis	Streptococcus
s__Streptococcus_pasteurianus	s__Streptococcus_pasteurianus	Streptococcus
s__Streptococcus_salivarius	s__Streptococcus_salivarius	Streptococcus
s__Streptococcus_sanguinis	s__Streptococcus_sanguinis	Streptococcus
s__Streptococcus_sp_A12	s__Streptococcus_sp_A12	Streptococcus
s__Streptococcus_sp_F0442	s__Streptococcus_sp_F0442	Streptococcus
s__Streptococcus_sp_I_P16	s__Streptococcus_sp_I_P16	Streptococcus
s__Streptococcus_thermophilus	s__Streptococcus_thermophilus	Streptococcus
s__Streptococcus_vestibularis	s__Streptococcus_vestibularis	Streptococcus
s__Subdoligranulum_sp_4_3_54A2FAA	s__Subdoligranulum_sp_4_3_54A2FAA	Subdoligranulum
s__Tannerella_sp_6_1_58FAA_CT1	s__Tannerella_sp_6_1_58FAA_CT1	Tannerella
s__Tannerella_sp_CAG_118	s__Tannerella_sp_CAG_118	Tannerella
s__Turicibacter_sanguinis	s__Turicibacter_sanguinis	Turicibacter
s__Tyzzerella_nexilis	s__Tyzzerella_nexilis	Tyzzerella
s__Tyzzerella_sp	s__Tyzzerella_sp	Tyzzerella
s__Veillonella_atypica	s__Veillonella_atypica	Veillonella
s__Veillonella_dispar	s__Veillonella_dispar	Veillonella
s__Veillonella_infantium	s__Veillonella_infantium	Veillonella
s__Veillonella_parvula	s__Veillonella_parvula	Veillonella
s__Veillonella_rogosae	s__Veillonella_rogosae	Veillonella
s__Veillonella_sp_CAG_933	s__Veillonella_sp_CAG_933	Veillonella
s__Veillonella_sp_oral_taxon_158	s__Veillonella_sp_oral_taxon_158	Veillonella
s__Veillonella_tobetsuensis	s__Veillonella_tobetsuensis	Veillonella
