# Supplementary material for: Gut Microbiota Analysis and In Silico Biomarker Detection of Children with Autism Spectrum Disorder across Cohorts
Source: Microorganisms. 2023 Jan 22;11(2):291. doi: 10.3390/microorganisms11020291 (PMC9958793; doi:10.3390/microorganisms11020291)
Supplement: Supplementary file 1 [file microorganisms-11-00291-s001.zip › Supplementary Data S7(B).csv]

Source	Target	Type	Id	Weight	PN
s__Actinomyces_odontolyticus	s__Actinomyces_odontolyticus	Undirected	0	1	P
s__Actinomyces_odontolyticus	s__Actinomyces_sp_ICM47	Undirected	1	1.069676	P
s__Actinomyces_odontolyticus	s__Actinomyces_sp_S6_Spd3	Undirected	2	1.38476	P
s__Actinomyces_odontolyticus	s__Actinomyces_sp_oral_taxon_181	Undirected	3	0.848192	P
s__Actinomyces_odontolyticus	s__Parabacteroides_distasonis	Undirected	4	-0.707714	N
s__Actinomyces_odontolyticus	s__Streptococcus_parasanguinis	Undirected	5	0.869486	P
s__Actinomyces_odontolyticus	s__Streptococcus_sp_F0442	Undirected	6	0.722076	P
s__Actinomyces_odontolyticus	s__Streptococcus_sp_I_P16	Undirected	7	0.815501	P
s__Actinomyces_odontolyticus	s__Clostridium_disporicum	Undirected	8	0.816319	P
s__Actinomyces_odontolyticus	s__Eubacterium_sulci	Undirected	9	0.815543	P
s__Actinomyces_odontolyticus	s__Solobacterium_moorei	Undirected	10	1.051485	P
s__Actinomyces_sp_ICM47	s__Actinomyces_sp_ICM47	Undirected	12	1	P
s__Actinomyces_sp_ICM47	s__Actinomyces_sp_S6_Spd3	Undirected	13	0.747988	P
s__Actinomyces_sp_ICM47	s__Streptococcus_mitis	Undirected	14	1.030764	P
s__Actinomyces_sp_ICM47	s__Eubacterium_sulci	Undirected	15	0.794785	P
s__Actinomyces_sp_ICM47	s__Romboutsia_ilealis	Undirected	16	0.884856	P
s__Actinomyces_sp_S6_Spd3	s__Actinomyces_sp_S6_Spd3	Undirected	19	1	P
s__Actinomyces_sp_S6_Spd3	s__Actinomyces_sp_oral_taxon_181	Undirected	20	0.876984	P
s__Actinomyces_sp_S6_Spd3	s__Catabacter_hongkongensis	Undirected	21	0.990017	P
s__Actinomyces_sp_S6_Spd3	s__Clostridium_leptum_CAG_27	Undirected	22	0.965813	P
s__Actinomyces_sp_S6_Spd3	s__Clostridium_sp_D5	Undirected	23	0.714636	P
s__Actinomyces_sp_S6_Spd3	s__Eubacterium_sulci	Undirected	24	0.967748	P
s__Actinomyces_sp_S6_Spd3	s__Clostridium_leptum	Undirected	25	0.949841	P
s__Actinomyces_sp_S6_Spd3	s__Ruthenibacterium_lactatiformans	Undirected	26	0.777483	P
s__Actinomyces_sp_S6_Spd3	s__Absiella_sp_AM09_45	Undirected	27	0.745196	P
s__Actinomyces_sp_S6_Spd3	s__Solobacterium_moorei	Undirected	28	1.208998	P
s__Actinomyces_sp_oral_taxon_181	s__Actinomyces_sp_oral_taxon_181	Undirected	31	1	P
s__Actinomyces_sp_oral_taxon_181	s__Rothia_mucilaginosa	Undirected	32	0.849337	P
s__Actinomyces_sp_oral_taxon_181	s__Bacteroides_stercoris	Undirected	33	0.776392	P
s__Actinomyces_sp_oral_taxon_181	s__Streptococcus_parasanguinis	Undirected	34	0.938122	P
s__Actinomyces_sp_oral_taxon_181	s__Intestinimonas_butyriciproducens	Undirected	35	-0.776806	N
s__Actinomyces_sp_oral_taxon_181	s__Dialister_sp_CAG_357	Undirected	36	0.967136	P
s__Bifidobacterium_adolescentis	s__Bifidobacterium_adolescentis	Undirected	37	1	P
s__Bifidobacterium_adolescentis	s__Bifidobacterium_catenulatum	Undirected	38	1.103434	P
s__Bifidobacterium_adolescentis	s__Bifidobacterium_pseudocatenulatum	Undirected	39	-0.89352	N
s__Bifidobacterium_adolescentis	s__Paraprevotella_clara	Undirected	40	0.897484	P
s__Bifidobacterium_adolescentis	s__Paraprevotella_clara_CAG_116	Undirected	41	0.900961	P
s__Bifidobacterium_adolescentis	s__Paraprevotella_xylaniphila	Undirected	42	0.901733	P
s__Bifidobacterium_adolescentis	s__Prevotella_copri	Undirected	43	0.787283	P
s__Bifidobacterium_adolescentis	s__Prevotella_sp_CAG_279	Undirected	44	0.846501	P
s__Bifidobacterium_adolescentis	s__Streptococcus_thermophilus	Undirected	45	0.790649	P
s__Bifidobacterium_adolescentis	s__Clostridium_sp_CAG_265	Undirected	46	0.727709	P
s__Bifidobacterium_adolescentis	s__Hungatella_hathewayi	Undirected	47	-0.913212	N
s__Bifidobacterium_adolescentis	s__Eubacterium_hallii	Undirected	48	0.778024	P
s__Bifidobacterium_adolescentis	s__Eubacterium_sp_CAG_146	Undirected	49	0.751068	P
s__Bifidobacterium_adolescentis	s__Coprococcus_catus	Undirected	50	0.723102	P
s__Bifidobacterium_adolescentis	s__Dorea_longicatena	Undirected	51	0.905862	P
s__Bifidobacterium_adolescentis	s__Dorea_sp_CAG_105	Undirected	52	0.837772	P
s__Bifidobacterium_adolescentis	s__Clostridium_aldenense	Undirected	53	-0.721923	N
s__Bifidobacterium_adolescentis	s__Clostridium_scindens	Undirected	54	-0.778736	N
s__Bifidobacterium_adolescentis	s__Clostridium_symbiosum	Undirected	55	-0.989283	N
s__Bifidobacterium_adolescentis	s__Roseburia_sp_CAG_45	Undirected	56	0.727634	P
s__Bifidobacterium_adolescentis	s__Tyzzerella_nexilis	Undirected	57	-0.765454	N
s__Bifidobacterium_adolescentis	s__Anaerotruncus_colihominis	Undirected	58	-0.945965	N
s__Bifidobacterium_adolescentis	s__Ruminococcus_torques_CAG_61	Undirected	59	-0.891573	N
s__Bifidobacterium_adolescentis	s__Ruthenibacterium_lactatiformans	Undirected	60	-0.824569	N
s__Bifidobacterium_adolescentis	s__Catenibacterium_mitsuokai	Undirected	61	0.725622	P
s__Bifidobacterium_adolescentis	s__Coprobacillus_cateniformis	Undirected	62	-0.724265	N
s__Bifidobacterium_adolescentis	s__Erysipelatoclostridium_ramosum	Undirected	63	-0.748398	N
s__Bifidobacterium_adolescentis	s__Holdemanella_biformis	Undirected	64	1.024141	P
s__Bifidobacterium_adolescentis	s__Solobacterium_moorei	Undirected	65	-0.71639	N
s__Bifidobacterium_adolescentis	s__Klebsiella_pneumoniae	Undirected	66	-0.780225	N
s__Bifidobacterium_animalis	s__Bifidobacterium_adolescentis	Undirected	67	0.310766	P
s__Bifidobacterium_animalis	s__Bifidobacterium_animalis	Undirected	68	1	P
s__Bifidobacterium_animalis	s__Lactobacillus_acidophilus	Undirected	69	0.895683	P
s__Bifidobacterium_bifidum	s__Bifidobacterium_animalis	Undirected	70	0.297946	P
s__Bifidobacterium_bifidum	s__Bifidobacterium_bifidum	Undirected	71	1	P
s__Bifidobacterium_breve	s__Bifidobacterium_breve	Undirected	72	1	P
s__Bifidobacterium_breve	s__Bifidobacterium_pseudocatenulatum	Undirected	73	0.949046	P
s__Bifidobacterium_breve	s__Alistipes_sp_HGB5	Undirected	74	-0.762141	N
s__Bifidobacterium_breve	s__Eisenbergiella_massiliensis	Undirected	75	0.781511	P
s__Bifidobacterium_breve	s__Clostridium_lavalense	Undirected	76	0.720619	P
s__Bifidobacterium_breve	s__Tyzzerella_nexilis	Undirected	77	0.767759	P
s__Bifidobacterium_breve	s__Clostridium_spiroforme	Undirected	78	0.724436	P
s__Bifidobacterium_breve	s__Erysipelatoclostridium_ramosum	Undirected	79	0.721943	P
s__Bifidobacterium_breve	s__Megamonas_funiformis	Undirected	80	0.787197	P
s__Bifidobacterium_breve	s__Megamonas_hypermegale	Undirected	81	0.724575	P
s__Bifidobacterium_catenulatum	s__Bifidobacterium_bifidum	Undirected	83	0.32071	P
s__Bifidobacterium_catenulatum	s__Bifidobacterium_catenulatum	Undirected	84	1	P
s__Bifidobacterium_catenulatum	s__Bacteroides_eggerthii	Undirected	85	0.744004	P
s__Bifidobacterium_catenulatum	s__Bacteroides_stercoris	Undirected	86	-0.790659	N
s__Bifidobacterium_catenulatum	s__Barnesiella_intestinihominis	Undirected	87	0.754637	P
s__Bifidobacterium_catenulatum	s__Odoribacter_sp_AF21_41	Undirected	88	0.847422	P
s__Bifidobacterium_catenulatum	s__Prevotella_sp_CAG_279	Undirected	89	0.822238	P
s__Bifidobacterium_catenulatum	s__Clostridium_symbiosum	Undirected	90	-0.758459	N
s__Bifidobacterium_catenulatum	s__Ruthenibacterium_lactatiformans	Undirected	91	-0.713742	N
s__Bifidobacterium_catenulatum	s__Holdemanella_biformis	Undirected	92	0.747017	P
s__Bifidobacterium_catenulatum	s__Phascolarctobacterium_faecium	Undirected	93	-0.915075	N
s__Bifidobacterium_catenulatum	s__Phascolarctobacterium_sp_CAG_207	Undirected	94	-0.922821	N
s__Bifidobacterium_catenulatum	s__Klebsiella_pneumoniae	Undirected	95	-0.739183	N
s__Bifidobacterium_longum	s__Actinomyces_sp_S6_Spd3	Undirected	96	0.290621	P
s__Bifidobacterium_longum	s__Bifidobacterium_animalis	Undirected	97	0.235307	P
s__Bifidobacterium_longum	s__Bifidobacterium_longum	Undirected	98	1	P
s__Bifidobacterium_longum	s__Bifidobacterium_pseudocatenulatum	Undirected	99	0.790541	P
s__Bifidobacterium_longum	s__Subdoligranulum_sp_4_3_54A2FAA	Undirected	100	0.813431	P
s__Bifidobacterium_longum	s__Veillonella_atypica	Undirected	101	-0.811264	N
s__Bifidobacterium_longum	s__Veillonella_dispar	Undirected	102	-0.749696	N
s__Bifidobacterium_pseudocatenulatum	s__Actinomyces_sp_S6_Spd3	Undirected	103	0.31062	P
s__Bifidobacterium_pseudocatenulatum	s__Actinomyces_sp_oral_taxon_181	Undirected	104	0.248152	P
s__Bifidobacterium_pseudocatenulatum	s__Bifidobacterium_catenulatum	Undirected	107	-0.296508	N
s__Bifidobacterium_pseudocatenulatum	s__Bifidobacterium_pseudocatenulatum	Undirected	109	1	P
s__Bifidobacterium_pseudocatenulatum	s__Paraprevotella_clara	Undirected	110	-0.716349	N
s__Bifidobacterium_pseudocatenulatum	s__Paraprevotella_clara_CAG_116	Undirected	111	-0.713608	N
s__Bifidobacterium_pseudocatenulatum	s__Paraprevotella_xylaniphila	Undirected	112	-0.714636	N
s__Bifidobacterium_pseudocatenulatum	s__Prevotella_sp_CAG_279	Undirected	113	-0.764935	N
s__Bifidobacterium_pseudocatenulatum	s__Lactococcus_lactis	Undirected	114	-0.772934	N
s__Bifidobacterium_pseudocatenulatum	s__Streptococcus_salivarius	Undirected	115	0.717619	P
s__Bifidobacterium_pseudocatenulatum	s__Hungatella_hathewayi	Undirected	116	0.760298	P
s__Bifidobacterium_pseudocatenulatum	s__Eubacterium_sulci	Undirected	117	0.790165	P
s__Bifidobacterium_pseudocatenulatum	s__Dorea_formicigenerans	Undirected	118	0.755261	P
s__Bifidobacterium_pseudocatenulatum	s__Eisenbergiella_massiliensis	Undirected	119	0.738297	P
s__Bifidobacterium_pseudocatenulatum	s__Tyzzerella_nexilis	Undirected	120	0.743628	P
s__Bifidobacterium_pseudocatenulatum	s__Anaerotruncus_colihominis	Undirected	121	0.989593	P
s__Bifidobacterium_pseudocatenulatum	s__Faecalibacterium_prausnitzii	Undirected	122	0.874635	P
s__Bifidobacterium_pseudocatenulatum	s__Ruthenibacterium_lactatiformans	Undirected	123	0.839279	P
s__Bifidobacterium_pseudocatenulatum	s__Subdoligranulum_sp_4_3_54A2FAA	Undirected	124	0.765136	P
s__Bifidobacterium_pseudocatenulatum	s__Absiella_dolichum	Undirected	125	0.708892	P
s__Bifidobacterium_pseudocatenulatum	s__Solobacterium_moorei	Undirected	126	0.90237	P
s__Bifidobacterium_pseudocatenulatum	s__Phascolarctobacterium_faecium	Undirected	127	0.763552	P
s__Bifidobacterium_pseudocatenulatum	s__Phascolarctobacterium_sp_CAG_207	Undirected	128	0.737652	P
s__Bifidobacterium_pseudocatenulatum	s__Megamonas_funiformis	Undirected	129	0.774697	P
s__Bifidobacterium_pseudocatenulatum	s__Megamonas_hypermegale	Undirected	130	0.757054	P
s__Bifidobacterium_pseudocatenulatum	s__Klebsiella_pneumoniae	Undirected	131	0.750923	P
s__Rothia_mucilaginosa	s__Actinomyces_odontolyticus	Undirected	132	0.328242	P
s__Rothia_mucilaginosa	s__Actinomyces_sp_ICM47	Undirected	133	0.237798	P
s__Rothia_mucilaginosa	s__Bifidobacterium_catenulatum	Undirected	135	-0.230545	N
s__Rothia_mucilaginosa	s__Rothia_mucilaginosa	Undirected	136	1	P
s__Rothia_mucilaginosa	s__Rothia_sp_HMSC072B03	Undirected	137	1.100858	P
s__Rothia_mucilaginosa	s__Bacteroides_clarus	Undirected	138	-0.788304	N
s__Rothia_mucilaginosa	s__Alistipes_onderdonkii	Undirected	139	-0.721736	N
s__Rothia_mucilaginosa	s__Alistipes_sp_CAG_29	Undirected	140	-0.809075	N
s__Rothia_mucilaginosa	s__Streptococcus_oralis	Undirected	141	0.871269	P
s__Rothia_mucilaginosa	s__Streptococcus_parasanguinis	Undirected	142	1.1697	P
s__Rothia_mucilaginosa	s__Streptococcus_salivarius	Undirected	143	1.067747	P
s__Rothia_mucilaginosa	s__Intestinimonas_butyriciproducens	Undirected	144	-0.725451	N
s__Rothia_mucilaginosa	s__Lawsonibacter_asaccharolyticus	Undirected	145	-0.730931	N
s__Rothia_mucilaginosa	s__Roseburia_sp_CAG_45	Undirected	146	-0.777409	N
s__Rothia_mucilaginosa	s__Faecalibacterium_prausnitzii	Undirected	147	0.752304	P
s__Rothia_mucilaginosa	s__Veillonella_sp_oral_taxon_158	Undirected	148	0.782357	P
s__Rothia_mucilaginosa	s__Veillonella_tobetsuensis	Undirected	149	0.826191	P
s__Rothia_mucilaginosa	s__Escherichia_coli	Undirected	150	0.817669	P
s__Rothia_mucilaginosa	s__Klebsiella_pneumoniae	Undirected	151	0.804509	P
s__Rothia_mucilaginosa	s__Shigella_flexneri	Undirected	152	0.779887	P
s__Rothia_mucilaginosa	s__Shigella_sonnei	Undirected	153	0.79854	P
s__Rothia_sp_HMSC072B03	s__Actinomyces_sp_oral_taxon_181	Undirected	154	0.320319	P
s__Rothia_sp_HMSC072B03	s__Rothia_sp_HMSC072B03	Undirected	156	1	P
s__Rothia_sp_HMSC072B03	s__Streptococcus_infantis	Undirected	157	0.710265	P
s__Rothia_sp_HMSC072B03	s__Streptococcus_parasanguinis	Undirected	158	0.824218	P
s__Rothia_sp_HMSC072B03	s__Clostridium_sp_CAG_127	Undirected	159	0.874641	P
s__Rothia_sp_HMSC072B03	s__Anaerostipes_hadrus	Undirected	160	0.784664	P
s__Eggerthella_lenta	s__Actinomyces_sp_S6_Spd3	Undirected	161	0.250865	P
s__Eggerthella_lenta	s__Bifidobacterium_adolescentis	Undirected	162	-0.269966	N
s__Eggerthella_lenta	s__Rothia_sp_HMSC072B03	Undirected	163	0.264778	P
s__Eggerthella_lenta	s__Eggerthella_lenta	Undirected	164	1	P
s__Eggerthella_lenta	s__Bacteroides_eggerthii	Undirected	165	-0.729682	N
s__Eggerthella_lenta	s__Barnesiella_intestinihominis	Undirected	166	-0.863251	N
s__Eggerthella_lenta	s__Prevotella_copri	Undirected	167	-0.864779	N
s__Eggerthella_lenta	s__Prevotella_sp_CAG_279	Undirected	168	-0.771933	N
s__Eggerthella_lenta	s__Clostridium_nexile_CAG_348	Undirected	169	0.762531	P
s__Eggerthella_lenta	s__Hungatella_hathewayi	Undirected	170	1.152684	P
s__Eggerthella_lenta	s__Blautia_coccoides	Undirected	171	0.817453	P
s__Eggerthella_lenta	s__Blautia_sp_CAG_257	Undirected	172	0.780355	P
s__Eggerthella_lenta	s__Blautia_sp_CAG_52	Undirected	173	-0.945181	N
s__Eggerthella_lenta	s__Ruminococcus_gnavus	Undirected	174	1.106686	P
s__Eggerthella_lenta	s__Coprococcus_eutactus	Undirected	175	-0.766789	N
s__Eggerthella_lenta	s__Dorea_sp_CAG_105	Undirected	176	-0.872056	N
s__Eggerthella_lenta	s__Eisenbergiella_massiliensis	Undirected	177	0.815973	P
s__Eggerthella_lenta	s__Clostridium_aldenense	Undirected	178	0.990512	P
s__Eggerthella_lenta	s__Clostridium_bolteae	Undirected	179	1.015653	P
s__Eggerthella_lenta	s__Clostridium_scindens	Undirected	180	0.828908	P
s__Eggerthella_lenta	s__Clostridium_symbiosum	Undirected	181	1.103263	P
s__Eggerthella_lenta	s__Roseburia_sp_CAG_471	Undirected	182	-0.839568	N
s__Eggerthella_lenta	s__Tyzzerella_nexilis	Undirected	183	0.938761	P
s__Eggerthella_lenta	s__Anaerotruncus_colihominis	Undirected	184	0.829042	P
s__Eggerthella_lenta	s__Flavonifractor_plautii	Undirected	185	1.158887	P
s__Eggerthella_lenta	s__Ruthenibacterium_lactatiformans	Undirected	186	1.053008	P
s__Eggerthella_lenta	s__Clostridium_innocuum	Undirected	187	1.106551	P
s__Eggerthella_lenta	s__Erysipelatoclostridium_ramosum	Undirected	188	1.312272	P
s__Eggerthella_lenta	s__Holdemanella_biformis	Undirected	189	-0.727627	N
s__Eggerthella_lenta	s__Solobacterium_moorei	Undirected	190	0.810618	P
s__Eggerthella_lenta	s__Allisonella_histaminiformans	Undirected	191	-0.748145	N
s__Eggerthella_lenta	s__Fusobacterium_nucleatum	Undirected	192	0.747449	P
s__Bacteroides_caccae	s__Bifidobacterium_longum	Undirected	193	0.255433	P
s__Bacteroides_caccae	s__Bacteroides_caccae	Undirected	194	1	P
s__Bacteroides_caccae	s__Faecalibacterium_sp_CAG_74	Undirected	195	0.835835	P
s__Bacteroides_caccae	s__Firmicutes_bacterium_CAG_83	Undirected	196	0.910814	P
s__Bacteroides_caccae	s__Megamonas_funiformis	Undirected	197	0.737327	P
s__Bacteroides_cellulosilyticus	s__Bifidobacterium_adolescentis	Undirected	198	-0.263534	N
s__Bacteroides_cellulosilyticus	s__Bifidobacterium_catenulatum	Undirected	199	-0.278897	N
s__Bacteroides_cellulosilyticus	s__Bifidobacterium_pseudocatenulatum	Undirected	200	0.258194	P
s__Bacteroides_cellulosilyticus	s__Bacteroides_cellulosilyticus	Undirected	201	1	P
s__Bacteroides_cellulosilyticus	s__Anaerotignum_lactatifermentans	Undirected	202	0.764551	P
s__Bacteroides_clarus	s__Bacteroides_clarus	Undirected	204	1	P
s__Bacteroides_clarus	s__Butyricimonas_sp	Undirected	205	0.767065	P
s__Bacteroides_clarus	s__Butyricimonas_sp_An62	Undirected	206	0.774792	P
s__Bacteroides_clarus	s__Odoribacter_sp_AF21_41	Undirected	207	0.925758	P
s__Bacteroides_clarus	s__Parabacteroides_johnsonii	Undirected	208	0.979694	P
s__Bacteroides_clarus	s__Oscillibacter_sp_CAG_241	Undirected	209	0.767914	P
s__Bacteroides_clarus	s__Massiliomicrobiota_sp_An80	Undirected	210	0.715729	P
s__Bacteroides_coprocola	s__Bacteroides_coprocola	Undirected	211	1	P
s__Bacteroides_coprocola	s__Bacteroides_coprocola_CAG_162	Undirected	212	1.684587	P
s__Bacteroides_coprocola_CAG_162	s__Rothia_mucilaginosa	Undirected	213	0.322161	P
s__Bacteroides_coprocola_CAG_162	s__Bacteroides_coprocola_CAG_162	Undirected	215	1	P
s__Bacteroides_dorei	s__Bacteroides_dorei	Undirected	216	1	P
s__Bacteroides_eggerthii	s__Bifidobacterium_adolescentis	Undirected	217	0.263156	P
s__Bacteroides_eggerthii	s__Bacteroides_dorei	Undirected	220	-0.281747	N
s__Bacteroides_eggerthii	s__Bacteroides_eggerthii	Undirected	221	1	P
s__Bacteroides_eggerthii	s__Odoribacter_sp_AF21_41	Undirected	222	0.755884	P
s__Bacteroides_eggerthii	s__Paraprevotella_clara	Undirected	223	1.071072	P
s__Bacteroides_eggerthii	s__Paraprevotella_clara_CAG_116	Undirected	224	1.108229	P
s__Bacteroides_eggerthii	s__Paraprevotella_xylaniphila	Undirected	225	1.10783	P
s__Bacteroides_eggerthii	s__Lactococcus_lactis	Undirected	226	0.772939	P
s__Bacteroides_eggerthii	s__Clostridium_sp_CAG_265	Undirected	227	0.71337	P
s__Bacteroides_eggerthii	s__Clostridiales_bacterium_AM23_16LB	Undirected	228	0.775549	P
s__Bacteroides_eggerthii	s__Eubacterium_hallii	Undirected	229	0.784281	P
s__Bacteroides_eggerthii	s__Blautia_sp_CAG_52	Undirected	230	1.109046	P
s__Bacteroides_eggerthii	s__Coprococcus_comes	Undirected	231	0.862979	P
s__Bacteroides_eggerthii	s__Coprococcus_eutactus	Undirected	232	0.811621	P
s__Bacteroides_eggerthii	s__Dorea_longicatena	Undirected	233	0.71228	P
s__Bacteroides_eggerthii	s__Dorea_sp_CAG_105	Undirected	234	1.010027	P
s__Bacteroides_eggerthii	s__Clostridium_symbiosum	Undirected	235	-0.765479	N
s__Bacteroides_eggerthii	s__Roseburia_sp_CAG_471	Undirected	236	1.460638	P
s__Bacteroides_eggerthii	s__Flavonifractor_plautii	Undirected	237	-0.770296	N
s__Bacteroides_eggerthii	s__Catenibacterium_mitsuokai	Undirected	238	1.093715	P
s__Bacteroides_eggerthii	s__Firmicutes_bacterium_CAG_227	Undirected	239	0.820836	P
s__Bacteroides_eggerthii	s__Allisonella_histaminiformans	Undirected	240	0.927096	P
s__Bacteroides_faecis	s__Bacteroides_cellulosilyticus	Undirected	241	0.303339	P
s__Bacteroides_faecis	s__Bacteroides_clarus	Undirected	242	0.314003	P
s__Bacteroides_faecis	s__Bacteroides_faecis	Undirected	243	1	P
s__Bacteroides_faecis	s__Clostridium_perfringens	Undirected	244	0.731193	P
s__Bacteroides_finegoldii	s__Eggerthella_lenta	Undirected	245	-0.2465	N
s__Bacteroides_finegoldii	s__Bacteroides_eggerthii	Undirected	246	0.239334	P
s__Bacteroides_finegoldii	s__Bacteroides_finegoldii	Undirected	247	1	P
s__Bacteroides_fragilis	s__Bifidobacterium_adolescentis	Undirected	248	-0.326774	N
s__Bacteroides_fragilis	s__Eggerthella_lenta	Undirected	249	0.351986	P
s__Bacteroides_fragilis	s__Bacteroides_fragilis	Undirected	250	1	P
s__Bacteroides_fragilis	s__Bacteroides_massiliensis	Undirected	251	-0.852505	N
s__Bacteroides_fragilis	s__Clostridium_nexile_CAG_348	Undirected	252	0.945674	P
s__Bacteroides_fragilis	s__Hungatella_hathewayi	Undirected	253	0.925533	P
s__Bacteroides_fragilis	s__Clostridiales_bacterium_AM23_16LB	Undirected	254	-0.83482	N
s__Bacteroides_fragilis	s__Eubacterium_hallii	Undirected	255	-0.897439	N
s__Bacteroides_fragilis	s__Eubacterium_ramulus	Undirected	256	-0.909689	N
s__Bacteroides_fragilis	s__Clostridium_aldenense	Undirected	257	0.813278	P
s__Bacteroides_fragilis	s__Clostridium_bolteae	Undirected	258	0.715928	P
s__Bacteroides_fragilis	s__Clostridium_symbiosum	Undirected	259	0.854791	P
s__Bacteroides_fragilis	s__Tyzzerella_nexilis	Undirected	260	0.85125	P
s__Bacteroides_fragilis	s__Flavonifractor_plautii	Undirected	261	0.880737	P
s__Bacteroides_fragilis	s__Ruminococcus_lactaris	Undirected	262	-0.922494	N
s__Bacteroides_fragilis	s__Ruthenibacterium_lactatiformans	Undirected	263	0.7716	P
s__Bacteroides_fragilis	s__Clostridium_innocuum	Undirected	264	0.923764	P
s__Bacteroides_fragilis	s__Erysipelatoclostridium_ramosum	Undirected	265	0.895532	P
s__Bacteroides_fragilis	s__Firmicutes_bacterium_CAG_227	Undirected	266	-0.716029	N
s__Bacteroides_fragilis	s__Allisonella_histaminiformans	Undirected	267	-0.812835	N
s__Bacteroides_fragilis	s__Fusobacterium_varium	Undirected	268	0.765156	P
s__Bacteroides_fragilis	s__Escherichia_coli	Undirected	269	0.835826	P
s__Bacteroides_fragilis	s__Shigella_boydii	Undirected	270	0.912201	P
s__Bacteroides_fragilis	s__Shigella_dysenteriae	Undirected	271	0.749045	P
s__Bacteroides_fragilis	s__Shigella_flexneri	Undirected	272	0.845949	P
s__Bacteroides_fragilis	s__Shigella_sonnei	Undirected	273	0.816547	P
s__Bacteroides_intestinalis	s__Bifidobacterium_adolescentis	Undirected	274	-0.265625	N
s__Bacteroides_intestinalis	s__Bifidobacterium_animalis	Undirected	275	-0.252828	N
s__Bacteroides_intestinalis	s__Bifidobacterium_catenulatum	Undirected	276	-0.350877	N
s__Bacteroides_intestinalis	s__Bifidobacterium_pseudocatenulatum	Undirected	277	0.335542	P
s__Bacteroides_intestinalis	s__Bacteroides_caccae	Undirected	278	0.232096	P
s__Bacteroides_intestinalis	s__Bacteroides_intestinalis	Undirected	279	1	P
s__Bacteroides_intestinalis	s__Bacteroides_thetaiotaomicron	Undirected	280	0.843197	P
s__Bacteroides_intestinalis	s__Streptococcus_mitis	Undirected	281	-0.739357	N
s__Bacteroides_intestinalis	s__Hungatella_hathewayi	Undirected	282	0.800764	P
s__Bacteroides_intestinalis	s__Dorea_formicigenerans_CAG_28	Undirected	283	-0.723757	N
s__Bacteroides_intestinalis	s__Klebsiella_pneumoniae	Undirected	284	0.728804	P
s__Bacteroides_massiliensis	s__Eggerthella_lenta	Undirected	285	-0.274841	N
s__Bacteroides_massiliensis	s__Bacteroides_clarus	Undirected	286	0.305452	P
s__Bacteroides_massiliensis	s__Bacteroides_eggerthii	Undirected	287	0.24086	P
s__Bacteroides_massiliensis	s__Bacteroides_finegoldii	Undirected	288	0.295329	P
s__Bacteroides_massiliensis	s__Bacteroides_massiliensis	Undirected	290	1	P
s__Bacteroides_massiliensis	s__Firmicutes_bacterium_CAG_227	Undirected	291	0.888948	P
s__Bacteroides_massiliensis	s__Allisonella_histaminiformans	Undirected	292	1.063416	P
s__Bacteroides_nordii	s__Bifidobacterium_breve	Undirected	293	0.252804	P
s__Bacteroides_nordii	s__Bifidobacterium_pseudocatenulatum	Undirected	294	0.271543	P
s__Bacteroides_nordii	s__Bacteroides_cellulosilyticus	Undirected	295	0.304364	P
s__Bacteroides_nordii	s__Bacteroides_intestinalis	Undirected	296	0.237796	P
s__Bacteroides_nordii	s__Bacteroides_nordii	Undirected	297	1	P
s__Bacteroides_nordii	s__Bacteroides_sp_HPS0048	Undirected	298	1.956675	P
s__Bacteroides_nordii	s__Bacteroides_thetaiotaomicron	Undirected	299	0.757809	P
s__Bacteroides_nordii	s__Bacteroides_xylanisolvens	Undirected	300	0.773974	P
s__Bacteroides_nordii	s__Clostridium_leptum_CAG_27	Undirected	301	0.828143	P
s__Bacteroides_nordii	s__Clostridium_sp_ATCC_29733	Undirected	302	0.792923	P
s__Bacteroides_nordii	s__Clostridium_leptum	Undirected	303	0.843445	P
s__Bacteroides_nordii	s__Subdoligranulum_sp_4_3_54A2FAA	Undirected	304	0.8298	P
s__Bacteroides_ovatus	s__Actinomyces_odontolyticus	Undirected	305	-0.237521	N
s__Bacteroides_ovatus	s__Bifidobacterium_pseudocatenulatum	Undirected	306	0.231598	P
s__Bacteroides_ovatus	s__Bacteroides_cellulosilyticus	Undirected	307	0.263135	P
s__Bacteroides_ovatus	s__Bacteroides_faecis	Undirected	308	0.233736	P
s__Bacteroides_ovatus	s__Bacteroides_ovatus	Undirected	309	1	P
s__Bacteroides_ovatus	s__Bacteroides_thetaiotaomicron	Undirected	310	0.783503	P
s__Bacteroides_ovatus	s__Parabacteroides_distasonis	Undirected	311	1.015246	P
s__Bacteroides_plebeius	s__Bacteroides_intestinalis	Undirected	312	0.307732	P
s__Bacteroides_plebeius	s__Bacteroides_ovatus	Undirected	313	0.33019	P
s__Bacteroides_plebeius	s__Bacteroides_plebeius	Undirected	314	1	P
s__Bacteroides_plebeius	s__Eubacterium_sulci	Undirected	315	0.719198	P
s__Bacteroides_plebeius	s__Ruminococcus_torques_CAG_61	Undirected	316	0.733424	P
s__Bacteroides_plebeius	s__Megamonas_funiformis	Undirected	317	0.899816	P
s__Bacteroides_plebeius	s__Megamonas_hypermegale	Undirected	318	0.778673	P
s__Bacteroides_salyersiae	s__Bacteroides_fragilis	Undirected	319	-0.266177	N
s__Bacteroides_salyersiae	s__Bacteroides_salyersiae	Undirected	320	1	P
s__Bacteroides_salyersiae	s__Bacteroides_sp_CAG_189	Undirected	321	1.792294	P
s__Bacteroides_sp_CAG_189	s__Bacteroides_fragilis	Undirected	322	-0.241287	N
s__Bacteroides_sp_CAG_189	s__Bacteroides_sp_CAG_189	Undirected	324	1	P
s__Bacteroides_sp_D2	s__Bifidobacterium_longum	Undirected	325	0.268977	P
s__Bacteroides_sp_D2	s__Bifidobacterium_pseudocatenulatum	Undirected	326	0.248513	P
s__Bacteroides_sp_D2	s__Bacteroides_sp_D2	Undirected	327	1	P
s__Bacteroides_sp_D2	s__Firmicutes_bacterium_CAG_341	Undirected	328	0.715367	P
s__Bacteroides_sp_HPS0048	s__Bifidobacterium_pseudocatenulatum	Undirected	329	0.26606	P
s__Bacteroides_sp_HPS0048	s__Bacteroides_cellulosilyticus	Undirected	330	0.308573	P
s__Bacteroides_sp_HPS0048	s__Bacteroides_intestinalis	Undirected	331	0.267583	P
s__Bacteroides_sp_HPS0048	s__Bacteroides_sp_HPS0048	Undirected	333	1	P
s__Bacteroides_sp_HPS0048	s__Bacteroides_thetaiotaomicron	Undirected	334	0.833911	P
s__Bacteroides_sp_HPS0048	s__Bacteroides_xylanisolvens	Undirected	335	0.823299	P
s__Bacteroides_sp_HPS0048	s__Clostridium_leptum_CAG_27	Undirected	336	0.842795	P
s__Bacteroides_sp_HPS0048	s__Clostridium_sp_ATCC_29733	Undirected	337	0.837144	P
s__Bacteroides_sp_HPS0048	s__Clostridium_leptum	Undirected	338	0.850367	P
s__Bacteroides_sp_HPS0048	s__Subdoligranulum_sp_4_3_54A2FAA	Undirected	339	0.79235	P
s__Bacteroides_sp_HPS0048	s__Klebsiella_quasipneumoniae	Undirected	340	0.788212	P
s__Bacteroides_stercoris	s__Bifidobacterium_adolescentis	Undirected	342	-0.311472	N
s__Bacteroides_stercoris	s__Bifidobacterium_breve	Undirected	343	0.274121	P
s__Bacteroides_stercoris	s__Bifidobacterium_pseudocatenulatum	Undirected	345	0.275916	P
s__Bacteroides_stercoris	s__Rothia_mucilaginosa	Undirected	346	0.273406	P
s__Bacteroides_stercoris	s__Bacteroides_caccae	Undirected	347	0.240802	P
s__Bacteroides_stercoris	s__Bacteroides_intestinalis	Undirected	348	0.268588	P
s__Bacteroides_stercoris	s__Bacteroides_plebeius	Undirected	349	0.32965	P
s__Bacteroides_stercoris	s__Bacteroides_stercoris	Undirected	350	1	P
s__Bacteroides_stercoris	s__Clostridiales_bacterium_1_7_47FAA	Undirected	351	0.73593	P
s__Bacteroides_stercoris	s__Phascolarctobacterium_faecium	Undirected	352	0.943317	P
s__Bacteroides_stercoris	s__Phascolarctobacterium_sp_CAG_207	Undirected	353	0.897828	P
s__Bacteroides_stercoris	s__Megamonas_funiformis	Undirected	354	0.867149	P
s__Bacteroides_stercoris	s__Megamonas_hypermegale	Undirected	355	0.752451	P
s__Bacteroides_stercoris	s__Dialister_sp_CAG_357	Undirected	356	0.820921	P
s__Bacteroides_thetaiotaomicron	s__Bifidobacterium_adolescentis	Undirected	357	-0.2334	N
s__Bacteroides_thetaiotaomicron	s__Bifidobacterium_catenulatum	Undirected	358	-0.273595	N
s__Bacteroides_thetaiotaomicron	s__Bifidobacterium_pseudocatenulatum	Undirected	359	0.242256	P
s__Bacteroides_thetaiotaomicron	s__Bacteroides_cellulosilyticus	Undirected	360	0.350978	P
s__Bacteroides_thetaiotaomicron	s__Bacteroides_thetaiotaomicron	Undirected	365	1	P
s__Bacteroides_thetaiotaomicron	s__Bacteroides_vulgatus	Undirected	366	0.823108	P
s__Bacteroides_thetaiotaomicron	s__Alistipes_sp_CAG_157	Undirected	367	-0.71135	N
s__Bacteroides_thetaiotaomicron	s__Parabacteroides_distasonis	Undirected	368	1.184639	P
s__Bacteroides_thetaiotaomicron	s__Hungatella_hathewayi	Undirected	369	0.790781	P
s__Bacteroides_thetaiotaomicron	s__Fusicatenibacter_saccharivorans	Undirected	370	-0.814724	N
s__Bacteroides_thetaiotaomicron	s__Clostridium_aldenense	Undirected	371	0.794477	P
s__Bacteroides_thetaiotaomicron	s__Clostridium_symbiosum	Undirected	372	0.766647	P
s__Bacteroides_thetaiotaomicron	s__Flavonifractor_plautii	Undirected	373	0.774801	P
s__Bacteroides_thetaiotaomicron	s__Erysipelatoclostridium_ramosum	Undirected	374	0.710642	P
s__Bacteroides_thetaiotaomicron	s__Fusobacterium_ulcerans	Undirected	375	0.954914	P
s__Bacteroides_thetaiotaomicron	s__Fusobacterium_varium	Undirected	376	0.883342	P
s__Bacteroides_thetaiotaomicron	s__Bilophila_sp_4_1_30	Undirected	377	0.761309	P
s__Bacteroides_thetaiotaomicron	s__Bilophila_wadsworthia	Undirected	378	0.725713	P
s__Bacteroides_uniformis	s__Actinomyces_odontolyticus	Undirected	379	-0.281565	N
s__Bacteroides_uniformis	s__Actinomyces_sp_ICM47	Undirected	380	-0.295978	N
s__Bacteroides_uniformis	s__Bifidobacterium_adolescentis	Undirected	381	-0.305753	N
s__Bacteroides_uniformis	s__Eggerthella_lenta	Undirected	382	0.240217	P
s__Bacteroides_uniformis	s__Bacteroides_dorei	Undirected	383	0.250098	P
s__Bacteroides_uniformis	s__Bacteroides_plebeius	Undirected	384	0.292197	P
s__Bacteroides_uniformis	s__Bacteroides_uniformis	Undirected	385	1	P
s__Bacteroides_uniformis	s__Prevotella_copri	Undirected	386	-1.112139	N
s__Bacteroides_uniformis	s__Alistipes_sp_CAG_268	Undirected	387	0.784375	P
s__Bacteroides_uniformis	s__Alistipes_sp_CAG_29	Undirected	388	0.824726	P
s__Bacteroides_uniformis	s__Clostridium_sp_CAG_58	Undirected	389	0.721104	P
s__Bacteroides_uniformis	s__Lawsonibacter_asaccharolyticus	Undirected	390	0.760647	P
s__Bacteroides_uniformis	s__Clostridium_citroniae	Undirected	391	0.715788	P
s__Bacteroides_uniformis	s__Anaerotruncus_colihominis	Undirected	392	0.715948	P
s__Bacteroides_uniformis	s__Ruminococcus_torques_CAG_61	Undirected	393	0.881988	P
s__Bacteroides_uniformis	s__Ruthenibacterium_lactatiformans	Undirected	394	0.77721	P
s__Bacteroides_vulgatus	s__Bifidobacterium_catenulatum	Undirected	395	-0.273187	N
s__Bacteroides_vulgatus	s__Bacteroides_intestinalis	Undirected	396	0.313132	P
s__Bacteroides_vulgatus	s__Bacteroides_plebeius	Undirected	397	0.244156	P
s__Bacteroides_vulgatus	s__Bacteroides_stercoris	Undirected	398	0.341915	P
s__Bacteroides_vulgatus	s__Bacteroides_vulgatus	Undirected	400	1	P
s__Bacteroides_vulgatus	s__Parabacteroides_distasonis	Undirected	401	0.73857	P
s__Bacteroides_vulgatus	s__Eubacterium_sp_CAG_180	Undirected	402	0.71017	P
s__Bacteroides_xylanisolvens	s__Bifidobacterium_adolescentis	Undirected	403	-0.279377	N
s__Bacteroides_xylanisolvens	s__Bacteroides_fragilis	Undirected	404	0.282083	P
s__Bacteroides_xylanisolvens	s__Bacteroides_thetaiotaomicron	Undirected	407	0.317556	P
s__Bacteroides_xylanisolvens	s__Bacteroides_uniformis	Undirected	408	0.294588	P
s__Bacteroides_xylanisolvens	s__Bacteroides_xylanisolvens	Undirected	409	1	P
s__Bacteroides_xylanisolvens	s__Clostridium_nexile_CAG_348	Undirected	410	0.924673	P
s__Bacteroides_xylanisolvens	s__Hungatella_hathewayi	Undirected	411	0.933997	P
s__Bacteroides_xylanisolvens	s__Ruminococcus_gnavus	Undirected	412	0.744347	P
s__Bacteroides_xylanisolvens	s__Clostridium_aldenense	Undirected	413	0.821591	P
s__Bacteroides_xylanisolvens	s__Clostridium_bolteae	Undirected	414	0.816132	P
s__Bacteroides_xylanisolvens	s__Clostridium_symbiosum	Undirected	415	0.731735	P
s__Bacteroides_xylanisolvens	s__Roseburia_sp_CAG_45	Undirected	416	-0.792239	N
s__Bacteroides_xylanisolvens	s__Tyzzerella_nexilis	Undirected	417	0.833947	P
s__Bacteroides_xylanisolvens	s__Ruminococcus_torques_CAG_61	Undirected	418	0.748661	P
s__Bacteroides_xylanisolvens	s__Clostridium_innocuum	Undirected	419	0.73037	P
s__Barnesiella_intestinihominis	s__Bifidobacterium_adolescentis	Undirected	420	0.301726	P
s__Barnesiella_intestinihominis	s__Bifidobacterium_pseudocatenulatum	Undirected	422	-0.235371	N
s__Barnesiella_intestinihominis	s__Bacteroides_fragilis	Undirected	424	-0.241976	N
s__Barnesiella_intestinihominis	s__Bacteroides_intestinalis	Undirected	425	-0.277045	N
s__Barnesiella_intestinihominis	s__Barnesiella_intestinihominis	Undirected	426	1	P
s__Barnesiella_intestinihominis	s__Odoribacter_sp_AF21_41	Undirected	427	0.734581	P
s__Barnesiella_intestinihominis	s__Odoribacter_splanchnicus	Undirected	428	1.029258	P
s__Barnesiella_intestinihominis	s__Prevotella_sp_CAG_279	Undirected	429	0.773566	P
s__Barnesiella_intestinihominis	s__Alistipes_putredinis	Undirected	430	0.963051	P
s__Barnesiella_intestinihominis	s__Parabacteroides_johnsonii	Undirected	431	0.713828	P
s__Barnesiella_intestinihominis	s__Hungatella_hathewayi	Undirected	432	-0.825298	N
s__Barnesiella_intestinihominis	s__Blautia_sp_CAG_52	Undirected	433	0.832913	P
s__Barnesiella_intestinihominis	s__Ruminococcus_gnavus	Undirected	434	-0.879274	N
s__Barnesiella_intestinihominis	s__Dorea_sp_CAG_105	Undirected	435	0.731196	P
s__Barnesiella_intestinihominis	s__Clostridium_aldenense	Undirected	436	-0.818211	N
s__Barnesiella_intestinihominis	s__Tyzzerella_nexilis	Undirected	437	-0.801039	N
s__Barnesiella_intestinihominis	s__Oscillibacter_sp_CAG_241	Undirected	438	0.84152	P
s__Barnesiella_intestinihominis	s__Flavonifractor_plautii	Undirected	439	-0.883835	N
s__Barnesiella_intestinihominis	s__Ruthenibacterium_lactatiformans	Undirected	440	-0.868697	N
s__Barnesiella_intestinihominis	s__Erysipelatoclostridium_ramosum	Undirected	441	-0.921861	N
s__Barnesiella_intestinihominis	s__Escherichia_coli	Undirected	442	-0.828693	N
s__Barnesiella_intestinihominis	s__Shigella_flexneri	Undirected	443	-0.711643	N
s__Barnesiella_intestinihominis	s__Shigella_sonnei	Undirected	444	-0.758034	N
s__Barnesiella_intestinihominis	s__Haemophilus_sp_HMSC71H05	Undirected	445	0.7235	P
s__Coprobacter_fastidiosus	s__Bacteroides_finegoldii	Undirected	446	0.240445	P
s__Coprobacter_fastidiosus	s__Coprobacter_fastidiosus	Undirected	447	1	P
s__Coprobacter_fastidiosus	s__Tannerella_sp_6_1_58FAA_CT1	Undirected	448	1.801403	P
s__Coprobacter_fastidiosus	s__Firmicutes_bacterium_CAG_110	Undirected	449	0.940778	P
s__Butyricimonas_sp	s__Actinomyces_sp_S6_Spd3	Undirected	450	-0.247556	N
s__Butyricimonas_sp	s__Bacteroides_massiliensis	Undirected	452	0.243955	P
s__Butyricimonas_sp	s__Butyricimonas_sp	Undirected	453	1	P
s__Butyricimonas_sp	s__Butyricimonas_sp_An62	Undirected	454	1.330984	P
s__Butyricimonas_sp	s__Butyricimonas_virosa	Undirected	455	1.521804	P
s__Butyricimonas_sp	s__Odoribacter_sp_AF21_41	Undirected	456	0.928114	P
s__Butyricimonas_sp_An62	s__Bacteroides_intestinalis	Undirected	458	-0.298095	N
s__Butyricimonas_sp_An62	s__Bacteroides_plebeius	Undirected	459	-0.347608	N
s__Butyricimonas_sp_An62	s__Barnesiella_intestinihominis	Undirected	460	0.306595	P
s__Butyricimonas_sp_An62	s__Butyricimonas_sp_An62	Undirected	462	1	P
s__Butyricimonas_sp_An62	s__Butyricimonas_virosa	Undirected	463	1.819773	P
s__Butyricimonas_sp_An62	s__Odoribacter_sp_AF21_41	Undirected	464	1.169999	P
s__Butyricimonas_sp_An62	s__Parabacteroides_johnsonii	Undirected	465	0.76303	P
s__Butyricimonas_sp_An62	s__Parabacteroides_merdae	Undirected	466	0.953186	P
s__Butyricimonas_sp_An62	s__Veillonella_parvula	Undirected	467	-0.874819	N
s__Butyricimonas_sp_An62	s__Shigella_sonnei	Undirected	468	-0.719797	N
s__Butyricimonas_virosa	s__Bacteroides_clarus	Undirected	469	0.254526	P
s__Butyricimonas_virosa	s__Bacteroides_plebeius	Undirected	470	-0.339514	N
s__Butyricimonas_virosa	s__Butyricimonas_virosa	Undirected	473	1	P
s__Butyricimonas_virosa	s__Odoribacter_sp_AF21_41	Undirected	474	0.858541	P
s__Butyricimonas_virosa	s__Parabacteroides_merdae	Undirected	475	0.986011	P
s__Butyricimonas_virosa	s__Veillonella_parvula	Undirected	476	-0.725744	N
s__Odoribacter_sp_AF21_41	s__Bifidobacterium_adolescentis	Undirected	477	0.351088	P
s__Odoribacter_sp_AF21_41	s__Rothia_mucilaginosa	Undirected	479	-0.239168	N
s__Odoribacter_sp_AF21_41	s__Eggerthella_lenta	Undirected	480	-0.288017	N
s__Odoribacter_sp_AF21_41	s__Bacteroides_intestinalis	Undirected	483	-0.292718	N
s__Odoribacter_sp_AF21_41	s__Bacteroides_plebeius	Undirected	484	-0.239173	N
s__Odoribacter_sp_AF21_41	s__Bacteroides_stercoris	Undirected	485	-0.304182	N
s__Odoribacter_sp_AF21_41	s__Odoribacter_sp_AF21_41	Undirected	490	1	P
s__Odoribacter_sp_AF21_41	s__Odoribacter_splanchnicus	Undirected	491	0.806609	P
s__Odoribacter_sp_AF21_41	s__Prevotella_sp_CAG_279	Undirected	492	0.716621	P
s__Odoribacter_sp_AF21_41	s__Parabacteroides_johnsonii	Undirected	493	0.858764	P
s__Odoribacter_sp_AF21_41	s__Parabacteroides_merdae	Undirected	494	0.730595	P
s__Odoribacter_sp_AF21_41	s__Eubacterium_hallii	Undirected	495	0.855427	P
s__Odoribacter_sp_AF21_41	s__Dorea_sp_CAG_105	Undirected	496	0.96123	P
s__Odoribacter_sp_AF21_41	s__Clostridium_symbiosum	Undirected	497	-0.74668	N
s__Odoribacter_sp_AF21_41	s__Roseburia_sp_CAG_471	Undirected	498	0.787824	P
s__Odoribacter_sp_AF21_41	s__Erysipelatoclostridium_ramosum	Undirected	499	-0.708506	N
s__Odoribacter_sp_AF21_41	s__Klebsiella_pneumoniae	Undirected	500	-0.711883	N
s__Odoribacter_splanchnicus	s__Actinomyces_odontolyticus	Undirected	501	-0.307877	N
s__Odoribacter_splanchnicus	s__Actinomyces_sp_S6_Spd3	Undirected	502	-0.234214	N
s__Odoribacter_splanchnicus	s__Actinomyces_sp_oral_taxon_181	Undirected	503	-0.314662	N
s__Odoribacter_splanchnicus	s__Rothia_mucilaginosa	Undirected	504	-0.269554	N
s__Odoribacter_splanchnicus	s__Eggerthella_lenta	Undirected	505	-0.351306	N
s__Odoribacter_splanchnicus	s__Bacteroides_clarus	Undirected	506	0.351729	P
s__Odoribacter_splanchnicus	s__Butyricimonas_sp_An62	Undirected	508	0.233858	P
s__Odoribacter_splanchnicus	s__Odoribacter_splanchnicus	Undirected	510	1	P
s__Odoribacter_splanchnicus	s__Alistipes_finegoldii	Undirected	511	0.94501	P
s__Odoribacter_splanchnicus	s__Alistipes_obesi	Undirected	512	0.84259	P
s__Odoribacter_splanchnicus	s__Alistipes_putredinis	Undirected	513	1.240624	P
s__Odoribacter_splanchnicus	s__Alistipes_putredinis_CAG_67	Undirected	514	0.867218	P
s__Odoribacter_splanchnicus	s__Alistipes_sp_CAG_268	Undirected	515	1.195682	P
s__Odoribacter_splanchnicus	s__Alistipes_sp_HGB5	Undirected	516	0.948275	P
s__Odoribacter_splanchnicus	s__Parabacteroides_johnsonii	Undirected	517	0.908583	P
s__Odoribacter_splanchnicus	s__Streptococcus_parasanguinis	Undirected	518	-0.725459	N
s__Odoribacter_splanchnicus	s__Streptococcus_salivarius	Undirected	519	-0.828519	N
s__Odoribacter_splanchnicus	s__Clostridium_nexile_CAG_348	Undirected	520	-0.735043	N
s__Odoribacter_splanchnicus	s__Clostridium_sp_CAG_62	Undirected	521	0.770912	P
s__Odoribacter_splanchnicus	s__Intestinimonas_butyriciproducens	Undirected	522	1.169069	P
s__Odoribacter_splanchnicus	s__Lawsonibacter_asaccharolyticus	Undirected	523	1.05275	P
s__Odoribacter_splanchnicus	s__Eubacterium_sp_CAG_161	Undirected	524	0.713191	P
s__Odoribacter_splanchnicus	s__Eubacterium_sp_CAG_248	Undirected	525	0.763276	P
s__Odoribacter_splanchnicus	s__Blautia_producta	Undirected	526	-0.784919	N
s__Odoribacter_splanchnicus	s__Ruminococcus_gnavus	Undirected	527	-0.863998	N
s__Odoribacter_splanchnicus	s__Clostridium_bolteae	Undirected	528	-0.711133	N
s__Odoribacter_splanchnicus	s__Clostridium_symbiosum	Undirected	529	-0.797638	N
s__Odoribacter_splanchnicus	s__Roseburia_sp_CAG_45	Undirected	530	0.864084	P
s__Odoribacter_splanchnicus	s__Tyzzerella_nexilis	Undirected	531	-0.859484	N
s__Odoribacter_splanchnicus	s__Oscillibacter_sp_CAG_241	Undirected	532	0.987764	P
s__Odoribacter_splanchnicus	s__Erysipelatoclostridium_ramosum	Undirected	533	-0.838377	N
s__Odoribacter_splanchnicus	s__Firmicutes_bacterium_CAG_145	Undirected	534	0.709392	P
s__Odoribacter_splanchnicus	s__Firmicutes_bacterium_CAG_65	Undirected	535	0.791514	P
s__Odoribacter_splanchnicus	s__Dialister_sp_CAG_357	Undirected	536	-0.727265	N
s__Odoribacter_splanchnicus	s__Fusobacterium_varium	Undirected	537	-0.74304	N
s__Odoribacter_splanchnicus	s__Escherichia_coli	Undirected	538	-0.925665	N
s__Odoribacter_splanchnicus	s__Klebsiella_pneumoniae	Undirected	539	-0.817219	N
s__Odoribacter_splanchnicus	s__Shigella_boydii	Undirected	540	-0.809384	N
s__Odoribacter_splanchnicus	s__Shigella_dysenteriae	Undirected	541	-0.744588	N
s__Odoribacter_splanchnicus	s__Shigella_flexneri	Undirected	542	-0.942787	N
s__Odoribacter_splanchnicus	s__Shigella_sonnei	Undirected	543	-0.88138	N
s__Paraprevotella_clara	s__Bifidobacterium_breve	Undirected	545	-0.288768	N
s__Paraprevotella_clara	s__Eggerthella_lenta	Undirected	547	-0.337717	N
s__Paraprevotella_clara	s__Bacteroides_cellulosilyticus	Undirected	548	-0.258856	N
s__Paraprevotella_clara	s__Bacteroides_fragilis	Undirected	550	-0.291844	N
s__Paraprevotella_clara	s__Bacteroides_thetaiotaomicron	Undirected	551	-0.271267	N
s__Paraprevotella_clara	s__Bacteroides_uniformis	Undirected	552	-0.335381	N
s__Paraprevotella_clara	s__Paraprevotella_clara	Undirected	553	1	P
s__Paraprevotella_clara	s__Paraprevotella_clara_CAG_116	Undirected	554	1.997902	P
s__Paraprevotella_clara	s__Paraprevotella_xylaniphila	Undirected	555	1.997902	P
s__Paraprevotella_clara	s__Prevotella_copri_CAG_164	Undirected	556	0.725095	P
s__Paraprevotella_clara	s__Prevotella_sp_CAG_279	Undirected	557	0.842006	P
s__Paraprevotella_clara	s__Streptococcus_thermophilus	Undirected	558	0.800441	P
s__Paraprevotella_clara	s__Clostridium_disporicum	Undirected	559	0.856942	P
s__Paraprevotella_clara	s__Hungatella_hathewayi	Undirected	560	-0.829817	N
s__Paraprevotella_clara	s__Eubacterium_hallii	Undirected	561	0.80316	P
s__Paraprevotella_clara	s__Blautia_sp_CAG_52	Undirected	562	1.184251	P
s__Paraprevotella_clara	s__Coprococcus_comes	Undirected	563	0.78202	P
s__Paraprevotella_clara	s__Dorea_longicatena	Undirected	564	0.762259	P
s__Paraprevotella_clara	s__Dorea_sp_CAG_105	Undirected	565	1.094453	P
s__Paraprevotella_clara	s__Clostridium_symbiosum	Undirected	566	-0.771469	N
s__Paraprevotella_clara	s__Roseburia_sp_CAG_471	Undirected	567	1.118942	P
s__Paraprevotella_clara	s__Flavonifractor_plautii	Undirected	568	-0.861921	N
s__Paraprevotella_clara	s__Ruminococcus_sp_CAG_254	Undirected	569	0.714073	P
s__Paraprevotella_clara	s__Catenibacterium_mitsuokai	Undirected	570	1.508801	P
s__Paraprevotella_clara	s__Erysipelatoclostridium_ramosum	Undirected	571	-0.775677	N
s__Paraprevotella_clara	s__Holdemanella_biformis	Undirected	572	1.015984	P
s__Paraprevotella_clara	s__Firmicutes_bacterium_CAG_227	Undirected	573	0.90642	P
s__Paraprevotella_clara	s__Allisonella_histaminiformans	Undirected	574	0.94379	P
s__Paraprevotella_clara_CAG_116	s__Bifidobacterium_breve	Undirected	576	-0.29106	N
s__Paraprevotella_clara_CAG_116	s__Eggerthella_lenta	Undirected	578	-0.339882	N
s__Paraprevotella_clara_CAG_116	s__Bacteroides_cellulosilyticus	Undirected	579	-0.257413	N
s__Paraprevotella_clara_CAG_116	s__Bacteroides_fragilis	Undirected	581	-0.290193	N
s__Paraprevotella_clara_CAG_116	s__Bacteroides_thetaiotaomicron	Undirected	582	-0.267852	N
s__Paraprevotella_clara_CAG_116	s__Bacteroides_uniformis	Undirected	583	-0.331001	N
s__Paraprevotella_clara_CAG_116	s__Paraprevotella_clara_CAG_116	Undirected	585	1	P
s__Paraprevotella_clara_CAG_116	s__Paraprevotella_xylaniphila	Undirected	586	1.99958	P
s__Paraprevotella_clara_CAG_116	s__Prevotella_copri_CAG_164	Undirected	587	0.729663	P
s__Paraprevotella_clara_CAG_116	s__Prevotella_sp_CAG_279	Undirected	588	0.844104	P
s__Paraprevotella_clara_CAG_116	s__Streptococcus_thermophilus	Undirected	589	0.814036	P
s__Paraprevotella_clara_CAG_116	s__Clostridium_disporicum	Undirected	590	0.854522	P
s__Paraprevotella_clara_CAG_116	s__Hungatella_hathewayi	Undirected	591	-0.826328	N
s__Paraprevotella_clara_CAG_116	s__Eubacterium_hallii	Undirected	592	0.810294	P
s__Paraprevotella_clara_CAG_116	s__Blautia_sp_CAG_52	Undirected	593	1.204685	P
s__Paraprevotella_clara_CAG_116	s__Coprococcus_comes	Undirected	594	0.787266	P
s__Paraprevotella_clara_CAG_116	s__Dorea_longicatena	Undirected	595	0.765826	P
s__Paraprevotella_clara_CAG_116	s__Dorea_sp_CAG_105	Undirected	596	1.116376	P
s__Paraprevotella_clara_CAG_116	s__Clostridium_symbiosum	Undirected	597	-0.777631	N
s__Paraprevotella_clara_CAG_116	s__Roseburia_sp_CAG_471	Undirected	598	1.151556	P
s__Paraprevotella_clara_CAG_116	s__Flavonifractor_plautii	Undirected	599	-0.858736	N
s__Paraprevotella_clara_CAG_116	s__Catenibacterium_mitsuokai	Undirected	600	1.517505	P
s__Paraprevotella_clara_CAG_116	s__Erysipelatoclostridium_ramosum	Undirected	601	-0.77396	N
s__Paraprevotella_clara_CAG_116	s__Holdemanella_biformis	Undirected	602	1.017977	P
s__Paraprevotella_clara_CAG_116	s__Firmicutes_bacterium_CAG_227	Undirected	603	0.913135	P
s__Paraprevotella_clara_CAG_116	s__Allisonella_histaminiformans	Undirected	604	0.944904	P
s__Paraprevotella_xylaniphila	s__Bifidobacterium_breve	Undirected	606	-0.29106	N
s__Paraprevotella_xylaniphila	s__Eggerthella_lenta	Undirected	608	-0.340224	N
s__Paraprevotella_xylaniphila	s__Bacteroides_cellulosilyticus	Undirected	609	-0.257413	N
s__Paraprevotella_xylaniphila	s__Bacteroides_fragilis	Undirected	611	-0.291674	N
s__Paraprevotella_xylaniphila	s__Bacteroides_thetaiotaomicron	Undirected	612	-0.268023	N
s__Paraprevotella_xylaniphila	s__Bacteroides_uniformis	Undirected	613	-0.33157	N
s__Paraprevotella_xylaniphila	s__Paraprevotella_xylaniphila	Undirected	616	1	P
s__Paraprevotella_xylaniphila	s__Prevotella_copri_CAG_164	Undirected	617	0.73842	P
s__Paraprevotella_xylaniphila	s__Prevotella_sp_CAG_279	Undirected	618	0.850399	P
s__Paraprevotella_xylaniphila	s__Streptococcus_thermophilus	Undirected	619	0.820764	P
s__Paraprevotella_xylaniphila	s__Clostridium_disporicum	Undirected	620	0.85324	P
s__Paraprevotella_xylaniphila	s__Hungatella_hathewayi	Undirected	621	-0.829817	N
s__Paraprevotella_xylaniphila	s__Eubacterium_hallii	Undirected	622	0.812315	P
s__Paraprevotella_xylaniphila	s__Blautia_sp_CAG_52	Undirected	623	1.198869	P
s__Paraprevotella_xylaniphila	s__Coprococcus_comes	Undirected	624	0.782508	P
s__Paraprevotella_xylaniphila	s__Dorea_longicatena	Undirected	625	0.767966	P
s__Paraprevotella_xylaniphila	s__Dorea_sp_CAG_105	Undirected	626	1.116718	P
s__Paraprevotella_xylaniphila	s__Clostridium_symbiosum	Undirected	627	-0.778316	N
s__Paraprevotella_xylaniphila	s__Roseburia_sp_CAG_471	Undirected	628	1.144681	P
s__Paraprevotella_xylaniphila	s__Flavonifractor_plautii	Undirected	629	-0.859077	N
s__Paraprevotella_xylaniphila	s__Catenibacterium_mitsuokai	Undirected	630	1.52595	P
s__Paraprevotella_xylaniphila	s__Erysipelatoclostridium_ramosum	Undirected	631	-0.775105	N
s__Paraprevotella_xylaniphila	s__Holdemanella_biformis	Undirected	632	1.01698	P
s__Paraprevotella_xylaniphila	s__Firmicutes_bacterium_CAG_227	Undirected	633	0.912086	P
s__Paraprevotella_xylaniphila	s__Allisonella_histaminiformans	Undirected	634	0.953478	P
s__Prevotella_copri	s__Actinomyces_sp_ICM47	Undirected	635	0.247334	P
s__Prevotella_copri	s__Bifidobacterium_catenulatum	Undirected	637	0.304306	P
s__Prevotella_copri	s__Bacteroides_caccae	Undirected	639	0.325037	P
s__Prevotella_copri	s__Bacteroides_coprocola	Undirected	640	0.333716	P
s__Prevotella_copri	s__Bacteroides_coprocola_CAG_162	Undirected	641	0.33278	P
s__Prevotella_copri	s__Bacteroides_eggerthii	Undirected	642	0.271826	P
s__Prevotella_copri	s__Bacteroides_fragilis	Undirected	643	-0.296421	N
s__Prevotella_copri	s__Bacteroides_plebeius	Undirected	644	-0.254508	N
s__Prevotella_copri	s__Bacteroides_vulgatus	Undirected	646	-0.234579	N
s__Prevotella_copri	s__Barnesiella_intestinihominis	Undirected	647	0.271566	P
s__Prevotella_copri	s__Odoribacter_sp_AF21_41	Undirected	648	0.231007	P
s__Prevotella_copri	s__Paraprevotella_clara	Undirected	649	0.308108	P
s__Prevotella_copri	s__Paraprevotella_clara_CAG_116	Undirected	650	0.30478	P
s__Prevotella_copri	s__Paraprevotella_xylaniphila	Undirected	651	0.304605	P
s__Prevotella_copri	s__Prevotella_copri	Undirected	652	1	P
s__Prevotella_copri	s__Prevotella_sp_CAG_279	Undirected	653	0.754944	P
s__Prevotella_copri	s__Streptococcus_vestibularis	Undirected	654	0.777102	P
s__Prevotella_copri	s__Eubacterium_ramulus	Undirected	655	0.775807	P
s__Prevotella_copri	s__Ruminococcus_torques	Undirected	656	0.747967	P
s__Prevotella_copri	s__Coprococcus_catus	Undirected	657	0.875479	P
s__Prevotella_copri	s__Coprococcus_eutactus	Undirected	658	0.823099	P
s__Prevotella_copri	s__Clostridium_aldenense	Undirected	659	-0.757921	N
s__Prevotella_copri	s__Clostridium_citroniae	Undirected	660	-0.862721	N
s__Prevotella_copri	s__Flavonifractor_plautii	Undirected	661	-0.910064	N
s__Prevotella_copri	s__Ruminococcus_callidus	Undirected	662	0.868773	P
s__Prevotella_copri	s__Ruminococcus_torques_CAG_61	Undirected	663	-1.025874	N
s__Prevotella_copri	s__Ruthenibacterium_lactatiformans	Undirected	664	-0.809184	N
s__Prevotella_copri	s__Holdemanella_biformis	Undirected	665	0.930241	P
s__Prevotella_copri_CAG_164	s__Actinomyces_odontolyticus	Undirected	666	0.275493	P
s__Prevotella_copri_CAG_164	s__Bifidobacterium_adolescentis	Undirected	667	0.320869	P
s__Prevotella_copri_CAG_164	s__Bifidobacterium_breve	Undirected	668	-0.322784	N
s__Prevotella_copri_CAG_164	s__Bifidobacterium_catenulatum	Undirected	669	0.336769	P
s__Prevotella_copri_CAG_164	s__Bifidobacterium_pseudocatenulatum	Undirected	670	-0.267232	N
s__Prevotella_copri_CAG_164	s__Eggerthella_lenta	Undirected	671	-0.236139	N
s__Prevotella_copri_CAG_164	s__Bacteroides_cellulosilyticus	Undirected	672	-0.28272	N
s__Prevotella_copri_CAG_164	s__Bacteroides_thetaiotaomicron	Undirected	673	-0.274876	N
s__Prevotella_copri_CAG_164	s__Bacteroides_uniformis	Undirected	674	-0.308205	N
s__Prevotella_copri_CAG_164	s__Prevotella_copri	Undirected	678	0.252151	P
s__Prevotella_copri_CAG_164	s__Prevotella_copri_CAG_164	Undirected	679	1	P
s__Prevotella_copri_CAG_164	s__Prevotella_sp_CAG_279	Undirected	680	0.754601	P
s__Prevotella_copri_CAG_164	s__Streptococcus_thermophilus	Undirected	681	0.822606	P
s__Prevotella_copri_CAG_164	s__Ruminococcus_gnavus	Undirected	682	-0.813134	N
s__Prevotella_copri_CAG_164	s__Dorea_sp_CAG_105	Undirected	683	0.894444	P
s__Prevotella_copri_CAG_164	s__Ruthenibacterium_lactatiformans	Undirected	684	-0.73245	N
s__Prevotella_copri_CAG_164	s__Catenibacterium_mitsuokai	Undirected	685	0.780692	P
s__Prevotella_copri_CAG_164	s__Holdemanella_biformis	Undirected	686	0.933072	P
s__Prevotella_copri_CAG_164	s__Phascolarctobacterium_faecium	Undirected	687	-0.717281	N
s__Prevotella_copri_CAG_164	s__Phascolarctobacterium_sp_CAG_207	Undirected	688	-0.761709	N
s__Prevotella_sp_CAG_279	s__Actinomyces_sp_ICM47	Undirected	689	0.259236	P
s__Prevotella_sp_CAG_279	s__Bifidobacterium_breve	Undirected	691	-0.276887	N
s__Prevotella_sp_CAG_279	s__Bacteroides_dorei	Undirected	695	-0.306252	N
s__Prevotella_sp_CAG_279	s__Bacteroides_eggerthii	Undirected	696	0.265626	P
s__Prevotella_sp_CAG_279	s__Bacteroides_stercoris	Undirected	697	-0.313671	N
s__Prevotella_sp_CAG_279	s__Bacteroides_uniformis	Undirected	698	-0.335381	N
s__Prevotella_sp_CAG_279	s__Prevotella_sp_CAG_279	Undirected	706	1	P
s__Prevotella_sp_CAG_279	s__Streptococcus_thermophilus	Undirected	707	0.744798	P
s__Prevotella_sp_CAG_279	s__Clostridium_sp_CAG_265	Undirected	708	0.842456	P
s__Prevotella_sp_CAG_279	s__Eubacterium_hallii	Undirected	709	0.800782	P
s__Prevotella_sp_CAG_279	s__Blautia_sp_CAG_52	Undirected	710	0.797098	P
s__Prevotella_sp_CAG_279	s__Ruminococcus_gnavus	Undirected	711	-0.749988	N
s__Prevotella_sp_CAG_279	s__Coprococcus_eutactus	Undirected	712	0.715645	P
s__Prevotella_sp_CAG_279	s__Dorea_longicatena	Undirected	713	0.744424	P
s__Prevotella_sp_CAG_279	s__Dorea_sp_CAG_105	Undirected	714	0.946962	P
s__Prevotella_sp_CAG_279	s__Ruthenibacterium_lactatiformans	Undirected	715	-0.757127	N
s__Prevotella_sp_CAG_279	s__Catenibacterium_mitsuokai	Undirected	716	1.216213	P
s__Prevotella_sp_CAG_279	s__Erysipelatoclostridium_ramosum	Undirected	717	-0.755982	N
s__Prevotella_sp_CAG_279	s__Holdemanella_biformis	Undirected	718	1.275185	P
s__Prevotella_sp_CAG_279	s__Megasphaera_elsdenii	Undirected	719	0.868254	P
s__Alistipes_finegoldii	s__Bifidobacterium_breve	Undirected	720	-0.272482	N
s__Alistipes_finegoldii	s__Bifidobacterium_pseudocatenulatum	Undirected	721	-0.234952	N
s__Alistipes_finegoldii	s__Bacteroides_clarus	Undirected	722	0.335886	P
s__Alistipes_finegoldii	s__Bacteroides_massiliensis	Undirected	723	0.303826	P
s__Alistipes_finegoldii	s__Bacteroides_uniformis	Undirected	724	0.268159	P
s__Alistipes_finegoldii	s__Barnesiella_intestinihominis	Undirected	725	0.351388	P
s__Alistipes_finegoldii	s__Butyricimonas_sp_An62	Undirected	726	0.303581	P
s__Alistipes_finegoldii	s__Odoribacter_sp_AF21_41	Undirected	727	0.319914	P
s__Alistipes_finegoldii	s__Alistipes_finegoldii	Undirected	729	1	P
s__Alistipes_finegoldii	s__Alistipes_onderdonkii	Undirected	730	1.100951	P
s__Alistipes_finegoldii	s__Alistipes_putredinis	Undirected	731	1.0693	P
s__Alistipes_finegoldii	s__Alistipes_putredinis_CAG_67	Undirected	732	0.956978	P
s__Alistipes_finegoldii	s__Alistipes_sp_CAG_268	Undirected	733	1.398303	P
s__Alistipes_finegoldii	s__Alistipes_sp_CAG_29	Undirected	734	1.02964	P
s__Alistipes_finegoldii	s__Alistipes_sp_HGB5	Undirected	735	1.198492	P
s__Alistipes_finegoldii	s__Parabacteroides_johnsonii	Undirected	736	0.824472	P
s__Alistipes_finegoldii	s__Streptococcus_salivarius	Undirected	737	-0.749992	N
s__Alistipes_finegoldii	s__Clostridium_nexile_CAG_348	Undirected	738	-0.803586	N
s__Alistipes_finegoldii	s__Clostridium_sp_CAG_58	Undirected	739	1.002401	P
s__Alistipes_finegoldii	s__Clostridium_sp_CAG_62	Undirected	740	0.930678	P
s__Alistipes_finegoldii	s__Intestinimonas_butyriciproducens	Undirected	741	0.73613	P
s__Alistipes_finegoldii	s__Lawsonibacter_asaccharolyticus	Undirected	742	0.902911	P
s__Alistipes_finegoldii	s__Eubacterium_hallii	Undirected	743	0.731445	P
s__Alistipes_finegoldii	s__Eubacterium_sp_CAG_161	Undirected	744	0.800463	P
s__Alistipes_finegoldii	s__Blautia_producta	Undirected	745	-0.722462	N
s__Alistipes_finegoldii	s__Blautia_wexlerae	Undirected	746	-0.861679	N
s__Alistipes_finegoldii	s__Tyzzerella_nexilis	Undirected	747	-0.894784	N
s__Alistipes_finegoldii	s__Oscillibacter_sp_CAG_241	Undirected	748	0.740816	P
s__Alistipes_finegoldii	s__Erysipelatoclostridium_ramosum	Undirected	749	-0.738685	N
s__Alistipes_finegoldii	s__Firmicutes_bacterium_CAG_110	Undirected	750	0.835249	P
s__Alistipes_finegoldii	s__Firmicutes_bacterium_CAG_65	Undirected	751	0.772293	P
s__Alistipes_finegoldii	s__Veillonella_infantium	Undirected	752	-0.806195	N
s__Alistipes_finegoldii	s__Fusobacterium_varium	Undirected	753	-0.792879	N
s__Alistipes_indistinctus	s__Bacteroides_thetaiotaomicron	Undirected	754	0.230286	P
s__Alistipes_indistinctus	s__Bacteroides_vulgatus	Undirected	755	0.267687	P
s__Alistipes_indistinctus	s__Butyricimonas_virosa	Undirected	756	0.276165	P
s__Alistipes_indistinctus	s__Prevotella_sp_CAG_279	Undirected	757	0.258203	P
s__Alistipes_indistinctus	s__Alistipes_indistinctus	Undirected	758	1	P
s__Alistipes_indistinctus	s__Oscillibacter_sp_CAG_241	Undirected	759	0.891978	P
s__Alistipes_obesi	s__Eggerthella_lenta	Undirected	760	-0.269273	N
s__Alistipes_obesi	s__Bacteroides_eggerthii	Undirected	761	0.346638	P
s__Alistipes_obesi	s__Bacteroides_plebeius	Undirected	762	-0.232683	N
s__Alistipes_obesi	s__Barnesiella_intestinihominis	Undirected	763	0.25711	P
s__Alistipes_obesi	s__Butyricimonas_virosa	Undirected	764	0.254935	P
s__Alistipes_obesi	s__Paraprevotella_clara	Undirected	766	0.276544	P
s__Alistipes_obesi	s__Paraprevotella_clara_CAG_116	Undirected	767	0.285672	P
s__Alistipes_obesi	s__Paraprevotella_xylaniphila	Undirected	768	0.285331	P
s__Alistipes_obesi	s__Alistipes_finegoldii	Undirected	769	0.285304	P
s__Alistipes_obesi	s__Alistipes_indistinctus	Undirected	770	0.239268	P
s__Alistipes_obesi	s__Alistipes_obesi	Undirected	771	1	P
s__Alistipes_obesi	s__Alistipes_putredinis_CAG_67	Undirected	772	1.057564	P
s__Alistipes_obesi	s__Clostridium_nexile_CAG_348	Undirected	773	-0.799145	N
s__Alistipes_obesi	s__Clostridium_sp_CAG_62	Undirected	774	0.922699	P
s__Alistipes_obesi	s__Eubacterium_sp_CAG_115	Undirected	775	0.789646	P
s__Alistipes_obesi	s__Blautia_sp_CAG_52	Undirected	776	0.775731	P
s__Alistipes_obesi	s__Ruminococcus_gnavus	Undirected	777	-0.910936	N
s__Alistipes_obesi	s__Coprococcus_eutactus	Undirected	778	0.769038	P
s__Alistipes_obesi	s__Clostridium_bolteae	Undirected	779	-0.724107	N
s__Alistipes_obesi	s__Roseburia_sp_CAG_45	Undirected	780	0.749552	P
s__Alistipes_obesi	s__Tyzzerella_nexilis	Undirected	781	-0.74245	N
s__Alistipes_obesi	s__Oscillibacter_sp_CAG_241	Undirected	782	0.866474	P
s__Alistipes_obesi	s__Ruminococcus_lactaris	Undirected	783	0.78165	P
s__Alistipes_obesi	s__Ruminococcus_sp_CAG_353	Undirected	784	0.743805	P
s__Alistipes_obesi	s__Clostridium_innocuum	Undirected	785	-0.745643	N
s__Alistipes_obesi	s__Erysipelatoclostridium_ramosum	Undirected	786	-0.8016	N
s__Alistipes_onderdonkii	s__Actinomyces_sp_oral_taxon_181	Undirected	787	-0.234942	N
s__Alistipes_onderdonkii	s__Bifidobacterium_adolescentis	Undirected	788	0.243722	P
s__Alistipes_onderdonkii	s__Bifidobacterium_breve	Undirected	789	-0.302289	N
s__Alistipes_onderdonkii	s__Bacteroides_cellulosilyticus	Undirected	791	-0.281205	N
s__Alistipes_onderdonkii	s__Bacteroides_clarus	Undirected	792	0.258072	P
s__Alistipes_onderdonkii	s__Bacteroides_nordii	Undirected	793	-0.276508	N
s__Alistipes_onderdonkii	s__Bacteroides_sp_HPS0048	Undirected	794	-0.250227	N
s__Alistipes_onderdonkii	s__Bacteroides_stercoris	Undirected	795	-0.319164	N
s__Alistipes_onderdonkii	s__Odoribacter_sp_AF21_41	Undirected	796	0.247214	P
s__Alistipes_onderdonkii	s__Odoribacter_splanchnicus	Undirected	797	0.23207	P
s__Alistipes_onderdonkii	s__Alistipes_onderdonkii	Undirected	799	1	P
s__Alistipes_onderdonkii	s__Alistipes_putredinis	Undirected	800	0.726845	P
s__Alistipes_onderdonkii	s__Alistipes_putredinis_CAG_67	Undirected	801	0.893658	P
s__Alistipes_onderdonkii	s__Alistipes_sp_CAG_268	Undirected	802	1.079479	P
s__Alistipes_onderdonkii	s__Alistipes_sp_CAG_29	Undirected	803	0.94287	P
s__Alistipes_onderdonkii	s__Alistipes_sp_HGB5	Undirected	804	1.06009	P
s__Alistipes_onderdonkii	s__Parabacteroides_johnsonii	Undirected	805	0.80618	P
s__Alistipes_onderdonkii	s__Tyzzerella_nexilis	Undirected	806	-0.764336	N
s__Alistipes_onderdonkii	s__Phascolarctobacterium_faecium	Undirected	807	-0.714836	N
s__Alistipes_onderdonkii	s__Phascolarctobacterium_sp_CAG_207	Undirected	808	-0.771947	N
s__Alistipes_putredinis	s__Eggerthella_lenta	Undirected	809	-0.255751	N
s__Alistipes_putredinis	s__Bacteroides_caccae	Undirected	810	0.303716	P
s__Alistipes_putredinis	s__Bacteroides_cellulosilyticus	Undirected	811	-0.241086	N
s__Alistipes_putredinis	s__Bacteroides_clarus	Undirected	812	0.252158	P
s__Alistipes_putredinis	s__Bacteroides_uniformis	Undirected	813	0.257749	P
s__Alistipes_putredinis	s__Odoribacter_sp_AF21_41	Undirected	815	0.336695	P
s__Alistipes_putredinis	s__Alistipes_indistinctus	Undirected	818	0.258138	P
s__Alistipes_putredinis	s__Alistipes_obesi	Undirected	819	0.29464	P
s__Alistipes_putredinis	s__Alistipes_putredinis	Undirected	821	1	P
s__Alistipes_putredinis	s__Alistipes_putredinis_CAG_67	Undirected	822	1.440063	P
s__Alistipes_putredinis	s__Alistipes_sp_CAG_268	Undirected	823	0.909615	P
s__Alistipes_putredinis	s__Alistipes_sp_HGB5	Undirected	824	0.745839	P
s__Alistipes_putredinis	s__Streptococcus_salivarius	Undirected	825	-0.748216	N
s__Alistipes_putredinis	s__Clostridium_sp_CAG_62	Undirected	826	0.751661	P
s__Alistipes_putredinis	s__Intestinimonas_butyriciproducens	Undirected	827	1.058192	P
s__Alistipes_putredinis	s__Lawsonibacter_asaccharolyticus	Undirected	828	0.940507	P
s__Alistipes_putredinis	s__Ruminococcus_gnavus	Undirected	829	-0.72268	N
s__Alistipes_putredinis	s__Coprococcus_comes	Undirected	830	0.712457	P
s__Alistipes_putredinis	s__Oscillibacter_sp_CAG_241	Undirected	831	0.906128	P
s__Alistipes_putredinis	s__Ruminococcus_callidus	Undirected	832	0.719026	P
s__Alistipes_putredinis	s__Firmicutes_bacterium_CAG_83	Undirected	833	0.91404	P
s__Alistipes_putredinis	s__Fusobacterium_varium	Undirected	834	-0.741125	N
s__Alistipes_putredinis_CAG_67	s__Bacteroides_caccae	Undirected	835	0.241312	P
s__Alistipes_putredinis_CAG_67	s__Bacteroides_uniformis	Undirected	836	0.232587	P
s__Alistipes_putredinis_CAG_67	s__Bacteroides_vulgatus	Undirected	837	0.254298	P
s__Alistipes_putredinis_CAG_67	s__Barnesiella_intestinihominis	Undirected	838	0.293082	P
s__Alistipes_putredinis_CAG_67	s__Alistipes_indistinctus	Undirected	841	0.232622	P
s__Alistipes_putredinis_CAG_67	s__Alistipes_putredinis_CAG_67	Undirected	845	1	P
s__Alistipes_putredinis_CAG_67	s__Alistipes_sp_CAG_268	Undirected	846	0.865097	P
s__Alistipes_putredinis_CAG_67	s__Streptococcus_parasanguinis	Undirected	847	-0.874751	N
s__Alistipes_putredinis_CAG_67	s__Streptococcus_salivarius	Undirected	848	-0.734913	N
s__Alistipes_putredinis_CAG_67	s__Intestinimonas_butyriciproducens	Undirected	849	0.742159	P
s__Alistipes_putredinis_CAG_67	s__Lawsonibacter_asaccharolyticus	Undirected	850	0.866241	P
s__Alistipes_putredinis_CAG_67	s__Blautia_wexlerae	Undirected	851	-0.714376	N
s__Alistipes_sp_CAG_157	s__Bacteroides_eggerthii	Undirected	852	0.251829	P
s__Alistipes_sp_CAG_157	s__Bacteroides_xylanisolvens	Undirected	854	-0.261107	N
s__Alistipes_sp_CAG_157	s__Alistipes_sp_CAG_157	Undirected	855	1	P
s__Alistipes_sp_CAG_157	s__Eubacterium_sp_OM08_24	Undirected	856	0.716395	P
s__Alistipes_sp_CAG_268	s__Actinomyces_sp_oral_taxon_181	Undirected	857	-0.309137	N
s__Alistipes_sp_CAG_268	s__Bifidobacterium_breve	Undirected	858	-0.303552	N
s__Alistipes_sp_CAG_268	s__Bifidobacterium_pseudocatenulatum	Undirected	859	-0.30274	N
s__Alistipes_sp_CAG_268	s__Rothia_mucilaginosa	Undirected	860	-0.337394	N
s__Alistipes_sp_CAG_268	s__Bacteroides_clarus	Undirected	861	0.293169	P
s__Alistipes_sp_CAG_268	s__Bacteroides_intestinalis	Undirected	862	-0.295589	N
s__Alistipes_sp_CAG_268	s__Bacteroides_stercoris	Undirected	863	-0.238529	N
s__Alistipes_sp_CAG_268	s__Barnesiella_intestinihominis	Undirected	865	0.309415	P
s__Alistipes_sp_CAG_268	s__Butyricimonas_sp_An62	Undirected	866	0.325468	P
s__Alistipes_sp_CAG_268	s__Odoribacter_sp_AF21_41	Undirected	867	0.297737	P
s__Alistipes_sp_CAG_268	s__Alistipes_obesi	Undirected	870	0.298569	P
s__Alistipes_sp_CAG_268	s__Alistipes_sp_CAG_268	Undirected	874	1	P
s__Alistipes_sp_CAG_268	s__Alistipes_sp_CAG_29	Undirected	875	1.280918	P
s__Alistipes_sp_CAG_268	s__Alistipes_sp_HGB5	Undirected	876	1.22335	P
s__Alistipes_sp_CAG_268	s__Parabacteroides_johnsonii	Undirected	877	0.912643	P
s__Alistipes_sp_CAG_268	s__Streptococcus_parasanguinis	Undirected	878	-0.757095	N
s__Alistipes_sp_CAG_268	s__Streptococcus_salivarius	Undirected	879	-0.881517	N
s__Alistipes_sp_CAG_268	s__Clostridium_nexile_CAG_348	Undirected	880	-0.767367	N
s__Alistipes_sp_CAG_268	s__Clostridium_sp_CAG_58	Undirected	881	0.753675	P
s__Alistipes_sp_CAG_268	s__Clostridium_sp_CAG_62	Undirected	882	1.046154	P
s__Alistipes_sp_CAG_268	s__Intestinimonas_butyriciproducens	Undirected	883	1.196606	P
s__Alistipes_sp_CAG_268	s__Lawsonibacter_asaccharolyticus	Undirected	884	1.044483	P
s__Alistipes_sp_CAG_268	s__Eubacterium_sp_CAG_161	Undirected	885	0.782184	P
s__Alistipes_sp_CAG_268	s__Tyzzerella_nexilis	Undirected	886	-0.852731	N
s__Alistipes_sp_CAG_268	s__Intestinibacter_bartlettii	Undirected	887	-0.707648	N
s__Alistipes_sp_CAG_268	s__Faecalibacterium_prausnitzii	Undirected	888	-0.836338	N
s__Alistipes_sp_CAG_268	s__Erysipelatoclostridium_ramosum	Undirected	889	-0.782793	N
s__Alistipes_sp_CAG_268	s__Firmicutes_bacterium_CAG_110	Undirected	890	0.810389	P
s__Alistipes_sp_CAG_268	s__Veillonella_infantium	Undirected	891	-0.888794	N
s__Alistipes_sp_CAG_268	s__Escherichia_coli	Undirected	892	-0.811256	N
s__Alistipes_sp_CAG_268	s__Klebsiella_pneumoniae	Undirected	893	-0.869464	N
s__Alistipes_sp_CAG_268	s__Klebsiella_variicola	Undirected	894	-0.712982	N
s__Alistipes_sp_CAG_268	s__Shigella_boydii	Undirected	895	-0.838786	N
s__Alistipes_sp_CAG_268	s__Shigella_flexneri	Undirected	896	-0.771181	N
s__Alistipes_sp_CAG_268	s__Shigella_sonnei	Undirected	897	-0.764366	N
s__Alistipes_sp_CAG_29	s__Odoribacter_splanchnicus	Undirected	900	0.288576	P
s__Alistipes_sp_CAG_29	s__Prevotella_copri	Undirected	901	-0.345436	N
s__Alistipes_sp_CAG_29	s__Alistipes_putredinis	Undirected	904	0.30578	P
s__Alistipes_sp_CAG_29	s__Alistipes_putredinis_CAG_67	Undirected	905	0.331831	P
s__Alistipes_sp_CAG_29	s__Alistipes_sp_CAG_29	Undirected	907	1	P
s__Alistipes_sp_CAG_29	s__Alistipes_sp_HGB5	Undirected	908	0.921824	P
s__Alistipes_sp_CAG_29	s__Clostridium_nexile_CAG_348	Undirected	909	-0.731862	N
s__Alistipes_sp_CAG_29	s__Clostridium_sp_CAG_62	Undirected	910	0.809248	P
s__Alistipes_sp_CAG_29	s__Lawsonibacter_asaccharolyticus	Undirected	911	0.785335	P
s__Alistipes_sp_CAG_29	s__Tyzzerella_nexilis	Undirected	912	-0.716303	N
s__Alistipes_sp_CAG_29	s__Veillonella_infantium	Undirected	913	-0.727175	N
s__Alistipes_sp_HGB5	s__Bifidobacterium_adolescentis	Undirected	914	0.246303	P
s__Alistipes_sp_HGB5	s__Bifidobacterium_pseudocatenulatum	Undirected	916	-0.323326	N
s__Alistipes_sp_HGB5	s__Eggerthella_lenta	Undirected	917	-0.318918	N
s__Alistipes_sp_HGB5	s__Bacteroides_fragilis	Undirected	918	-0.334645	N
s__Alistipes_sp_HGB5	s__Barnesiella_intestinihominis	Undirected	919	0.307952	P
s__Alistipes_sp_HGB5	s__Odoribacter_sp_AF21_41	Undirected	920	0.290107	P
s__Alistipes_sp_HGB5	s__Prevotella_sp_CAG_279	Undirected	922	0.31268	P
s__Alistipes_sp_HGB5	s__Alistipes_obesi	Undirected	924	0.306318	P
s__Alistipes_sp_HGB5	s__Alistipes_putredinis_CAG_67	Undirected	927	0.32847	P
s__Alistipes_sp_HGB5	s__Alistipes_sp_HGB5	Undirected	930	1	P
s__Alistipes_sp_HGB5	s__Streptococcus_salivarius	Undirected	931	-0.737244	N
s__Alistipes_sp_HGB5	s__Clostridium_nexile_CAG_348	Undirected	932	-0.892987	N
s__Alistipes_sp_HGB5	s__Clostridium_sp_CAG_62	Undirected	933	0.709875	P
s__Alistipes_sp_HGB5	s__Hungatella_hathewayi	Undirected	934	-0.766615	N
s__Alistipes_sp_HGB5	s__Lawsonibacter_asaccharolyticus	Undirected	935	0.780931	P
s__Alistipes_sp_HGB5	s__Eubacterium_ramulus	Undirected	936	0.717391	P
s__Alistipes_sp_HGB5	s__Eubacterium_sp_CAG_161	Undirected	937	0.78039	P
s__Alistipes_sp_HGB5	s__Coprococcus_eutactus	Undirected	938	0.775827	P
s__Alistipes_sp_HGB5	s__Clostridium_symbiosum	Undirected	939	-0.797783	N
s__Alistipes_sp_HGB5	s__Tyzzerella_nexilis	Undirected	940	-0.939652	N
s__Alistipes_sp_HGB5	s__Oscillibacter_sp_CAG_241	Undirected	941	0.773099	P
s__Alistipes_sp_HGB5	s__Flavonifractor_plautii	Undirected	942	-0.736246	N
s__Alistipes_sp_HGB5	s__Clostridium_innocuum	Undirected	943	-0.72641	N
s__Alistipes_sp_HGB5	s__Erysipelatoclostridium_ramosum	Undirected	944	-1.065089	N
s__Alistipes_sp_HGB5	s__Firmicutes_bacterium_CAG_114	Undirected	945	0.751563	P
s__Alistipes_sp_HGB5	s__Firmicutes_bacterium_CAG_65	Undirected	946	0.786981	P
s__Alistipes_sp_HGB5	s__Veillonella_infantium	Undirected	947	-0.777396	N
s__Alistipes_sp_HGB5	s__Veillonella_sp_oral_taxon_158	Undirected	948	-0.740868	N
s__Alistipes_sp_HGB5	s__Fusobacterium_varium	Undirected	949	-0.745865	N
s__Alistipes_sp_HGB5	s__Klebsiella_pneumoniae	Undirected	950	-0.779319	N
s__Parabacteroides_distasonis	s__Actinomyces_sp_ICM47	Undirected	952	-0.278308	N
s__Parabacteroides_distasonis	s__Bacteroides_cellulosilyticus	Undirected	953	0.299359	P
s__Parabacteroides_distasonis	s__Bacteroides_faecis	Undirected	954	0.262623	P
s__Parabacteroides_distasonis	s__Bacteroides_uniformis	Undirected	957	0.270189	P
s__Parabacteroides_distasonis	s__Paraprevotella_clara	Undirected	959	-0.271078	N
s__Parabacteroides_distasonis	s__Paraprevotella_clara_CAG_116	Undirected	960	-0.266412	N
s__Parabacteroides_distasonis	s__Paraprevotella_xylaniphila	Undirected	961	-0.265444	N
s__Parabacteroides_distasonis	s__Prevotella_copri_CAG_164	Undirected	962	-0.272941	N
s__Parabacteroides_distasonis	s__Parabacteroides_distasonis	Undirected	963	1	P
s__Parabacteroides_distasonis	s__Clostridium_disporicum	Undirected	964	-0.917573	N
s__Parabacteroides_distasonis	s__Clostridium_aldenense	Undirected	965	0.837846	P
s__Parabacteroides_distasonis	s__Clostridium_citroniae	Undirected	966	0.726192	P
s__Parabacteroides_distasonis	s__Clostridium_clostridioforme	Undirected	967	0.820948	P
s__Parabacteroides_distasonis	s__Flavonifractor_plautii	Undirected	968	0.781621	P
s__Parabacteroides_distasonis	s__Fusobacterium_varium	Undirected	969	0.959089	P
s__Parabacteroides_goldsteinii	s__Bacteroides_dorei	Undirected	970	-0.265084	N
s__Parabacteroides_goldsteinii	s__Bacteroides_eggerthii	Undirected	971	0.239264	P
s__Parabacteroides_goldsteinii	s__Prevotella_sp_CAG_279	Undirected	972	0.280718	P
s__Parabacteroides_goldsteinii	s__Parabacteroides_goldsteinii	Undirected	973	1	P
s__Parabacteroides_gordonii	s__Bacteroides_faecis	Undirected	974	0.26608	P
s__Parabacteroides_gordonii	s__Bacteroides_intestinalis	Undirected	975	0.324606	P
s__Parabacteroides_gordonii	s__Bacteroides_ovatus	Undirected	976	0.231465	P
s__Parabacteroides_gordonii	s__Alistipes_indistinctus	Undirected	977	0.328806	P
s__Parabacteroides_gordonii	s__Parabacteroides_gordonii	Undirected	978	1	P
s__Parabacteroides_johnsonii	s__Bifidobacterium_catenulatum	Undirected	979	0.303661	P
s__Parabacteroides_johnsonii	s__Rothia_mucilaginosa	Undirected	980	-0.260278	N
s__Parabacteroides_johnsonii	s__Bacteroides_eggerthii	Undirected	982	0.320035	P
s__Parabacteroides_johnsonii	s__Butyricimonas_sp	Undirected	984	0.279842	P
s__Parabacteroides_johnsonii	s__Butyricimonas_virosa	Undirected	986	0.273214	P
s__Parabacteroides_johnsonii	s__Alistipes_obesi	Undirected	990	0.256718	P
s__Parabacteroides_johnsonii	s__Alistipes_putredinis	Undirected	992	0.347567	P
s__Parabacteroides_johnsonii	s__Alistipes_putredinis_CAG_67	Undirected	993	0.299225	P
s__Parabacteroides_johnsonii	s__Alistipes_sp_CAG_29	Undirected	995	0.281692	P
s__Parabacteroides_johnsonii	s__Alistipes_sp_HGB5	Undirected	996	0.2422	P
s__Parabacteroides_johnsonii	s__Parabacteroides_johnsonii	Undirected	997	1	P
s__Parabacteroides_johnsonii	s__Parabacteroides_merdae	Undirected	998	0.769553	P
s__Parabacteroides_johnsonii	s__Clostridium_sp_CAG_58	Undirected	999	0.811954	P
s__Parabacteroides_johnsonii	s__Lawsonibacter_asaccharolyticus	Undirected	1000	0.817388	P
s__Parabacteroides_johnsonii	s__Phascolarctobacterium_sp_CAG_207	Undirected	1001	-0.748727	N
s__Parabacteroides_merdae	s__Bacteroides_dorei	Undirected	1002	0.262564	P
s__Parabacteroides_merdae	s__Bacteroides_eggerthii	Undirected	1003	0.235079	P
s__Parabacteroides_merdae	s__Bacteroides_finegoldii	Undirected	1004	0.319681	P
s__Parabacteroides_merdae	s__Butyricimonas_sp	Undirected	1005	0.323866	P
s__Parabacteroides_merdae	s__Odoribacter_splanchnicus	Undirected	1009	0.241893	P
s__Parabacteroides_merdae	s__Alistipes_finegoldii	Undirected	1010	0.286814	P
s__Parabacteroides_merdae	s__Alistipes_obesi	Undirected	1011	0.233497	P
s__Parabacteroides_merdae	s__Alistipes_putredinis	Undirected	1012	0.246185	P
s__Parabacteroides_merdae	s__Alistipes_putredinis_CAG_67	Undirected	1013	0.330789	P
s__Parabacteroides_merdae	s__Alistipes_sp_CAG_268	Undirected	1014	0.283343	P
s__Parabacteroides_merdae	s__Alistipes_sp_CAG_29	Undirected	1015	0.330475	P
s__Parabacteroides_merdae	s__Parabacteroides_merdae	Undirected	1017	1	P
s__Tannerella_sp_6_1_58FAA_CT1	s__Bacteroides_coprocola	Undirected	1018	0.323411	P
s__Tannerella_sp_6_1_58FAA_CT1	s__Bacteroides_coprocola_CAG_162	Undirected	1019	0.290678	P
s__Tannerella_sp_6_1_58FAA_CT1	s__Tannerella_sp_6_1_58FAA_CT1	Undirected	1021	1	P
s__Tannerella_sp_6_1_58FAA_CT1	s__Firmicutes_bacterium_CAG_110	Undirected	1022	0.822935	P
s__Tannerella_sp_CAG_118	s__Barnesiella_intestinihominis	Undirected	1023	0.297646	P
s__Tannerella_sp_CAG_118	s__Coprobacter_fastidiosus	Undirected	1024	0.346047	P
s__Tannerella_sp_CAG_118	s__Odoribacter_splanchnicus	Undirected	1025	0.329104	P
s__Tannerella_sp_CAG_118	s__Tannerella_sp_6_1_58FAA_CT1	Undirected	1026	0.299238	P
s__Tannerella_sp_CAG_118	s__Tannerella_sp_CAG_118	Undirected	1027	1	P
s__Tannerella_sp_CAG_118	s__Eubacterium_siraeum_CAG_80	Undirected	1028	1.291492	P
s__Tannerella_sp_CAG_118	s__Flavonifractor_plautii	Undirected	1029	-0.727233	N
s__Lactobacillus_acidophilus	s__Lactobacillus_acidophilus	Undirected	1031	1	P
s__Lactobacillus_acidophilus	s__Eubacterium_sp_CAG_146	Undirected	1032	0.722456	P
s__Lactobacillus_rogosae	s__Actinomyces_sp_ICM47	Undirected	1033	0.231667	P
s__Lactobacillus_rogosae	s__Bacteroides_salyersiae	Undirected	1034	0.264537	P
s__Lactobacillus_rogosae	s__Lactobacillus_rogosae	Undirected	1035	1	P
s__Lactobacillus_rogosae	s__Dorea_formicigenerans_CAG_28	Undirected	1036	0.827024	P
s__Lactobacillus_rogosae	s__Lachnospira_pectinoschiza	Undirected	1037	1.605245	P
s__Lactococcus_lactis	s__Bifidobacterium_adolescentis	Undirected	1038	0.340379	P
s__Lactococcus_lactis	s__Bifidobacterium_catenulatum	Undirected	1039	0.35335	P
s__Lactococcus_lactis	s__Bacteroides_dorei	Undirected	1041	-0.336425	N
s__Lactococcus_lactis	s__Paraprevotella_clara	Undirected	1043	0.31663	P
s__Lactococcus_lactis	s__Paraprevotella_clara_CAG_116	Undirected	1044	0.326152	P
s__Lactococcus_lactis	s__Paraprevotella_xylaniphila	Undirected	1045	0.323502	P
s__Lactococcus_lactis	s__Prevotella_sp_CAG_279	Undirected	1046	0.259746	P
s__Lactococcus_lactis	s__Lactococcus_lactis	Undirected	1047	1	P
s__Lactococcus_lactis	s__Eubacterium_sp_CAG_38	Undirected	1048	-0.751744	N
s__Streptococcus_infantis	s__Actinomyces_sp_ICM47	Undirected	1049	0.253121	P
s__Streptococcus_infantis	s__Rothia_mucilaginosa	Undirected	1050	0.313462	P
s__Streptococcus_infantis	s__Bacteroides_caccae	Undirected	1052	-0.324918	N
s__Streptococcus_infantis	s__Parabacteroides_distasonis	Undirected	1053	-0.336817	N
s__Streptococcus_infantis	s__Parabacteroides_merdae	Undirected	1054	-0.239176	N
s__Streptococcus_infantis	s__Streptococcus_infantis	Undirected	1055	1	P
s__Streptococcus_infantis	s__Streptococcus_mitis	Undirected	1056	0.788601	P
s__Streptococcus_infantis	s__Streptococcus_oralis	Undirected	1057	0.866776	P
s__Streptococcus_infantis	s__Streptococcus_parasanguinis	Undirected	1058	0.815923	P
s__Streptococcus_infantis	s__Streptococcus_sanguinis	Undirected	1059	0.876849	P
s__Streptococcus_lutetiensis	s__Bifidobacterium_breve	Undirected	1060	0.264704	P
s__Streptococcus_lutetiensis	s__Odoribacter_splanchnicus	Undirected	1061	-0.253563	N
s__Streptococcus_lutetiensis	s__Alistipes_putredinis_CAG_67	Undirected	1062	-0.271481	N
s__Streptococcus_lutetiensis	s__Alistipes_sp_CAG_268	Undirected	1063	-0.242787	N
s__Streptococcus_lutetiensis	s__Streptococcus_lutetiensis	Undirected	1064	1	P
s__Streptococcus_lutetiensis	s__Clostridium_spiroforme	Undirected	1065	0.872238	P
s__Streptococcus_mitis	s__Bacteroides_plebeius	Undirected	1068	-0.239947	N
s__Streptococcus_mitis	s__Bacteroides_thetaiotaomicron	Undirected	1069	-0.307987	N
s__Streptococcus_mitis	s__Alistipes_sp_CAG_29	Undirected	1070	0.268454	P
s__Streptococcus_mitis	s__Parabacteroides_distasonis	Undirected	1071	-0.254532	N
s__Streptococcus_mitis	s__Streptococcus_mitis	Undirected	1073	1	P
s__Streptococcus_mitis	s__Streptococcus_sanguinis	Undirected	1074	0.907477	P
s__Streptococcus_mitis	s__Streptococcus_sp_I_P16	Undirected	1075	0.747482	P
s__Streptococcus_oralis	s__Actinomyces_odontolyticus	Undirected	1076	0.298197	P
s__Streptococcus_oralis	s__Actinomyces_sp_ICM47	Undirected	1077	0.346691	P
s__Streptococcus_oralis	s__Rothia_sp_HMSC072B03	Undirected	1079	0.262801	P
s__Streptococcus_oralis	s__Bacteroides_clarus	Undirected	1080	-0.252217	N
s__Streptococcus_oralis	s__Odoribacter_splanchnicus	Undirected	1081	-0.26403	N
s__Streptococcus_oralis	s__Alistipes_obesi	Undirected	1082	-0.234159	N
s__Streptococcus_oralis	s__Alistipes_putredinis_CAG_67	Undirected	1083	-0.306811	N
s__Streptococcus_oralis	s__Alistipes_sp_CAG_268	Undirected	1084	-0.309262	N
s__Streptococcus_oralis	s__Alistipes_sp_CAG_29	Undirected	1085	-0.234493	N
s__Streptococcus_oralis	s__Alistipes_sp_HGB5	Undirected	1086	-0.240666	N
s__Streptococcus_oralis	s__Streptococcus_oralis	Undirected	1088	1	P
s__Streptococcus_oralis	s__Streptococcus_parasanguinis	Undirected	1089	0.941659	P
s__Streptococcus_oralis	s__Streptococcus_pasteurianus	Undirected	1090	0.725004	P
s__Streptococcus_oralis	s__Clostridium_sp_CAG_265	Undirected	1091	0.722413	P
s__Streptococcus_oralis	s__Citrobacter_freundii	Undirected	1092	0.809249	P
s__Streptococcus_oralis	s__Klebsiella_quasipneumoniae	Undirected	1093	0.732503	P
s__Streptococcus_parasanguinis	s__Actinomyces_sp_ICM47	Undirected	1095	0.24001	P
s__Streptococcus_parasanguinis	s__Actinomyces_sp_S6_Spd3	Undirected	1096	0.350794	P
s__Streptococcus_parasanguinis	s__Bacteroides_clarus	Undirected	1100	-0.277109	N
s__Streptococcus_parasanguinis	s__Bacteroides_intestinalis	Undirected	1101	0.241558	P
s__Streptococcus_parasanguinis	s__Barnesiella_intestinihominis	Undirected	1102	-0.256828	N
s__Streptococcus_parasanguinis	s__Alistipes_finegoldii	Undirected	1104	-0.243691	N
s__Streptococcus_parasanguinis	s__Alistipes_obesi	Undirected	1105	-0.271613	N
s__Streptococcus_parasanguinis	s__Alistipes_putredinis	Undirected	1106	-0.304555	N
s__Streptococcus_parasanguinis	s__Alistipes_sp_CAG_29	Undirected	1109	-0.280709	N
s__Streptococcus_parasanguinis	s__Alistipes_sp_HGB5	Undirected	1110	-0.279993	N
s__Streptococcus_parasanguinis	s__Streptococcus_parasanguinis	Undirected	1113	1	P
s__Streptococcus_parasanguinis	s__Streptococcus_salivarius	Undirected	1114	1.441428	P
s__Streptococcus_parasanguinis	s__Lawsonibacter_asaccharolyticus	Undirected	1115	-0.795703	N
s__Streptococcus_parasanguinis	s__Clostridium_symbiosum	Undirected	1116	0.722988	P
s__Streptococcus_parasanguinis	s__Faecalibacterium_prausnitzii	Undirected	1117	0.738729	P
s__Streptococcus_parasanguinis	s__Megasphaera_micronuciformis	Undirected	1118	0.844392	P
s__Streptococcus_parasanguinis	s__Veillonella_atypica	Undirected	1119	0.813595	P
s__Streptococcus_parasanguinis	s__Veillonella_dispar	Undirected	1120	0.785346	P
s__Streptococcus_parasanguinis	s__Veillonella_sp_oral_taxon_158	Undirected	1121	0.738751	P
s__Streptococcus_parasanguinis	s__Veillonella_tobetsuensis	Undirected	1122	0.902244	P
s__Streptococcus_parasanguinis	s__Enterobacter_hormaechei	Undirected	1123	0.725135	P
s__Streptococcus_parasanguinis	s__Klebsiella_pneumoniae	Undirected	1124	0.896459	P
s__Streptococcus_parasanguinis	s__Klebsiella_quasipneumoniae	Undirected	1125	1.032985	P
s__Streptococcus_parasanguinis	s__Klebsiella_variicola	Undirected	1126	0.938082	P
s__Streptococcus_pasteurianus	s__Actinomyces_sp_ICM47	Undirected	1127	0.285086	P
s__Streptococcus_pasteurianus	s__Actinomyces_sp_oral_taxon_181	Undirected	1128	0.264556	P
s__Streptococcus_pasteurianus	s__Bacteroides_eggerthii	Undirected	1129	0.260171	P
s__Streptococcus_pasteurianus	s__Bacteroides_massiliensis	Undirected	1130	0.301469	P
s__Streptococcus_pasteurianus	s__Bacteroides_stercoris	Undirected	1131	0.239655	P
s__Streptococcus_pasteurianus	s__Lactobacillus_rogosae	Undirected	1132	0.319582	P
s__Streptococcus_pasteurianus	s__Streptococcus_mitis	Undirected	1133	0.293534	P
s__Streptococcus_pasteurianus	s__Streptococcus_pasteurianus	Undirected	1135	1	P
s__Streptococcus_salivarius	s__Actinomyces_odontolyticus	Undirected	1136	0.304683	P
s__Streptococcus_salivarius	s__Actinomyces_sp_ICM47	Undirected	1137	0.293135	P
s__Streptococcus_salivarius	s__Actinomyces_sp_S6_Spd3	Undirected	1138	0.299607	P
s__Streptococcus_salivarius	s__Actinomyces_sp_oral_taxon_181	Undirected	1139	0.303067	P
s__Streptococcus_salivarius	s__Bifidobacterium_breve	Undirected	1140	0.341459	P
s__Streptococcus_salivarius	s__Rothia_sp_HMSC072B03	Undirected	1143	0.347778	P
s__Streptococcus_salivarius	s__Bacteroides_clarus	Undirected	1144	-0.336152	N
s__Streptococcus_salivarius	s__Bacteroides_intestinalis	Undirected	1145	0.248889	P
s__Streptococcus_salivarius	s__Barnesiella_intestinihominis	Undirected	1146	-0.236155	N
s__Streptococcus_salivarius	s__Prevotella_copri	Undirected	1148	0.29485	P
s__Streptococcus_salivarius	s__Alistipes_obesi	Undirected	1150	-0.24494	N
s__Streptococcus_salivarius	s__Alistipes_onderdonkii	Undirected	1151	-0.255401	N
s__Streptococcus_salivarius	s__Alistipes_sp_CAG_29	Undirected	1155	-0.328458	N
s__Streptococcus_salivarius	s__Parabacteroides_johnsonii	Undirected	1157	-0.253717	N
s__Streptococcus_salivarius	s__Streptococcus_infantis	Undirected	1158	0.290735	P
s__Streptococcus_salivarius	s__Streptococcus_oralis	Undirected	1159	0.310525	P
s__Streptococcus_salivarius	s__Streptococcus_salivarius	Undirected	1161	1	P
s__Streptococcus_salivarius	s__Streptococcus_sp_F0442	Undirected	1162	0.723028	P
s__Streptococcus_salivarius	s__Streptococcus_vestibularis	Undirected	1163	0.78193	P
s__Streptococcus_salivarius	s__Intestinimonas_butyriciproducens	Undirected	1164	-0.765839	N
s__Streptococcus_salivarius	s__Lawsonibacter_asaccharolyticus	Undirected	1165	-0.853874	N
s__Streptococcus_salivarius	s__Blautia_wexlerae	Undirected	1166	0.834574	P
s__Streptococcus_salivarius	s__Oscillibacter_sp_CAG_241	Undirected	1167	-0.726546	N
s__Streptococcus_salivarius	s__Faecalibacterium_prausnitzii	Undirected	1168	0.799864	P
s__Streptococcus_salivarius	s__Firmicutes_bacterium_CAG_65	Undirected	1169	-0.740333	N
s__Streptococcus_salivarius	s__Veillonella_atypica	Undirected	1170	0.75169	P
s__Streptococcus_salivarius	s__Veillonella_dispar	Undirected	1171	0.754461	P
s__Streptococcus_salivarius	s__Veillonella_infantium	Undirected	1172	0.753456	P
s__Streptococcus_salivarius	s__Veillonella_rogosae	Undirected	1173	0.889733	P
s__Streptococcus_salivarius	s__Veillonella_sp_oral_taxon_158	Undirected	1174	0.817071	P
s__Streptococcus_salivarius	s__Veillonella_tobetsuensis	Undirected	1175	0.906551	P
s__Streptococcus_salivarius	s__Escherichia_coli	Undirected	1176	0.756843	P
s__Streptococcus_salivarius	s__Klebsiella_pneumoniae	Undirected	1177	0.796415	P
s__Streptococcus_salivarius	s__Klebsiella_quasipneumoniae	Undirected	1178	0.858356	P
s__Streptococcus_salivarius	s__Klebsiella_variicola	Undirected	1179	0.842175	P
s__Streptococcus_salivarius	s__Shigella_flexneri	Undirected	1180	0.717204	P
s__Streptococcus_salivarius	s__Shigella_sonnei	Undirected	1181	0.746842	P
s__Streptococcus_sanguinis	s__Actinomyces_sp_ICM47	Undirected	1182	0.32379	P
s__Streptococcus_sanguinis	s__Bacteroides_coprocola_CAG_162	Undirected	1183	0.262777	P
s__Streptococcus_sanguinis	s__Bacteroides_nordii	Undirected	1184	-0.230736	N
s__Streptococcus_sanguinis	s__Streptococcus_oralis	Undirected	1187	0.288048	P
s__Streptococcus_sanguinis	s__Streptococcus_sanguinis	Undirected	1188	1	P
s__Streptococcus_sp_A12	s__Actinomyces_odontolyticus	Undirected	1189	0.318364	P
s__Streptococcus_sp_A12	s__Bacteroides_uniformis	Undirected	1190	-0.247634	N
s__Streptococcus_sp_A12	s__Prevotella_copri	Undirected	1191	0.301117	P
s__Streptococcus_sp_A12	s__Prevotella_copri_CAG_164	Undirected	1192	0.237924	P
s__Streptococcus_sp_A12	s__Alistipes_putredinis_CAG_67	Undirected	1193	-0.253195	N
s__Streptococcus_sp_A12	s__Parabacteroides_distasonis	Undirected	1194	-0.236647	N
s__Streptococcus_sp_A12	s__Lactobacillus_acidophilus	Undirected	1195	0.233426	P
s__Streptococcus_sp_A12	s__Streptococcus_sp_A12	Undirected	1196	1	P
s__Streptococcus_sp_A12	s__Streptococcus_sp_I_P16	Undirected	1197	1.189415	P
s__Streptococcus_sp_F0442	s__Actinomyces_sp_ICM47	Undirected	1199	0.235534	P
s__Streptococcus_sp_F0442	s__Actinomyces_sp_S6_Spd3	Undirected	1200	0.289771	P
s__Streptococcus_sp_F0442	s__Bifidobacterium_pseudocatenulatum	Undirected	1201	0.283359	P
s__Streptococcus_sp_F0442	s__Rothia_mucilaginosa	Undirected	1202	0.279355	P
s__Streptococcus_sp_F0442	s__Bacteroides_coprocola_CAG_162	Undirected	1203	0.251571	P
s__Streptococcus_sp_F0442	s__Odoribacter_splanchnicus	Undirected	1204	-0.260972	N
s__Streptococcus_sp_F0442	s__Alistipes_putredinis	Undirected	1205	-0.261212	N
s__Streptococcus_sp_F0442	s__Lactobacillus_acidophilus	Undirected	1206	0.236879	P
s__Streptococcus_sp_F0442	s__Streptococcus_infantis	Undirected	1207	0.236199	P
s__Streptococcus_sp_F0442	s__Streptococcus_oralis	Undirected	1208	0.25919	P
s__Streptococcus_sp_F0442	s__Streptococcus_parasanguinis	Undirected	1209	0.284874	P
s__Streptococcus_sp_F0442	s__Streptococcus_sp_A12	Undirected	1211	0.306031	P
s__Streptococcus_sp_F0442	s__Streptococcus_sp_F0442	Undirected	1212	1	P
s__Streptococcus_sp_F0442	s__Streptococcus_sp_I_P16	Undirected	1213	1.052064	P
s__Streptococcus_sp_F0442	s__Romboutsia_ilealis	Undirected	1214	0.787677	P
s__Streptococcus_sp_I_P16	s__Actinomyces_sp_ICM47	Undirected	1216	0.315955	P
s__Streptococcus_sp_I_P16	s__Actinomyces_sp_S6_Spd3	Undirected	1217	0.238073	P
s__Streptococcus_sp_I_P16	s__Bacteroides_uniformis	Undirected	1218	-0.310214	N
s__Streptococcus_sp_I_P16	s__Prevotella_copri	Undirected	1219	0.241643	P
s__Streptococcus_sp_I_P16	s__Parabacteroides_distasonis	Undirected	1220	-0.257911	N
s__Streptococcus_sp_I_P16	s__Parabacteroides_gordonii	Undirected	1221	0.257904	P
s__Streptococcus_sp_I_P16	s__Streptococcus_pasteurianus	Undirected	1223	0.248781	P
s__Streptococcus_sp_I_P16	s__Streptococcus_sp_I_P16	Undirected	1226	1	P
s__Streptococcus_thermophilus	s__Bifidobacterium_animalis	Undirected	1228	0.281408	P
s__Streptococcus_thermophilus	s__Bifidobacterium_catenulatum	Undirected	1229	0.302828	P
s__Streptococcus_thermophilus	s__Rothia_mucilaginosa	Undirected	1230	0.232131	P
s__Streptococcus_thermophilus	s__Bacteroides_dorei	Undirected	1231	-0.279611	N
s__Streptococcus_thermophilus	s__Bacteroides_eggerthii	Undirected	1232	0.262844	P
s__Streptococcus_thermophilus	s__Bacteroides_fragilis	Undirected	1233	-0.234548	N
s__Streptococcus_thermophilus	s__Bacteroides_intestinalis	Undirected	1234	-0.261025	N
s__Streptococcus_thermophilus	s__Bacteroides_stercoris	Undirected	1235	-0.246864	N
s__Streptococcus_thermophilus	s__Bacteroides_uniformis	Undirected	1236	-0.246112	N
s__Streptococcus_thermophilus	s__Prevotella_copri	Undirected	1240	0.264785	P
s__Streptococcus_thermophilus	s__Lactococcus_lactis	Undirected	1243	0.344361	P
s__Streptococcus_thermophilus	s__Streptococcus_sanguinis	Undirected	1244	0.242759	P
s__Streptococcus_thermophilus	s__Streptococcus_thermophilus	Undirected	1245	1	P
s__Streptococcus_thermophilus	s__Streptococcus_vestibularis	Undirected	1246	1.126411	P
s__Streptococcus_thermophilus	s__Eubacterium_hallii	Undirected	1247	0.794074	P
s__Streptococcus_thermophilus	s__Blautia_obeum	Undirected	1248	0.727111	P
s__Streptococcus_thermophilus	s__Catenibacterium_mitsuokai	Undirected	1249	0.927154	P
s__Streptococcus_vestibularis	s__Bifidobacterium_catenulatum	Undirected	1250	0.247301	P
s__Streptococcus_vestibularis	s__Rothia_mucilaginosa	Undirected	1251	0.337384	P
s__Streptococcus_vestibularis	s__Prevotella_copri_CAG_164	Undirected	1253	0.242748	P
s__Streptococcus_vestibularis	s__Tannerella_sp_6_1_58FAA_CT1	Undirected	1254	0.243578	P
s__Streptococcus_vestibularis	s__Lactobacillus_acidophilus	Undirected	1255	0.2984	P
s__Streptococcus_vestibularis	s__Streptococcus_parasanguinis	Undirected	1256	0.279634	P
s__Streptococcus_vestibularis	s__Streptococcus_sp_A12	Undirected	1258	0.28247	P
s__Streptococcus_vestibularis	s__Streptococcus_vestibularis	Undirected	1260	1	P
s__Catabacter_hongkongensis	s__Actinomyces_odontolyticus	Undirected	1261	0.306757	P
s__Catabacter_hongkongensis	s__Bifidobacterium_longum	Undirected	1263	0.268325	P
s__Catabacter_hongkongensis	s__Bifidobacterium_pseudocatenulatum	Undirected	1264	0.262867	P
s__Catabacter_hongkongensis	s__Eggerthella_lenta	Undirected	1265	0.293946	P
s__Catabacter_hongkongensis	s__Bacteroides_intestinalis	Undirected	1266	0.269791	P
s__Catabacter_hongkongensis	s__Bacteroides_plebeius	Undirected	1267	0.249257	P
s__Catabacter_hongkongensis	s__Streptococcus_salivarius	Undirected	1268	0.246569	P
s__Catabacter_hongkongensis	s__Streptococcus_sp_F0442	Undirected	1269	0.263048	P
s__Catabacter_hongkongensis	s__Catabacter_hongkongensis	Undirected	1270	1	P
s__Catabacter_hongkongensis	s__Clostridium_leptum_CAG_27	Undirected	1271	0.970792	P
s__Catabacter_hongkongensis	s__Clostridium_sp_ATCC_29733	Undirected	1272	0.739373	P
s__Catabacter_hongkongensis	s__Anaerotruncus_colihominis	Undirected	1273	0.769338	P
s__Catabacter_hongkongensis	s__Clostridium_leptum	Undirected	1274	0.906268	P
s__Catabacter_hongkongensis	s__Ruthenibacterium_lactatiformans	Undirected	1275	0.800898	P
s__Catabacter_hongkongensis	s__Subdoligranulum_sp_4_3_54A2FAA	Undirected	1276	0.861093	P
s__Catabacter_hongkongensis	s__Solobacterium_moorei	Undirected	1277	0.827091	P
s__Clostridium_disporicum	s__Bacteroides_cellulosilyticus	Undirected	1279	-0.244611	N
s__Clostridium_disporicum	s__Bacteroides_eggerthii	Undirected	1280	0.292928	P
s__Clostridium_disporicum	s__Bacteroides_nordii	Undirected	1281	-0.263024	N
s__Clostridium_disporicum	s__Bacteroides_ovatus	Undirected	1282	-0.288308	N
s__Clostridium_disporicum	s__Bacteroides_sp_HPS0048	Undirected	1283	-0.234996	N
s__Clostridium_disporicum	s__Bacteroides_thetaiotaomicron	Undirected	1284	-0.332304	N
s__Clostridium_disporicum	s__Bacteroides_uniformis	Undirected	1285	-0.275639	N
s__Clostridium_disporicum	s__Prevotella_copri_CAG_164	Undirected	1289	0.290788	P
s__Clostridium_disporicum	s__Lactobacillus_acidophilus	Undirected	1291	0.259938	P
s__Clostridium_disporicum	s__Streptococcus_pasteurianus	Undirected	1292	0.286661	P
s__Clostridium_disporicum	s__Clostridium_disporicum	Undirected	1293	1	P
s__Clostridium_disporicum	s__Turicibacter_sanguinis	Undirected	1294	1.1553	P
s__Clostridium_leptum_CAG_27	s__Actinomyces_odontolyticus	Undirected	1295	0.271916	P
s__Clostridium_leptum_CAG_27	s__Bifidobacterium_longum	Undirected	1297	0.264429	P
s__Clostridium_leptum_CAG_27	s__Bifidobacterium_pseudocatenulatum	Undirected	1298	0.268898	P
s__Clostridium_leptum_CAG_27	s__Bacteroides_caccae	Undirected	1299	0.269311	P
s__Clostridium_leptum_CAG_27	s__Bacteroides_plebeius	Undirected	1301	0.332171	P
s__Clostridium_leptum_CAG_27	s__Alistipes_putredinis	Undirected	1303	0.249803	P
s__Clostridium_leptum_CAG_27	s__Clostridium_leptum_CAG_27	Undirected	1305	1	P
s__Clostridium_leptum_CAG_27	s__Clostridium_sp_ATCC_29733	Undirected	1306	0.936369	P
s__Clostridium_leptum_CAG_27	s__Blautia_sp_CAG_257	Undirected	1307	0.889003	P
s__Clostridium_leptum_CAG_27	s__Anaeromassilibacillus_sp_An250	Undirected	1308	0.843638	P
s__Clostridium_leptum_CAG_27	s__Clostridium_leptum	Undirected	1309	1.907343	P
s__Clostridium_leptum_CAG_27	s__Subdoligranulum_sp_4_3_54A2FAA	Undirected	1310	0.799372	P
s__Clostridium_leptum_CAG_27	s__Firmicutes_bacterium_CAG_83	Undirected	1311	0.748125	P
s__Clostridium_leptum_CAG_27	s__Akkermansia_muciniphila	Undirected	1312	0.984184	P
s__Clostridium_nexile_CAG_348	s__Bifidobacterium_adolescentis	Undirected	1313	-0.288098	N
s__Clostridium_nexile_CAG_348	s__Bifidobacterium_breve	Undirected	1314	0.307315	P
s__Clostridium_nexile_CAG_348	s__Bacteroides_stercoris	Undirected	1317	0.287127	P
s__Clostridium_nexile_CAG_348	s__Bacteroides_thetaiotaomicron	Undirected	1318	0.275	P
s__Clostridium_nexile_CAG_348	s__Barnesiella_intestinihominis	Undirected	1320	-0.340764	N
s__Clostridium_nexile_CAG_348	s__Alistipes_onderdonkii	Undirected	1324	-0.348364	N
s__Clostridium_nexile_CAG_348	s__Alistipes_putredinis	Undirected	1325	-0.276703	N
s__Clostridium_nexile_CAG_348	s__Alistipes_putredinis_CAG_67	Undirected	1326	-0.254402	N
s__Clostridium_nexile_CAG_348	s__Tannerella_sp_CAG_118	Undirected	1330	-0.239933	N
s__Clostridium_nexile_CAG_348	s__Clostridium_nexile_CAG_348	Undirected	1331	1	P
s__Clostridium_nexile_CAG_348	s__Clostridium_sp_CAG_62	Undirected	1332	-0.855048	N
s__Clostridium_nexile_CAG_348	s__Hungatella_hathewayi	Undirected	1333	1.309622	P
s__Clostridium_nexile_CAG_348	s__Clostridiales_bacterium_AM23_16LB	Undirected	1334	-0.773458	N
s__Clostridium_nexile_CAG_348	s__Intestinimonas_butyriciproducens	Undirected	1335	-0.791211	N
s__Clostridium_nexile_CAG_348	s__Eubacterium_hallii	Undirected	1336	-0.989764	N
s__Clostridium_nexile_CAG_348	s__Blautia_coccoides	Undirected	1337	0.793631	P
s__Clostridium_nexile_CAG_348	s__Blautia_obeum	Undirected	1338	-0.827237	N
s__Clostridium_nexile_CAG_348	s__Blautia_sp_CAG_257	Undirected	1339	0.830788	P
s__Clostridium_nexile_CAG_348	s__Ruminococcus_gnavus	Undirected	1340	1.320477	P
s__Clostridium_nexile_CAG_348	s__Coprococcus_catus	Undirected	1341	-0.874886	N
s__Clostridium_nexile_CAG_348	s__Coprococcus_comes	Undirected	1342	-0.815325	N
s__Clostridium_nexile_CAG_348	s__Dorea_longicatena	Undirected	1343	-0.732707	N
s__Clostridium_nexile_CAG_348	s__Fusicatenibacter_saccharivorans	Undirected	1344	-0.756933	N
s__Clostridium_nexile_CAG_348	s__Clostridium_aldenense	Undirected	1345	1.1078	P
s__Clostridium_nexile_CAG_348	s__Clostridium_bolteae	Undirected	1346	1.338832	P
s__Clostridium_nexile_CAG_348	s__Clostridium_symbiosum	Undirected	1347	1.140694	P
s__Clostridium_nexile_CAG_348	s__Lachnospiraceae_bacterium_1_4_56FAA	Undirected	1348	0.753657	P
s__Clostridium_nexile_CAG_348	s__Roseburia_faecis	Undirected	1349	-0.856483	N
s__Clostridium_nexile_CAG_348	s__Tyzzerella_nexilis	Undirected	1350	1.866134	P
s__Clostridium_nexile_CAG_348	s__Oscillibacter_sp_CAG_241	Undirected	1351	-0.852748	N
s__Clostridium_nexile_CAG_348	s__Anaerotruncus_colihominis	Undirected	1352	0.78231	P
s__Clostridium_nexile_CAG_348	s__Flavonifractor_plautii	Undirected	1353	1.195245	P
s__Clostridium_nexile_CAG_348	s__Gemmiger_formicilis	Undirected	1354	-0.951143	N
s__Clostridium_nexile_CAG_348	s__Ruminococcus_callidus	Undirected	1355	-0.811048	N
s__Clostridium_nexile_CAG_348	s__Ruminococcus_lactaris	Undirected	1356	-1.170559	N
s__Clostridium_nexile_CAG_348	s__Ruminococcus_torques_CAG_61	Undirected	1357	0.89349	P
s__Clostridium_nexile_CAG_348	s__Ruthenibacterium_lactatiformans	Undirected	1358	0.927647	P
s__Clostridium_nexile_CAG_348	s__Coprobacillus_cateniformis	Undirected	1359	0.817922	P
s__Clostridium_nexile_CAG_348	s__Clostridium_innocuum	Undirected	1360	1.141442	P
s__Clostridium_nexile_CAG_348	s__Clostridium_spiroforme	Undirected	1361	0.708226	P
s__Clostridium_nexile_CAG_348	s__Erysipelatoclostridium_ramosum	Undirected	1362	1.294888	P
s__Clostridium_nexile_CAG_348	s__Firmicutes_bacterium_CAG_110	Undirected	1363	-0.740476	N
s__Clostridium_nexile_CAG_348	s__Firmicutes_bacterium_CAG_65	Undirected	1364	-0.88434	N
s__Clostridium_nexile_CAG_348	s__Dialister_sp_CAG_357	Undirected	1365	0.835061	P
s__Clostridium_nexile_CAG_348	s__Veillonella_infantium	Undirected	1366	0.777266	P
s__Clostridium_nexile_CAG_348	s__Fusobacterium_ulcerans	Undirected	1367	0.750895	P
s__Clostridium_nexile_CAG_348	s__Fusobacterium_varium	Undirected	1368	0.773581	P
s__Clostridium_nexile_CAG_348	s__Escherichia_coli	Undirected	1369	0.847556	P
s__Clostridium_nexile_CAG_348	s__Klebsiella_pneumoniae	Undirected	1370	0.816526	P
s__Clostridium_nexile_CAG_348	s__Klebsiella_variicola	Undirected	1371	0.755242	P
s__Clostridium_nexile_CAG_348	s__Shigella_flexneri	Undirected	1372	0.81852	P
s__Clostridium_nexile_CAG_348	s__Shigella_sonnei	Undirected	1373	0.749587	P
s__Clostridium_perfringens	s__Clostridium_disporicum	Undirected	1375	0.236328	P
s__Clostridium_perfringens	s__Clostridium_perfringens	Undirected	1376	1	P
s__Clostridium_sp_ATCC_29733	s__Eggerthella_lenta	Undirected	1377	0.232154	P
s__Clostridium_sp_ATCC_29733	s__Bacteroides_uniformis	Undirected	1380	0.30285	P
s__Clostridium_sp_ATCC_29733	s__Parabacteroides_gordonii	Undirected	1381	0.308677	P
s__Clostridium_sp_ATCC_29733	s__Clostridium_sp_ATCC_29733	Undirected	1384	1	P
s__Clostridium_sp_ATCC_29733	s__Clostridium_sp_CAG_299	Undirected	1385	0.919646	P
s__Clostridium_sp_ATCC_29733	s__Clostridium_leptum	Undirected	1386	0.911259	P
s__Clostridium_sp_ATCC_29733	s__Subdoligranulum_sp_4_3_54A2FAA	Undirected	1387	0.771435	P
s__Clostridium_sp_ATCC_29733	s__Absiella_sp_AM09_45	Undirected	1388	0.755789	P
s__Clostridium_sp_CAG_127	s__Actinomyces_sp_ICM47	Undirected	1389	0.282048	P
s__Clostridium_sp_CAG_127	s__Actinomyces_sp_oral_taxon_181	Undirected	1390	0.276165	P
s__Clostridium_sp_CAG_127	s__Rothia_mucilaginosa	Undirected	1391	0.280146	P
s__Clostridium_sp_CAG_127	s__Bacteroides_coprocola	Undirected	1393	0.291798	P
s__Clostridium_sp_CAG_127	s__Bacteroides_coprocola_CAG_162	Undirected	1394	0.262367	P
s__Clostridium_sp_CAG_127	s__Bacteroides_fragilis	Undirected	1395	-0.24843	N
s__Clostridium_sp_CAG_127	s__Bacteroides_ovatus	Undirected	1396	-0.251961	N
s__Clostridium_sp_CAG_127	s__Streptococcus_oralis	Undirected	1397	0.255347	P
s__Clostridium_sp_CAG_127	s__Streptococcus_parasanguinis	Undirected	1398	0.274794	P
s__Clostridium_sp_CAG_127	s__Clostridium_sp_CAG_127	Undirected	1399	1	P
s__Clostridium_sp_CAG_127	s__Roseburia_intestinalis_CAG_13	Undirected	1400	0.761739	P
s__Clostridium_sp_CAG_127	s__Firmicutes_bacterium_CAG_227	Undirected	1401	0.722497	P
s__Clostridium_sp_CAG_127	s__Allisonella_histaminiformans	Undirected	1402	0.814951	P
s__Clostridium_sp_CAG_127	s__Fusobacterium_mortiferum	Undirected	1403	0.764126	P
s__Clostridium_sp_CAG_138	s__Bacteroides_caccae	Undirected	1404	0.316765	P
s__Clostridium_sp_CAG_138	s__Bacteroides_nordii	Undirected	1405	0.242376	P
s__Clostridium_sp_CAG_138	s__Bacteroides_sp_HPS0048	Undirected	1406	0.256785	P
s__Clostridium_sp_CAG_138	s__Alistipes_finegoldii	Undirected	1407	0.249692	P
s__Clostridium_sp_CAG_138	s__Alistipes_putredinis	Undirected	1408	0.278644	P
s__Clostridium_sp_CAG_138	s__Alistipes_sp_CAG_268	Undirected	1409	0.247913	P
s__Clostridium_sp_CAG_138	s__Alistipes_sp_HGB5	Undirected	1410	0.30111	P
s__Clostridium_sp_CAG_138	s__Streptococcus_oralis	Undirected	1411	-0.234262	N
s__Clostridium_sp_CAG_138	s__Streptococcus_sanguinis	Undirected	1412	-0.259468	N
s__Clostridium_sp_CAG_138	s__Clostridium_leptum_CAG_27	Undirected	1413	0.250588	P
s__Clostridium_sp_CAG_138	s__Clostridium_nexile_CAG_348	Undirected	1414	-0.248462	N
s__Clostridium_sp_CAG_138	s__Clostridium_sp_CAG_138	Undirected	1415	1	P
s__Clostridium_sp_CAG_138	s__Clostridium_sp_CAG_217	Undirected	1416	0.77462	P
s__Clostridium_sp_CAG_138	s__Clostridium_sp_L2_50	Undirected	1417	0.838479	P
s__Clostridium_sp_CAG_138	s__Eubacterium_rectale_CAG_36	Undirected	1418	0.740889	P
s__Clostridium_sp_CAG_138	s__Firmicutes_bacterium_CAG_110	Undirected	1419	1.031988	P
s__Clostridium_sp_CAG_167	s__Bifidobacterium_adolescentis	Undirected	1420	0.235556	P
s__Clostridium_sp_CAG_167	s__Bifidobacterium_pseudocatenulatum	Undirected	1421	-0.336649	N
s__Clostridium_sp_CAG_167	s__Eggerthella_lenta	Undirected	1422	-0.253176	N
s__Clostridium_sp_CAG_167	s__Bacteroides_eggerthii	Undirected	1423	0.259658	P
s__Clostridium_sp_CAG_167	s__Paraprevotella_clara	Undirected	1424	0.28044	P
s__Clostridium_sp_CAG_167	s__Paraprevotella_clara_CAG_116	Undirected	1425	0.290184	P
s__Clostridium_sp_CAG_167	s__Paraprevotella_xylaniphila	Undirected	1426	0.290184	P
s__Clostridium_sp_CAG_167	s__Prevotella_sp_CAG_279	Undirected	1427	0.251727	P
s__Clostridium_sp_CAG_167	s__Alistipes_obesi	Undirected	1428	0.314854	P
s__Clostridium_sp_CAG_167	s__Alistipes_sp_HGB5	Undirected	1429	0.328731	P
s__Clostridium_sp_CAG_167	s__Lactococcus_lactis	Undirected	1430	0.315268	P
s__Clostridium_sp_CAG_167	s__Clostridium_nexile_CAG_348	Undirected	1431	-0.286571	N
s__Clostridium_sp_CAG_167	s__Clostridium_sp_CAG_167	Undirected	1432	1	P
s__Clostridium_sp_CAG_167	s__Clostridium_sp_CAG_62	Undirected	1433	0.722482	P
s__Clostridium_sp_CAG_167	s__Clostridium_sp_CAG_75	Undirected	1434	0.860948	P
s__Clostridium_sp_CAG_167	s__Ruminococcus_sp_CAG_353	Undirected	1435	0.888018	P
s__Clostridium_sp_CAG_217	s__Bifidobacterium_adolescentis	Undirected	1436	0.336266	P
s__Clostridium_sp_CAG_217	s__Eggerthella_lenta	Undirected	1437	-0.320732	N
s__Clostridium_sp_CAG_217	s__Bacteroides_caccae	Undirected	1438	0.240582	P
s__Clostridium_sp_CAG_217	s__Bacteroides_fragilis	Undirected	1439	-0.262952	N
s__Clostridium_sp_CAG_217	s__Bacteroides_massiliensis	Undirected	1440	0.232678	P
s__Clostridium_sp_CAG_217	s__Bacteroides_xylanisolvens	Undirected	1441	-0.257597	N
s__Clostridium_sp_CAG_217	s__Prevotella_copri	Undirected	1442	0.352774	P
s__Clostridium_sp_CAG_217	s__Alistipes_obesi	Undirected	1443	0.268282	P
s__Clostridium_sp_CAG_217	s__Alistipes_sp_CAG_157	Undirected	1444	0.301385	P
s__Clostridium_sp_CAG_217	s__Alistipes_sp_HGB5	Undirected	1445	0.263356	P
s__Clostridium_sp_CAG_217	s__Catabacter_hongkongensis	Undirected	1446	-0.257162	N
s__Clostridium_sp_CAG_217	s__Clostridium_nexile_CAG_348	Undirected	1447	-0.293609	N
s__Clostridium_sp_CAG_217	s__Clostridium_sp_CAG_127	Undirected	1448	0.235233	P
s__Clostridium_sp_CAG_217	s__Clostridium_sp_CAG_217	Undirected	1450	1	P
s__Clostridium_sp_CAG_217	s__Coprococcus_catus	Undirected	1451	0.741307	P
s__Clostridium_sp_CAG_217	s__Coprococcus_eutactus	Undirected	1452	0.758865	P
s__Clostridium_sp_CAG_217	s__Eubacterium_rectale	Undirected	1453	0.708064	P
s__Clostridium_sp_CAG_217	s__Ruminococcus_lactaris	Undirected	1454	0.780978	P
s__Clostridium_sp_CAG_217	s__Ruminococcus_torques_CAG_61	Undirected	1455	-0.935795	N
s__Clostridium_sp_CAG_230	s__Actinomyces_sp_S6_Spd3	Undirected	1456	0.242861	P
s__Clostridium_sp_CAG_230	s__Bifidobacterium_adolescentis	Undirected	1457	0.233615	P
s__Clostridium_sp_CAG_230	s__Bacteroides_clarus	Undirected	1458	0.247024	P
s__Clostridium_sp_CAG_230	s__Bacteroides_eggerthii	Undirected	1459	0.232216	P
s__Clostridium_sp_CAG_230	s__Paraprevotella_clara	Undirected	1460	0.239437	P
s__Clostridium_sp_CAG_230	s__Paraprevotella_clara_CAG_116	Undirected	1461	0.239894	P
s__Clostridium_sp_CAG_230	s__Paraprevotella_xylaniphila	Undirected	1462	0.239894	P
s__Clostridium_sp_CAG_230	s__Clostridium_sp_CAG_217	Undirected	1463	0.313881	P
s__Clostridium_sp_CAG_230	s__Clostridium_sp_CAG_230	Undirected	1464	1	P
s__Clostridium_sp_CAG_230	s__Firmicutes_bacterium_CAG_227	Undirected	1465	0.720735	P
s__Clostridium_sp_CAG_265	s__Actinomyces_sp_ICM47	Undirected	1466	0.248512	P
s__Clostridium_sp_CAG_265	s__Actinomyces_sp_oral_taxon_181	Undirected	1467	-0.260943	N
s__Clostridium_sp_CAG_265	s__Bifidobacterium_catenulatum	Undirected	1469	0.257583	P
s__Clostridium_sp_CAG_265	s__Bifidobacterium_pseudocatenulatum	Undirected	1470	-0.23306	N
s__Clostridium_sp_CAG_265	s__Bacteroides_cellulosilyticus	Undirected	1471	-0.280086	N
s__Clostridium_sp_CAG_265	s__Bacteroides_dorei	Undirected	1472	-0.351757	N
s__Clostridium_sp_CAG_265	s__Bacteroides_ovatus	Undirected	1474	-0.328613	N
s__Clostridium_sp_CAG_265	s__Bacteroides_stercoris	Undirected	1475	-0.307806	N
s__Clostridium_sp_CAG_265	s__Odoribacter_sp_AF21_41	Undirected	1476	0.31855	P
s__Clostridium_sp_CAG_265	s__Paraprevotella_clara	Undirected	1477	0.295616	P
s__Clostridium_sp_CAG_265	s__Paraprevotella_clara_CAG_116	Undirected	1478	0.306455	P
s__Clostridium_sp_CAG_265	s__Paraprevotella_xylaniphila	Undirected	1479	0.303026	P
s__Clostridium_sp_CAG_265	s__Prevotella_copri	Undirected	1480	0.316243	P
s__Clostridium_sp_CAG_265	s__Parabacteroides_distasonis	Undirected	1482	-0.284019	N
s__Clostridium_sp_CAG_265	s__Lactobacillus_acidophilus	Undirected	1483	0.288496	P
s__Clostridium_sp_CAG_265	s__Streptococcus_thermophilus	Undirected	1485	0.248892	P
s__Clostridium_sp_CAG_265	s__Clostridium_disporicum	Undirected	1486	0.267358	P
s__Clostridium_sp_CAG_265	s__Clostridium_sp_CAG_167	Undirected	1487	0.292336	P
s__Clostridium_sp_CAG_265	s__Clostridium_sp_CAG_217	Undirected	1488	0.235698	P
s__Clostridium_sp_CAG_265	s__Clostridium_sp_CAG_265	Undirected	1489	1	P
s__Clostridium_sp_CAG_265	s__Clostridiales_bacterium_AM23_16LB	Undirected	1490	0.718606	P
s__Clostridium_sp_CAG_265	s__Eubacterium_ramulus	Undirected	1491	0.709239	P
s__Clostridium_sp_CAG_265	s__Eubacterium_sp_OM08_24	Undirected	1492	0.781912	P
s__Clostridium_sp_CAG_265	s__Roseburia_sp_CAG_471	Undirected	1493	0.84186	P
s__Clostridium_sp_CAG_265	s__Holdemanella_biformis	Undirected	1494	0.83709	P
s__Clostridium_sp_CAG_299	s__Bifidobacterium_pseudocatenulatum	Undirected	1495	0.263921	P
s__Clostridium_sp_CAG_299	s__Rothia_mucilaginosa	Undirected	1496	0.261853	P
s__Clostridium_sp_CAG_299	s__Bacteroides_cellulosilyticus	Undirected	1497	0.266287	P
s__Clostridium_sp_CAG_299	s__Bacteroides_coprocola_CAG_162	Undirected	1498	0.23373	P
s__Clostridium_sp_CAG_299	s__Bacteroides_massiliensis	Undirected	1499	0.234438	P
s__Clostridium_sp_CAG_299	s__Bacteroides_plebeius	Undirected	1500	0.318557	P
s__Clostridium_sp_CAG_299	s__Lactobacillus_rogosae	Undirected	1501	0.29379	P
s__Clostridium_sp_CAG_299	s__Streptococcus_sp_F0442	Undirected	1502	0.289806	P
s__Clostridium_sp_CAG_299	s__Catabacter_hongkongensis	Undirected	1503	0.325166	P
s__Clostridium_sp_CAG_299	s__Clostridium_sp_CAG_299	Undirected	1505	1	P
s__Clostridium_sp_CAG_299	s__Blautia_sp_CAG_257	Undirected	1506	0.725842	P
s__Clostridium_sp_CAG_299	s__Clostridioides_difficile	Undirected	1507	0.864326	P
s__Clostridium_sp_CAG_43	s__Eggerthella_lenta	Undirected	1508	-0.316369	N
s__Clostridium_sp_CAG_43	s__Bacteroides_caccae	Undirected	1509	0.251995	P
s__Clostridium_sp_CAG_43	s__Bacteroides_dorei	Undirected	1510	-0.301674	N
s__Clostridium_sp_CAG_43	s__Bacteroides_eggerthii	Undirected	1511	0.276916	P
s__Clostridium_sp_CAG_43	s__Bacteroides_fragilis	Undirected	1512	-0.336135	N
s__Clostridium_sp_CAG_43	s__Bacteroides_massiliensis	Undirected	1513	0.247788	P
s__Clostridium_sp_CAG_43	s__Paraprevotella_clara	Undirected	1514	0.311228	P
s__Clostridium_sp_CAG_43	s__Paraprevotella_clara_CAG_116	Undirected	1515	0.31176	P
s__Clostridium_sp_CAG_43	s__Paraprevotella_xylaniphila	Undirected	1516	0.311168	P
s__Clostridium_sp_CAG_43	s__Prevotella_copri	Undirected	1517	0.28682	P
s__Clostridium_sp_CAG_43	s__Clostridium_sp_CAG_127	Undirected	1518	0.331225	P
s__Clostridium_sp_CAG_43	s__Clostridium_sp_CAG_217	Undirected	1519	0.327818	P
s__Clostridium_sp_CAG_43	s__Clostridium_sp_CAG_43	Undirected	1520	1	P
s__Clostridium_sp_CAG_43	s__Clostridium_sp_CAG_7	Undirected	1521	0.83638	P
s__Clostridium_sp_CAG_43	s__Eubacterium_ramulus	Undirected	1522	0.76296	P
s__Clostridium_sp_CAG_43	s__Blautia_obeum	Undirected	1523	0.710509	P
s__Clostridium_sp_CAG_43	s__Coprococcus_eutactus	Undirected	1524	0.789037	P
s__Clostridium_sp_CAG_43	s__Eubacterium_rectale	Undirected	1525	0.728341	P
s__Clostridium_sp_CAG_43	s__Roseburia_sp_CAG_471	Undirected	1526	0.740476	P
s__Clostridium_sp_CAG_43	s__Gemmiger_formicilis	Undirected	1527	0.811141	P
s__Clostridium_sp_CAG_43	s__Ruminococcus_callidus	Undirected	1528	0.784263	P
s__Clostridium_sp_CAG_43	s__Ruminococcus_lactaris	Undirected	1529	0.957972	P
s__Clostridium_sp_CAG_43	s__Coprobacillus_sp_8_1_38FAA	Undirected	1530	0.731925	P
s__Clostridium_sp_CAG_43	s__Clostridium_innocuum	Undirected	1531	-0.833152	N
s__Clostridium_sp_CAG_43	s__Erysipelatoclostridium_ramosum	Undirected	1532	-0.707319	N
s__Clostridium_sp_CAG_43	s__Firmicutes_bacterium_CAG_212	Undirected	1533	0.818274	P
s__Clostridium_sp_CAG_43	s__Firmicutes_bacterium_CAG_227	Undirected	1534	0.862344	P
s__Clostridium_sp_CAG_58	s__Bacteroides_clarus	Undirected	1535	0.25133	P
s__Clostridium_sp_CAG_58	s__Bacteroides_dorei	Undirected	1536	0.237442	P
s__Clostridium_sp_CAG_58	s__Bacteroides_faecis	Undirected	1537	-0.238944	N
s__Clostridium_sp_CAG_58	s__Bacteroides_massiliensis	Undirected	1538	0.32821	P
s__Clostridium_sp_CAG_58	s__Odoribacter_splanchnicus	Undirected	1540	0.313914	P
s__Clostridium_sp_CAG_58	s__Alistipes_putredinis	Undirected	1542	0.345839	P
s__Clostridium_sp_CAG_58	s__Alistipes_sp_CAG_29	Undirected	1544	0.350411	P
s__Clostridium_sp_CAG_58	s__Alistipes_sp_HGB5	Undirected	1545	0.301504	P
s__Clostridium_sp_CAG_58	s__Clostridium_nexile_CAG_348	Undirected	1547	-0.235871	N
s__Clostridium_sp_CAG_58	s__Clostridium_sp_ATCC_29733	Undirected	1548	0.271169	P
s__Clostridium_sp_CAG_58	s__Clostridium_sp_CAG_58	Undirected	1549	1	P
s__Clostridium_sp_CAG_58	s__Intestinimonas_butyriciproducens	Undirected	1550	0.731031	P
s__Clostridium_sp_CAG_58	s__Lawsonibacter_asaccharolyticus	Undirected	1551	1.030756	P
s__Clostridium_sp_CAG_58	s__Eubacterium_sp_CAG_251	Undirected	1552	0.813544	P
s__Clostridium_sp_CAG_58	s__Akkermansia_muciniphila	Undirected	1553	0.708636	P
s__Clostridium_sp_CAG_62	s__Actinomyces_sp_S6_Spd3	Undirected	1554	-0.292063	N
s__Clostridium_sp_CAG_62	s__Actinomyces_sp_oral_taxon_181	Undirected	1555	-0.281836	N
s__Clostridium_sp_CAG_62	s__Bifidobacterium_adolescentis	Undirected	1556	0.247544	P
s__Clostridium_sp_CAG_62	s__Bifidobacterium_bifidum	Undirected	1557	-0.24666	N
s__Clostridium_sp_CAG_62	s__Bifidobacterium_breve	Undirected	1558	-0.258947	N
s__Clostridium_sp_CAG_62	s__Bifidobacterium_pseudocatenulatum	Undirected	1559	-0.297639	N
s__Clostridium_sp_CAG_62	s__Bacteroides_caccae	Undirected	1560	0.238663	P
s__Clostridium_sp_CAG_62	s__Bacteroides_sp_CAG_189	Undirected	1561	0.249323	P
s__Clostridium_sp_CAG_62	s__Barnesiella_intestinihominis	Undirected	1562	0.32426	P
s__Clostridium_sp_CAG_62	s__Alistipes_onderdonkii	Undirected	1566	0.311331	P
s__Clostridium_sp_CAG_62	s__Alistipes_putredinis_CAG_67	Undirected	1568	0.348983	P
s__Clostridium_sp_CAG_62	s__Alistipes_sp_CAG_157	Undirected	1569	0.260137	P
s__Clostridium_sp_CAG_62	s__Parabacteroides_johnsonii	Undirected	1573	0.310597	P
s__Clostridium_sp_CAG_62	s__Tannerella_sp_CAG_118	Undirected	1574	0.273263	P
s__Clostridium_sp_CAG_62	s__Streptococcus_parasanguinis	Undirected	1575	-0.258035	N
s__Clostridium_sp_CAG_62	s__Streptococcus_salivarius	Undirected	1576	-0.302329	N
s__Clostridium_sp_CAG_62	s__Streptococcus_sp_I_P16	Undirected	1577	-0.28017	N
s__Clostridium_sp_CAG_62	s__Clostridium_sp_CAG_58	Undirected	1580	0.314025	P
s__Clostridium_sp_CAG_62	s__Clostridium_sp_CAG_62	Undirected	1581	1	P
s__Clostridium_sp_CAG_62	s__Intestinimonas_butyriciproducens	Undirected	1582	0.798825	P
s__Clostridium_sp_CAG_62	s__Eubacterium_sp_CAG_115	Undirected	1583	0.821978	P
s__Clostridium_sp_CAG_62	s__Eubacterium_sp_CAG_161	Undirected	1584	0.787299	P
s__Clostridium_sp_CAG_62	s__Ruminococcus_gnavus	Undirected	1585	-0.765756	N
s__Clostridium_sp_CAG_62	s__Coprococcus_eutactus	Undirected	1586	0.723515	P
s__Clostridium_sp_CAG_62	s__Clostridium_bolteae	Undirected	1587	-0.75257	N
s__Clostridium_sp_CAG_62	s__Clostridium_symbiosum	Undirected	1588	-0.733405	N
s__Clostridium_sp_CAG_62	s__Roseburia_sp_CAG_100	Undirected	1589	0.852922	P
s__Clostridium_sp_CAG_62	s__Tyzzerella_nexilis	Undirected	1590	-0.898571	N
s__Clostridium_sp_CAG_62	s__Oscillibacter_sp_CAG_241	Undirected	1591	0.782721	P
s__Clostridium_sp_CAG_62	s__Flavonifractor_plautii	Undirected	1592	-0.707484	N
s__Clostridium_sp_CAG_62	s__Ruminococcus_sp_CAG_353	Undirected	1593	0.745897	P
s__Clostridium_sp_CAG_62	s__Clostridium_innocuum	Undirected	1594	-0.735792	N
s__Clostridium_sp_CAG_62	s__Firmicutes_bacterium_CAG_110	Undirected	1595	0.715127	P
s__Clostridium_sp_CAG_62	s__Firmicutes_bacterium_CAG_65	Undirected	1596	0.843107	P
s__Clostridium_sp_CAG_62	s__Dialister_sp_CAG_357	Undirected	1597	-0.734711	N
s__Clostridium_sp_CAG_62	s__Veillonella_infantium	Undirected	1598	-0.796288	N
s__Clostridium_sp_CAG_7	s__Eggerthella_lenta	Undirected	1599	-0.235214	N
s__Clostridium_sp_CAG_7	s__Bacteroides_caccae	Undirected	1600	0.331148	P
s__Clostridium_sp_CAG_7	s__Bacteroides_coprocola_CAG_162	Undirected	1601	0.282622	P
s__Clostridium_sp_CAG_7	s__Bacteroides_eggerthii	Undirected	1602	0.259236	P
s__Clostridium_sp_CAG_7	s__Bacteroides_faecis	Undirected	1603	-0.258664	N
s__Clostridium_sp_CAG_7	s__Bacteroides_stercoris	Undirected	1604	0.231925	P
s__Clostridium_sp_CAG_7	s__Bacteroides_thetaiotaomicron	Undirected	1605	-0.268372	N
s__Clostridium_sp_CAG_7	s__Paraprevotella_clara	Undirected	1606	0.290828	P
s__Clostridium_sp_CAG_7	s__Paraprevotella_clara_CAG_116	Undirected	1607	0.293173	P
s__Clostridium_sp_CAG_7	s__Paraprevotella_xylaniphila	Undirected	1608	0.292887	P
s__Clostridium_sp_CAG_7	s__Alistipes_obesi	Undirected	1609	0.250002	P
s__Clostridium_sp_CAG_7	s__Alistipes_putredinis	Undirected	1610	0.248723	P
s__Clostridium_sp_CAG_7	s__Alistipes_putredinis_CAG_67	Undirected	1611	0.245728	P
s__Clostridium_sp_CAG_7	s__Alistipes_sp_HGB5	Undirected	1612	0.275249	P
s__Clostridium_sp_CAG_7	s__Lactobacillus_rogosae	Undirected	1613	0.256555	P
s__Clostridium_sp_CAG_7	s__Clostridium_nexile_CAG_348	Undirected	1614	-0.290802	N
s__Clostridium_sp_CAG_7	s__Clostridium_sp_CAG_127	Undirected	1615	0.275933	P
s__Clostridium_sp_CAG_7	s__Clostridium_sp_CAG_58	Undirected	1617	0.329042	P
s__Clostridium_sp_CAG_7	s__Clostridium_sp_CAG_7	Undirected	1618	1	P
s__Clostridium_sp_CAG_7	s__Clostridiales_bacterium_1_7_47FAA	Undirected	1619	-0.710539	N
s__Clostridium_sp_CAG_7	s__Eubacterium_ramulus	Undirected	1620	0.833107	P
s__Clostridium_sp_CAG_7	s__Blautia_obeum	Undirected	1621	0.856472	P
s__Clostridium_sp_CAG_7	s__Blautia_sp_CAG_52	Undirected	1622	0.843051	P
s__Clostridium_sp_CAG_7	s__Ruminococcus_gnavus	Undirected	1623	-0.764665	N
s__Clostridium_sp_CAG_7	s__Ruminococcus_torques	Undirected	1624	0.794153	P
s__Clostridium_sp_CAG_7	s__Coprococcus_comes	Undirected	1625	0.974974	P
s__Clostridium_sp_CAG_7	s__Dorea_formicigenerans	Undirected	1626	0.983234	P
s__Clostridium_sp_CAG_7	s__Dorea_longicatena	Undirected	1627	0.873297	P
s__Clostridium_sp_CAG_7	s__Fusicatenibacter_saccharivorans	Undirected	1628	0.750182	P
s__Clostridium_sp_CAG_7	s__Clostridium_bolteae	Undirected	1629	-0.83444	N
s__Clostridium_sp_CAG_7	s__Roseburia_sp_CAG_471	Undirected	1630	0.725245	P
s__Clostridium_sp_CAG_7	s__Flavonifractor_plautii	Undirected	1631	-0.81091	N
s__Clostridium_sp_CAG_7	s__Gemmiger_formicilis	Undirected	1632	0.962912	P
s__Clostridium_sp_CAG_7	s__Coprobacillus_sp_8_1_38FAA	Undirected	1633	0.780734	P
s__Clostridium_sp_CAG_7	s__Clostridium_innocuum	Undirected	1634	-0.820014	N
s__Clostridium_sp_CAG_7	s__Firmicutes_bacterium_CAG_212	Undirected	1635	0.815012	P
s__Clostridium_sp_CAG_7	s__Firmicutes_bacterium_CAG_227	Undirected	1636	0.892901	P
s__Clostridium_sp_CAG_7	s__Firmicutes_bacterium_CAG_83	Undirected	1637	0.759932	P
s__Clostridium_sp_CAG_7	s__Fusobacterium_varium	Undirected	1638	-0.880052	N
s__Clostridium_sp_CAG_75	s__Bifidobacterium_bifidum	Undirected	1639	-0.269081	N
s__Clostridium_sp_CAG_75	s__Bifidobacterium_breve	Undirected	1640	-0.334314	N
s__Clostridium_sp_CAG_75	s__Bacteroides_nordii	Undirected	1641	-0.248227	N
s__Clostridium_sp_CAG_75	s__Bacteroides_sp_HPS0048	Undirected	1642	-0.255843	N
s__Clostridium_sp_CAG_75	s__Bacteroides_uniformis	Undirected	1643	-0.307644	N
s__Clostridium_sp_CAG_75	s__Bacteroides_xylanisolvens	Undirected	1644	-0.277343	N
s__Clostridium_sp_CAG_75	s__Paraprevotella_clara_CAG_116	Undirected	1645	0.23045	P
s__Clostridium_sp_CAG_75	s__Prevotella_copri_CAG_164	Undirected	1646	0.254423	P
s__Clostridium_sp_CAG_75	s__Alistipes_obesi	Undirected	1647	0.335901	P
s__Clostridium_sp_CAG_75	s__Alistipes_sp_CAG_157	Undirected	1648	0.259674	P
s__Clostridium_sp_CAG_75	s__Lactobacillus_rogosae	Undirected	1649	0.237522	P
s__Clostridium_sp_CAG_75	s__Streptococcus_pasteurianus	Undirected	1650	0.23718	P
s__Clostridium_sp_CAG_75	s__Clostridium_disporicum	Undirected	1651	0.276825	P
s__Clostridium_sp_CAG_75	s__Clostridium_nexile_CAG_348	Undirected	1652	-0.251336	N
s__Clostridium_sp_CAG_75	s__Clostridium_sp_CAG_217	Undirected	1654	0.285861	P
s__Clostridium_sp_CAG_75	s__Clostridium_sp_CAG_43	Undirected	1655	0.230646	P
s__Clostridium_sp_CAG_75	s__Clostridium_sp_CAG_7	Undirected	1656	0.334469	P
s__Clostridium_sp_CAG_75	s__Clostridium_sp_CAG_75	Undirected	1657	1	P
s__Clostridium_sp_CAG_75	s__Hungatella_hathewayi	Undirected	1658	-0.868566	N
s__Clostridium_sp_CAG_75	s__Dorea_sp_CAG_105	Undirected	1659	0.714626	P
s__Clostridium_sp_CAG_75	s__Clostridium_aldenense	Undirected	1660	-0.794266	N
s__Clostridium_sp_CAG_75	s__Clostridium_bolteae	Undirected	1661	-0.929039	N
s__Clostridium_sp_CAG_75	s__Flavonifractor_plautii	Undirected	1662	-0.763773	N
s__Clostridium_sp_CAG_75	s__Ruthenibacterium_lactatiformans	Undirected	1663	-0.879799	N
s__Clostridium_sp_CAG_75	s__Subdoligranulum_sp_4_3_54A2FAA	Undirected	1664	-0.833698	N
s__Clostridium_sp_CAG_75	s__Clostridium_innocuum	Undirected	1665	-0.732066	N
s__Clostridium_sp_CAG_75	s__Firmicutes_bacterium_CAG_65	Undirected	1666	0.761594	P
s__Clostridium_sp_D5	s__Actinomyces_odontolyticus	Undirected	1667	0.236422	P
s__Clostridium_sp_D5	s__Eggerthella_lenta	Undirected	1669	0.303623	P
s__Clostridium_sp_D5	s__Bacteroides_finegoldii	Undirected	1670	-0.279367	N
s__Clostridium_sp_D5	s__Bacteroides_xylanisolvens	Undirected	1671	0.256145	P
s__Clostridium_sp_D5	s__Streptococcus_parasanguinis	Undirected	1672	0.282371	P
s__Clostridium_sp_D5	s__Catabacter_hongkongensis	Undirected	1673	0.263247	P
s__Clostridium_sp_D5	s__Clostridium_perfringens	Undirected	1674	0.241611	P
s__Clostridium_sp_D5	s__Clostridium_sp_CAG_299	Undirected	1675	0.34717	P
s__Clostridium_sp_D5	s__Clostridium_sp_CAG_7	Undirected	1676	-0.246299	N
s__Clostridium_sp_D5	s__Clostridium_sp_CAG_75	Undirected	1677	-0.334593	N
s__Clostridium_sp_D5	s__Clostridium_sp_D5	Undirected	1678	1	P
s__Clostridium_sp_D5	s__Hungatella_hathewayi	Undirected	1679	0.71397	P
s__Clostridium_sp_D5	s__Blautia_sp_CAG_257	Undirected	1680	0.804613	P
s__Clostridium_sp_D5	s__Clostridium_scindens	Undirected	1681	0.752349	P
s__Clostridium_sp_D5	s__Clostridioides_difficile	Undirected	1682	0.714883	P
s__Clostridium_sp_D5	s__Ruthenibacterium_lactatiformans	Undirected	1683	0.733282	P
s__Clostridium_sp_D5	s__Clostridium_innocuum	Undirected	1684	0.730983	P
s__Clostridium_sp_L2_50	s__Bacteroides_sp_D2	Undirected	1685	0.258082	P
s__Clostridium_sp_L2_50	s__Clostridium_sp_L2_50	Undirected	1687	1	P
s__Clostridium_sp_L2_50	s__Eubacterium_rectale_CAG_36	Undirected	1688	0.797592	P
s__Clostridium_sp_L2_50	s__Anaeromassilibacillus_sp_An250	Undirected	1689	0.721517	P
s__Clostridium_sp_L2_50	s__Ruminococcus_callidus	Undirected	1690	0.779565	P
s__Clostridium_sp_L2_50	s__Firmicutes_bacterium_CAG_341	Undirected	1691	0.764126	P
s__Hungatella_hathewayi	s__Actinomyces_odontolyticus	Undirected	1692	0.239966	P
s__Hungatella_hathewayi	s__Actinomyces_sp_S6_Spd3	Undirected	1693	0.263576	P
s__Hungatella_hathewayi	s__Bifidobacterium_breve	Undirected	1695	0.350002	P
s__Hungatella_hathewayi	s__Bifidobacterium_catenulatum	Undirected	1696	-0.331219	N
s__Hungatella_hathewayi	s__Rothia_mucilaginosa	Undirected	1698	0.284551	P
s__Hungatella_hathewayi	s__Bacteroides_cellulosilyticus	Undirected	1700	0.29319	P
s__Hungatella_hathewayi	s__Bacteroides_eggerthii	Undirected	1701	-0.331818	N
s__Hungatella_hathewayi	s__Bacteroides_massiliensis	Undirected	1704	-0.255109	N
s__Hungatella_hathewayi	s__Bacteroides_nordii	Undirected	1705	0.265995	P
s__Hungatella_hathewayi	s__Bacteroides_plebeius	Undirected	1706	0.269819	P
s__Hungatella_hathewayi	s__Bacteroides_sp_HPS0048	Undirected	1707	0.298963	P
s__Hungatella_hathewayi	s__Bacteroides_stercoris	Undirected	1708	0.249142	P
s__Hungatella_hathewayi	s__Bacteroides_uniformis	Undirected	1710	0.237954	P
s__Hungatella_hathewayi	s__Odoribacter_sp_AF21_41	Undirected	1713	-0.308307	N
s__Hungatella_hathewayi	s__Odoribacter_splanchnicus	Undirected	1714	-0.306165	N
s__Hungatella_hathewayi	s__Prevotella_copri	Undirected	1718	-0.32889	N
s__Hungatella_hathewayi	s__Prevotella_copri_CAG_164	Undirected	1719	-0.326387	N
s__Hungatella_hathewayi	s__Prevotella_sp_CAG_279	Undirected	1720	-0.334809	N
s__Hungatella_hathewayi	s__Alistipes_obesi	Undirected	1721	-0.326627	N
s__Hungatella_hathewayi	s__Alistipes_onderdonkii	Undirected	1722	-0.287226	N
s__Hungatella_hathewayi	s__Alistipes_sp_CAG_29	Undirected	1723	-0.280778	N
s__Hungatella_hathewayi	s__Parabacteroides_distasonis	Undirected	1725	0.283529	P
s__Hungatella_hathewayi	s__Parabacteroides_gordonii	Undirected	1726	0.258763	P
s__Hungatella_hathewayi	s__Tannerella_sp_CAG_118	Undirected	1727	-0.23838	N
s__Hungatella_hathewayi	s__Lactococcus_lactis	Undirected	1728	-0.275219	N
s__Hungatella_hathewayi	s__Streptococcus_mitis	Undirected	1729	-0.272388	N
s__Hungatella_hathewayi	s__Streptococcus_parasanguinis	Undirected	1730	0.308609	P
s__Hungatella_hathewayi	s__Streptococcus_salivarius	Undirected	1731	0.29777	P
s__Hungatella_hathewayi	s__Catabacter_hongkongensis	Undirected	1732	0.281035	P
s__Hungatella_hathewayi	s__Clostridium_leptum_CAG_27	Undirected	1733	0.251698	P
s__Hungatella_hathewayi	s__Clostridium_sp_CAG_167	Undirected	1735	-0.266834	N
s__Hungatella_hathewayi	s__Clostridium_sp_CAG_217	Undirected	1736	-0.277192	N
s__Hungatella_hathewayi	s__Clostridium_sp_CAG_43	Undirected	1737	-0.303694	N
s__Hungatella_hathewayi	s__Clostridium_sp_CAG_62	Undirected	1738	-0.29852	N
s__Hungatella_hathewayi	s__Clostridium_sp_CAG_7	Undirected	1739	-0.30727	N
s__Hungatella_hathewayi	s__Hungatella_hathewayi	Undirected	1742	1	P
s__Hungatella_hathewayi	s__Clostridiales_bacterium_1_7_47FAA	Undirected	1743	1.016183	P
s__Hungatella_hathewayi	s__Clostridiales_bacterium_AM23_16LB	Undirected	1744	-0.898227	N
s__Hungatella_hathewayi	s__Clostridiales_bacterium_KLE1615	Undirected	1745	-0.847267	N
s__Hungatella_hathewayi	s__Eubacterium_hallii	Undirected	1746	-1.063332	N
s__Hungatella_hathewayi	s__Eubacterium_ramulus	Undirected	1747	-0.84345	N
s__Hungatella_hathewayi	s__Blautia_coccoides	Undirected	1748	0.994513	P
s__Hungatella_hathewayi	s__Blautia_obeum	Undirected	1749	-0.71989	N
s__Hungatella_hathewayi	s__Blautia_producta	Undirected	1750	0.944952	P
s__Hungatella_hathewayi	s__Blautia_sp_CAG_257	Undirected	1751	0.832604	P
s__Hungatella_hathewayi	s__Blautia_sp_CAG_52	Undirected	1752	-0.874586	N
s__Hungatella_hathewayi	s__Ruminococcus_gnavus	Undirected	1753	1.394307	P
s__Hungatella_hathewayi	s__Coprococcus_catus	Undirected	1754	-0.972288	N
s__Hungatella_hathewayi	s__Coprococcus_comes	Undirected	1755	-0.726924	N
s__Hungatella_hathewayi	s__Dorea_longicatena	Undirected	1756	-0.950432	N
s__Hungatella_hathewayi	s__Dorea_sp_CAG_105	Undirected	1757	-0.809861	N
s__Hungatella_hathewayi	s__Eisenbergiella_massiliensis	Undirected	1758	0.767775	P
s__Hungatella_hathewayi	s__Eisenbergiella_tayi	Undirected	1759	0.831944	P
s__Hungatella_hathewayi	s__Fusicatenibacter_saccharivorans	Undirected	1760	-0.821691	N
s__Hungatella_hathewayi	s__Clostridium_aldenense	Undirected	1761	1.580773	P
s__Hungatella_hathewayi	s__Clostridium_bolteae	Undirected	1762	1.656003	P
s__Hungatella_hathewayi	s__Clostridium_citroniae	Undirected	1763	1.009574	P
s__Hungatella_hathewayi	s__Clostridium_lavalense	Undirected	1764	0.775614	P
s__Hungatella_hathewayi	s__Clostridium_scindens	Undirected	1765	0.988861	P
s__Hungatella_hathewayi	s__Clostridium_symbiosum	Undirected	1766	1.635817	P
s__Hungatella_hathewayi	s__Roseburia_faecis	Undirected	1767	-0.805202	N
s__Hungatella_hathewayi	s__Roseburia_sp_CAG_45	Undirected	1768	-0.828565	N
s__Hungatella_hathewayi	s__Tyzzerella_nexilis	Undirected	1769	1.463457	P
s__Hungatella_hathewayi	s__Oscillibacter_sp_CAG_241	Undirected	1770	-0.755966	N
s__Hungatella_hathewayi	s__Intestinibacter_bartlettii	Undirected	1771	0.77538	P
s__Hungatella_hathewayi	s__Anaerotruncus_colihominis	Undirected	1772	1.144704	P
s__Hungatella_hathewayi	s__Flavonifractor_plautii	Undirected	1773	1.408772	P
s__Hungatella_hathewayi	s__Gemmiger_formicilis	Undirected	1774	-0.807464	N
s__Hungatella_hathewayi	s__Ruminococcus_lactaris	Undirected	1775	-0.884207	N
s__Hungatella_hathewayi	s__Ruminococcus_torques_CAG_61	Undirected	1776	0.900495	P
s__Hungatella_hathewayi	s__Ruthenibacterium_lactatiformans	Undirected	1777	1.318106	P
s__Hungatella_hathewayi	s__Absiella_sp_AM09_45	Undirected	1778	0.737564	P
s__Hungatella_hathewayi	s__Coprobacillus_cateniformis	Undirected	1779	0.825077	P
s__Hungatella_hathewayi	s__Clostridium_innocuum	Undirected	1780	1.301478	P
s__Hungatella_hathewayi	s__Erysipelatoclostridium_ramosum	Undirected	1781	1.548256	P
s__Hungatella_hathewayi	s__Holdemanella_biformis	Undirected	1782	-0.725709	N
s__Hungatella_hathewayi	s__Solobacterium_moorei	Undirected	1783	1.085503	P
s__Hungatella_hathewayi	s__Firmicutes_bacterium_CAG_65	Undirected	1784	-0.848462	N
s__Hungatella_hathewayi	s__Phascolarctobacterium_faecium	Undirected	1785	0.821953	P
s__Hungatella_hathewayi	s__Phascolarctobacterium_sp_CAG_207	Undirected	1786	0.818016	P
s__Hungatella_hathewayi	s__Megamonas_funiformis	Undirected	1787	0.741975	P
s__Hungatella_hathewayi	s__Dialister_sp_CAG_357	Undirected	1788	0.866105	P
s__Hungatella_hathewayi	s__Veillonella_infantium	Undirected	1789	0.718604	P
s__Hungatella_hathewayi	s__Fusobacterium_nucleatum	Undirected	1790	0.749655	P
s__Hungatella_hathewayi	s__Fusobacterium_ulcerans	Undirected	1791	0.817577	P
s__Hungatella_hathewayi	s__Fusobacterium_varium	Undirected	1792	0.839163	P
s__Hungatella_hathewayi	s__Escherichia_coli	Undirected	1793	1.033616	P
s__Hungatella_hathewayi	s__Klebsiella_pneumoniae	Undirected	1794	1.068084	P
s__Hungatella_hathewayi	s__Klebsiella_quasipneumoniae	Undirected	1795	0.848692	P
s__Hungatella_hathewayi	s__Klebsiella_variicola	Undirected	1796	0.759583	P
s__Hungatella_hathewayi	s__Shigella_boydii	Undirected	1797	0.764595	P
s__Hungatella_hathewayi	s__Shigella_dysenteriae	Undirected	1798	0.753196	P
s__Hungatella_hathewayi	s__Shigella_flexneri	Undirected	1799	0.840836	P
s__Hungatella_hathewayi	s__Shigella_sonnei	Undirected	1800	0.949713	P
s__Eubacterium_sulci	s__Actinomyces_sp_oral_taxon_181	Undirected	1804	0.251494	P
s__Eubacterium_sulci	s__Bifidobacterium_adolescentis	Undirected	1805	-0.30324	N
s__Eubacterium_sulci	s__Bifidobacterium_catenulatum	Undirected	1806	-0.23139	N
s__Eubacterium_sulci	s__Bifidobacterium_longum	Undirected	1807	0.278872	P
s__Eubacterium_sulci	s__Bacteroides_intestinalis	Undirected	1809	0.259338	P
s__Eubacterium_sulci	s__Bacteroides_stercoris	Undirected	1811	0.273318	P
s__Eubacterium_sulci	s__Parabacteroides_gordonii	Undirected	1812	0.33286	P
s__Eubacterium_sulci	s__Streptococcus_oralis	Undirected	1813	0.2555	P
s__Eubacterium_sulci	s__Streptococcus_pasteurianus	Undirected	1814	0.289934	P
s__Eubacterium_sulci	s__Streptococcus_salivarius	Undirected	1815	0.31344	P
s__Eubacterium_sulci	s__Streptococcus_sp_I_P16	Undirected	1816	0.277583	P
s__Eubacterium_sulci	s__Clostridium_sp_CAG_62	Undirected	1817	-0.240804	N
s__Eubacterium_sulci	s__Hungatella_hathewayi	Undirected	1818	0.240391	P
s__Eubacterium_sulci	s__Eubacterium_sulci	Undirected	1819	1	P
s__Eubacterium_sulci	s__Roseburia_intestinalis_CAG_13	Undirected	1820	0.763476	P
s__Eubacterium_sulci	s__Absiella_sp_AM09_45	Undirected	1821	0.759216	P
s__Eubacterium_sulci	s__Solobacterium_moorei	Undirected	1822	0.935253	P
s__Eubacterium_sulci	s__Klebsiella_pneumoniae	Undirected	1823	0.733935	P
s__Eubacterium_sulci	s__Klebsiella_quasipneumoniae	Undirected	1824	0.87196	P
s__Clostridiales_bacterium_1_7_47FAA	s__Actinomyces_sp_oral_taxon_181	Undirected	1825	0.258396	P
s__Clostridiales_bacterium_1_7_47FAA	s__Bifidobacterium_adolescentis	Undirected	1826	-0.264695	N
s__Clostridiales_bacterium_1_7_47FAA	s__Bifidobacterium_breve	Undirected	1827	0.322878	P
s__Clostridiales_bacterium_1_7_47FAA	s__Eggerthella_lenta	Undirected	1828	0.328399	P
s__Clostridiales_bacterium_1_7_47FAA	s__Bacteroides_dorei	Undirected	1829	0.269491	P
s__Clostridiales_bacterium_1_7_47FAA	s__Bacteroides_eggerthii	Undirected	1830	-0.269427	N
s__Clostridiales_bacterium_1_7_47FAA	s__Barnesiella_intestinihominis	Undirected	1832	-0.263003	N
s__Clostridiales_bacterium_1_7_47FAA	s__Odoribacter_sp_AF21_41	Undirected	1833	-0.245889	N
s__Clostridiales_bacterium_1_7_47FAA	s__Paraprevotella_clara	Undirected	1834	-0.252217	N
s__Clostridiales_bacterium_1_7_47FAA	s__Paraprevotella_clara_CAG_116	Undirected	1835	-0.252217	N
s__Clostridiales_bacterium_1_7_47FAA	s__Paraprevotella_xylaniphila	Undirected	1836	-0.252217	N
s__Clostridiales_bacterium_1_7_47FAA	s__Prevotella_copri	Undirected	1837	-0.24084	N
s__Clostridiales_bacterium_1_7_47FAA	s__Prevotella_sp_CAG_279	Undirected	1838	-0.252217	N
s__Clostridiales_bacterium_1_7_47FAA	s__Parabacteroides_distasonis	Undirected	1839	0.315328	P
s__Clostridiales_bacterium_1_7_47FAA	s__Streptococcus_thermophilus	Undirected	1840	-0.268252	N
s__Clostridiales_bacterium_1_7_47FAA	s__Clostridium_nexile_CAG_348	Undirected	1841	0.30812	P
s__Clostridiales_bacterium_1_7_47FAA	s__Clostridium_perfringens	Undirected	1842	0.231159	P
s__Clostridiales_bacterium_1_7_47FAA	s__Clostridium_sp_D5	Undirected	1844	0.341735	P
s__Clostridiales_bacterium_1_7_47FAA	s__Clostridiales_bacterium_1_7_47FAA	Undirected	1846	1	P
s__Clostridiales_bacterium_1_7_47FAA	s__Clostridiales_bacterium_AM23_16LB	Undirected	1847	-0.731451	N
s__Clostridiales_bacterium_1_7_47FAA	s__Eubacterium_ramulus	Undirected	1848	-0.711857	N
s__Clostridiales_bacterium_1_7_47FAA	s__Blautia_sp_CAG_52	Undirected	1849	-0.755799	N
s__Clostridiales_bacterium_1_7_47FAA	s__Ruminococcus_gnavus	Undirected	1850	0.710614	P
s__Clostridiales_bacterium_1_7_47FAA	s__Coprococcus_catus	Undirected	1851	-0.813289	N
s__Clostridiales_bacterium_1_7_47FAA	s__Dorea_formicigenerans	Undirected	1852	-0.793876	N
s__Clostridiales_bacterium_1_7_47FAA	s__Dorea_longicatena	Undirected	1853	-1.024414	N
s__Clostridiales_bacterium_1_7_47FAA	s__Eisenbergiella_tayi	Undirected	1854	0.848542	P
s__Clostridiales_bacterium_1_7_47FAA	s__Fusicatenibacter_saccharivorans	Undirected	1855	-0.733146	N
s__Clostridiales_bacterium_1_7_47FAA	s__Clostridium_aldenense	Undirected	1856	1.201872	P
s__Clostridiales_bacterium_1_7_47FAA	s__Clostridium_asparagiforme	Undirected	1857	0.782556	P
s__Clostridiales_bacterium_1_7_47FAA	s__Clostridium_bolteae	Undirected	1858	1.082343	P
s__Clostridiales_bacterium_1_7_47FAA	s__Clostridium_citroniae	Undirected	1859	0.797327	P
s__Clostridiales_bacterium_1_7_47FAA	s__Clostridium_lavalense	Undirected	1860	0.780016	P
s__Clostridiales_bacterium_1_7_47FAA	s__Clostridium_scindens	Undirected	1861	0.736984	P
s__Clostridiales_bacterium_1_7_47FAA	s__Clostridium_symbiosum	Undirected	1862	1.061169	P
s__Clostridiales_bacterium_1_7_47FAA	s__Tyzzerella_nexilis	Undirected	1863	0.742629	P
s__Clostridiales_bacterium_1_7_47FAA	s__Anaerotruncus_colihominis	Undirected	1864	0.737304	P
s__Clostridiales_bacterium_1_7_47FAA	s__Flavonifractor_plautii	Undirected	1865	0.796017	P
s__Clostridiales_bacterium_1_7_47FAA	s__Candidatus_Stoquefichus_sp_KLE1796	Undirected	1866	0.782923	P
s__Clostridiales_bacterium_1_7_47FAA	s__Clostridium_innocuum	Undirected	1867	0.890999	P
s__Clostridiales_bacterium_1_7_47FAA	s__Erysipelatoclostridium_ramosum	Undirected	1868	0.757489	P
s__Clostridiales_bacterium_1_7_47FAA	s__Solobacterium_moorei	Undirected	1869	0.803731	P
s__Clostridiales_bacterium_1_7_47FAA	s__Dialister_sp_CAG_357	Undirected	1870	0.873048	P
s__Clostridiales_bacterium_AM23_16LB	s__Bifidobacterium_pseudocatenulatum	Undirected	1871	-0.243367	N
s__Clostridiales_bacterium_AM23_16LB	s__Eggerthella_lenta	Undirected	1872	-0.345954	N
s__Clostridiales_bacterium_AM23_16LB	s__Bacteroides_coprocola	Undirected	1873	0.326585	P
s__Clostridiales_bacterium_AM23_16LB	s__Bacteroides_coprocola_CAG_162	Undirected	1874	0.345495	P
s__Clostridiales_bacterium_AM23_16LB	s__Bacteroides_massiliensis	Undirected	1877	0.27807	P
s__Clostridiales_bacterium_AM23_16LB	s__Prevotella_copri	Undirected	1878	0.250958	P
s__Clostridiales_bacterium_AM23_16LB	s__Alistipes_obesi	Undirected	1879	0.252062	P
s__Clostridiales_bacterium_AM23_16LB	s__Parabacteroides_distasonis	Undirected	1880	-0.305802	N
s__Clostridiales_bacterium_AM23_16LB	s__Tannerella_sp_6_1_58FAA_CT1	Undirected	1881	0.280837	P
s__Clostridiales_bacterium_AM23_16LB	s__Streptococcus_infantis	Undirected	1882	0.322712	P
s__Clostridiales_bacterium_AM23_16LB	s__Streptococcus_mitis	Undirected	1883	0.309663	P
s__Clostridiales_bacterium_AM23_16LB	s__Streptococcus_oralis	Undirected	1884	0.297743	P
s__Clostridiales_bacterium_AM23_16LB	s__Streptococcus_sanguinis	Undirected	1885	0.240713	P
s__Clostridiales_bacterium_AM23_16LB	s__Streptococcus_sp_I_P16	Undirected	1886	0.320963	P
s__Clostridiales_bacterium_AM23_16LB	s__Clostridium_sp_CAG_127	Undirected	1888	0.330939	P
s__Clostridiales_bacterium_AM23_16LB	s__Clostridium_sp_CAG_217	Undirected	1889	0.23085	P
s__Clostridiales_bacterium_AM23_16LB	s__Clostridium_sp_CAG_230	Undirected	1890	0.258372	P
s__Clostridiales_bacterium_AM23_16LB	s__Clostridium_sp_CAG_43	Undirected	1892	0.252772	P
s__Clostridiales_bacterium_AM23_16LB	s__Clostridium_sp_CAG_7	Undirected	1893	0.259249	P
s__Clostridiales_bacterium_AM23_16LB	s__Clostridiales_bacterium_AM23_16LB	Undirected	1896	1	P
s__Clostridiales_bacterium_AM23_16LB	s__Eubacterium_ramulus	Undirected	1897	1.024431	P
s__Clostridiales_bacterium_AM23_16LB	s__Blautia_sp_CAG_52	Undirected	1898	1.004832	P
s__Clostridiales_bacterium_AM23_16LB	s__Ruminococcus_gnavus	Undirected	1899	-0.870963	N
s__Clostridiales_bacterium_AM23_16LB	s__Coprococcus_eutactus	Undirected	1900	0.734242	P
s__Clostridiales_bacterium_AM23_16LB	s__Dorea_longicatena	Undirected	1901	0.728733	P
s__Clostridiales_bacterium_AM23_16LB	s__Clostridium_aldenense	Undirected	1902	-0.723427	N
s__Clostridiales_bacterium_AM23_16LB	s__Clostridium_symbiosum	Undirected	1903	-0.965497	N
s__Clostridiales_bacterium_AM23_16LB	s__Roseburia_faecis	Undirected	1904	0.801799	P
s__Clostridiales_bacterium_AM23_16LB	s__Roseburia_hominis	Undirected	1905	0.777439	P
s__Clostridiales_bacterium_AM23_16LB	s__Roseburia_sp_CAG_471	Undirected	1906	0.990753	P
s__Clostridiales_bacterium_AM23_16LB	s__Tyzzerella_nexilis	Undirected	1907	-0.864828	N
s__Clostridiales_bacterium_AM23_16LB	s__Anaerotruncus_colihominis	Undirected	1908	-0.81606	N
s__Clostridiales_bacterium_AM23_16LB	s__Flavonifractor_plautii	Undirected	1909	-0.935804	N
s__Clostridiales_bacterium_AM23_16LB	s__Ruminococcus_lactaris	Undirected	1910	0.841839	P
s__Clostridiales_bacterium_AM23_16LB	s__Ruminococcus_torques_CAG_61	Undirected	1911	-0.764905	N
s__Clostridiales_bacterium_AM23_16LB	s__Ruthenibacterium_lactatiformans	Undirected	1912	-0.719652	N
s__Clostridiales_bacterium_AM23_16LB	s__Clostridium_innocuum	Undirected	1913	-1.054834	N
s__Clostridiales_bacterium_AM23_16LB	s__Erysipelatoclostridium_ramosum	Undirected	1914	-0.784281	N
s__Clostridiales_bacterium_AM23_16LB	s__Firmicutes_bacterium_CAG_227	Undirected	1915	0.841509	P
s__Clostridiales_bacterium_AM23_16LB	s__Allisonella_histaminiformans	Undirected	1916	0.777626	P
s__Clostridiales_bacterium_KLE1615	s__Bifidobacterium_adolescentis	Undirected	1917	0.243923	P
s__Clostridiales_bacterium_KLE1615	s__Eggerthella_lenta	Undirected	1918	-0.25003	N
s__Clostridiales_bacterium_KLE1615	s__Bacteroides_eggerthii	Undirected	1919	0.26886	P
s__Clostridiales_bacterium_KLE1615	s__Bacteroides_fragilis	Undirected	1920	-0.269292	N
s__Clostridiales_bacterium_KLE1615	s__Bacteroides_intestinalis	Undirected	1921	-0.27852	N
s__Clostridiales_bacterium_KLE1615	s__Paraprevotella_clara	Undirected	1922	0.281659	P
s__Clostridiales_bacterium_KLE1615	s__Paraprevotella_clara_CAG_116	Undirected	1923	0.285454	P
s__Clostridiales_bacterium_KLE1615	s__Paraprevotella_xylaniphila	Undirected	1924	0.283235	P
s__Clostridiales_bacterium_KLE1615	s__Parabacteroides_gordonii	Undirected	1925	-0.23259	N
s__Clostridiales_bacterium_KLE1615	s__Streptococcus_thermophilus	Undirected	1926	0.269309	P
s__Clostridiales_bacterium_KLE1615	s__Clostridium_sp_CAG_138	Undirected	1927	0.236166	P
s__Clostridiales_bacterium_KLE1615	s__Clostridium_sp_CAG_43	Undirected	1928	0.34939	P
s__Clostridiales_bacterium_KLE1615	s__Clostridium_sp_CAG_58	Undirected	1929	0.253387	P
s__Clostridiales_bacterium_KLE1615	s__Clostridium_sp_CAG_7	Undirected	1930	0.311224	P
s__Clostridiales_bacterium_KLE1615	s__Clostridium_sp_CAG_75	Undirected	1931	0.273746	P
s__Clostridiales_bacterium_KLE1615	s__Clostridium_sp_L2_50	Undirected	1932	0.237413	P
s__Clostridiales_bacterium_KLE1615	s__Clostridiales_bacterium_1_7_47FAA	Undirected	1934	-0.282774	N
s__Clostridiales_bacterium_KLE1615	s__Clostridiales_bacterium_AM23_16LB	Undirected	1935	0.25284	P
s__Clostridiales_bacterium_KLE1615	s__Clostridiales_bacterium_KLE1615	Undirected	1936	1	P
s__Clostridiales_bacterium_KLE1615	s__Eubacterium_hallii	Undirected	1937	0.762041	P
s__Clostridiales_bacterium_KLE1615	s__Eubacterium_ramulus	Undirected	1938	0.935844	P
s__Clostridiales_bacterium_KLE1615	s__Eubacterium_ventriosum	Undirected	1939	0.76021	P
s__Clostridiales_bacterium_KLE1615	s__Blautia_obeum	Undirected	1940	0.82724	P
s__Clostridiales_bacterium_KLE1615	s__Blautia_sp_CAG_52	Undirected	1941	0.804046	P
s__Clostridiales_bacterium_KLE1615	s__Ruminococcus_torques	Undirected	1942	0.808919	P
s__Clostridiales_bacterium_KLE1615	s__Coprococcus_eutactus	Undirected	1943	0.769588	P
s__Clostridiales_bacterium_KLE1615	s__Dorea_formicigenerans	Undirected	1944	0.826043	P
s__Clostridiales_bacterium_KLE1615	s__Dorea_formicigenerans_CAG_28	Undirected	1945	0.831952	P
s__Clostridiales_bacterium_KLE1615	s__Fusicatenibacter_saccharivorans	Undirected	1946	0.868323	P
s__Clostridiales_bacterium_KLE1615	s__Flavonifractor_plautii	Undirected	1947	-0.746112	N
s__Clostridiales_bacterium_KLE1615	s__Gemmiger_formicilis	Undirected	1948	0.763935	P
s__Clostridiales_bacterium_KLE1615	s__Ruminococcus_lactaris	Undirected	1949	0.715021	P
s__Clostridiales_bacterium_KLE1615	s__Ruminococcus_torques_CAG_61	Undirected	1950	-0.804599	N
s__Clostridiales_bacterium_KLE1615	s__Coprobacillus_sp_8_1_38FAA	Undirected	1951	0.751162	P
s__butyrate_producing_bacterium_SS3_4	s__Bacteroides_coprocola_CAG_162	Undirected	1952	0.244361	P
s__butyrate_producing_bacterium_SS3_4	s__Parabacteroides_distasonis	Undirected	1953	0.25879	P
s__butyrate_producing_bacterium_SS3_4	s__butyrate_producing_bacterium_SS3_4	Undirected	1954	1	P
s__Intestinimonas_butyriciproducens	s__Actinomyces_odontolyticus	Undirected	1955	-0.313388	N
s__Intestinimonas_butyriciproducens	s__Bifidobacterium_catenulatum	Undirected	1957	0.241092	P
s__Intestinimonas_butyriciproducens	s__Bacteroides_clarus	Undirected	1959	0.34731	P
s__Intestinimonas_butyriciproducens	s__Barnesiella_intestinihominis	Undirected	1960	0.245645	P
s__Intestinimonas_butyriciproducens	s__Butyricimonas_sp_An62	Undirected	1961	0.231672	P
s__Intestinimonas_butyriciproducens	s__Odoribacter_sp_AF21_41	Undirected	1962	0.234761	P
s__Intestinimonas_butyriciproducens	s__Alistipes_indistinctus	Undirected	1965	0.26366	P
s__Intestinimonas_butyriciproducens	s__Alistipes_obesi	Undirected	1966	0.255068	P
s__Intestinimonas_butyriciproducens	s__Alistipes_onderdonkii	Undirected	1967	0.232572	P
s__Intestinimonas_butyriciproducens	s__Alistipes_sp_CAG_29	Undirected	1971	0.288724	P
s__Intestinimonas_butyriciproducens	s__Alistipes_sp_HGB5	Undirected	1972	0.346011	P
s__Intestinimonas_butyriciproducens	s__Parabacteroides_johnsonii	Undirected	1973	0.334552	P
s__Intestinimonas_butyriciproducens	s__Streptococcus_oralis	Undirected	1974	-0.263232	N
s__Intestinimonas_butyriciproducens	s__Streptococcus_parasanguinis	Undirected	1975	-0.338579	N
s__Intestinimonas_butyriciproducens	s__Streptococcus_sp_F0442	Undirected	1977	-0.25836	N
s__Intestinimonas_butyriciproducens	s__Streptococcus_sp_I_P16	Undirected	1978	-0.245037	N
s__Intestinimonas_butyriciproducens	s__Clostridium_sp_ATCC_29733	Undirected	1980	0.238855	P
s__Intestinimonas_butyriciproducens	s__Clostridium_sp_CAG_138	Undirected	1981	0.234947	P
s__Intestinimonas_butyriciproducens	s__Intestinimonas_butyriciproducens	Undirected	1984	1	P
s__Intestinimonas_butyriciproducens	s__Lawsonibacter_asaccharolyticus	Undirected	1985	0.909211	P
s__Intestinimonas_butyriciproducens	s__Tyzzerella_nexilis	Undirected	1986	-0.743638	N
s__Intestinimonas_butyriciproducens	s__Oscillibacter_sp_CAG_241	Undirected	1987	1.035156	P
s__Intestinimonas_butyriciproducens	s__Anaeromassilibacillus_sp_An250	Undirected	1988	0.75592	P
s__Intestinimonas_butyriciproducens	s__Pseudoflavonifractor_sp_An184	Undirected	1989	0.745716	P
s__Intestinimonas_butyriciproducens	s__Ruminococcus_bicirculans	Undirected	1990	0.72044	P
s__Intestinimonas_butyriciproducens	s__Firmicutes_bacterium_CAG_65	Undirected	1991	0.800682	P
s__Intestinimonas_butyriciproducens	s__Escherichia_coli	Undirected	1992	-1.013437	N
s__Intestinimonas_butyriciproducens	s__Shigella_boydii	Undirected	1993	-1.002077	N
s__Intestinimonas_butyriciproducens	s__Shigella_dysenteriae	Undirected	1994	-1.030251	N
s__Intestinimonas_butyriciproducens	s__Shigella_flexneri	Undirected	1995	-1.143736	N
s__Intestinimonas_butyriciproducens	s__Shigella_sonnei	Undirected	1996	-0.971009	N
s__Lawsonibacter_asaccharolyticus	s__Actinomyces_odontolyticus	Undirected	1997	-0.28241	N
s__Lawsonibacter_asaccharolyticus	s__Actinomyces_sp_oral_taxon_181	Undirected	1998	-0.299269	N
s__Lawsonibacter_asaccharolyticus	s__Bacteroides_clarus	Undirected	2000	0.294081	P
s__Lawsonibacter_asaccharolyticus	s__Bacteroides_vulgatus	Undirected	2002	0.242332	P
s__Lawsonibacter_asaccharolyticus	s__Barnesiella_intestinihominis	Undirected	2003	0.292312	P
s__Lawsonibacter_asaccharolyticus	s__Butyricimonas_sp_An62	Undirected	2004	0.340812	P
s__Lawsonibacter_asaccharolyticus	s__Odoribacter_sp_AF21_41	Undirected	2005	0.298825	P
s__Lawsonibacter_asaccharolyticus	s__Alistipes_obesi	Undirected	2008	0.258384	P
s__Lawsonibacter_asaccharolyticus	s__Alistipes_onderdonkii	Undirected	2009	0.30626	P
s__Lawsonibacter_asaccharolyticus	s__Streptococcus_sp_F0442	Undirected	2018	-0.241359	N
s__Lawsonibacter_asaccharolyticus	s__Clostridium_disporicum	Undirected	2019	-0.230777	N
s__Lawsonibacter_asaccharolyticus	s__Clostridium_sp_CAG_62	Undirected	2021	0.292372	P
s__Lawsonibacter_asaccharolyticus	s__Lawsonibacter_asaccharolyticus	Undirected	2023	1	P
s__Lawsonibacter_asaccharolyticus	s__Oscillibacter_sp_CAG_241	Undirected	2024	0.747347	P
s__Lawsonibacter_asaccharolyticus	s__Firmicutes_bacterium_CAG_145	Undirected	2025	0.787796	P
s__Lawsonibacter_asaccharolyticus	s__Klebsiella_pneumoniae	Undirected	2026	-0.763649	N
s__Lawsonibacter_asaccharolyticus	s__Shigella_flexneri	Undirected	2027	-0.733321	N
s__Lawsonibacter_asaccharolyticus	s__Akkermansia_muciniphila	Undirected	2028	0.807345	P
s__Monoglobus_pectinilyticus	s__Bacteroides_finegoldii	Undirected	2029	-0.242588	N
s__Monoglobus_pectinilyticus	s__Bacteroides_uniformis	Undirected	2030	0.322004	P
s__Monoglobus_pectinilyticus	s__Clostridium_sp_CAG_265	Undirected	2031	0.275101	P
s__Monoglobus_pectinilyticus	s__Clostridium_sp_CAG_43	Undirected	2032	-0.296049	N
s__Monoglobus_pectinilyticus	s__Clostridium_sp_CAG_58	Undirected	2033	0.248084	P
s__Monoglobus_pectinilyticus	s__Clostridium_sp_CAG_62	Undirected	2034	0.247364	P
s__Monoglobus_pectinilyticus	s__Clostridium_sp_L2_50	Undirected	2035	0.25762	P
s__Monoglobus_pectinilyticus	s__Lawsonibacter_asaccharolyticus	Undirected	2036	0.23457	P
s__Monoglobus_pectinilyticus	s__Monoglobus_pectinilyticus	Undirected	2037	1	P
s__Eubacterium_eligens	s__Rothia_sp_HMSC072B03	Undirected	2038	0.257287	P
s__Eubacterium_eligens	s__Lactobacillus_rogosae	Undirected	2039	0.28316	P
s__Eubacterium_eligens	s__Clostridium_sp_CAG_299	Undirected	2040	0.253819	P
s__Eubacterium_eligens	s__Clostridium_sp_CAG_75	Undirected	2041	0.280579	P
s__Eubacterium_eligens	s__Eubacterium_eligens	Undirected	2042	1	P
s__Eubacterium_eligens	s__Veillonella_rogosae	Undirected	2043	0.80318	P
s__Eubacterium_eligens_CAG_72	s__Bifidobacterium_catenulatum	Undirected	2044	-0.268094	N
s__Eubacterium_eligens_CAG_72	s__Bifidobacterium_pseudocatenulatum	Undirected	2045	0.25272	P
s__Eubacterium_eligens_CAG_72	s__Bacteroides_cellulosilyticus	Undirected	2046	0.233292	P
s__Eubacterium_eligens_CAG_72	s__Bacteroides_sp_D2	Undirected	2047	0.243841	P
s__Eubacterium_eligens_CAG_72	s__Clostridiales_bacterium_KLE1615	Undirected	2048	0.268324	P
s__Eubacterium_eligens_CAG_72	s__Eubacterium_eligens_CAG_72	Undirected	2049	1	P
s__Eubacterium_eligens_CAG_72	s__Ruminococcus_bromii	Undirected	2050	0.723628	P
s__Eubacterium_eligens_CAG_72	s__Erysipelotrichaceae_bacterium_5_2_54FAA	Undirected	2051	0.8104	P
s__Eubacterium_hallii	s__Bifidobacterium_catenulatum	Undirected	2053	0.331197	P
s__Eubacterium_hallii	s__Eggerthella_lenta	Undirected	2054	-0.273609	N
s__Eubacterium_hallii	s__Bacteroides_massiliensis	Undirected	2057	0.256398	P
s__Eubacterium_hallii	s__Bacteroides_thetaiotaomicron	Undirected	2058	-0.341901	N
s__Eubacterium_hallii	s__Bacteroides_vulgatus	Undirected	2059	-0.268776	N
s__Eubacterium_hallii	s__Bacteroides_xylanisolvens	Undirected	2060	-0.318005	N
s__Eubacterium_hallii	s__Barnesiella_intestinihominis	Undirected	2061	0.276194	P
s__Eubacterium_hallii	s__Butyricimonas_sp_An62	Undirected	2062	0.236622	P
s__Eubacterium_hallii	s__Prevotella_copri_CAG_164	Undirected	2067	0.24552	P
s__Eubacterium_hallii	s__Alistipes_sp_CAG_268	Undirected	2070	0.293833	P
s__Eubacterium_hallii	s__Alistipes_sp_CAG_29	Undirected	2071	0.234234	P
s__Eubacterium_hallii	s__Alistipes_sp_HGB5	Undirected	2072	0.328022	P
s__Eubacterium_hallii	s__Parabacteroides_distasonis	Undirected	2073	-0.235399	N
s__Eubacterium_hallii	s__Lactococcus_lactis	Undirected	2074	0.238146	P
s__Eubacterium_hallii	s__Streptococcus_vestibularis	Undirected	2076	0.251204	P
s__Eubacterium_hallii	s__Clostridium_sp_CAG_167	Undirected	2078	0.297845	P
s__Eubacterium_hallii	s__Clostridium_sp_CAG_265	Undirected	2079	0.297677	P
s__Eubacterium_hallii	s__Clostridium_sp_CAG_43	Undirected	2080	0.279089	P
s__Eubacterium_hallii	s__Clostridium_sp_CAG_7	Undirected	2081	0.329534	P
s__Eubacterium_hallii	s__Clostridium_sp_CAG_75	Undirected	2082	0.306927	P
s__Eubacterium_hallii	s__Clostridiales_bacterium_AM23_16LB	Undirected	2084	0.317815	P
s__Eubacterium_hallii	s__Eubacterium_hallii	Undirected	2086	1	P
s__Eubacterium_hallii	s__Eubacterium_ramulus	Undirected	2087	0.85038	P
s__Eubacterium_hallii	s__Eubacterium_sp_CAG_146	Undirected	2088	0.839833	P
s__Eubacterium_hallii	s__Blautia_obeum	Undirected	2089	1.011702	P
s__Eubacterium_hallii	s__Blautia_sp_CAG_52	Undirected	2090	0.862455	P
s__Eubacterium_hallii	s__Ruminococcus_gnavus	Undirected	2091	-0.924368	N
s__Eubacterium_hallii	s__Coprococcus_comes	Undirected	2092	0.981596	P
s__Eubacterium_hallii	s__Dorea_longicatena	Undirected	2093	0.878689	P
s__Eubacterium_hallii	s__Dorea_sp_CAG_105	Undirected	2094	0.808187	P
s__Eubacterium_hallii	s__Fusicatenibacter_saccharivorans	Undirected	2095	1.012844	P
s__Eubacterium_hallii	s__Clostridium_aldenense	Undirected	2096	-0.903829	N
s__Eubacterium_hallii	s__Clostridium_bolteae	Undirected	2097	-1.020794	N
s__Eubacterium_hallii	s__Clostridium_scindens	Undirected	2098	-0.711204	N
s__Eubacterium_hallii	s__Clostridium_symbiosum	Undirected	2099	-0.878735	N
s__Eubacterium_hallii	s__Roseburia_sp_CAG_471	Undirected	2100	0.8067	P
s__Eubacterium_hallii	s__Tyzzerella_nexilis	Undirected	2101	-0.942845	N
s__Eubacterium_hallii	s__Flavonifractor_plautii	Undirected	2102	-1.272357	N
s__Eubacterium_hallii	s__Ruminococcus_lactaris	Undirected	2103	1.154861	P
s__Eubacterium_hallii	s__Ruthenibacterium_lactatiformans	Undirected	2104	-0.931933	N
s__Eubacterium_hallii	s__Catenibacterium_mitsuokai	Undirected	2105	0.763847	P
s__Eubacterium_hallii	s__Erysipelatoclostridium_ramosum	Undirected	2106	-0.973098	N
s__Eubacterium_hallii	s__Holdemanella_biformis	Undirected	2107	0.80926	P
s__Eubacterium_hallii	s__Allisonella_histaminiformans	Undirected	2108	0.813428	P
s__Eubacterium_hallii	s__Veillonella_infantium	Undirected	2109	-0.796953	N
s__Eubacterium_hallii	s__Escherichia_coli	Undirected	2110	-0.745276	N
s__Eubacterium_hallii	s__Klebsiella_pneumoniae	Undirected	2111	-0.837937	N
s__Eubacterium_hallii	s__Shigella_sonnei	Undirected	2112	-0.717893	N
s__Eubacterium_hallii	s__Proteobacteria_bacterium_CAG_139	Undirected	2113	-0.735075	N
s__Eubacterium_ramulus	s__Actinomyces_sp_ICM47	Undirected	2114	0.329955	P
s__Eubacterium_ramulus	s__Bifidobacterium_adolescentis	Undirected	2115	0.310778	P
s__Eubacterium_ramulus	s__Bifidobacterium_catenulatum	Undirected	2116	0.341245	P
s__Eubacterium_ramulus	s__Eggerthella_lenta	Undirected	2117	-0.291378	N
s__Eubacterium_ramulus	s__Bacteroides_eggerthii	Undirected	2118	0.341855	P
s__Eubacterium_ramulus	s__Bacteroides_massiliensis	Undirected	2120	0.243034	P
s__Eubacterium_ramulus	s__Bacteroides_ovatus	Undirected	2121	-0.244997	N
s__Eubacterium_ramulus	s__Bacteroides_thetaiotaomicron	Undirected	2122	-0.245595	N
s__Eubacterium_ramulus	s__Bacteroides_uniformis	Undirected	2123	-0.23219	N
s__Eubacterium_ramulus	s__Odoribacter_sp_AF21_41	Undirected	2124	0.248148	P
s__Eubacterium_ramulus	s__Paraprevotella_clara	Undirected	2125	0.313052	P
s__Eubacterium_ramulus	s__Paraprevotella_clara_CAG_116	Undirected	2126	0.318969	P
s__Eubacterium_ramulus	s__Paraprevotella_xylaniphila	Undirected	2127	0.316834	P
s__Eubacterium_ramulus	s__Parabacteroides_distasonis	Undirected	2130	-0.340481	N
s__Eubacterium_ramulus	s__Lactobacillus_rogosae	Undirected	2131	0.253426	P
s__Eubacterium_ramulus	s__Streptococcus_lutetiensis	Undirected	2132	-0.248163	N
s__Eubacterium_ramulus	s__Streptococcus_mitis	Undirected	2133	0.28768	P
s__Eubacterium_ramulus	s__Clostridium_disporicum	Undirected	2134	0.249425	P
s__Eubacterium_ramulus	s__Clostridium_nexile_CAG_348	Undirected	2135	-0.273741	N
s__Eubacterium_ramulus	s__Clostridium_sp_CAG_127	Undirected	2136	0.230342	P
s__Eubacterium_ramulus	s__Clostridium_sp_CAG_217	Undirected	2137	0.334371	P
s__Eubacterium_ramulus	s__Clostridium_sp_CAG_230	Undirected	2138	0.289046	P
s__Eubacterium_ramulus	s__Clostridium_sp_CAG_75	Undirected	2142	0.242926	P
s__Eubacterium_ramulus	s__Clostridium_sp_L2_50	Undirected	2143	0.252558	P
s__Eubacterium_ramulus	s__Eubacterium_ramulus	Undirected	2149	1	P
s__Eubacterium_ramulus	s__Eubacterium_sp_CAG_146	Undirected	2150	0.812692	P
s__Eubacterium_ramulus	s__Eubacterium_sp_CAG_248	Undirected	2151	0.726092	P
s__Eubacterium_ramulus	s__Eubacterium_ventriosum	Undirected	2152	0.845614	P
s__Eubacterium_ramulus	s__Blautia_obeum	Undirected	2153	0.828571	P
s__Eubacterium_ramulus	s__Blautia_producta	Undirected	2154	-0.768202	N
s__Eubacterium_ramulus	s__Blautia_sp_CAG_52	Undirected	2155	1.00235	P
s__Eubacterium_ramulus	s__Ruminococcus_torques	Undirected	2156	0.898265	P
s__Eubacterium_ramulus	s__Coprococcus_catus	Undirected	2157	0.804518	P
s__Eubacterium_ramulus	s__Coprococcus_comes	Undirected	2158	0.850394	P
s__Eubacterium_ramulus	s__Coprococcus_eutactus	Undirected	2159	0.74519	P
s__Eubacterium_ramulus	s__Dorea_longicatena	Undirected	2160	0.875061	P
s__Eubacterium_ramulus	s__Dorea_sp_CAG_105	Undirected	2161	0.891664	P
s__Eubacterium_ramulus	s__Fusicatenibacter_saccharivorans	Undirected	2162	1.052822	P
s__Eubacterium_ramulus	s__Clostridium_aldenense	Undirected	2163	-0.841609	N
s__Eubacterium_ramulus	s__Clostridium_scindens	Undirected	2164	-0.742126	N
s__Eubacterium_ramulus	s__Clostridium_symbiosum	Undirected	2165	-1.02745	N
s__Eubacterium_ramulus	s__Eubacterium_rectale	Undirected	2166	0.825709	P
s__Eubacterium_ramulus	s__Lachnospira_pectinoschiza	Undirected	2167	0.720498	P
s__Eubacterium_ramulus	s__Roseburia_inulinivorans	Undirected	2168	0.849405	P
s__Eubacterium_ramulus	s__Roseburia_sp_CAG_471	Undirected	2169	0.942242	P
s__Eubacterium_ramulus	s__Anaerotruncus_colihominis	Undirected	2170	-0.740719	N
s__Eubacterium_ramulus	s__Flavonifractor_plautii	Undirected	2171	-1.007095	N
s__Eubacterium_ramulus	s__Ruminococcus_callidus	Undirected	2172	0.833089	P
s__Eubacterium_ramulus	s__Ruminococcus_torques_CAG_61	Undirected	2173	-0.923264	N
s__Eubacterium_ramulus	s__Ruthenibacterium_lactatiformans	Undirected	2174	-0.857672	N
s__Eubacterium_ramulus	s__Coprobacillus_sp_8_1_38FAA	Undirected	2175	1.087435	P
s__Eubacterium_ramulus	s__Clostridium_innocuum	Undirected	2176	-0.851032	N
s__Eubacterium_ramulus	s__Erysipelatoclostridium_ramosum	Undirected	2177	-0.972813	N
s__Eubacterium_ramulus	s__Firmicutes_bacterium_CAG_227	Undirected	2178	1.032364	P
s__Eubacterium_ramulus	s__Fusobacterium_varium	Undirected	2179	-0.727215	N
s__Eubacterium_rectale_CAG_36	s__Bifidobacterium_adolescentis	Undirected	2180	0.236473	P
s__Eubacterium_rectale_CAG_36	s__Butyricimonas_sp	Undirected	2181	0.266039	P
s__Eubacterium_rectale_CAG_36	s__Butyricimonas_virosa	Undirected	2182	0.260203	P
s__Eubacterium_rectale_CAG_36	s__Clostridium_nexile_CAG_348	Undirected	2183	-0.234215	N
s__Eubacterium_rectale_CAG_36	s__Clostridium_sp_CAG_167	Undirected	2185	0.241528	P
s__Eubacterium_rectale_CAG_36	s__Eubacterium_rectale_CAG_36	Undirected	2187	1	P
s__Eubacterium_siraeum_CAG_80	s__Bifidobacterium_pseudocatenulatum	Undirected	2188	-0.272483	N
s__Eubacterium_siraeum_CAG_80	s__Eubacterium_siraeum_CAG_80	Undirected	2190	1	P
s__Eubacterium_siraeum_CAG_80	s__Eubacterium_siraeum	Undirected	2191	1.133329	P
s__Eubacterium_siraeum_CAG_80	s__Enterobacter_genomosp_L	Undirected	2192	0.758414	P
s__Eubacterium_sp_AF17_7	s__Clostridium_sp_CAG_62	Undirected	2193	0.308028	P
s__Eubacterium_sp_AF17_7	s__Monoglobus_pectinilyticus	Undirected	2194	0.25507	P
s__Eubacterium_sp_AF17_7	s__Eubacterium_siraeum_CAG_80	Undirected	2195	0.257639	P
s__Eubacterium_sp_AF17_7	s__Eubacterium_sp_AF17_7	Undirected	2196	1	P
s__Eubacterium_sp_AF17_7	s__Eubacterium_sp_CAG_156	Undirected	2197	1.891313	P
s__Eubacterium_sp_AF36_5BH	s__Actinomyces_odontolyticus	Undirected	2198	0.315068	P
s__Eubacterium_sp_AF36_5BH	s__Actinomyces_sp_S6_Spd3	Undirected	2199	0.316796	P
s__Eubacterium_sp_AF36_5BH	s__Bifidobacterium_adolescentis	Undirected	2200	-0.233383	N
s__Eubacterium_sp_AF36_5BH	s__Bacteroides_stercoris	Undirected	2201	0.241414	P
s__Eubacterium_sp_AF36_5BH	s__Alistipes_finegoldii	Undirected	2202	0.253908	P
s__Eubacterium_sp_AF36_5BH	s__Tannerella_sp_6_1_58FAA_CT1	Undirected	2203	0.308267	P
s__Eubacterium_sp_AF36_5BH	s__Streptococcus_sp_A12	Undirected	2204	0.244209	P
s__Eubacterium_sp_AF36_5BH	s__Clostridium_sp_CAG_127	Undirected	2205	0.232509	P
s__Eubacterium_sp_AF36_5BH	s__Clostridium_sp_CAG_138	Undirected	2206	0.320209	P
s__Eubacterium_sp_AF36_5BH	s__Clostridium_sp_CAG_230	Undirected	2207	0.286667	P
s__Eubacterium_sp_AF36_5BH	s__Eubacterium_sulci	Undirected	2208	0.317837	P
s__Eubacterium_sp_AF36_5BH	s__Eubacterium_ramulus	Undirected	2209	0.230716	P
s__Eubacterium_sp_AF36_5BH	s__Eubacterium_sp_AF36_5BH	Undirected	2210	1	P
s__Eubacterium_sp_AF36_5BH	s__Roseburia_hominis	Undirected	2211	0.845873	P
s__Eubacterium_sp_AF36_5BH	s__Roseburia_intestinalis	Undirected	2212	0.723649	P
s__Eubacterium_sp_AF36_5BH	s__Coprobacillus_sp_8_1_38FAA	Undirected	2213	0.826851	P
s__Eubacterium_sp_AF36_5BH	s__Firmicutes_bacterium_CAG_65	Undirected	2214	0.793473	P
s__Eubacterium_sp_AF36_5BH	s__Firmicutes_bacterium_CAG_83	Undirected	2215	0.764113	P
s__Eubacterium_sp_CAG_115	s__Odoribacter_splanchnicus	Undirected	2216	0.306754	P
s__Eubacterium_sp_CAG_115	s__Paraprevotella_clara	Undirected	2217	0.284857	P
s__Eubacterium_sp_CAG_115	s__Paraprevotella_clara_CAG_116	Undirected	2218	0.280245	P
s__Eubacterium_sp_CAG_115	s__Paraprevotella_xylaniphila	Undirected	2219	0.280245	P
s__Eubacterium_sp_CAG_115	s__Alistipes_putredinis_CAG_67	Undirected	2221	0.249827	P
s__Eubacterium_sp_CAG_115	s__Tannerella_sp_CAG_118	Undirected	2222	0.244969	P
s__Eubacterium_sp_CAG_115	s__Hungatella_hathewayi	Undirected	2224	-0.3068	N
s__Eubacterium_sp_CAG_115	s__Monoglobus_pectinilyticus	Undirected	2225	0.239049	P
s__Eubacterium_sp_CAG_115	s__Eubacterium_sp_AF17_7	Undirected	2226	0.246052	P
s__Eubacterium_sp_CAG_115	s__Eubacterium_sp_CAG_115	Undirected	2227	1	P
s__Eubacterium_sp_CAG_115	s__Roseburia_sp_CAG_100	Undirected	2228	0.992138	P
s__Eubacterium_sp_CAG_115	s__Ruminococcus_sp_CAG_353	Undirected	2229	1.266734	P
s__Eubacterium_sp_CAG_115	s__Clostridium_innocuum	Undirected	2230	-0.736808	N
s__Eubacterium_sp_CAG_146	s__Bifidobacterium_catenulatum	Undirected	2232	0.305634	P
s__Eubacterium_sp_CAG_146	s__Bacteroides_eggerthii	Undirected	2233	0.258722	P
s__Eubacterium_sp_CAG_146	s__Bacteroides_vulgatus	Undirected	2234	-0.272347	N
s__Eubacterium_sp_CAG_146	s__Barnesiella_intestinihominis	Undirected	2235	0.237044	P
s__Eubacterium_sp_CAG_146	s__Odoribacter_sp_AF21_41	Undirected	2236	0.294282	P
s__Eubacterium_sp_CAG_146	s__Paraprevotella_clara	Undirected	2237	0.338354	P
s__Eubacterium_sp_CAG_146	s__Paraprevotella_clara_CAG_116	Undirected	2238	0.345504	P
s__Eubacterium_sp_CAG_146	s__Paraprevotella_xylaniphila	Undirected	2239	0.342995	P
s__Eubacterium_sp_CAG_146	s__Prevotella_copri	Undirected	2240	0.272324	P
s__Eubacterium_sp_CAG_146	s__Prevotella_sp_CAG_279	Undirected	2241	0.277896	P
s__Eubacterium_sp_CAG_146	s__Lactococcus_lactis	Undirected	2243	0.241111	P
s__Eubacterium_sp_CAG_146	s__Clostridium_sp_CAG_138	Undirected	2244	0.25634	P
s__Eubacterium_sp_CAG_146	s__Clostridium_sp_CAG_167	Undirected	2245	0.339883	P
s__Eubacterium_sp_CAG_146	s__Clostridium_sp_CAG_265	Undirected	2246	0.30414	P
s__Eubacterium_sp_CAG_146	s__Clostridium_sp_CAG_75	Undirected	2247	0.296577	P
s__Eubacterium_sp_CAG_146	s__Hungatella_hathewayi	Undirected	2248	-0.293049	N
s__Eubacterium_sp_CAG_146	s__Clostridiales_bacterium_KLE1615	Undirected	2249	0.316897	P
s__Eubacterium_sp_CAG_146	s__Eubacterium_rectale_CAG_36	Undirected	2252	0.276265	P
s__Eubacterium_sp_CAG_146	s__Eubacterium_sp_CAG_146	Undirected	2253	1	P
s__Eubacterium_sp_CAG_146	s__Blautia_obeum	Undirected	2254	0.812436	P
s__Eubacterium_sp_CAG_146	s__Coprococcus_catus	Undirected	2255	0.759133	P
s__Eubacterium_sp_CAG_146	s__Dorea_sp_CAG_105	Undirected	2256	0.854435	P
s__Eubacterium_sp_CAG_146	s__Clostridium_scindens	Undirected	2257	-0.794682	N
s__Eubacterium_sp_CAG_146	s__Oscillibacter_sp_CAG_241	Undirected	2258	0.774849	P
s__Eubacterium_sp_CAG_156	s__Bifidobacterium_catenulatum	Undirected	2259	-0.23139	N
s__Eubacterium_sp_CAG_156	s__Clostridium_sp_CAG_62	Undirected	2260	0.314405	P
s__Eubacterium_sp_CAG_156	s__Monoglobus_pectinilyticus	Undirected	2261	0.296161	P
s__Eubacterium_sp_CAG_156	s__Eubacterium_sp_CAG_156	Undirected	2263	1	P
s__Eubacterium_sp_CAG_161	s__Bifidobacterium_pseudocatenulatum	Undirected	2264	-0.241208	N
s__Eubacterium_sp_CAG_161	s__Bacteroides_faecis	Undirected	2265	-0.26224	N
s__Eubacterium_sp_CAG_161	s__Bacteroides_sp_CAG_189	Undirected	2266	0.306463	P
s__Eubacterium_sp_CAG_161	s__Alistipes_obesi	Undirected	2269	0.305395	P
s__Eubacterium_sp_CAG_161	s__Alistipes_putredinis	Undirected	2270	0.232107	P
s__Eubacterium_sp_CAG_161	s__Alistipes_putredinis_CAG_67	Undirected	2271	0.290109	P
s__Eubacterium_sp_CAG_161	s__Streptococcus_oralis	Undirected	2274	-0.236035	N
s__Eubacterium_sp_CAG_161	s__Streptococcus_parasanguinis	Undirected	2275	-0.255937	N
s__Eubacterium_sp_CAG_161	s__Clostridium_nexile_CAG_348	Undirected	2276	-0.310977	N
s__Eubacterium_sp_CAG_161	s__Clostridium_sp_CAG_58	Undirected	2277	0.325698	P
s__Eubacterium_sp_CAG_161	s__Clostridium_sp_CAG_7	Undirected	2279	0.317309	P
s__Eubacterium_sp_CAG_161	s__Intestinimonas_butyriciproducens	Undirected	2280	0.315456	P
s__Eubacterium_sp_CAG_161	s__Lawsonibacter_asaccharolyticus	Undirected	2281	0.240835	P
s__Eubacterium_sp_CAG_161	s__Eubacterium_hallii	Undirected	2282	0.348788	P
s__Eubacterium_sp_CAG_161	s__Eubacterium_sp_AF17_7	Undirected	2283	0.23877	P
s__Eubacterium_sp_CAG_161	s__Eubacterium_sp_CAG_161	Undirected	2284	1	P
s__Eubacterium_sp_CAG_161	s__Ruminococcus_lactaris	Undirected	2285	0.725771	P
s__Eubacterium_sp_CAG_180	s__Bifidobacterium_adolescentis	Undirected	2286	-0.287797	N
s__Eubacterium_sp_CAG_180	s__Bifidobacterium_animalis	Undirected	2287	-0.239207	N
s__Eubacterium_sp_CAG_180	s__Bacteroides_intestinalis	Undirected	2288	0.291272	P
s__Eubacterium_sp_CAG_180	s__Bacteroides_thetaiotaomicron	Undirected	2289	0.230885	P
s__Eubacterium_sp_CAG_180	s__Alistipes_putredinis_CAG_67	Undirected	2291	0.344599	P
s__Eubacterium_sp_CAG_180	s__Catabacter_hongkongensis	Undirected	2292	0.292971	P
s__Eubacterium_sp_CAG_180	s__Clostridium_sp_L2_50	Undirected	2293	0.285804	P
s__Eubacterium_sp_CAG_180	s__Eubacterium_sp_CAG_115	Undirected	2294	0.316171	P
s__Eubacterium_sp_CAG_180	s__Eubacterium_sp_CAG_180	Undirected	2295	1	P
s__Eubacterium_sp_CAG_202	s__Bifidobacterium_adolescentis	Undirected	2296	0.249099	P
s__Eubacterium_sp_CAG_202	s__Bacteroides_coprocola_CAG_162	Undirected	2297	0.242942	P
s__Eubacterium_sp_CAG_202	s__Bacteroides_fragilis	Undirected	2298	-0.257261	N
s__Eubacterium_sp_CAG_202	s__Prevotella_copri	Undirected	2299	0.267359	P
s__Eubacterium_sp_CAG_202	s__Clostridium_sp_CAG_217	Undirected	2300	0.256569	P
s__Eubacterium_sp_CAG_202	s__Clostridium_sp_CAG_43	Undirected	2301	0.259588	P
s__Eubacterium_sp_CAG_202	s__butyrate_producing_bacterium_SS3_4	Undirected	2302	0.242047	P
s__Eubacterium_sp_CAG_202	s__Eubacterium_sp_CAG_202	Undirected	2303	1	P
s__Eubacterium_sp_CAG_202	s__Eubacterium_sp_OM08_24	Undirected	2304	1.37869	P
s__Eubacterium_sp_CAG_248	s__Bifidobacterium_adolescentis	Undirected	2305	0.244884	P
s__Eubacterium_sp_CAG_248	s__Bacteroides_eggerthii	Undirected	2306	0.244969	P
s__Eubacterium_sp_CAG_248	s__Bacteroides_thetaiotaomicron	Undirected	2307	-0.301712	N
[truncated: 4,998 more rows]
