# Supplementary material for: Gut Microbiota Analysis and In Silico Biomarker Detection of Children with Autism Spectrum Disorder across Cohorts
Source: Microorganisms. 2023 Jan 22;11(2):291. doi: 10.3390/microorganisms11020291 (PMC9958793; doi:10.3390/microorganisms11020291)
Supplement: Supplementary file 1 [file microorganisms-11-00291-s001.zip › Supplementary Data S7(C).csv]

id	s__Actinomyces_odontolyticus	s__Actinomyces_sp_ICM47	s__Actinomyces_sp_S6_Spd3	s__Actinomyces_sp_oral_taxon_181	s__Bifidobacterium_adolescentis	s__Bifidobacterium_animalis	s__Bifidobacterium_bifidum	s__Bifidobacterium_breve	s__Bifidobacterium_catenulatum	s__Bifidobacterium_longum	s__Bifidobacterium_pseudocatenulatum	s__Rothia_mucilaginosa	s__Rothia_sp_HMSC072B03	s__Eggerthella_lenta	s__Bacteroides_caccae	s__Bacteroides_cellulosilyticus	s__Bacteroides_clarus	s__Bacteroides_coprocola	s__Bacteroides_coprocola_CAG_162	s__Bacteroides_dorei	s__Bacteroides_eggerthii	s__Bacteroides_faecis	s__Bacteroides_finegoldii	s__Bacteroides_fragilis	s__Bacteroides_intestinalis	s__Bacteroides_massiliensis	s__Bacteroides_nordii	s__Bacteroides_ovatus	s__Bacteroides_plebeius	s__Bacteroides_salyersiae	s__Bacteroides_sp_CAG_189	s__Bacteroides_sp_D2	s__Bacteroides_sp_HPS0048	s__Bacteroides_stercoris	s__Bacteroides_thetaiotaomicron	s__Bacteroides_uniformis	s__Bacteroides_vulgatus	s__Bacteroides_xylanisolvens	s__Barnesiella_intestinihominis	s__Coprobacter_fastidiosus	s__Butyricimonas_sp	s__Butyricimonas_sp_An62	s__Butyricimonas_virosa	s__Odoribacter_sp_AF21_41	s__Odoribacter_splanchnicus	s__Paraprevotella_clara	s__Paraprevotella_clara_CAG_116	s__Paraprevotella_xylaniphila	s__Prevotella_copri
s__Actinomyces_odontolyticus	1	0.534838002	0.692379956	0.424096121	0	0	0	0	0	0	0	0	0	0	0	0	0	0	0	0	0	0	0	0	0	0	0	0	0	0	0	0	0	0	0	0	0	0	0	0	0	0	0	0	0	0	0	0	0
s__Actinomyces_sp_ICM47	0.534838002	1	0.37399392	0	0	0	0	0	0	0	0	0	0	0	0	0	0	0	0	0	0	0	0	0	0	0	0	0	0	0	0	0	0	0	0	0	0	0	0	0	0	0	0	0	0	0	0	0	0
s__Actinomyces_sp_S6_Spd3	0.692379956	0.37399392	1	0.438491924	0	0	0	0	0	0	0	0	0	0	0	0	0	0	0	0	0	0	0	0	0	0	0	0	0	0	0	0	0	0	0	0	0	0	0	0	0	0	0	0	0	0	0	0	0
s__Actinomyces_sp_oral_taxon_181	0.424096121	0	0.438491924	1	0	0	0	0	0	0	0	0.424668623	0	0	0	0	0	0	0	0	0	0	0	0	0	0	0	0	0	0	0	0	0	0.388195925	0	0	0	0	0	0	0	0	0	0	0	0	0	0	0
s__Bifidobacterium_adolescentis	0	0	0	0	1	0	0	0	0.5517169	0	-0.446760061	0	0	0	0	0	0	0	0	0	0	0	0	0	0	0	0	0	0	0	0	0	0	0	0	0	0	0	0	0	0	0	0	0	0	0.448742233	0.450480297	0.450866533	0.393641423
s__Bifidobacterium_animalis	0	0	0	0	0.310765542	1	0	0	0	0	0	0	0	0	0	0	0	0	0	0	0	0	0	0	0	0	0	0	0	0	0	0	0	0	0	0	0	0	0	0	0	0	0	0	0	0	0	0	0
s__Bifidobacterium_bifidum	0	0	0	0	0	0.297945953	1	0	0	0	0	0	0	0	0	0	0	0	0	0	0	0	0	0	0	0	0	0	0	0	0	0	0	0	0	0	0	0	0	0	0	0	0	0	0	0	0	0	0
s__Bifidobacterium_breve	0	0	0	0	0	0	0	1	0	0	0.474522851	0	0	0	0	0	0	0	0	0	0	0	0	0	0	0	0	0	0	0	0	0	0	0	0	0	0	0	0	0	0	0	0	0	0	0	0	0	0
s__Bifidobacterium_catenulatum	0	0	0	0	0.5517169	0	0.320710295	0	1	0	0	0	0	0	0	0	0	0	0	0	0.372002006	0	0	0	0	0	0	0	0	0	0	0	0	-0.395329291	0	0	0	0	0.377318672	0	0	0	0	0.423710895	0	0	0	0	0
s__Bifidobacterium_longum	0	0	0.290620625	0	0	0.235306613	0	0	0	1	0.395270602	0	0	0	0	0	0	0	0	0	0	0	0	0	0	0	0	0	0	0	0	0	0	0	0	0	0	0	0	0	0	0	0	0	0	0	0	0	0
s__Bifidobacterium_pseudocatenulatum	0	0	0.310619892	0.248152351	-0.446760061	0	0	0.474522851	-0.296507927	0.395270602	1	0	0	0	0	0	0	0	0	0	0	0	0	0	0	0	0	0	0	0	0	0	0	0	0	0	0	0	0	0	0	0	0	0	0	-0.358174367	-0.35680413	-0.357317969	0
s__Rothia_mucilaginosa	0.328242476	0.237798323	0	0.424668623	0	0	0	0	-0.230544813	0	0	1	0.550429076	0	0	0	-0.394152104	0	0	0	0	0	0	0	0	0	0	0	0	0	0	0	0	0	0	0	0	0	0	0	0	0	0	0	0	0	0	0	0
s__Rothia_sp_HMSC072B03	0	0	0	0.32031931	0	0	0	0	0	0	0	0.550429076	1	0	0	0	0	0	0	0	0	0	0	0	0	0	0	0	0	0	0	0	0	0	0	0	0	0	0	0	0	0	0	0	0	0	0	0	0
s__Eggerthella_lenta	0	0	0.250864726	0	-0.269965667	0	0	0	0	0	0	0	0.264777839	1	0	0	0	0	0	0	-0.364841206	0	0	0	0	0	0	0	0	0	0	0	0	0	0	0	0	0	-0.43162556	0	0	0	0	0	0	0	0	0	-0.4323895
s__Bacteroides_caccae	0	0	0	0	0	0	0	0	0	0.255433481	0	0	0	0	1	0	0	0	0	0	0	0	0	0	0	0	0	0	0	0	0	0	0	0	0	0	0	0	0	0	0	0	0	0	0	0	0	0	0
s__Bacteroides_cellulosilyticus	0	0	0	0	-0.263533677	0	0	0	-0.278896691	0	0.2581938	0	0	0	0	1	0	0	0	0	0	0	0	0	0	0	0	0	0	0	0	0	0	0	0	0	0	0	0	0	0	0	0	0	0	0	0	0	0
s__Bacteroides_clarus	0	0	0	0	0	0	0	0	0	0	0	-0.394152104	0	0	0	0	1	0	0	0	0	0	0	0	0	0	0	0	0	0	0	0	0	0	0	0	0	0	0	0	0.383532733	0.387395938	0	0.462878895	0	0	0	0	0
s__Bacteroides_coprocola	0	0	0	0	0	0	0	0	0	0	0	0	0	0	0	0	0	1	0.842293712	0	0	0	0	0	0	0	0	0	0	0	0	0	0	0	0	0	0	0	0	0	0	0	0	0	0	0	0	0	0
s__Bacteroides_coprocola_CAG_162	0	0	0	0	0	0	0	0	0	0	0	0.322161403	0	0	0	0	0	0.842293712	1	0	0	0	0	0	0	0	0	0	0	0	0	0	0	0	0	0	0	0	0	0	0	0	0	0	0	0	0	0	0
s__Bacteroides_dorei	0	0	0	0	0	0	0	0	0	0	0	0	0	0	0	0	0	0	0	1	0	0	0	0	0	0	0	0	0	0	0	0	0	0	0	0	0	0	0	0	0	0	0	0	0	0	0	0	0
s__Bacteroides_eggerthii	0	0	0	0	0.263156243	0	0	0	0.372002006	0	0	0	0	-0.364841206	0	0	0	0	0	-0.281746547	1	0	0	0	0	0	0	0	0	0	0	0	0	0	0	0	0	0	0	0	0	0	0	0.377942226	0	0.535535994	0.554114392	0.553915159	0
s__Bacteroides_faecis	0	0	0	0	0	0	0	0	0	0	0	0	0	0	0	0.303338899	0.314003414	0	0	0	0	1	0	0	0	0	0	0	0	0	0	0	0	0	0	0	0	0	0	0	0	0	0	0	0	0	0	0	0
s__Bacteroides_finegoldii	0	0	0	0	0	0	0	0	0	0	0	0	0	-0.246500342	0	0	0	0	0	0	0.239334174	0	1	0	0	0	0	0	0	0	0	0	0	0	0	0	0	0	0	0	0	0	0	0	0	0	0	0	0
s__Bacteroides_fragilis	0	0	0	0	-0.326774238	0	0	0	0	0	0	0	0	0.351986292	0	0	0	0	0	0	0	0	0	1	0	-0.426252441	0	0	0	0	0	0	0	0	0	0	0	0	0	0	0	0	0	0	0	0	0	0	0
s__Bacteroides_intestinalis	0	0	0	0	-0.265624685	-0.252828361	0	0	-0.350877204	0	0.335541706	0	0	0	0.232096134	0	0	0	0	0	0	0	0	0	1	0	0	0	0	0	0	0	0	0	0.421598416	0	0	0	0	0	0	0	0	0	0	0	0	0	0
s__Bacteroides_massiliensis	0	0	0	0	0	0	0	0	0	0	0	0	0	-0.274840546	0	0	0.305451695	0	0	0	0.240860292	0	0.295329334	-0.426252441	0	1	0	0	0	0	0	0	0	0	0	0	0	0	0	0	0	0	0	0	0	0	0	0	0
s__Bacteroides_nordii	0	0	0	0	0	0	0	0.252804013	0	0	0.271542691	0	0	0	0	0.304363826	0	0	0	0	0	0	0	0	0.237795566	0	1	0	0	0	0	0	0.978337734	0	0.378904557	0	0	0.386987041	0	0	0	0	0	0	0	0	0	0	0
s__Bacteroides_ovatus	-0.237520906	0	0	0	0	0	0	0	0	0	0.231597699	0	0	0	0	0.263135495	0	0	0	0	0	0.233736474	0	0	0	0	0	1	0	0	0	0	0	0	0.391751319	0	0	0	0	0	0	0	0	0	0	0	0	0	0
s__Bacteroides_plebeius	0	0	0	0	0	0	0	0	0	0	0	0	0	0	0	0	0	0	0	0	0	0	0	0	0.307731722	0	0	0.330190332	1	0	0	0	0	0	0	0	0	0	0	0	0	0	0	0	0	0	0	0	0
s__Bacteroides_salyersiae	0	0	0	0	0	0	0	0	0	0	0	0	0	0	0	0	0	0	0	0	0	0	0	-0.266177295	0	0	0	0	0	1	0.896147144	0	0	0	0	0	0	0	0	0	0	0	0	0	0	0	0	0	0
s__Bacteroides_sp_CAG_189	0	0	0	0	0	0	0	0	0	0	0	0	0	0	0	0	0	0	0	0	0	0	0	-0.241286518	0	0	0	0	0	0.896147144	1	0	0	0	0	0	0	0	0	0	0	0	0	0	0	0	0	0	0
s__Bacteroides_sp_D2	0	0	0	0	0	0	0	0	0	0.268976766	0.248513075	0	0	0	0	0	0	0	0	0	0	0	0	0	0	0	0	0	0	0	0	1	0	0	0	0	0	0	0	0	0	0	0	0	0	0	0	0	0
s__Bacteroides_sp_HPS0048	0	0	0	0	0	0	0	0	0	0	0.266060455	0	0	0	0	0.308572779	0	0	0	0	0	0	0	0	0.267583407	0	0.978337734	0	0	0	0	0	1	0	0.416955642	0	0	0.4116493	0	0	0	0	0	0	0	0	0	0	0
s__Bacteroides_stercoris	0	0	0	0.388195925	-0.311472004	0	0	0.274121069	-0.395329291	0	0.275915603	0.273405575	0	0	0.240802102	0	0	0	0	0	0	0	0	0	0.268587842	0	0	0	0.329649961	0	0	0	0	1	0	0	0	0	0	0	0	0	0	0	0	0	0	0	0
s__Bacteroides_thetaiotaomicron	0	0	0	0	-0.233399593	0	0	0	-0.273594681	0	0.242255506	0	0	0	0	0.350978121	0	0	0	0	0	0	0	0	0.421598416	0	0.378904557	0.391751319	0	0	0	0	0.416955642	0	1	0	0.4115541	0	0	0	0	0	0	0	0	0	0	0	0
s__Bacteroides_uniformis	-0.281565092	-0.295978481	0	0	-0.30575298	0	0	0	0	0	0	0	0	0.240217057	0	0	0	0	0	0.250098161	0	0	0	0	0	0	0	0	0.292196708	0	0	0	0	0	0	1	0	0	0	0	0	0	0	0	0	0	0	0	-0.55606951
s__Bacteroides_vulgatus	0	0	0	0	0	0	0	0	-0.273186838	0	0	0	0	0	0	0	0	0	0	0	0	0	0	0	0.31313243	0	0	0	0.244155962	0	0	0	0	0.341914925	0.4115541	0	1	0	0	0	0	0	0	0	0	0	0	0	0
s__Bacteroides_xylanisolvens	0	0	0	0	-0.27937681	0	0	0	0	0	0	0	0	0	0	0	0	0	0	0	0	0	0	0.282083383	0	0	0.386987041	0	0	0	0	0	0.4116493	0	0.31755568	0.294588065	0	1	0	0	0	0	0	0	0	0	0	0	0
s__Barnesiella_intestinihominis	0	0	0	0	0.301726332	0	0	0	0.377318672	0	-0.235370822	0	0	-0.43162556	0	0	0	0	0	0	0	0	0	-0.241976345	-0.277044993	0	0	0	0	0	0	0	0	0	0	0	0	0	1	0	0	0	0	0.367290244	0.514629008	0	0	0	0
s__Coprobacter_fastidiosus	0	0	0	0	0	0	0	0	0	0	0	0	0	0	0	0	0	0	0	0	0	0	0.24044458	0	0	0	0	0	0	0	0	0	0	0	0	0	0	0	0	1	0	0	0	0	0	0	0	0	0
s__Butyricimonas_sp	0	0	-0.24755573	0	0	0	0	0	0	0	0	0	0	0	0	0	0.383532733	0	0	0	0	0	0	0	0	0.243955039	0	0	0	0	0	0	0	0	0	0	0	0	0	0	1	0.665491893	0.760901925	0.464057072	0	0	0	0	0
s__Butyricimonas_sp_An62	0	0	0	0	0	0	0	0	0	0	0	0	0	0	0	0	0.387395938	0	0	0	0	0	0	0	-0.298095433	0	0	0	-0.347608435	0	0	0	0	0	0	0	0	0	0.30659541	0	0.665491893	1	0.909886715	0.58499962	0	0	0	0	0
s__Butyricimonas_virosa	0	0	0	0	0	0	0	0	0	0	0	0	0	0	0	0	0.254526419	0	0	0	0	0	0	0	0	0	0	0	-0.339513619	0	0	0	0	0	0	0	0	0	0	0	0.760901925	0.909886715	1	0.429270413	0	0	0	0	0
s__Odoribacter_sp_AF21_41	0	0	0	0	0.35108847	0	0	0	0.423710895	0	0	-0.239167985	0	-0.288017433	0	0	0.462878895	0	0	0	0.377942226	0	0	0	-0.292717716	0	0	0	-0.239173077	0	0	0	0	-0.304181639	0	0	0	0	0.367290244	0	0.464057072	0.58499962	0.429270413	1	0.403304354	0	0	0	0
s__Odoribacter_splanchnicus	-0.307877297	0	-0.234213849	-0.314661524	0	0	0	0	0	0	0	-0.269554197	0	-0.351306345	0	0	0.351728796	0	0	0	0	0	0	0	0	0	0	0	0	0	0	0	0	0	0	0	0	0	0.514629008	0	0	0.233858172	0	0.403304354	1	0	0	0	0
s__Paraprevotella_clara	0	0	0	0	0.448742233	0	0	-0.288768248	0	0	-0.358174367	0	0	-0.337717304	0	-0.258855543	0	0	0	0	0.535535994	0	0	-0.291844347	0	0	0	0	0	0	0	0	0	0	-0.271266882	-0.335381326	0	0	0	0	0	0	0	0	0	1	0.998950902	0.998950902	0
s__Paraprevotella_clara_CAG_116	0	0	0	0	0.450480297	0	0	-0.29106006	0	0	-0.35680413	0	0	-0.339881976	0	-0.257413024	0	0	0	0	0.554114392	0	0	-0.290192935	0	0	0	0	0	0	0	0	0	0	-0.267851856	-0.331000603	0	0	0	0	0	0	0	0	0	0.998950902	1	0.99979018	0
s__Paraprevotella_xylaniphila	0	0	0	0	0.450866533	0	0	-0.29106006	0	0	-0.357317969	0	0	-0.340223766	0	-0.257413024	0	0	0	0	0.553915159	0	0	-0.291673512	0	0	0	0	0	0	0	0	0	0	-0.268022608	-0.331569528	0	0	0	0	0	0	0	0	0	0.998950902	0.99979018	1	0
s__Prevotella_copri	0	0.247334053	0	0	0.393641423	0	0	0	0.304306168	0	0	0	0	-0.4323895	0.325036801	0	0	0.333716411	0.332780306	0	0.271826217	0	0	-0.296420607	0	0	0	0	-0.254508042	0	0	0	0	0	0	-0.55606951	-0.234579245	0	0.271565911	0	0	0	0	0.231007046	0	0.308108091	0.304780033	0.304604872	1
s__Prevotella_copri_CAG_164	0.275492989	0	0	0	0.320869365	0	0	-0.322783577	0.336768847	0	-0.267231633	0	0	-0.236138818	0	-0.282719651	0	0	0	0	0	0	0	0	0	0	0	0	0	0	0	0	0	0	-0.274876075	-0.308205139	0	0	0	0	0	0	0	0	0	0.362547301	0.364831663	0.369210024	0.252151002
s__Prevotella_sp_CAG_279	0	0.259236319	0	0	0.423250636	0	0	-0.276887015	0.411118929	0	-0.382467536	0	0	-0.385966702	0	0	0	0	0	-0.306251659	0.265626252	0	0	0	0	0	0	0	0	0	0	0	0	-0.313671289	0	-0.335381326	0	0	0.386782798	0	0	0	0	0.358310677	0	0.421002937	0.422052035	0.425199329	0.377471822
s__Alistipes_finegoldii	0	0	0	0	0	0	0	-0.272481707	0	0	-0.234951638	0	0	0	0	0	0.335886094	0	0	0	0	0	0	0	0	0.303826269	0	0	0	0	0	0	0	0	0	0.2681594	0	0	0.35138761	0	0	0.303581311	0	0.319914035	0.47250511	0	0	0	0
s__Alistipes_indistinctus	0	0	0	0	0	0	0	0	0	0	0	0	0	0	0	0	0	0	0	0	0	0	0	0	0	0	0	0	0	0	0	0	0	0	0.230285882	0	0.267687152	0	0	0	0	0	0.276164882	0	0	0	0	0	0
s__Alistipes_obesi	0	0	0	0	0	0	0	0	0	0	0	0	0	-0.269272637	0	0	0	0	0	0	0.346638031	0	0	0	0	0	0	0	-0.232682581	0	0	0	0	0	0	0	0	0	0.257110412	0	0	0	0.25493542	0	0.421294935	0.276544183	0.285671504	0.285330932	0
s__Alistipes_onderdonkii	0	0	0	-0.234941741	0.24372216	0	0	-0.302288715	0	0	0	-0.360867957	0	0	0	-0.281205123	0.258072252	0	0	0	0	0	0	0	0	0	-0.276508017	0	0	0	0	0	-0.250226886	-0.319163597	0	0	0	0	0	0	0	0	0	0.247214438	0.232069793	0	0	0	0
s__Alistipes_putredinis	0	0	0	0	0	0	0	0	0	0	0	0	0	-0.255750756	0.303715922	-0.241086284	0.252158163	0	0	0	0	0	0	0	0	0	0	0	0	0	0	0	0	0	0	0.257749079	0	0	0.481525732	0	0	0	0	0.336694644	0.620312054	0	0	0	0
s__Alistipes_putredinis_CAG_67	0	0	0	0	0	0	0	0	0	0	0	0	0	0	0.241311743	0	0	0	0	0	0	0	0	0	0	0	0	0	0	0	0	0	0	0	0	0.23258739	0.254298444	0	0.293081678	0	0	0	0	0	0.433608875	0	0	0	0
s__Alistipes_sp_CAG_157	0	0	0	0	0	0	0	0	0	0	0	0	0	0	0	0	0	0	0	0	0.251829426	0	0	0	0	0	0	0	0	0	0	0	0	0	-0.355674936	0	0	-0.261106709	0	0	0	0	0	0	0	0	0	0	0
s__Alistipes_sp_CAG_268	0	0	0	-0.309136764	0	0	0	-0.303551678	0	0	-0.302740499	-0.337394114	0	0	0	0	0.293169096	0	0	0	0	0	0	0	-0.295589243	0	0	0	0	0	0	0	0	-0.238529227	0	0.392187329	0	0	0.309414502	0	0	0.32546828	0	0.297736999	0.59784076	0	0	0	0
s__Alistipes_sp_CAG_29	0	0	0	0	0	0	0	0	0	0	0	-0.404537731	0	0	0	0	0	0	0	0	0	0	0	0	0	0	0	0	0	0	0	0	0	0	0	0.412362832	0	0	0	0	0	0	0	0	0.288576147	0	0	0	-0.345435661
s__Alistipes_sp_HGB5	0	0	0	0	0.246302978	0	0	-0.381070702	0	0	-0.323326481	0	0	-0.318918032	0	0	0	0	0	0	0	0	0	-0.334644632	0	0	0	0	0	0	0	0	0	0	0	0	0	0	0.307951968	0	0	0	0	0.2901072	0.474137361	0	0	0	0
s__Parabacteroides_distasonis	-0.353857021	-0.278308022	0	0	0	0	0	0	0	0	0	0	0	0	0	0.299358866	0	0	0	0	0	0.262622997	0	0	0	0	0	0.507622986	0	0	0	0	0	0	0.592319351	0.270188543	0.369285131	0	0	0	0	0	0	0	0	-0.271077722	-0.266411816	-0.265444495	0
s__Parabacteroides_goldsteinii	0	0	0	0	0	0	0	0	0	0	0	0	0	0	0	0	0	0	0	-0.265083679	0.239264094	0	0	0	0	0	0	0	0	0	0	0	0	0	0	0	0	0	0	0	0	0	0	0	0	0	0	0	0
s__Parabacteroides_gordonii	0	0	0	0	0	0	0	0	0	0	0	0	0	0	0	0	0	0	0	0	0	0.266079544	0	0	0.324605706	0	0	0.231464981	0	0	0	0	0	0	0	0	0	0	0	0	0	0	0	0	0	0	0	0	0
s__Parabacteroides_johnsonii	0	0	0	0	0	0	0	0	0.30366123	0	0	-0.260278167	0	0	0	0	0.489846906	0	0	0	0.320035317	0	0	0	0	0	0	0	0	0	0	0	0	0	0	0	0	0	0.35691402	0	0.279841571	0.381514857	0.273213865	0.429381803	0.454291309	0	0	0	0
s__Parabacteroides_merdae	0	0	0	0	0	0	0	0	0	0	0	0	0	0	0	0	0	0	0	0.262563941	0.235078761	0	0.31968069	0	0	0	0	0	0	0	0	0	0	0	0	0	0	0	0	0	0.323865717	0.476593179	0.493005298	0.365297558	0.241892826	0	0	0	0
s__Tannerella_sp_6_1_58FAA_CT1	0	0	0	0	0	0	0	0	0	0	0	0	0	0	0	0	0	0.323411437	0.290677557	0	0	0	0	0	0	0	0	0	0	0	0	0	0	0	0	0	0	0	0	0.900701434	0	0	0	0	0	0	0	0	0
s__Tannerella_sp_CAG_118	0	0	0	0	0	0	0	0	0	0	0	0	0	0	0	0	0	0	0	0	0	0	0	0	0	0	0	0	0	0	0	0	0	0	0	0	0	0	0.297646488	0.346046667	0	0	0	0	0.329103819	0	0	0	0
s__Lactobacillus_acidophilus	0	0	0	0	0	0.447841468	0	0	0	0	0	0	0	0	0	0	0	0	0	0	0	0	0	0	0	0	0	0	0	0	0	0	0	0	0	0	0	0	0	0	0	0	0	0	0	0	0	0	0
s__Lactobacillus_rogosae	0	0.231667059	0	0	0	0	0	0	0	0	0	0	0	0	0	0	0	0	0	0	0	0	0	0	0	0	0	0	0	0.264537482	0	0	0	0	0	0	0	0	0	0	0	0	0	0	0	0	0	0	0
s__Lactococcus_lactis	0	0	0	0	0.340378541	0	0	0	0.353349973	0	-0.386467173	0	0	0	0	0	0	0	0	-0.336425164	0.386469321	0	0	0	0	0	0	0	0	0	0	0	0	0	0	0	0	0	0	0	0	0	0	0	0	0.316629786	0.326151864	0.323502243	0
s__Streptococcus_infantis	0	0.253121347	0	0	0	0	0	0	0	0	0	0.313461817	0.355132344	0	-0.32491789	0	0	0	0	0	0	0	0	0	0	0	0	0	0	0	0	0	0	0	0	0	0	0	0	0	0	0	0	0	0	0	0	0	0
s__Streptococcus_lutetiensis	0	0	0	0	0	0	0	0.264703973	0	0	0	0	0	0	0	0	0	0	0	0	0	0	0	0	0	0	0	0	0	0	0	0	0	0	0	0	0	0	0	0	0	0	0	0	-0.253563057	0	0	0	0
s__Streptococcus_mitis	0	0.515381861	0	0	0	0	0	0	0	0	0	0	0	0	0	0	0	0	0	0	0	0	0	0	-0.369678657	0	0	0	-0.239946624	0	0	0	0	0	-0.307987114	0	0	0	0	0	0	0	0	0	0	0	0	0	0
s__Streptococcus_oralis	0.29819705	0.346691091	0	0	0	0	0	0	0	0	0	0.435634599	0.262800723	0	0	0	-0.252217034	0	0	0	0	0	0	0	0	0	0	0	0	0	0	0	0	0	0	0	0	0	0	0	0	0	0	0	-0.264030011	0	0	0	0
s__Streptococcus_parasanguinis	0.434743213	0.240010471	0.350793846	0.469061165	0	0	0	0	0	0	0	0.584850035	0.412108964	0	0	0	-0.277109258	0	0	0	0	0	0	0	0.241558133	0	0	0	0	0	0	0	0	0	0	0	0	0	-0.256827684	0	0	0	0	0	-0.362729433	0	0	0	0
s__Streptococcus_pasteurianus	0	0.28508554	0	0.264556462	0	0	0	0	0	0	0	0	0	0	0	0	0	0	0	0	0.260171248	0	0	0	0	0.301468862	0	0	0	0	0	0	0	0.239654914	0	0	0	0	0	0	0	0	0	0	0	0	0	0	0
s__Streptococcus_salivarius	0.30468339	0.293134615	0.29960691	0.303067303	0	0	0	0.341458751	0	0	0.358809262	0.533873679	0.347778122	0	0	0	-0.336151968	0	0	0	0	0	0	0	0.24888947	0	0	0	0	0	0	0	0	0	0	0	0	0	-0.236155463	0	0	0	0	0	-0.414259307	0	0	0	0.2948502
s__Streptococcus_sanguinis	0	0.323789753	0	0	0	0	0	0	0	0	0	0	0	0	0	0	0	0	0.262777262	0	0	0	0	0	0	0	-0.230735622	0	0	0	0	0	0	0	0	0	0	0	0	0	0	0	0	0	0	0	0	0	0
s__Streptococcus_sp_A12	0.318364299	0	0	0	0	0	0	0	0	0	0	0	0	0	0	0	0	0	0	0	0	0	0	0	0	0	0	0	0	0	0	0	0	0	0	-0.247633982	0	0	0	0	0	0	0	0	0	0	0	0	0.301116968
s__Streptococcus_sp_F0442	0.361038053	0.235534015	0.289770811	0	0	0	0	0	0	0	0.283358683	0.279354525	0	0	0	0	0	0	0.251570591	0	0	0	0	0	0	0	0	0	0	0	0	0	0	0	0	0	0	0	0	0	0	0	0	0	-0.26097238	0	0	0	0
s__Streptococcus_sp_I_P16	0.407750514	0.315955478	0.23807293	0	0	0	0	0	0	0	0	0	0	0	0	0	0	0	0	0	0	0	0	0	0	0	0	0	0	0	0	0	0	0	0	-0.310214254	0	0	0	0	0	0	0	0	0	0	0	0	0.241643193
s__Streptococcus_thermophilus	0	0	0	0	0.395324567	0.281407828	0	0	0.302828341	0	0	0.232131027	0	0	0	0	0	0	0	-0.279610643	0.262843695	0	0	-0.234548143	-0.261024616	0	0	0	0	0	0	0	0	-0.246863846	0	-0.246112102	0	0	0	0	0	0	0	0	0	0.400220369	0.407018018	0.410381804	0.264784695
s__Streptococcus_vestibularis	0	0	0	0	0	0	0	0	0.247301301	0	0	0.337383814	0	0	0	0	0	0	0	0	0	0	0	0	0	0	0	0	0	0	0	0	0	0	0	0	0	0	0	0	0	0	0	0	0	0	0	0	0.388550784
s__Catabacter_hongkongensis	0.306757317	0	0.495008393	0	0	0	0	0	0	0.26832536	0.262866828	0	0	0.293946255	0	0	0	0	0	0	0	0	0	0	0.269791275	0	0	0	0.249256634	0	0	0	0	0	0	0	0	0	0	0	0	0	0	0	0	0	0	0	0
s__Clostridium_disporicum	0.408159382	0	0	0	0	0	0	0	0	0	0	0	0	0	0	-0.244610863	0	0	0	0	0.29292773	0	0	0	0	0	-0.263023535	-0.288307857	0	0	0	0	-0.234996488	0	-0.332303745	-0.275638705	0	0	0	0	0	0	0	0	0	0.428471131	0.427260861	0.42662013	0
s__Clostridium_leptum_CAG_27	0.271916344	0	0.482906306	0	0	0	0	0	0	0.264429453	0.268897726	0	0	0	0.26931078	0	0	0	0	0	0	0	0	0	0	0	0.414071274	0	0.332170536	0	0	0	0.4213976	0	0	0	0	0	0	0	0	0	0	0	0	0	0	0	0
s__Clostridium_nexile_CAG_348	0	0	0	0	-0.288098312	0	0	0.307314535	0	0	0	0	0	0.381265438	0	0	0	0	0	0	0	0	0	0.472836796	0	0	0	0	0	0	0	0	0	0.287126543	0.274999922	0	0	0.462336582	-0.340763817	0	0	0	0	0	-0.367521652	0	0	0	0
s__Clostridium_perfringens	0	0	0	0	0	0	0	0	0	0	0	0	0	0	0	0	0	0	0	0	0	0.365596506	0	0	0	0	0	0	0	0	0	0	0	0	0	0	0	0	0	0	0	0	0	0	0	0	0	0	0
s__Clostridium_sp_ATCC_29733	0	0	0	0	0	0	0	0	0	0	0	0	0	0.232154148	0	0	0	0	0	0	0	0	0	0	0	0	0.396461398	0	0	0	0	0	0.418571904	0	0	0.302849713	0	0	0	0	0	0	0	0	0	0	0	0	0
s__Clostridium_sp_CAG_127	0	0.282047867	0	0.276164627	0	0	0	0	0	0	0	0.280146156	0.437320714	0	0	0	0	0.291798286	0.262367354	0	0	0	0	-0.248430104	0	0	0	-0.251961479	0	0	0	0	0	0	0	0	0	0	0	0	0	0	0	0	0	0	0	0	0
s__Clostridium_sp_CAG_138	0	0	0	0	0	0	0	0	0	0	0	0	0	0	0.316765024	0	0	0	0	0	0	0	0	0	0	0	0.24237609	0	0	0	0	0	0.256785196	0	0	0	0	0	0	0	0	0	0	0	0	0	0	0	0
s__Clostridium_sp_CAG_167	0	0	0	0	0.235555937	0	0	0	0	0	-0.336648773	0	0	-0.253176356	0	0	0	0	0	0	0.259657801	0	0	0	0	0	0	0	0	0	0	0	0	0	0	0	0	0	0	0	0	0	0	0	0	0.280439684	0.29018394	0.29018394	0
s__Clostridium_sp_CAG_217	0	0	0	0	0.336265847	0	0	0	0	0	0	0	0	-0.32073215	0.240581573	0	0	0	0	0	0	0	0	-0.26295217	0	0.232678126	0	0	0	0	0	0	0	0	0	0	0	-0.257596951	0	0	0	0	0	0	0	0	0	0	0.352774048
s__Clostridium_sp_CAG_230	0	0	0.242861074	0	0.233614961	0	0	0	0	0	0	0	0	0	0	0	0.247024134	0	0	0	0.232215967	0	0	0	0	0	0	0	0	0	0	0	0	0	0	0	0	0	0	0	0	0	0	0	0	0.239437454	0.239894483	0.239894483	0
s__Clostridium_sp_CAG_265	0	0.248511672	0	-0.260943145	0.363854443	0	0	0	0.257582552	0	-0.233060013	0	0	0	0	-0.280085682	0	0	0	-0.351756576	0.356685055	0	0	0	0	0	0	-0.328612581	0	0	0	0	0	-0.307806258	0	0	0	0	0	0	0	0	0	0.318549814	0	0.29561555	0.306455033	0.303026217	0.316242523
s__Clostridium_sp_CAG_299	0	0	0	0	0	0	0	0	0	0	0.263920804	0.261852598	0	0	0	0.266286677	0	0	0.233730117	0	0	0	0	0	0	0.234437796	0	0	0.318556964	0	0	0	0	0	0	0	0	0	0	0	0	0	0	0	0	0	0	0	0
s__Clostridium_sp_CAG_43	0	0	0	0	0	0	0	0	0	0	0	0	0	-0.316369009	0.251995181	0	0	0	0	-0.301673637	0.276915944	0	0	-0.336134624	0	0.247787652	0	0	0	0	0	0	0	0	0	0	0	0	0	0	0	0	0	0	0	0.311227592	0.311760414	0.311168389	0.28681967
s__Clostridium_sp_CAG_58	0	0	0	0	0	0	0	0	0	0	0	0	0	0	0	0	0.251330498	0	0	0.237442337	0	-0.238943966	0	0	0	0.328209683	0	0	0	0	0	0	0	0	0	0.360551766	0	0	0	0	0	0	0	0	0.3139141	0	0	0	0
s__Clostridium_sp_CAG_62	0	0	-0.292063399	-0.281836169	0.247544482	0	-0.246659888	-0.258946751	0	0	-0.297639366	0	0	0	0.238662671	0	0	0	0	0	0	0	0	0	0	0	0	0	0	0	0.249323228	0	0	0	0	0	0	0	0.324260185	0	0	0	0	0	0.385455817	0	0	0	0
s__Clostridium_sp_CAG_7	0	0	0	0	0	0	0	0	0	0	0	0	0	-0.235213793	0.331147737	0	0	0	0.282622433	0	0.25923601	-0.258664108	0	0	0	0	0	0	0	0	0	0	0	0.231924929	-0.268372264	0	0	0	0	0	0	0	0	0	0	0.290827801	0.293172725	0.292886758	0
s__Clostridium_sp_CAG_75	0	0	0	0	0	0	-0.269080535	-0.334314293	0	0	0	0	0	0	0	0	0	0	0	0	0	0	0	0	0	0	-0.248226924	0	0	0	0	0	-0.25584295	0	0	-0.307644376	0	-0.277343455	0	0	0	0	0	0	0	0	0.230449622	0	0
s__Clostridium_sp_D5	0.236421526	0	0.357318091	0	0	0	0	0	0	0	0	0	0	0.303623148	0	0	0	0	0	0	0	0	-0.279367077	0	0	0	0	0	0	0	0	0	0	0	0	0	0	0.25614512	0	0	0	0	0	0	0	0	0	0	0
s__Clostridium_sp_L2_50	0	0	0	0	0	0	0	0	0	0	0	0	0	0	0	0	0	0	0	0	0	0	0	0	0	0	0	0	0	0	0	0.258082455	0	0	0	0	0	0	0	0	0	0	0	0	0	0	0	0	0
s__Hungatella_hathewayi	0.239966205	0	0.263575979	0	-0.456605916	0	0	0.350001542	-0.331218588	0	0.380148894	0.284550861	0	0.576342115	0	0.293189854	0	0	0	0	-0.331817748	0	0	0.462766695	0.400382028	-0.255109488	0.265995	0	0.269819311	0	0	0	0.298962913	0.249142356	0.395390632	0.237953807	0	0.466998569	-0.412648956	0	0	0	0	-0.30830658	-0.30616468	-0.414908609	-0.413164215	-0.414908609	-0.32888981
s__Eubacterium_sulci	0.407771286	0.397392475	0.483874109	0.251494332	-0.303239954	0	0	0	-0.23139025	0.278871826	0.395082297	0	0	0	0	0	0	0	0	0	0	0	0	0	0.25933766	0	0	0	0.359599064	0	0	0	0	0.273317955	0	0	0	0	0	0	0	0	0	0	0	0	0	0	0
s__Clostridiales_bacterium_1_7_47FAA	0	0	0	0.258396331	-0.2646952	0	0	0.322877968	0	0	0	0	0	0.328398694	0	0	0	0	0	0.26949071	-0.269426542	0	0	0	0	0	0	0	0	0	0	0	0	0.367965187	0	0	0	0	-0.263003264	0	0	0	0	-0.245889121	0	-0.252217034	-0.252217034	-0.252217034	-0.240840395
s__Clostridiales_bacterium_AM23_16LB	0	0	0	0	0	0	0	0	0	0	-0.24336711	0	0	-0.345954183	0	0	0	0.326584613	0.345494794	0	0.387774506	0	0	-0.417410167	0	0.278069848	0	0	0	0	0	0	0	0	0	0	0	0	0	0	0	0	0	0	0	0	0	0	0.250958418
s__Clostridiales_bacterium_KLE1615	0	0	0	0	0.243923333	0	0	0	0	0	0	0	0	-0.250030413	0	0	0	0	0	0	0.268860135	0	0	-0.269291767	-0.278519582	0	0	0	0	0	0	0	0	0	0	0	0	0	0	0	0	0	0	0	0	0.281658789	0.285453943	0.283235237	0
s__butyrate_producing_bacterium_SS3_4	0	0	0	0	0	0	0	0	0	0	0	0	0	0	0	0	0	0	0.244360625	0	0	0	0	0	0	0	0	0	0	0	0	0	0	0	0	0	0	0	0	0	0	0	0	0	0	0	0	0	0
s__Intestinimonas_butyriciproducens	-0.313388177	0	0	-0.388403084	0	0	0	0	0.241091555	0	0	-0.362725729	0	0	0	0	0.347309619	0	0	0	0	0	0	0	0	0	0	0	0	0	0	0	0	0	0	0	0	0	0.245644669	0	0	0.23167191	0	0.234761372	0.584534711	0	0	0	0
s__Lawsonibacter_asaccharolyticus	-0.282409587	0	0	-0.299268605	0	0	0	0	0	0	0	-0.365465307	0	0	0	0	0.294080865	0	0	0	0	0	0	0	0	0	0	0	0	0	0	0	0	0	0	0.380323594	0.242331498	0	0.292311988	0	0	0.340811877	0	0.298824923	0.526374968	0	0	0	0
s__Monoglobus_pectinilyticus	0	0	0	0	0	0	0	0	0	0	0	0	0	0	0	0	0	0	0	0	0	0	-0.242587693	0	0	0	0	0	0	0	0	0	0	0	0	0.32200422	0	0	0	0	0	0	0	0	0	0	0	0	0
s__Eubacterium_eligens	0	0	0	0	0	0	0	0	0	0	0	0	0.257287314	0	0	0	0	0	0	0	0	0	0	0	0	0	0	0	0	0	0	0	0	0	0	0	0	0	0	0	0	0	0	0	0	0	0	0	0
s__Eubacterium_eligens_CAG_72	0	0	0	0	0	0	0	0	-0.268094014	0	0.252719574	0	0	0	0	0.233292332	0	0	0	0	0	0	0	0	0	0	0	0	0	0	0	0.24384101	0	0	0	0	0	0	0	0	0	0	0	0	0	0	0	0	0
s__Eubacterium_hallii	0	0	0	0	0.389011988	0	0	0	0.331196712	0	0	0	0	-0.273608914	0	0	0	0	0	0	0.392140665	0	0	-0.448719384	0	0.256398287	0	0	0	0	0	0	0	0	-0.341900624	0	-0.268775764	-0.318005202	0.276193871	0	0	0.236621813	0	0.427713611	0	0.401580046	0.405147004	0.406157642	0
s__Eubacterium_ramulus	0	0.329955187	0	0	0.310778216	0	0	0	0.341245074	0	0	0	0	-0.291377995	0	0	0	0	0	0	0.341855271	0	0	-0.454844538	0	0.243033924	0	-0.244997022	0	0	0	0	0	0	-0.245594614	-0.23219025	0	0	0	0	0	0	0	0.248148255	0	0.313051856	0.318968853	0.316833854	0.387903678
s__Eubacterium_rectale_CAG_36	0	0	0	0	0.236473188	0	0	0	0	0	0	0	0	0	0	0	0	0	0	0	0	0	0	0	0	0	0	0	0	0	0	0	0	0	0	0	0	0	0	0	0.266038573	0	0.260202807	0	0	0	0	0	0
s__Eubacterium_siraeum_CAG_80	0	0	0	0	0	0	0	0	0	0	-0.27248311	0	0	0	0	0	0	0	0	0	0	0	0	0	0	0	0	0	0	0	0	0	0	0	0	0	0	0	0	0	0	0	0	0	0	0	0	0	0
s__Eubacterium_sp_AF17_7	0	0	0	0	0	0	0	0	0	0	0	0	0	0	0	0	0	0	0	0	0	0	0	0	0	0	0	0	0	0	0	0	0	0	0	0	0	0	0	0	0	0	0	0	0	0	0	0	0
s__Eubacterium_sp_AF36_5BH	0.315068027	0	0.316795623	0	-0.23338318	0	0	0	0	0	0	0	0	0	0	0	0	0	0	0	0	0	0	0	0	0	0	0	0	0	0	0	0	0.241413792	0	0	0	0	0	0	0	0	0	0	0	0	0	0	0
s__Eubacterium_sp_CAG_115	0	0	0	0	0	0	0	0	0	0	0	0	0	0	0	0	0	0	0	0	0	0	0	0	0	0	0	0	0	0	0	0	0	0	0	0	0	0	0	0	0	0	0	0	0.306754034	0.28485708	0.280244799	0.280244799	0
s__Eubacterium_sp_CAG_146	0	0	0	0	0.375533906	0	0	0	0.305633638	0	0	0	0	0	0	0	0	0	0	0	0.258722044	0	0	0	0	0	0	0	0	0	0	0	0	0	0	0	-0.272347017	0	0.237044013	0	0	0	0	0.294282162	0	0.338354254	0.345503908	0.342995258	0.272324165
s__Eubacterium_sp_CAG_156	0	0	0	0	0	0	0	0	-0.23139025	0	0	0	0	0	0	0	0	0	0	0	0	0	0	0	0	0	0	0	0	0	0	0	0	0	0	0	0	0	0	0	0	0	0	0	0	0	0	0	0
s__Eubacterium_sp_CAG_161	0	0	0	0	0	0	0	0	0	0	-0.241207818	0	0	0	0	0	0	0	0	0	0	-0.262240313	0	0	0	0	0	0	0	0	0.306463139	0	0	0	0	0	0	0	0	0	0	0	0	0	0.356595422	0	0	0	0
s__Eubacterium_sp_CAG_180	0	0	0	0	-0.287797169	-0.239206664	0	0	0	0	0	0	0	0	0	0	0	0	0	0	0	0	0	0	0.291272103	0	0	0	0	0	0	0	0	0	0.23088494	0	0.355085172	0	0	0	0	0	0	0	0	0	0	0	0
s__Eubacterium_sp_CAG_202	0	0	0	0	0.249099086	0	0	0	0	0	0	0	0	0	0	0	0	0	0.24294236	0	0	0	0	-0.257261158	0	0	0	0	0	0	0	0	0	0	0	0	0	0	0	0	0	0	0	0	0	0	0	0	0.267358912
s__Eubacterium_sp_CAG_248	0	0	0	0	0.244884372	0	0	0	0	0	0	0	0	0	0	0	0	0	0	0	0.244969113	0	0	0	0	0	0	0	0	0	0	0	0	0	-0.301712094	0	-0.285152045	0	0	0	0	0	0	0.29865102	0.381637858	0.28457907	0.285728818	0.281326926	0
s__Eubacterium_sp_CAG_251	0	0	0	0	0	0	0	0	0	0	0	0	0	0	0	0	0	0	0	0	0	0	0	0	0	0	0	0	0	0	0	0	0	0	0	0	0	0.272310967	0	0	0	0	0	0	0	0.254220212	0.261392569	0.257756582	0
s__Eubacterium_sp_CAG_274	0	0	0	0	0	0	0	0	0	0	0	0	0	0	0	0	0	0	0	0.337604161	0	0	0	0	0	0	0	0	0	0	0.280899421	0	0	0	0	0	0	0	0	0	0	0	0	0	0	0	0	0	0
s__Eubacterium_sp_CAG_38	0	0	0	0	0	0	0	0	0	0	0.250391954	0	0	0	0	0	0	0	0	0	0	0	-0.25098377	0	0	0	0	0	0	0.267108851	0	0	0	0	0	0	0	0	0	-0.284723936	0	0	0	0	-0.231184235	-0.278702254	-0.27907485	-0.281195785	0
s__Eubacterium_sp_CAG_581	0	0	0	0	0	0	0	0	0	0	0.267648585	0.312998321	0.245960065	0	0	0	0	0	0.338006329	0	0	0	0	0	0	0	0	0	0	0.286937638	0	0	0	0.239120194	0	0	0	0	0	0	0	0	0	0	0	0	0	0	0
s__Eubacterium_sp_CAG_86	0	0	0	0	0	0	0	0	0	0	0	0	0	0	0	0	0	0	0	0	0	0	0	0	0	0	0	0	0	0	0.27688177	0	0	0	0	0	0	0	-0.265347298	0	0	0	0	0	0	0	0	0	0
s__Eubacterium_sp_OM08_24	0	0	0	0	0.247969489	0	0	0	0	0	0	0	0	0	0	0	0	0	0	0	0	0	0	0	0	0	0	0	0	0	0.233763568	0	0	0	0	0	0	0	0	0	0	0	0	0	0	0	0	0	0
s__Eubacterium_ventriosum	0	0	0	0	0	0	0	0	0	0	0	0	0	0	0	0	0	0	0	0	0.238291896	0	0	-0.245804458	0	0	0	0	0	0	0	0	0	0	0	0	0	0	0	0	0	0	0	0	0	0	0	0	0.315756918
s__Anaerostipes_hadrus	0	0	0	0	0	0	0	0	0	0	0	0.307477661	0.392332029	0	0	0	0	0	0	0	0	0	0	0	0	0	0	0	0	0	0	0	0	0	0	0	0	0	0	0	0	0	0	0	0	0	0	0	0
s__Anaerotignum_lactatifermentans	0	0	0	0	0	0	0	0	0	0	0.278027453	0	0	0	0	0.382275365	0	0	0	0	0	0	0	0	0	0	0	0	0	0	0	0	0	0	0	0	0	0	0	0	0	0	0	0	0	0	0	0	0
s__Blautia_coccoides	0	0	0	0	-0.246987587	0	0	0	-0.300806223	0	0	0.300306156	0	0.408726312	0	0	0	0	0	0	-0.254957948	0	0	0.332198775	0	0	0	0	0	0	0	0	0	0	0	0	0	0	-0.283406559	0	0	0	0	0	-0.295004888	-0.238672615	-0.238672615	-0.238672615	0
s__Blautia_obeum	0	0.264858874	0	0	0.296148524	0	0	0	0	0.281669949	0	0	0	-0.240839901	0	0	0	0	0	0	0.314791797	0	0	-0.26922931	0	0	0	0	0	0	0	0	0	0	0	0	0	0	0	0	0	0	0	0.235316769	0	0.284275314	0.289515146	0.289687888	0.280147573
s__Blautia_producta	0	0	0	0	-0.326522513	0	0	0	0	0	0	0	0	0.259850986	0	0.238037174	0	0	0	0	0	0	0	0	0	0	0	0.286877012	0	0	0	0	0	0	0.270145472	0	0	0	-0.27780668	0	0	0	0	0	-0.392459573	0	0	0	0
s__Blautia_sp_CAG_257	0	0	0	0	-0.241959178	0	0	0	0	0	0	0	0	0.390177562	0	0	0	0	0	0	-0.230657735	0	0	0	0	0	0	0	0.283383852	0	0	0	0	0	0	0.313598987	0	0.275472265	0	0	0	0	0	0	0	0	0	0	-0.273353166
s__Blautia_sp_CAG_52	0	0.252667428	0	0	0.246382462	0	0	-0.311802326	0	0	0	0	0	-0.472590552	0	0	0	0	0	0	0.554522881	0	0	-0.316372819	0	0.231188008	0	0	0	0	0	0	0	0	-0.243942074	-0.231817465	0	0	0.416456346	0	0	0	0	0.342556968	0.289690546	0.592125287	0.602342474	0.599434506	0.257546609
s__Blautia_wexlerae	0.327315406	0	0.293596643	0.232618026	0	0	0	0	0	0	0	0.277694298	0.298879714	0.317323767	0	0	-0.281617907	0	0	0	0	0	-0.322504566	0	0	0	0	0	0	0	0	0	0	0	0	0	0	0	0	0	0	-0.277123139	0	-0.260833656	-0.347792285	0	0	0	0
s__Ruminococcus_gnavus	0.259580547	0	0.285731846	0	-0.300239903	0.24477163	0	0.339484806	-0.343394671	0	0.322488532	0	0	0.55334287	0	0.252139989	0	0	0	0	-0.342436109	0	0	0.315333284	0.237999836	0	0	0	0	0	0	0	0.233823604	0	0.28512525	0	0	0.372173309	-0.439637065	0	0	-0.246100587	0	-0.324058656	-0.431998885	-0.330873693	-0.332666969	-0.33309394	-0.232622145
s__Ruminococcus_torques	0	0	0	0	0.305002696	0.250724896	0	0	0	0.238390328	0	0	0	0	0	0	0	0	0	0	0.233264773	0	0.248928136	0	0	0	0	0	-0.29121361	0	0	0	0	0	0	-0.336699189	0	0	0	0	0	0	0	0	0	0	0	0	0.373983537
s__Coprococcus_catus	0	0	0	0	0.361551087	0	0	-0.250574353	0	0	0	0	0	-0.263236173	0	0	0	0	0	0	0.284063146	0	0	-0.336919279	0	0	0	-0.244503433	0	0	0	0.27298213	0	0	0	-0.32256469	0	0	0.316316875	0	0	0	0	0	0	0.311308601	0.311818838	0.312201516	0.437739634
s__Coprococcus_comes	0	0.267377133	0	0	0	0	0	0	0	0	0	0	0	0	0	0	0	0	0	0	0.431489468	0	0	0	0	0	0	0	0	0	0	0	0	0	-0.261016672	0	0	-0.286793132	0	0	0	0	0	0	0.298272096	0.39100982	0.393632819	0.39125382	0
s__Coprococcus_eutactus	0	0	0	0	0	0	0	0	0	0	0	0	0	-0.383394747	0.349016841	0	0	0	0	0	0.405810702	0	0	-0.265093416	0	0	0	0	0	0	0	0	0	0	0	0	0	0	0.2449442	0	0	0	0	0	0.256482421	0.290897347	0.295312316	0.295242237	0.411549286
s__Dorea_formicigenerans	0	0	0	0	0	0	0	0	0	0.336915857	0.377630293	0	0	0	0.246165033	0	0	0	0.282742863	0	0	0	0	0	0	0	0.270807774	0	0	0	0	0	0.245853744	0	0	0	0	0	0	0	0	0	0	0	0	0	0	0	0.298848891
s__Dorea_formicigenerans_CAG_28	0	0	0	0	0	0.277962871	0	0	0	0	0	0	0	0	0	0	0	0	0	0	0	0	0	0	-0.361878453	0	0	0	0	0	0	0	0	0	-0.253429947	0	0	0	0	0	0	0	0	0	0	0	0	0	0
s__Dorea_longicatena	0	0	-0.26736872	0	0.452930806	0	0	0	0.349553516	0	-0.265772325	0	0	-0.348943365	0	-0.237386224	0	0	0	0	0.356139987	0	0	-0.263461897	-0.351224565	0.283893831	0	0	0	0	0	0	0	0	0	-0.261557603	0	-0.29372938	0.31366279	0	0	0	0	0.315249405	0	0.381129485	0.382912965	0.383983052	0.330597252
s__Dorea_sp_CAG_105	0	0	0	0	0.41888584	0	0	-0.272490385	0.323036099	0	0	0	0	-0.436027804	0	0	0	0	0	0	0.505013534	0	0.30476174	0	0	0	0	0	0	0	0	0	0	0	0	-0.284154672	0	0	0.365598025	0	0	0	0	0.480615234	0.25456258	0.547226594	0.558188186	0.558358795	0.329409537
s__Eisenbergiella_massiliensis	0	0	0	0	-0.257394544	0	-0.263935462	0.390755274	0	0	0.369148456	0	0	0.407986603	0	0	0	0	0	0	-0.254957948	0	-0.315362845	0	0	0	0	0	0.280925188	0	0	0	0	0	0	0.252695313	0	0.250715382	0	0	0	0	0	0	0	-0.238672615	-0.238672615	-0.238672615	0
s__Eisenbergiella_tayi	0	0	0	0	-0.353073698	0	0	0	-0.230486497	0	0.283070448	0	0	0.340415749	0	0	0	0	0	0	-0.23956513	0	-0.253011072	0	0	0	0	0	0	0	0	0	0	0	0	0	0	0	0	0	0	0	0	0	0	-0.267240877	-0.265715878	-0.267240877	0
s__Fusicatenibacter_saccharivorans	0	0.276892745	0	0	0.297773772	0	0	0	0.32835742	0	0	0	0.269640626	0	0	0	0	0	0	0	0.348471648	0	0	0	-0.261947459	0.253269551	0	0	0	0	0	0	0	0	-0.407361877	0	0	0	0	0	0	0	0	0.313655354	0	0.290263694	0.296943041	0.294639818	0
s__Clostridium_aldenense	0	0	0	0	-0.360961427	0	0	0	-0.287523551	0	0	0	0	0.495256044	0	0	0	0	0	0	-0.291215671	0	0	0.406638826	0.279042707	0	0.244113921	0	0	0	0	0	0.269532937	0	0.397238592	0.238164606	0	0.410795516	-0.409105346	0	0	0	0	-0.247102642	-0.269942989	-0.335754704	-0.3348256	-0.335754704	-0.378960505
s__Clostridium_asparagiforme	0	0	0	0	0	0	0	0	0	0	0	0	0	0	0	0.323777483	0	0	0	0	0	0	0	0	0	0	0	0	0	0	0	0	0	0	0	0	0	0	0	0	0	0.339711695	0.261272807	0	0	0	0	0	0
s__Clostridium_bolteae	0	0	0	0	-0.341360199	0	0	0.284102686	-0.253347012	0	0	0	0	0.507826717	0	0.252436649	0	0	0	0	-0.238907542	0	0	0.357964158	0.2933644	0	0.237213796	0	0	0	0	0	0.274855394	0	0.322376871	0	0	0.408065974	-0.345652778	0	0	0	0	0	-0.35556662	-0.262785721	-0.261929928	-0.262272245	-0.24792349
s__Clostridium_citroniae	0	0	0	0	-0.303026421	-0.308081052	0	0.266544926	0	0	0	0	0	0.306479383	0	0.239053215	0	0	0	0	0	0	0	0	0	0	0.264612649	0.25041259	0.241650215	0	0	0	0.284834014	0.295285147	0.289305581	0.35789383	0.297118124	0	0	0	0	0	0	0	0	0	0	0	-0.431360269
s__Clostridium_clostridioforme	0	0	0	0	0	0	0	0.325283733	0	0	0	0	0	0	0	0	0	0	0	0	0	0	0	0	0	0	0	0	0	0	0	0	0	0.283733059	0	0	0	0	0	0	0	0	0	-0.248518294	0	0	0	0	-0.252533367
s__Clostridium_lavalense	0	0	0	0	0	0	0	0.360309323	0	0	0	0	0	0	0	0	0	-0.241540593	0	0	0	0	0	0	0	0	0	0	0.231435877	0	0	0	0	0	0	0.314832425	0	0	0	0	0	0	0	0	0	0	0	0	0
s__Clostridium_saccharolyticum	0	0	0	0	0	0	0	0	0	0	0	0	0	0	0	0	0	0	0	0	0	0	0	0	0	0	0	0	0	0	0	0	0	0	0	0	0	0	0	0	0	0	0	0	0	0	0	0	0
s__Clostridium_scindens	0	0	0.298742187	0	-0.389367953	0	0	0	-0.322979147	0	0.247638808	0	0	0.414454072	0	0	0	0	0	0	-0.305699105	0	-0.262550482	0	0.284336385	0	0	0	0	0	0	0	0	0	0.273537364	0.231003896	0.281841692	0.302983946	-0.28360725	0	0	0	0	-0.28817486	-0.337778371	-0.286172702	-0.286172702	-0.286172702	0
s__Clostridium_symbiosum	0	0	0.246969923	0	-0.494641466	0	0	0.258093286	-0.379229558	0	0.328124961	0.314092415	0	0.551631321	0	0	-0.257536853	0	0	0	-0.382739633	0	0	0.427395393	0.334003484	-0.343573996	0	0	0.275920749	0	0	0	0.258704861	0.273968206	0.383323589	0	0	0.365867732	-0.33795408	0	0	0	0	-0.373339892	-0.398819008	-0.385734751	-0.388815608	-0.389157926	-0.283200513
s__Eubacterium_rectale	0.275446614	0.335165065	0	0	0	-0.235156844	0	0	0	0	0	0	0	0	0.331905097	0	-0.241645746	0	0	0	0.332278655	0	0	0	0	0	0	0	0	0	0	0	0	0	0	0	0	0	0	0	0	0	0	0	0	0	0	0	0.32537401
s__Lachnospiraceae_bacterium_1_4_56FAA	0.250040261	0	0.257250827	0	0	0	0	0	0	0	0	0	0	0.263225515	0	0	0	0	0	0	0	0	0	0	0	0	0	0	0	0	0	0	0	0	0	0	0	0	0	0	0	0	0	0	0	0	0	0	0
s__Lachnospiraceae_bacterium_6_1_37FAA	0	0	0	0	0	0.255319277	0.235675518	0	0	0	0	0	0	0	0	0	0	0	0	0	0	0	0	0	0	0	0	0	0	0	0	0	0	0	0	0	0	0.296500699	0	0	0	0	0	0	-0.253563057	0	0	0	0
s__Lachnospira_pectinoschiza	0	0.308447306	0	0	0.323639628	0.306581157	0	0	0.247695839	0	0	0	0	-0.239795226	0	0	0	0	0	0	0	0	0	-0.284430181	0	0	-0.314320785	0	0	0	0	0	-0.348929772	0	0	0	0	0	0	0	0	0	0	0	0	0	0	0	0.297696778
s__Roseburia_faecis	0	0	0	0	0	0	0	0	0	0.23722499	0	0	0	-0.289406481	0	0	0	0	0	0	0.261220154	0	0.264958315	0	0	0	0	0	0	0	0	0	0	0	0	0	0	0	0	0	0	0	0	0	0	0	0	0	0
s__Roseburia_hominis	0	0	0	0	0	0	0	0	0	0	0	0	0	0	0.251290558	0	0	0	0	0	0	0	0	-0.248723289	0	0	0	0	0	0	0	0	0	0	-0.292251151	0	0	0	0	0	0	0	0	0	0.285950955	0	0	0	0
s__Roseburia_intestinalis	0	0	0	0	0	0	0	0	0	0	0	0	0	0	0	0	0	-0.231955459	-0.234637986	0	0.272582632	0	0	0	0	0	0	0	-0.241156266	0	0	0	0	0	-0.296649416	0	0	0	0	0	0	0	0	0	0	0	0	0	0
s__Roseburia_intestinalis_CAG_13	0	0.333288624	0	0	0	0	0	0	0	0	0	0	0	0	0.26282902	0	0	0	0	0	0	0	0	0	0	0.260647493	0	0	0.330914515	0	0	0	0	0.25202535	0	0	0	0	0	0	0	0	0	0	0	0	0	0	0
s__Roseburia_inulinivorans	0.232351452	0.264897876	0	0	0	0	0	0	0	0	0	0	0	0	0	0	0	0	0	0	0	0	0	0	0	0.29765425	0	0	0	0	0	0	0	0	0	0	0	0	0	0	0	0	0	0	0	0	0	0	0
s__Roseburia_inulinivorans_CAG_15	0	0	0	0	0	0	0	0	0	0	0	0	0	0	0	0	0	0	0	0.242010201	0	0	0	0	0	0.272668831	0	0	0	0	0	0	0	0.237807499	0	0	0	0	0	0	0	0	0	0	0	0	0	0	0
s__Roseburia_sp_CAG_100	0	0	0	-0.277741141	0.26510762	0	0	0	0	0	0	0	0	0	0	0	0	0	0	0	0	0	0	0	0	0	0	0	0	0	0	0	0	-0.236539665	0	0	0	0	0.252416151	0	0	0	0	0	0	0	0	0	0
s__Roseburia_sp_CAG_303	0	0	0	0	0	0	0	0	0	0	0	0	0	0	0	0	0	0	0	0	0	0	0	0	0	0	0	0	0	0	0	0	0	0	0	0	0	-0.274395637	0	0	0	0	0	0	0	0	0	0	0
s__Roseburia_sp_CAG_45	0	0	0	0	0.363816803	0	0	0	0.283498273	0	0	-0.388704704	0	-0.327971497	0	0	0.237728456	0	0	0	0	0	0	0	0	0.235742433	0	0	0	0	0	0	0	0	0	0	0	-0.396119306	0.30439582	0	0	0	0	0.254549307	0.432042134	0	0	0	0
s__Roseburia_sp_CAG_471	0	0.331278019	0	0	0.283119662	0	0	-0.244858502	0.300844319	0	0	0	0	-0.419783928	0	0	0	0	0	0	0.730319159	0	0.239714718	-0.264304192	0	0.317729735	0	0	0	0	0	0	0	0	-0.259391287	0	0	0	0	0	0	0	0	0.393912123	0	0.559470806	0.575778054	0.57234031	0.310487463
s__Sellimonas_intestinalis	0	0	0.271094735	0	0	0	0	0.25553932	0	0	0	0	0	0	0	0	0	0	0	0	0	0	-0.246711835	0	0	0	0	-0.232159906	0	0	0	0	0	0	0	0	0	0	0	0	0	0	0	0	0	0	0	0	0
s__Tyzzerella_nexilis	0	0	0	0	-0.382727126	0	0	0.383879626	-0.308837224	0	0.371813995	0	0	0.46938074	0	0	0	0	0	0	-0.244942302	0	0	0.425624985	0.296454175	-0.23257827	0	0	0	0	0	0	0	0.315678913	0.314854816	0	0	0.416973296	-0.400519393	0	0	0	0	0	-0.429741848	0	0	0	0
s__Tyzzerella_sp	0	0	0	0	0	0	0	0	0	0	0	0	0	-0.311047714	0	0	0	0	0	0	0.269769051	0	0.30935356	0	0	0	0	0	0	0	0	0	0	0	0	0	0	0	0	0	0	0	0	0	0.248071845	0	0	0	0
s__Oscillibacter_sp_CAG_241	0	0	0	0	0.274388037	0	0	0	0	0	0	0	0	-0.244637887	0.333331835	0	0.38395682	0	0	0	0.238051278	0	0	-0.295709989	0	0.303457788	0	0	0	0	0	0	0	0	0	0	0	0	0.420759803	0	0	0.318926539	0.258080627	0.325898033	0.493881814	0.252257577	0.252879974	0.254467087	0
s__Clostridioides_difficile	0	0	0	0	0	0	0	0	0	0	0	0	0	0	0	0	0	0	0.261022398	0	0	0	0	0	0	0	0	0.237472684	0	0	0	0.309504376	0	0	0	0	0	0	0	0	0	0	0	0	0	0	0	0	0
s__Intestinibacter_bartlettii	0.351316961	0	0	0	0	0	0	0	0	0.279859385	0	0	0	0.323062313	0	0	-0.256451823	0	0	0	0	0	0	0.254214819	0.295507772	-0.267041183	0	0	0	0	0	0	0	0	0	0	0	0	-0.252179454	0	0	0	0	0	-0.298788948	0	0	0	0
s__Romboutsia_ilealis	0.352796526	0.442428143	0.240880582	0	0	0	0	0	0	0.243968426	0	0	0	0	0.263949365	0	0	0	0	0	0	0	0	0	0	0	0	0	0	0	0	0	0	0	0	0	0	0	0	0	0	0	0	0	0	0	0	0	0
s__Agathobaculum_butyriciproducens	0	0	0	0	0	0	0	0	0	0.298467221	0	0	0	0	0	0	0	0	0	0	0	0	0	0	0	0	0	0	0	0	0	0	0	0	0	0	0	0	0	0	0	-0.258941086	0	0	0	0	0	0	0
s__Anaeromassilibacillus_sp_An250	0	0	0	0	0	0	0	0	0	0	0	-0.245115637	0	0	0	0	0	0	0	0	0	0	0	0	0	0	0	0	0	0	0	0	0	0	0	0.234463738	0	0	0	0	0	0	0	0	0.335033595	0	0	0	0
s__Anaerotruncus_colihominis	0	0	0.303689258	0	-0.472982617	0	0	0.348134629	0	0	0.494796688	0	0	0.414521019	0	0.270825117	0	0	0	0	0	0	-0.252546602	0.249351223	0	0	0	0	0	0	0	0	0	0	0	0.357973847	0	0.350113251	-0.233134936	0	0	0	0	0	0	-0.27995677	-0.27598371	-0.276559516	-0.305271766
s__Faecalibacterium_prausnitzii	0	0	0	0	-0.291824175	0	0	0	0	0	0.437317427	0.376152114	0	0	0	0	-0.333105626	0	0.261394542	0	0	0	0	0	0.296295471	0	0	0	0	0	0	0	0	0.258151571	0	0	0	0	0	0	0	0	0	-0.23964278	0	0	0	0	0
s__Faecalibacterium_sp_CAG_74	0	0	0	0	0	0	0	0	0	0	0	0	0	0	0.417917455	0	0	0	0	0	0	0	0	0	0	0	0	0	0	0	0	0	0	0	-0.260096674	0	0	0	0	0	0	0	0	0	0	0	0	0	0
s__Flavonifractor_plautii	0	0	0	0	-0.335495691	0	0	0.244546685	-0.278591317	0	0.324214623	0	0	0.579443332	-0.233579293	0.248980616	0	0	0	0	-0.385147941	0	0	0.440368295	0.232155344	0	0	0.286388747	0	0	0	0	0	0	0.387400493	0.299456991	0.246008116	0.271171061	-0.441917387	0	0	0	0	-0.247127744	-0.301356399	-0.430960737	-0.429367747	-0.429538424	-0.455032168
s__Gemmiger_formicilis	0	0	0	0	0	0	0	0	0	0.272609583	0	0	0	0	0	0	0	0	0	0	0	0	0	-0.230940962	0	0	0	0	0	0	0	0	0	0	-0.298051773	0	0	0	0	0	0	0	0	0	0	0	0	0	0
s__Pseudoflavonifractor_sp_An184	0	-0.247712676	0	0	0	0	0	0	0.305460979	0	0	-0.280628898	0	0	0	0	0	0	0	0	0	0	0	0	-0.292295586	0	0	0	0	0	0	0	0	-0.277151881	0	0	0	0	0	0.249076817	0	0.311286786	0	0.327884085	0.295299397	0	0	0	0
s__Clostridium_leptum	0.266028951	0	0.474920538	0	0	0	0	0	0	0.242197689	0.238963383	0	0	0	0.3214115	0	0	0	0	0	0	0	0	0	0	0	0.42172272	0	0.315774553	0	0	0	0.425183632	0	0	0	0	0.270309974	0	0	0	0	0	0	0.251862969	0	0	0	0
s__Eubacterium_siraeum	0	0	0	0	0	0	0	0	0.230565727	0	0	0	0	0	0	0	0	0	0	0	0	0	-0.233170148	0	0	0	0	0	0	0	0	0	0	0	0	0	0	0	0	0	0	0	0	0	0	0	0	0	0
s__Ruminococcus_bicirculans	0	0	0	0	0	0	0	0	0	0	0	0	0	0	0	0	0	0	0	0	0	0	0	0	0	0	0	0	0	0	0	0	0	0	-0.265582404	0	0	-0.253055604	0	0	0	0	0	0	0	0	0	0	0
s__Ruminococcus_bromii	0	0	0	0	0	0	0	0	-0.280533628	0	0.249685408	0	0	0	0	0	0	0	0	0	0	0	0	0	0	0	0	0	0	0	0	0	0	0	0	0	0	0	0	0	0	0	0	0	0	0	0	0	0
s__Ruminococcus_callidus	0	0	0	0	0	0	0	0	0	0.249767451	0	0	0	-0.264024279	0.260875804	0	0	0	0	0	0.261351545	0	0	0	0	0	0	0	-0.249858634	0	0	0	0	0	0	0	0	0	0.270619787	0	0	0	0	0.35232367	0.309950985	0	0	0	0.434386316
s__Ruminococcus_gnavus_CAG_126	0	0	0	0	0	0	0	0	0	0	0	0	0	0	0	0	0	0	0	0	0	0.326354708	0	0	0	0	0	0	0	0	0	0	0	0	0	0	0	0	0	0	0	0	0	0	0	0	0	0	0
s__Ruminococcus_lactaris	0	0	0	0	0	0	-0.350683335	0	0	0	0	0	0	-0.273198893	0	0	0	0	0	0	0.2470805	0	0	-0.461247148	0	0.319268415	0	0	0	0	0	0	0	0	-0.232613795	0	0	-0.299715924	0.264215783	0	0	0	0	0	0.277255641	0	0	0	0.237582079
s__Ruminococcus_sp_CAG_177	0	0	0	0	0	0	0	0	0	0	0	0	0	0	0.269710894	0	0	0	0	0.319189765	0	0	0	0	0	0	0	0	0	0	0	0	0	0	0	0	0	0	0.300526029	0	0	0	0	0.245875099	0	0	0	0	0
s__Ruminococcus_sp_CAG_254	0	0	0	0	0.245878341	0	0	0	0	0	0	0	0	0	0.251962375	0	0	0	0	0	0	0	0	-0.276857343	0	0	0	0	0	0.24121923	0	0	0	0	-0.2513395	0	0	0	0	0	0	0	0	0	0	0.357036516	0.344947618	0.344864817	0
s__Ruminococcus_sp_CAG_353	0	0	0	0	0	0	0	0	0	0	0	0	0	0	0	0	0	0	0	0	0	0	0	0	0.28592832	0	0	0	0	0	0	0	0	0	0	0	0	0	0	0	0	0	0	0	0	0	0	0	0
s__Ruminococcus_sp_DSM_100440	0	0	0.27942113	0	0	0	0	0.261521141	0	0	0	-0.25693789	0	0	0	0	0	0	0	0	0	0	-0.294103608	0	0	0	0	-0.23485574	0	0	0	0	0	0	0	0	0	0.251516844	0	0	0	0	0	0	0	0	0	0	0
s__Ruminococcus_torques_CAG_61	0	0	0	0	-0.445786278	-0.244282226	0	0	-0.293244492	0	0	0	0	0.350696923	0	0	0	0	0	0	-0.320332036	0	-0.249359996	0.260101817	0	0	0	0	0.366711865	0	0	0	0	0	0.304005638	0.440994073	0	0.374330671	0	0	0	0	0	0	0	-0.24497553	-0.249550149	-0.248025276	-0.512937043
s__Ruthenibacterium_lactatiformans	0	0	0.388741343	0	-0.412284285	0	0	0.258646794	-0.356871072	0.256553874	0.419639749	0	0	0.526503973	0	0	0	0	0	0	-0.24724953	0	0	0.385799796	0.286871478	0	0.265749518	0	0.245089901	0	0	0	0.286312835	0	0.239601194	0.388605194	0	0.349537702	-0.434348735	0	0	0	0	-0.258176828	-0.234606467	-0.330855446	-0.327014906	-0.328124395	-0.4045922
s__Subdoligranulum_sp_4_3_54A2FAA	0	0	0.297215403	0	0	0	0	0.288325238	0	0.406715403	0.382567911	0	0	0	0	0	0	0	0	0	0	0	0	0	0	0	0.414900017	0	0	0	0	0	0.39617495	0	0	0.339923508	0	0.247431056	0	0	0	0	0	0	0	0	0	0	0
s__Absiella_dolichum	0	0	0.328398154	0	0	0	0	0	0	0	0.354446181	0	0	0	0	0.304209478	0	0	0	0	0	0	0	0	0	0	0	0	0	0	0	0	0	0	0	0	0	0	0	0	0	0	0	0	0	0	0	0	0
s__Absiella_sp_AM09_45	0.307557036	0	0.372598072	0	0	0	0	0	0	0	0.275760292	0	0	0.23492387	0	0.348475912	0	0	0	0	0	0	0	0	0.298257156	0	0	0	0	0	0	0	0	0	0	0	0	0	0	0	0	0	0	0	0	0	0	0	0
s__Candidatus_Stoquefichus_sp_KLE1796	0	0	0	0	0	0	0	0	0	0	0	0	0	0.24125795	0	0	0	0	0	0	0	0	0	0	0	0	0	0	0.262059192	0	0	0	0	0.298199366	0	0.259540188	0	0	0	0	0	0	0	0	0	0	0	0	0
s__Catenibacterium_mitsuokai	0	0	0	0	0.362810751	0	0	-0.258990132	0.322143662	0	-0.323338375	0	0	-0.280689774	0	0	0	0	0	0	0.546857402	0	0	0	-0.275445037	0.247487141	0	0	0	0	0	0	0	0	0	-0.282675027	0	0	0.243542572	0	0	0	0	0.336146399	0	0.754400291	0.758752725	0.762975236	0.298198954
s__Coprobacillus_cateniformis	0	0	0	0	-0.362132371	0	0	0.295863038	0	0	0	0	0	0.27984469	0	0	0	0	0	0	0	0	0	0	0	0	0	0	0	0	0	0	0	0	0	0	0	0.271203313	-0.240457995	0	0	0	0	0	0	0	0	0	0
s__Coprobacillus_sp_8_1_38FAA	0	0.266291558	0	0	0	0	0	0	0	0	0	0	0	0	0	0	0	0	0	0	0	0	0	0	0	0	0	0	0	0	0	0	0	0	0	0	0	0	0	0.234095681	0	0	0	0	0	0	0	0	0
s__Dielma_fastidiosa	0	0	0	0	0	0	0	0	0	0	0	0	0	0	0	0	0	0	-0.248513011	0	0	0	0	0	0	0	0	0	0	0	0	0	0	0	0	0	0	0	0	0	0	0	0	0	0	0	0	0	0
s__Clostridium_innocuum	0	0	0	0	-0.258966198	0	0	0.301537261	0	0	0	0	0	0.553275697	0	0	0	0	0	0	0	0	0	0.461881924	0	-0.296615845	0	0	0	0	0	0	0	0	0	0	0	0.365184998	-0.315331417	0	0	0	0	0	-0.313099112	-0.277673347	-0.273955785	-0.275757373	-0.254947296
s__Clostridium_spiroforme	0	0	0	0	0	0	0	0.362217745	-0.240272287	0	0.260890276	0	0	0	0	0	0	0	-0.251899549	0	0	0	0	0.236313739	0	0	0	0	0	0	0	0	0	0	0	0	0	0	-0.297113258	0	0	0	0	0	0	0	0	0	-0.246293692
s__Erysipelatoclostridium_ramosum	0	0	0	0	-0.374198912	0	0	0.360971593	-0.332219707	0	0.330714753	0	0	0.656136232	0	0	0	0	0	0	-0.353345236	0	0	0.447765885	0.305121189	-0.230639897	0.252389779	0	0.248142305	0	0	0	0.272181188	0	0.355320843	0	0	0.349976142	-0.460930743	0	0	0	0	-0.354253101	-0.419188444	-0.387838613	-0.386979803	-0.387552343	-0.321161398
s__Erysipelotrichaceae_bacterium_5_2_54FAA	0	0	0.231320555	0	0	0	-0.245700518	0	0	0	0	0	0	0	0	0.265153421	0	0	0	0	0	0	0	0	0	0	0.292271724	0	0	0	0	0	0.323579319	0	0.266163814	0	0	0.248653002	0	0	0	0	0	0	0	0	0	0	0
s__Holdemanella_biformis	0	0	0	0	0.512070478	0	0	0	0.373508595	0	-0.314946507	0	0	-0.363813484	0	-0.264037438	0	0	0	0	0	0	0	0	0	0	0	-0.312590958	0	0	0	0	0	-0.27723931	-0.288925007	-0.350303924	0	0	0	0	0	0	0	0.283445821	0	0.507992151	0.508988312	0.508490231	0.465120548
s__Holdemania_filiformis	0	0	0.25769866	0	0	0	0	0	0	0	0	0.241746395	0	0	0	0	0	0	0	0	0	0	0	0	0	0	0	0	0	0	0	0	0	0	0	0	0	0	0	0	0	0	0	0	0	0	0	0	0
s__Massiliomicrobiota_sp_An80	0	0	0	0	0	0	0.275854211	0	0	0	0	0	0	0	0	0.234946376	0.357864523	0	0	0	0	0	0	0	0	0	0	0	0	0	0	0	0	0	0	0	0	0	0	0	0	0	0	0	0	0	0	0	0
s__Solobacterium_moorei	0.525742543	0	0.604499078	0.301166016	-0.358195124	0	0	0	-0.280329716	0.263546485	0.45118487	0	0	0.405309094	0	0	0	0	0	0	-0.232629457	0	0	0.348144714	0.311224131	0	0	0	0.29337602	0	0	0	0	0.324876897	0	0	0	0	0	0	0	0	0	-0.301164795	-0.231902442	-0.306757096	-0.306757096	-0.306757096	0
s__Turicibacter_sanguinis	0.236375212	0	0	0	0	0	0.24497142	0	0	0	0	0	0	0	0	0	0	0	0	0	0	0	0	0	0	0	-0.24750452	0	0	0	0	0	0	0	0	0	0	0	0	0	0	0	0	0	0	0	0	0	0
s__Firmicutes_bacterium_AM55_24TS	0	0	0	0	0	0	0	0	0	0.238286509	0.325475828	0	0	0	0	0	0	0	0	0	0	0	0	0	0	0	0	0	0	0	0	0	0	0.245063141	0	0	0	0	0	0	-0.245081671	0	0	0	0	0	0	0	0
s__Firmicutes_bacterium_CAG_102	0	0	0	0	0	0	0	0	0	0	-0.235847313	0	0	-0.319667853	0	0	0	0	0	0	0.317816697	0	0.300303497	0	0	0	0	0	0	0	0	0	0	0	0	0	0	0	0	0	0	0	0.234343653	0	0.299018932	0	0	0	0
s__Firmicutes_bacterium_CAG_110	0	0	0	0	0	0	0	0	0	0	0	0	0	0	0	0	0	0	0	0	0	0	0.303597731	0	0	0	0	0	0	0	0	0	0	0	0	0	0	0	0	0.470389221	0	0	0	0	0.277865749	0	0	0	0
s__Firmicutes_bacterium_CAG_114	0.30854284	0	0.331320922	0	0	0	0	0	0	0	0	0	0	0	0	0	0	0	0	0	0	0	0	0	0	0	0	-0.271264081	0	0	0	0	0	0	0	0	0	0	0	0	0	0	0	0	0	0	0	0	0
s__Firmicutes_bacterium_CAG_145	0	0	0	0	0	0	0	0	0	0	0	0	0	0	0	0	0	0	0	0	0	0	0	0	0	0	0	0	0	0	0	0	0	0	0	0	0	0	0	0	0	0	0	0	0.354696136	0	0	0	0
s__Firmicutes_bacterium_CAG_212	0	0	0	0	0	0	-0.251018885	-0.252155609	0	0	0	0	0	0	0	0	0	0	0	0	0	-0.261797879	0.268814486	0	0	0	0	0	0	0	0	0	0	0	0	0	0	0	0	0	0	0	0	0	0	0	0	0	0
s__Firmicutes_bacterium_CAG_227	0	0	0	0	0	0	0	0	0	0	0	0.235832319	0	-0.334755121	0	0	0	0	0	0	0.41041821	0	0.252244589	-0.358014714	0	0.444474031	0	0	0	0	0	0	0	0	-0.297790249	-0.2573817	0	0	0	0	0	0	0	0	0	0.453210239	0.456567352	0.456042803	0
s__Firmicutes_bacterium_CAG_341	0	0	0	0	0	0	0	0	0	0	0	0	0	0	0	0	0	0	0	0	0	0	0	0	0	0	0.246711249	0	0	0	0	0.35768367	0	0	0	0	0	0	0	0	0	0	0	0	0	0	0	0	0
s__Firmicutes_bacterium_CAG_466	0	0	0	0.230872761	0	0	0	0	0	0	0.272734351	0	0	0	0	0	0	0	0	0	0	0	0	0	0	0	0	0	0	0	0	0	0	0	0	0	0	0	0	0	0	0	0	0	0	0	0	0	0
s__Firmicutes_bacterium_CAG_65	0	0	0	-0.233709643	0	0	0	0	0	0	0	-0.309679057	0	-0.329987825	0	0	0	0	0	0	0	0	0	-0.252163547	0	0	0	0	0	0	0	0	0	0	-0.306770578	0	0	0	0.240857559	0	0	0	0	0	0.395756783	0	0	0	0
s__Firmicutes_bacterium_CAG_83	0	0	0.305110951	0	0	0	0	0	0	0.262264006	0	0	0	0	0.455406775	0	0	0	0	0	0.265355565	0	0	0	0	0	0	0	0	0	0	0	0	0.291452619	0	0	0.234214836	0	0	0	0	0	0	0	0.253579248	0	0	0	0
s__Firmicutes_bacterium_CAG_95	0	0	0	0	0	0	-0.272554098	0	0	0	0	0	0	0	0	0	0	0	0	0	0	0	0	0	0	0	0	0	0	0	0	0	0	0	0	0	0	0	0.337200572	0.284599182	0	0	0	0	0.293754188	0	0	0	0
s__Phascolarctobacterium_faecium	0	0	0.262544522	0	-0.283457282	0	0	0.265264936	-0.457537279	0	0.381776132	0.248424396	0	0	0	0.333392783	0	0	0.274077893	0	0	0	0	0	0.319078177	0	0	0	0	0	0	0	0.246734579	0.471658386	0.280241418	0	0.298186627	0	0	0	0	0	0	-0.287208347	0	0	0	0	0
s__Phascolarctobacterium_sp_CAG_207	0	0	0.273538247	0	-0.284925072	0	0	0.247687626	-0.46141049	0	0.368825905	0	0	0	0	0.323783349	0	0	0.257611611	0	0	0	0	0	0.344983715	0	0.245234641	0	0	0	0	0	0.273423199	0.448913782	0.304496286	0	0.32282684	0	-0.240589205	0	0	0	0	-0.313097149	0	0	0	0	0
s__Megamonas_funiformis	0	0	0.312347856	0.281216916	0	0	0.299045563	0.393598436	0	0.303801983	0.387348661	0	0	0	0.368663718	0	0	0	0	0.234350868	0	0	0	0.23269476	0	0	0	0	0.449907906	0	0	0	0	0.433574279	0	0	0	0	0	0	0	0	0	0	0	0	0	0	0
s__Megamonas_hypermegale	0	0	0.310167879	0.271751128	0	0	0.261594942	0.362287583	0	0.292523055	0.378526832	0	0	0	0.336450389	0	0	0	0	0	0	0	0	0.238916915	0	0	0	0	0.38933647	0	0	0	0	0.376225642	0	0	0	0	0	0	0	0	0	0	0	0	0	0	0
s__Allisonella_histaminiformans	0	0	0	0	0.245634986	0	0	0	0	0	0	0	0	-0.374072365	0	0	0	0	0	0	0.463548152	0	0.296756182	-0.406417589	0	0.531707804	0	0	0	0	0	0	0	0	0	-0.281695452	0	-0.325116176	0	0	0.285695713	0	0	0	0	0.471894969	0.472451777	0.4767392	0.318720485
s__Dialister_invisus	0	0	0	0	0	0	0.234370211	0	0	0	0	0	0	0	0	0	0	0	0	0	0	0	0	0	0	0	0	0	0	0.249926303	0	0.280332691	0	0	0	0	0	0	0	0	0	0	0	0	0	-0.249219001	-0.246848915	-0.246848915	0
s__Dialister_invisus_CAG_218	0	0	0	0	-0.247928545	0	0	0	0	0	0.290826073	0	0	0	0	0	0	0	0	0	0	0	0	0	0	0	0	0	0	0.251435071	0	0.258119058	0	0	0	0	0	0	0	0	0	0	0	0	0	-0.296200363	-0.293551299	-0.293551299	0
s__Dialister_sp_CAG_357	0	0	0	0.483568218	-0.257645314	0	0	0	0	0	0.347148194	0	0	0	0	0	0	0	0	0	0	0.268641704	0	0	0.306702885	0	0	0	0.241005984	0	0	0	0	0.410460581	0	0	0.251421864	0	-0.240028004	0	0	0	-0.234961004	0	-0.363632652	0	0	0	0
s__Megasphaera_elsdenii	0	0	0	0	0.260741825	0	0	0	0.299267223	0	0	0	0	0	0	0	0	0	0	-0.258695793	0.254540295	0	0	0	-0.270943557	0	0	0	0	0	0	0	0	0	0	0	0	0	0	0	0	0	0	0	0	0.282461368	0.294166256	0.293967024	0
s__Megasphaera_micronuciformis	0	0.251912337	0	0	0	0	0	0	0	-0.239233883	0	0.28845911	0	0	0	0	0	0	0	0	0	0	0	0	0.288351299	0	0	0	0	0	0	0	0	0	0.245409774	0	0	0	0	0	-0.233760293	-0.310898432	-0.310898432	0	-0.297371404	0	0	0	0
s__Megasphaera_sp_NM10	0	0	0	0	0	0.305872193	0	0	0	0.27443834	0	0	0	0	0	0	0	0	0	0	0	0	0	0	0	0	0	0	0	0	0	0	0	0	0	0	0	0	0	0	0	0	0	0	0	0	0	0	0
s__Veillonella_atypica	0	0	0	0	0	0	0	0	0	-0.405632056	0	0.239028644	0	0	0	0	0	0.257120317	0	0	0	0	0	0	0	0	0	0	0	0	0	0	0	0	0	0	0	0	0	0	0	0	0	0	-0.230703577	0	0	0	0
s__Veillonella_dispar	0	0	0	0	0	0	0	0	0	-0.374848011	0	0.243118722	0	0	0	0	0	0	0	0	0	0	0	0	0	0	0	0	0	0	0	0	0	0	0	0	0	0	0	0	0	0	0	0	-0.243831585	0	0	0	0
s__Veillonella_infantium	0	0	0	0	-0.305578912	0	0	0.292799068	0	-0.263649966	0	0.353450472	0	0	0	0	0	0	0	0	0	0	0	0	0.278461179	0	0	0	0	0	0	0	0	0.27986202	0.25207462	0	0	0	-0.254062026	0	0	-0.311267873	0	-0.292876539	-0.2709015	0	0	0	0
s__Veillonella_parvula	0	0	0	0	0	0	0	0	0	0	0	0	0	0	0	0	0	0	0	0	-0.266928962	0	0	0	0	0	0	0	0	0	0	0	0	0	0	0	0	0	0	0	-0.275033734	-0.437409678	-0.362872124	-0.300816159	0	-0.296123819	-0.296870012	-0.299338189	0
s__Veillonella_rogosae	0	0.316724857	0	0	0	0	0	0	0	0	0.23058606	0.303187653	0	0	0	0	0	0	0	0	0	0	0	0	0	0	0	0	0	0	0	0	0	0	0	0	0	0	0	0	0	-0.232994059	0	0	0	0	0	0	0
s__Veillonella_sp_CAG_933	0	0	0	-0.326522513	0	0	0	0	0	0	0	-0.243222107	0	0	0	0	0	0	0	0	0	0	0	0	0	0	0	0	0	0	0	0	0	0	0	0	0	0	0	0	0	0	0	0	0	0	0	0	0
s__Veillonella_sp_oral_taxon_158	0	0.232547736	0	0	0	0	0	0.25832535	0	-0.26046283	0	0.391178344	0	0	0	0	-0.294848201	0	0.272341418	0	0	0	0	0	0	0	0	0	0	0	0	-0.233604498	0	0.241834063	0	0	0	0	-0.27961278	0	0	-0.310357484	0	-0.32070367	-0.322679847	0	0	0	0
s__Veillonella_tobetsuensis	0	0	0	0	0	0	0	0	0	0	0	0.413095749	0.279443099	0	0	0	0	0.308343488	0.249670555	0	-0.233169324	0	0	0	0	0	0	0	0	0	0	0	0	0	0.261621365	0	0	0	0	0	0	0	0	-0.261496491	-0.352739501	0	0	0	0
s__Parvimonas_micra	0.273409617	0	0	0	0	0	0	0	0	0	0	0.248964353	0.23089802	0.298841444	0	0	0	0	0	0	0	0	0	0	0	0	0	0	0	0	0	0	0	0	0	0	0	0	0	0	0	0	0	0	0	0	0	0	0
s__Fusobacterium_mortiferum	0	0	0	0.237880091	0	0	0	0	0	0	0	0.267359106	0.31033403	0.239564046	0	0	0	0	0	0	0	0	0	0	0	0	0	0	0	0	0	0	0	0	0	0	0	0	0	0	0	0	0	0	0	0	0	0	0
s__Fusobacterium_nucleatum	0	0	0	0	0	0	0	0	0	0	0	0	0	0.373724672	0	0	0	0	0	0	0	0	0	0.253576528	0	0	0	0	0	0	0	0	0	0	0	0	0	0	0	0	0	0	0	0	0	0	0	0	0
s__Fusobacterium_ulcerans	0	0	0	0	0	0	0	0	0	0	0	0	0	0.269474238	-0.260710473	0	0	0	0	0	0	0	0	0.340058027	0.262752717	0	0.263109725	0	0	0	0	0	0.282541635	0	0.477457109	0	0	0	0	0	0	0	0	0	-0.287890216	0	0	0	-0.271274219
s__Fusobacterium_varium	0	0	0	0	0	0	0	0	0	0	0	0	0	0	-0.332407149	0.252646055	0	0	0	0	0	0	0	0.382578197	0	0	0	0	0	0	0	0	0	0	0.441671063	0	0	0.262126191	-0.26298442	0	0	0	0	0	-0.371520055	0	0	0	0
s__Burkholderiales_bacterium_1_1_47	-0.23756969	0	0	0	0	0	0	0	0	0	0	0	0	0	0	0	0	0.272675591	0	0	0	0	0	0	0	0	0	0	0	0	0	0	0	0	0	0	0	0	0	0	0	0	0	0	0.254616382	0	0	0	0
s__Parasutterella_excrementihominis	-0.24732165	0	0	0	0	0	0	0	0	0	0	0	0	0	0	0	0	0.230818167	0	0	0	0	0	0	0	0	0	0	0	0	0	0	0	0	0	0	0	0	0	0	0	0	0	0	0.319232657	0	0	0	0
s__Bilophila_sp_4_1_30	0	0	0	0	0	0	0	0	0	0	0	0	0	0	0	0	0	0	0	0	0	0	0	0	0	-0.241336939	0.287590192	0	0	0	0	0	0.319286444	0	0.380654547	0.23990988	0	0.350469997	0	0	0	0	0	0	0	0	0	0	0
s__Bilophila_wadsworthia	0	0	0	0	0	0	0	0	0	0	0	0	0	0	0	0	0	0	0	0	0	0	0	0	0	0	0.279573369	0	0	0	0	0	0.30361838	0	0.362856629	0.278094797	0	0.342502079	0	0	0	0	0	0	0	0	0	0	0
s__Citrobacter_freundii	0	0	0	0	0	0	0	0	0	0	0	0.24961805	0	0	0	0	0	0.279078565	0.23633129	0	0	0	0	0	0.230626079	0	0	0	0	0	0	0	0	0	0	0	0	0	0	0	0	0	0	0	0	0	0	0	0
s__Enterobacter_cloacae	0	0.250218483	0	0	0	0	0	0	0	0	0	0	0	0	0	0	0	0	0	0	0	0	0	0	0.240082367	0	0	0	0	0	0	-0.249070447	0	0	0	0	0	0	0	0	0	-0.256637183	0	0	0	0	0	0	0
s__Enterobacter_genomosp_L	0	0	0	0	0	0	0	0	0	0	0	0	0	0	0	0	0	0	0	0	0	0	0	0	0.236431599	0	0	-0.233396489	0	0	0	0	0	0	0	0	0	0	0	0	0	0	0	0	0	0	0	0	0
s__Enterobacter_hormaechei	0.249794983	0	0	0	0	0	0	0	0	0	0	0	0	0	0	0	0	0	0	0	0	0	0	0	0.258357617	0	0	0	0	0	0	0	0	0	0	0	0	0	0	0	0	0	0	0	0	0	0	0	0
s__Enterobacter_kobei	0	0	0	0	0	0	0	0	0	0	0	0	0	0	0	0	0	0	0	0	0	0	0	0	0.330835375	0	0.303673871	0	0	0	0	0	0.304062373	0	0.236490536	0	0	0	0	0	0	0	0	0	0	0	0	0	0
s__Enterobacter_roggenkampii	0	0	0	0	0	0	0	0	0	0	0	0	0	0	0	0	0	0	0	0	0	0	0	0	0.340190483	0	0	0	0	0	0	0	0.233131563	0	0.263946466	0.24282479	0	0	0	0	0	0	0	-0.253295634	0	0	0	0	0
s__Escherichia_coli	0.301472315	0	0	0	-0.321950344	0	0	0.2326439	0	0	0.24880672	0.408834555	0	0.351673269	0	0	-0.314751544	0	0	0	0	0	0	0.417912804	0.309695749	0	0	0	0	0	0	0	0	0	0	0	0	0.323223283	-0.41434666	0	0	-0.325034242	0	-0.325017609	-0.462832265	0	0	0	0
s__Klebsiella_oxytoca	0	0	0	0	0	0	0	0	0	0	0	0	0	0	0	0	0	0	0	0	0	0	0	0	0.305384218	0	0	0	0	0	0	0	0	0	0	0	0	0	0	0	0	0	0	0	0	0	0	0	0
s__Klebsiella_pneumoniae	0	0	0	0.289778128	-0.390112488	0	0	0.24814558	-0.369591431	0	0.375461256	0.402254419	0	0.296406081	0	0	-0.31827269	0	0	0	-0.257493602	0	0	0.329257682	0.364401972	0	0.290362342	0	0.282177592	0	0	0	0.349864175	0.266468282	0.278346376	0	0	0.243308573	-0.341237128	0	0	-0.302058339	0	-0.355941308	-0.408609451	0	0	0	0
s__Klebsiella_quasipneumoniae	0.26898109	0	0.275906103	0.285015997	-0.256230991	0	0	0.265634602	-0.239336041	0	0.29923842	0.304522888	0	0.271337604	0	0	0	0.267617498	0	0	0	0	0	0.248714609	0.318983082	0	0.337234763	0	0	0	0	0	0.394106008	0	0	0	0	0	-0.344713568	0	0	0	0	-0.270029225	-0.279423155	0	0	0	0
s__Klebsiella_variicola	0	0	0	0.267777761	0	0	0	0	-0.260635857	0	0.266099672	0.348126221	0.26182594	0	0	0	-0.286172702	0.265422764	0.233425334	0	0	0	0	0.296512983	0.243974109	0	0.264139621	0	0	0	0	0	0.318893304	0	0.242303884	0	0	0	-0.346369805	0	0	0	0	-0.246127554	-0.320271315	0	0	0	0
s__Shigella_boydii	0.303444203	0	0	0	-0.255418003	0	0	0	0	0	0	0.353571141	0	0.270766639	0	0	-0.289580281	0	0	0	0	0	0	0.456100633	0.269889433	-0.276619334	0	0	0	0	0	0	0	0	0	0	0	0	-0.313029984	0	0	-0.285995686	0	-0.258106766	-0.404692172	0	0	0	0
s__Shigella_dysenteriae	0.3075505	0	0	0	-0.271696488	0	0	0	0	0	0	0.334481187	0	0.252993024	0	0	0	0	0	0	0	0	0	0.37452235	0.256004666	0	0	0	0	0	0	0	0	0	0	0	0	0	-0.305778486	0	0	-0.300269307	0	-0.260543228	-0.37229387	0	0	0	0
s__Shigella_flexneri	0.352333143	0	0	0.258489382	0	0	0	0	0	0	0	0.389943499	0	0.277212441	0	0	-0.240902853	0	0	0	0	0	0	0.422974305	0	0	0	0	0	0	0	0	0	0	0	0	0	0.303957734	-0.355821416	0	0	-0.232069181	0	-0.273992168	-0.471393468	0	0	0	0
s__Shigella_sonnei	0.300123302	0	0	0	-0.314319368	0	0	0.231760442	0	0	0.241233331	0.39926989	0	0.317445468	0	0	-0.303083539	0	0	0	0	0	0	0.408273653	0.290118024	0	0	0	0	0	0	0	0	0	0	0	0	0.295147797	-0.379016952	0	0	-0.359898718	-0.261122374	-0.329728728	-0.440690015	0	0	0	0
s__Haemophilus_parainfluenzae	0	0	0	0	0	0	0	0	0	-0.336946341	0	0.250310685	0	0	0	0	-0.247002882	0	0	0	0	0	0	0	0	0	0	0	0	0	0	0	0	0	0	0	0	0	0	0	0	0	0	0	-0.280075211	0	0	0	0
s__Haemophilus_sp_HMSC061E01	0	0	0	0	0	0	0	0	0	0	0	0	0	0	0	0	0	0	0	0	0	0	0	0	0	0	0	0	0	0	0	0	0	0	0	0	0	0	0	0	0	0	0	0	0	0	0	0	0
s__Haemophilus_sp_HMSC71H05	0	0	0	0	0	0	0	0	0	0	0	0	0	-0.324985615	0	0	0	0	0	0	0	0	0	0	0	0	0	0	0	0	0	0	0	0	0	0	0	0	0.361749989	0	0	0	0	0	0.238205295	0	0	0	0.301977458
s__Haemophilus_sputorum	0	0.249467962	0	0	0	0	0	0	0	0	0	0	0	0	0	0	0	0	0	0	0	0	0	0	0	0	0	0	0	0	0	0	0	0	0	0	0	0	0	0	0	0	0	0	0	0	0	0	0
s__Proteobacteria_bacterium_CAG_139	0	0	0	0	0	0	0	0	0	0	0	0	0	0	0	0	0	0.318738834	0	0	-0.260605713	0	0	0	0	0	0	0	0	0	0	0	0	0	0	0	0.272535869	0	0	0	-0.260229893	-0.235235477	0	0	0	0	0	0	0
s__Akkermansia_muciniphila	0	0	0	0	0	0	0	0	0	0.267675197	0	0	0	0	0	0	0	0	0	0	-0.246487716	0	-0.258302974	0	0	0	0	0	0.235211344	0	0	0	0	0	0	0	0.287115825	0	0	0	0	0	0	0	0	-0.26078628	-0.260500581	-0.261529098	0
s__Akkermansia_sp_KLE1797	0	0	0	0	0	0	0	0	0	0	0	0	0	0	0	0	0	0	0	0	0	0	0	0	0	0	0	0	0	0	0	0	0	0	0	0	0	0	0	0	0	0	0	0	0	0	0	0	0
[truncated: 236 more columns]
