# Supplementary material for: Gut Microbiota Analysis and In Silico Biomarker Detection of Children with Autism Spectrum Disorder across Cohorts
Source: Microorganisms. 2023 Jan 22;11(2):291. doi: 10.3390/microorganisms11020291 (PMC9958793; doi:10.3390/microorganisms11020291)
Supplement: Supplementary file 1 [file microorganisms-11-00291-s001.zip › Supplementary Data S8(B).csv]

Source	Target	Type	Id	Weight	PN
s__Actinomyces_odontolyticus	s__Actinomyces_odontolyticus	Undirected	0	1	1
s__Actinomyces_odontolyticus	s__Actinomyces_sp_ICM47	Undirected	1	1.393697	1
s__Actinomyces_odontolyticus	s__Actinomyces_sp_S6_Spd3	Undirected	2	1.04717	1
s__Actinomyces_odontolyticus	s__Bifidobacterium_breve	Undirected	3	0.89779	1
s__Actinomyces_odontolyticus	s__Bifidobacterium_longum	Undirected	4	0.890044	1
s__Actinomyces_odontolyticus	s__Rothia_mucilaginosa	Undirected	5	1.080825	1
s__Actinomyces_odontolyticus	s__Streptococcus_parasanguinis	Undirected	6	1.327964	1
s__Actinomyces_odontolyticus	s__Streptococcus_salivarius	Undirected	7	1.351796	1
s__Actinomyces_odontolyticus	s__Streptococcus_sp_F0442	Undirected	8	0.951304	1
s__Actinomyces_odontolyticus	s__Clostridium_perfringens	Undirected	9	0.918932	1
s__Actinomyces_odontolyticus	s__Eubacterium_sulci	Undirected	10	0.887366	1
s__Actinomyces_odontolyticus	s__Lawsonibacter_asaccharolyticus	Undirected	11	-0.996386	0
s__Actinomyces_odontolyticus	s__Ruminococcus_gnavus	Undirected	12	0.889485	1
s__Actinomyces_odontolyticus	s__Tyzzerella_nexilis	Undirected	13	0.951544	1
s__Actinomyces_odontolyticus	s__Clostridium_innocuum	Undirected	14	1.038466	1
s__Actinomyces_odontolyticus	s__Solobacterium_moorei	Undirected	15	0.915226	1
s__Actinomyces_odontolyticus	s__Veillonella_dispar	Undirected	16	0.896047	1
s__Actinomyces_odontolyticus	s__Veillonella_infantium	Undirected	17	1.008072	1
s__Actinomyces_odontolyticus	s__Veillonella_parvula	Undirected	18	1.05865	1
s__Actinomyces_sp_ICM47	s__Actinomyces_sp_ICM47	Undirected	20	1	1
s__Actinomyces_sp_ICM47	s__Actinomyces_sp_S6_Spd3	Undirected	21	1.035621	1
s__Actinomyces_sp_ICM47	s__Bifidobacterium_breve	Undirected	22	0.88848	1
s__Actinomyces_sp_ICM47	s__Rothia_mucilaginosa	Undirected	23	0.981606	1
s__Actinomyces_sp_ICM47	s__Streptococcus_parasanguinis	Undirected	24	1.012117	1
s__Actinomyces_sp_ICM47	s__Streptococcus_salivarius	Undirected	25	0.881835	1
s__Actinomyces_sp_ICM47	s__Streptococcus_sp_F0442	Undirected	26	1.037733	1
s__Actinomyces_sp_ICM47	s__Lawsonibacter_asaccharolyticus	Undirected	27	-0.985113	0
s__Actinomyces_sp_ICM47	s__Veillonella_dispar	Undirected	28	0.91522	1
s__Actinomyces_sp_S6_Spd3	s__Actinomyces_sp_S6_Spd3	Undirected	31	1	1
s__Actinomyces_sp_S6_Spd3	s__Actinomyces_sp_oral_taxon_181	Undirected	32	1.315904	1
s__Actinomyces_sp_S6_Spd3	s__Bifidobacterium_breve	Undirected	33	0.880728	1
s__Actinomyces_sp_S6_Spd3	s__Rothia_mucilaginosa	Undirected	34	1.144857	1
s__Actinomyces_sp_S6_Spd3	s__Streptococcus_parasanguinis	Undirected	35	0.974156	1
s__Actinomyces_sp_S6_Spd3	s__Streptococcus_sp_F0442	Undirected	36	0.936619	1
s__Actinomyces_sp_S6_Spd3	s__Clostridium_perfringens	Undirected	37	1.046747	1
s__Actinomyces_sp_S6_Spd3	s__Eubacterium_sulci	Undirected	38	1.193592	1
s__Actinomyces_sp_S6_Spd3	s__Intestinimonas_butyriciproducens	Undirected	39	-0.917854	0
s__Actinomyces_sp_S6_Spd3	s__Solobacterium_moorei	Undirected	40	1.132315	1
s__Actinomyces_sp_S6_Spd3	s__Haemophilus_parainfluenzae	Undirected	41	0.887271	1
s__Actinomyces_sp_S6_Spd3	s__Haemophilus_sp_HMSC061E01	Undirected	42	1.102036	1
s__Actinomyces_sp_oral_taxon_181	s__Actinomyces_odontolyticus	Undirected	43	0.377836	1
s__Actinomyces_sp_oral_taxon_181	s__Actinomyces_sp_ICM47	Undirected	44	0.361634	1
s__Actinomyces_sp_oral_taxon_181	s__Actinomyces_sp_oral_taxon_181	Undirected	46	1	1
s__Actinomyces_sp_oral_taxon_181	s__Rothia_sp_HMSC072B03	Undirected	47	1.028439	1
s__Actinomyces_sp_oral_taxon_181	s__Solobacterium_moorei	Undirected	48	1.015898	1
s__Actinomyces_sp_oral_taxon_181	s__Enterobacter_genomosp_L	Undirected	49	0.964209	1
s__Actinomyces_sp_oral_taxon_181	s__Enterobacter_kobei	Undirected	50	1.130208	1
s__Bifidobacterium_adolescentis	s__Bifidobacterium_adolescentis	Undirected	51	1	1
s__Bifidobacterium_adolescentis	s__Bifidobacterium_catenulatum	Undirected	52	1.357699	1
s__Bifidobacterium_adolescentis	s__Coprococcus_catus	Undirected	53	0.960419	1
s__Bifidobacterium_animalis	s__Bifidobacterium_animalis	Undirected	54	1	1
s__Bifidobacterium_animalis	s__Akkermansia_sp_KLE1797	Undirected	55	0.886905	1
s__Bifidobacterium_bifidum	s__Bifidobacterium_adolescentis	Undirected	56	0.394944	1
s__Bifidobacterium_bifidum	s__Bifidobacterium_bifidum	Undirected	57	1	1
s__Bifidobacterium_breve	s__Actinomyces_sp_oral_taxon_181	Undirected	61	0.361696	1
s__Bifidobacterium_breve	s__Bifidobacterium_breve	Undirected	62	1	1
s__Bifidobacterium_breve	s__Bifidobacterium_pseudocatenulatum	Undirected	63	1.278428	1
s__Bifidobacterium_breve	s__Rothia_mucilaginosa	Undirected	64	1.344656	1
s__Bifidobacterium_breve	s__Bacteroides_coprocola	Undirected	65	0.89433	1
s__Bifidobacterium_breve	s__Odoribacter_splanchnicus	Undirected	66	-0.897662	0
s__Bifidobacterium_breve	s__Paraprevotella_clara	Undirected	67	-0.934691	0
s__Bifidobacterium_breve	s__Paraprevotella_clara_CAG_116	Undirected	68	-0.938047	0
s__Bifidobacterium_breve	s__Paraprevotella_xylaniphila	Undirected	69	-0.94476	0
s__Bifidobacterium_breve	s__Alistipes_finegoldii	Undirected	70	-1.303374	0
s__Bifidobacterium_breve	s__Alistipes_onderdonkii	Undirected	71	-1.003242	0
s__Bifidobacterium_breve	s__Alistipes_sp_CAG_268	Undirected	72	-1.30767	0
s__Bifidobacterium_breve	s__Alistipes_sp_HGB5	Undirected	73	-0.920122	0
s__Bifidobacterium_breve	s__Streptococcus_parasanguinis	Undirected	74	1.336953	1
s__Bifidobacterium_breve	s__Streptococcus_salivarius	Undirected	75	0.987434	1
s__Bifidobacterium_breve	s__Clostridium_nexile_CAG_348	Undirected	76	0.931301	1
s__Bifidobacterium_breve	s__Clostridium_sp_CAG_265	Undirected	77	-0.930586	0
s__Bifidobacterium_breve	s__Clostridium_sp_CAG_62	Undirected	78	-1.101218	0
s__Bifidobacterium_breve	s__Intestinimonas_butyriciproducens	Undirected	79	-0.953379	0
s__Bifidobacterium_breve	s__Lawsonibacter_asaccharolyticus	Undirected	80	-1.156716	0
s__Bifidobacterium_breve	s__Eubacterium_sp_CAG_115	Undirected	81	-0.945179	0
s__Bifidobacterium_breve	s__Eubacterium_sp_CAG_202	Undirected	82	0.930116	1
s__Bifidobacterium_breve	s__Eubacterium_sp_CAG_248	Undirected	83	1.070209	1
s__Bifidobacterium_breve	s__Blautia_obeum	Undirected	84	-0.906015	0
s__Bifidobacterium_breve	s__Ruminococcus_gnavus	Undirected	85	1.127636	1
s__Bifidobacterium_breve	s__Tyzzerella_nexilis	Undirected	86	1.307369	1
s__Bifidobacterium_breve	s__Clostridium_innocuum	Undirected	87	1.075275	1
s__Bifidobacterium_breve	s__Erysipelatoclostridium_ramosum	Undirected	88	1.375621	1
s__Bifidobacterium_breve	s__Megasphaera_sp_NM10	Undirected	89	1.173658	1
s__Bifidobacterium_breve	s__Veillonella_parvula	Undirected	90	1.13061	1
s__Bifidobacterium_breve	s__Escherichia_coli	Undirected	91	0.968315	1
s__Bifidobacterium_breve	s__Shigella_boydii	Undirected	92	0.926667	1
s__Bifidobacterium_breve	s__Shigella_dysenteriae	Undirected	93	0.957678	1
s__Bifidobacterium_breve	s__Shigella_flexneri	Undirected	94	0.989462	1
s__Bifidobacterium_breve	s__Shigella_sonnei	Undirected	95	0.928023	1
s__Bifidobacterium_catenulatum	s__Bifidobacterium_bifidum	Undirected	97	0.30275	1
s__Bifidobacterium_catenulatum	s__Bifidobacterium_catenulatum	Undirected	98	1	1
s__Bifidobacterium_catenulatum	s__Eubacterium_sp_CAG_146	Undirected	99	0.914931	1
s__Bifidobacterium_longum	s__Actinomyces_sp_ICM47	Undirected	101	0.42515	1
s__Bifidobacterium_longum	s__Bifidobacterium_breve	Undirected	102	0.334163	1
s__Bifidobacterium_longum	s__Bifidobacterium_longum	Undirected	103	1	1
s__Bifidobacterium_longum	s__Alistipes_putredinis	Undirected	104	-0.880335	0
s__Bifidobacterium_longum	s__Streptococcus_lutetiensis	Undirected	105	0.915618	1
s__Bifidobacterium_longum	s__Clostridium_innocuum	Undirected	106	0.932901	1
s__Bifidobacterium_pseudocatenulatum	s__Bifidobacterium_longum	Undirected	108	0.323336	1
s__Bifidobacterium_pseudocatenulatum	s__Bifidobacterium_pseudocatenulatum	Undirected	109	1	1
s__Bifidobacterium_pseudocatenulatum	s__Rothia_mucilaginosa	Undirected	110	1.091411	1
s__Bifidobacterium_pseudocatenulatum	s__Bacteroides_coprocola	Undirected	111	1.094659	1
s__Bifidobacterium_pseudocatenulatum	s__Bacteroides_coprocola_CAG_162	Undirected	112	0.988493	1
s__Bifidobacterium_pseudocatenulatum	s__Bacteroides_stercoris	Undirected	113	0.930412	1
s__Bifidobacterium_pseudocatenulatum	s__Alistipes_finegoldii	Undirected	114	-0.955222	0
s__Bifidobacterium_pseudocatenulatum	s__Alistipes_sp_CAG_268	Undirected	115	-1.076793	0
s__Bifidobacterium_pseudocatenulatum	s__Clostridium_sp_CAG_127	Undirected	116	0.957465	1
s__Bifidobacterium_pseudocatenulatum	s__Clostridium_sp_CAG_299	Undirected	117	0.905619	1
s__Bifidobacterium_pseudocatenulatum	s__Clostridium_sp_CAG_62	Undirected	118	-0.972955	0
s__Bifidobacterium_pseudocatenulatum	s__Lawsonibacter_asaccharolyticus	Undirected	119	-0.942295	0
s__Bifidobacterium_pseudocatenulatum	s__Eubacterium_sp_CAG_248	Undirected	120	1.045971	1
s__Bifidobacterium_pseudocatenulatum	s__Lachnospira_pectinoschiza	Undirected	121	1.078703	1
s__Bifidobacterium_pseudocatenulatum	s__Tyzzerella_nexilis	Undirected	122	0.927575	1
s__Bifidobacterium_pseudocatenulatum	s__Erysipelatoclostridium_ramosum	Undirected	123	0.920173	1
s__Bifidobacterium_pseudocatenulatum	s__Firmicutes_bacterium_CAG_145	Undirected	124	-0.887393	0
s__Bifidobacterium_pseudocatenulatum	s__Megamonas_funiformis	Undirected	125	0.909786	1
s__Bifidobacterium_pseudocatenulatum	s__Megasphaera_sp_NM10	Undirected	126	1.207362	1
s__Bifidobacterium_pseudocatenulatum	s__Escherichia_coli	Undirected	127	0.916186	1
s__Rothia_mucilaginosa	s__Actinomyces_sp_oral_taxon_181	Undirected	131	0.410361	1
s__Rothia_mucilaginosa	s__Bifidobacterium_catenulatum	Undirected	133	-0.292419	0
s__Rothia_mucilaginosa	s__Rothia_mucilaginosa	Undirected	135	1	1
s__Rothia_mucilaginosa	s__Rothia_sp_HMSC072B03	Undirected	136	1.126732	1
s__Rothia_mucilaginosa	s__Bacteroides_coprocola	Undirected	137	1.112305	1
s__Rothia_mucilaginosa	s__Bacteroides_coprocola_CAG_162	Undirected	138	1.169611	1
s__Rothia_mucilaginosa	s__Alistipes_finegoldii	Undirected	139	-1.105453	0
s__Rothia_mucilaginosa	s__Alistipes_onderdonkii	Undirected	140	-0.891175	0
s__Rothia_mucilaginosa	s__Alistipes_sp_CAG_268	Undirected	141	-1.312813	0
s__Rothia_mucilaginosa	s__Streptococcus_oralis	Undirected	142	1.119974	1
s__Rothia_mucilaginosa	s__Streptococcus_parasanguinis	Undirected	143	1.420792	1
s__Rothia_mucilaginosa	s__Streptococcus_salivarius	Undirected	144	1.302082	1
s__Rothia_mucilaginosa	s__Streptococcus_sp_I_P16	Undirected	145	0.905463	1
s__Rothia_mucilaginosa	s__Clostridium_nexile_CAG_348	Undirected	146	0.880992	1
s__Rothia_mucilaginosa	s__Clostridium_perfringens	Undirected	147	0.911893	1
s__Rothia_mucilaginosa	s__Clostridium_sp_CAG_127	Undirected	148	0.888768	1
s__Rothia_mucilaginosa	s__Intestinimonas_butyriciproducens	Undirected	149	-0.888878	0
s__Rothia_mucilaginosa	s__Lawsonibacter_asaccharolyticus	Undirected	150	-1.263379	0
s__Rothia_mucilaginosa	s__Eubacterium_sp_CAG_248	Undirected	151	1.141482	1
s__Rothia_mucilaginosa	s__Ruminococcus_gnavus	Undirected	152	0.984032	1
s__Rothia_mucilaginosa	s__Tyzzerella_nexilis	Undirected	153	1.350989	1
s__Rothia_mucilaginosa	s__Faecalibacterium_prausnitzii	Undirected	154	1.04003	1
s__Rothia_mucilaginosa	s__Erysipelatoclostridium_ramosum	Undirected	155	1.129095	1
s__Rothia_mucilaginosa	s__Solobacterium_moorei	Undirected	156	0.881024	1
s__Rothia_mucilaginosa	s__Megamonas_funiformis	Undirected	157	1.026736	1
s__Rothia_mucilaginosa	s__Megamonas_hypermegale	Undirected	158	0.989863	1
s__Rothia_mucilaginosa	s__Megasphaera_elsdenii	Undirected	159	0.923178	1
s__Rothia_mucilaginosa	s__Megasphaera_sp_NM10	Undirected	160	1.366152	1
s__Rothia_mucilaginosa	s__Veillonella_infantium	Undirected	161	1.052718	1
s__Rothia_mucilaginosa	s__Veillonella_parvula	Undirected	162	1.141764	1
s__Rothia_mucilaginosa	s__Veillonella_rogosae	Undirected	163	0.91888	1
s__Rothia_mucilaginosa	s__Klebsiella_pneumoniae	Undirected	164	0.887182	1
s__Rothia_mucilaginosa	s__Haemophilus_parainfluenzae	Undirected	165	0.982973	1
s__Rothia_sp_HMSC072B03	s__Actinomyces_odontolyticus	Undirected	166	0.400585	1
s__Rothia_sp_HMSC072B03	s__Actinomyces_sp_ICM47	Undirected	167	0.294936	1
s__Rothia_sp_HMSC072B03	s__Actinomyces_sp_S6_Spd3	Undirected	168	0.427509	1
s__Rothia_sp_HMSC072B03	s__Bifidobacterium_breve	Undirected	170	0.433013	1
s__Rothia_sp_HMSC072B03	s__Rothia_sp_HMSC072B03	Undirected	172	1	1
s__Rothia_sp_HMSC072B03	s__Bacteroides_coprocola_CAG_162	Undirected	173	0.897797	1
s__Rothia_sp_HMSC072B03	s__Alistipes_sp_CAG_268	Undirected	174	-0.889157	0
s__Rothia_sp_HMSC072B03	s__Streptococcus_parasanguinis	Undirected	175	1.040206	1
s__Rothia_sp_HMSC072B03	s__Streptococcus_vestibularis	Undirected	176	1.016388	1
s__Eggerthella_lenta	s__Actinomyces_odontolyticus	Undirected	177	0.312195	1
s__Eggerthella_lenta	s__Bifidobacterium_animalis	Undirected	178	0.282608	1
s__Eggerthella_lenta	s__Bifidobacterium_longum	Undirected	179	0.32724	1
s__Eggerthella_lenta	s__Eggerthella_lenta	Undirected	180	1	1
s__Eggerthella_lenta	s__Oscillibacter_sp_CAG_241	Undirected	181	-0.974418	0
s__Eggerthella_lenta	s__Clostridium_innocuum	Undirected	182	0.907103	1
s__Eggerthella_lenta	s__Firmicutes_bacterium_CAG_83	Undirected	183	-0.888733	0
s__Eggerthella_lenta	s__Fusobacterium_nucleatum	Undirected	184	0.971548	1
s__Bacteroides_caccae	s__Bifidobacterium_longum	Undirected	185	-0.303691	0
s__Bacteroides_caccae	s__Eggerthella_lenta	Undirected	186	-0.402523	0
s__Bacteroides_caccae	s__Bacteroides_caccae	Undirected	187	1	1
s__Bacteroides_caccae	s__Bacteroides_xylanisolvens	Undirected	188	0.926977	1
s__Bacteroides_caccae	s__Firmicutes_bacterium_CAG_145	Undirected	189	-0.90667	0
s__Bacteroides_caccae	s__Phascolarctobacterium_faecium	Undirected	190	1.066179	1
s__Bacteroides_caccae	s__Phascolarctobacterium_sp_CAG_207	Undirected	191	1.111121	1
s__Bacteroides_cellulosilyticus	s__Actinomyces_sp_oral_taxon_181	Undirected	192	-0.27824	0
s__Bacteroides_cellulosilyticus	s__Eggerthella_lenta	Undirected	193	-0.357821	0
s__Bacteroides_cellulosilyticus	s__Bacteroides_caccae	Undirected	194	0.340581	1
s__Bacteroides_cellulosilyticus	s__Bacteroides_cellulosilyticus	Undirected	195	1	1
s__Bacteroides_cellulosilyticus	s__Bacteroides_faecis	Undirected	196	1.079103	1
s__Bacteroides_cellulosilyticus	s__Bacteroides_intestinalis	Undirected	197	1.089431	1
s__Bacteroides_cellulosilyticus	s__Bacteroides_salyersiae	Undirected	198	0.973269	1
s__Bacteroides_cellulosilyticus	s__Bacteroides_sp_CAG_189	Undirected	199	0.939126	1
s__Bacteroides_cellulosilyticus	s__Butyricimonas_sp	Undirected	200	1.050658	1
s__Bacteroides_cellulosilyticus	s__Butyricimonas_virosa	Undirected	201	1.013384	1
s__Bacteroides_cellulosilyticus	s__Clostridium_sp_L2_50	Undirected	202	1.015227	1
s__Bacteroides_clarus	s__Bacteroides_clarus	Undirected	203	1	1
s__Bacteroides_clarus	s__Coprococcus_eutactus	Undirected	204	1.066553	1
s__Bacteroides_clarus	s__Holdemanella_biformis	Undirected	205	0.909236	1
s__Bacteroides_clarus	s__Veillonella_sp_CAG_933	Undirected	206	1.08364	1
s__Bacteroides_coprocola	s__Bifidobacterium_bifidum	Undirected	207	0.292418	1
s__Bacteroides_coprocola	s__Bifidobacterium_catenulatum	Undirected	209	-0.284094	0
s__Bacteroides_coprocola	s__Rothia_sp_HMSC072B03	Undirected	212	0.343397	1
s__Bacteroides_coprocola	s__Bacteroides_coprocola	Undirected	213	1	1
s__Bacteroides_coprocola	s__Bacteroides_coprocola_CAG_162	Undirected	214	1.766875	1
s__Bacteroides_coprocola	s__Bacteroides_plebeius	Undirected	215	1.483087	1
s__Bacteroides_coprocola	s__Bacteroides_stercoris	Undirected	216	0.99766	1
s__Bacteroides_coprocola	s__Prevotella_copri	Undirected	217	1.141385	1
s__Bacteroides_coprocola	s__Alistipes_sp_CAG_268	Undirected	218	-1.088706	0
s__Bacteroides_coprocola	s__Lactococcus_lactis	Undirected	219	-0.976983	0
s__Bacteroides_coprocola	s__Clostridium_sp_CAG_127	Undirected	220	1.14509	1
s__Bacteroides_coprocola	s__Clostridium_sp_CAG_62	Undirected	221	-0.896333	0
s__Bacteroides_coprocola	s__Lawsonibacter_asaccharolyticus	Undirected	222	-1.003817	0
s__Bacteroides_coprocola	s__Eubacterium_sp_CAG_202	Undirected	223	0.989214	1
s__Bacteroides_coprocola	s__Eubacterium_sp_CAG_248	Undirected	224	1.345323	1
s__Bacteroides_coprocola	s__Tyzzerella_nexilis	Undirected	225	1.063928	1
s__Bacteroides_coprocola	s__Turicibacter_sanguinis	Undirected	226	-1.039642	0
s__Bacteroides_coprocola	s__Megamonas_funiformis	Undirected	227	1.395388	1
s__Bacteroides_coprocola	s__Megamonas_hypermegale	Undirected	228	1.31491	1
s__Bacteroides_coprocola	s__Dialister_sp_CAG_357	Undirected	229	0.982577	1
s__Bacteroides_coprocola	s__Megasphaera_elsdenii	Undirected	230	0.90289	1
s__Bacteroides_coprocola	s__Megasphaera_sp_NM10	Undirected	231	1.602343	1
s__Bacteroides_coprocola_CAG_162	s__Bifidobacterium_bifidum	Undirected	232	0.400963	1
s__Bacteroides_coprocola_CAG_162	s__Bifidobacterium_breve	Undirected	233	0.416108	1
s__Bacteroides_coprocola_CAG_162	s__Bacteroides_coprocola_CAG_162	Undirected	238	1	1
s__Bacteroides_coprocola_CAG_162	s__Bacteroides_plebeius	Undirected	239	1.395433	1
s__Bacteroides_coprocola_CAG_162	s__Bacteroides_stercoris	Undirected	240	0.932509	1
s__Bacteroides_coprocola_CAG_162	s__Prevotella_copri	Undirected	241	1.049786	1
s__Bacteroides_coprocola_CAG_162	s__Alistipes_finegoldii	Undirected	242	-0.922166	0
s__Bacteroides_coprocola_CAG_162	s__Alistipes_onderdonkii	Undirected	243	-0.936888	0
s__Bacteroides_coprocola_CAG_162	s__Alistipes_sp_CAG_268	Undirected	244	-1.152303	0
s__Bacteroides_coprocola_CAG_162	s__Alistipes_sp_CAG_29	Undirected	245	-0.901381	0
s__Bacteroides_coprocola_CAG_162	s__Lactococcus_lactis	Undirected	246	-0.887621	0
s__Bacteroides_coprocola_CAG_162	s__Clostridium_sp_CAG_127	Undirected	247	1.02453	1
s__Bacteroides_coprocola_CAG_162	s__Clostridium_sp_CAG_62	Undirected	248	-0.990536	0
s__Bacteroides_coprocola_CAG_162	s__Lawsonibacter_asaccharolyticus	Undirected	249	-1.06455	0
s__Bacteroides_coprocola_CAG_162	s__Eubacterium_sp_CAG_202	Undirected	250	1.005642	1
s__Bacteroides_coprocola_CAG_162	s__Eubacterium_sp_CAG_248	Undirected	251	1.321955	1
s__Bacteroides_coprocola_CAG_162	s__Tyzzerella_nexilis	Undirected	252	1.140497	1
s__Bacteroides_coprocola_CAG_162	s__Turicibacter_sanguinis	Undirected	253	-0.882888	0
s__Bacteroides_coprocola_CAG_162	s__Megamonas_funiformis	Undirected	254	1.280396	1
s__Bacteroides_coprocola_CAG_162	s__Megamonas_hypermegale	Undirected	255	1.162566	1
s__Bacteroides_coprocola_CAG_162	s__Dialister_sp_CAG_357	Undirected	256	1.096343	1
s__Bacteroides_coprocola_CAG_162	s__Megasphaera_elsdenii	Undirected	257	0.939957	1
s__Bacteroides_coprocola_CAG_162	s__Megasphaera_sp_NM10	Undirected	258	1.531128	1
s__Bacteroides_dorei	s__Bacteroides_dorei	Undirected	259	1	1
s__Bacteroides_eggerthii	s__Bacteroides_cellulosilyticus	Undirected	260	0.292218	1
s__Bacteroides_eggerthii	s__Bacteroides_eggerthii	Undirected	261	1	1
s__Bacteroides_eggerthii	s__Alistipes_indistinctus	Undirected	262	0.932344	1
s__Bacteroides_eggerthii	s__Streptococcus_sp_I_P16	Undirected	263	0.884394	1
s__Bacteroides_eggerthii	s__Clostridium_sp_CAG_217	Undirected	264	0.912013	1
s__Bacteroides_eggerthii	s__Coprococcus_catus	Undirected	265	0.890923	1
s__Bacteroides_faecis	s__Bifidobacterium_animalis	Undirected	266	-0.316089	0
s__Bacteroides_faecis	s__Eggerthella_lenta	Undirected	267	-0.37107	0
s__Bacteroides_faecis	s__Bacteroides_caccae	Undirected	268	0.403506	1
s__Bacteroides_faecis	s__Bacteroides_coprocola	Undirected	270	0.353516	1
s__Bacteroides_faecis	s__Bacteroides_eggerthii	Undirected	271	0.311948	1
s__Bacteroides_faecis	s__Bacteroides_faecis	Undirected	272	1	1
s__Bacteroides_faecis	s__Bacteroides_plebeius	Undirected	273	0.960889	1
s__Bacteroides_faecis	s__Parabacteroides_gordonii	Undirected	274	0.948197	1
s__Bacteroides_faecis	s__Parabacteroides_johnsonii	Undirected	275	1.34105	1
s__Bacteroides_faecis	s__Clostridium_sp_CAG_75	Undirected	276	0.920775	1
s__Bacteroides_faecis	s__Clostridium_sp_L2_50	Undirected	277	1.023078	1
s__Bacteroides_faecis	s__Eubacterium_sp_AF17_7	Undirected	278	0.907483	1
s__Bacteroides_faecis	s__Firmicutes_bacterium_CAG_65	Undirected	279	0.970475	1
s__Bacteroides_finegoldii	s__Bifidobacterium_pseudocatenulatum	Undirected	280	0.32128	1
s__Bacteroides_finegoldii	s__Rothia_mucilaginosa	Undirected	281	0.30558	1
s__Bacteroides_finegoldii	s__Bacteroides_coprocola	Undirected	282	0.369153	1
s__Bacteroides_finegoldii	s__Bacteroides_coprocola_CAG_162	Undirected	283	0.322467	1
s__Bacteroides_finegoldii	s__Bacteroides_faecis	Undirected	284	0.310757	1
s__Bacteroides_finegoldii	s__Bacteroides_finegoldii	Undirected	285	1	1
s__Bacteroides_finegoldii	s__Clostridium_sp_CAG_127	Undirected	286	0.883698	1
s__Bacteroides_fragilis	s__Bifidobacterium_breve	Undirected	287	0.328011	1
s__Bacteroides_fragilis	s__Rothia_mucilaginosa	Undirected	288	0.282606	1
s__Bacteroides_fragilis	s__Bacteroides_fragilis	Undirected	289	1	1
s__Bacteroides_fragilis	s__Fusobacterium_nucleatum	Undirected	290	-0.881593	0
s__Bacteroides_intestinalis	s__Bifidobacterium_pseudocatenulatum	Undirected	291	0.327705	1
s__Bacteroides_intestinalis	s__Rothia_mucilaginosa	Undirected	292	0.28188	1
s__Bacteroides_intestinalis	s__Bacteroides_caccae	Undirected	293	0.430964	1
s__Bacteroides_intestinalis	s__Bacteroides_coprocola	Undirected	295	0.319035	1
s__Bacteroides_intestinalis	s__Bacteroides_eggerthii	Undirected	296	0.397694	1
s__Bacteroides_intestinalis	s__Bacteroides_faecis	Undirected	297	0.278346	1
s__Bacteroides_intestinalis	s__Bacteroides_intestinalis	Undirected	298	1	1
s__Bacteroides_intestinalis	s__Parabacteroides_distasonis	Undirected	299	0.956208	1
s__Bacteroides_intestinalis	s__Parabacteroides_gordonii	Undirected	300	0.948882	1
s__Bacteroides_intestinalis	s__Firmicutes_bacterium_CAG_83	Undirected	301	0.962626	1
s__Bacteroides_massiliensis	s__Bacteroides_massiliensis	Undirected	302	1	1
s__Bacteroides_nordii	s__Bacteroides_cellulosilyticus	Undirected	303	0.298683	1
s__Bacteroides_nordii	s__Bacteroides_faecis	Undirected	304	0.319173	1
s__Bacteroides_nordii	s__Bacteroides_massiliensis	Undirected	305	0.336332	1
s__Bacteroides_nordii	s__Bacteroides_nordii	Undirected	306	1	1
s__Bacteroides_nordii	s__Bacteroides_sp_HPS0048	Undirected	307	1.907755	1
s__Bacteroides_nordii	s__Butyricimonas_sp	Undirected	308	1.216072	1
s__Bacteroides_nordii	s__Butyricimonas_sp_An62	Undirected	309	0.894279	1
s__Bacteroides_nordii	s__Butyricimonas_virosa	Undirected	310	0.888835	1
s__Bacteroides_nordii	s__Odoribacter_sp_AF21_41	Undirected	311	0.897507	1
s__Bacteroides_nordii	s__Clostridium_sp_L2_50	Undirected	312	0.88234	1
s__Bacteroides_nordii	s__Firmicutes_bacterium_CAG_65	Undirected	313	0.954069	1
s__Bacteroides_ovatus	s__Bifidobacterium_adolescentis	Undirected	314	0.304059	1
s__Bacteroides_ovatus	s__Bifidobacterium_catenulatum	Undirected	315	0.306862	1
s__Bacteroides_ovatus	s__Bacteroides_ovatus	Undirected	316	1	1
s__Bacteroides_plebeius	s__Bifidobacterium_breve	Undirected	317	0.279629	1
s__Bacteroides_plebeius	s__Bifidobacterium_catenulatum	Undirected	318	-0.312278	0
s__Bacteroides_plebeius	s__Bifidobacterium_pseudocatenulatum	Undirected	319	0.426025	1
s__Bacteroides_plebeius	s__Rothia_mucilaginosa	Undirected	320	0.363967	1
s__Bacteroides_plebeius	s__Rothia_sp_HMSC072B03	Undirected	321	0.306114	1
s__Bacteroides_plebeius	s__Eggerthella_lenta	Undirected	322	-0.356248	0
s__Bacteroides_plebeius	s__Bacteroides_clarus	Undirected	323	0.311487	1
s__Bacteroides_plebeius	s__Bacteroides_finegoldii	Undirected	327	0.312631	1
s__Bacteroides_plebeius	s__Bacteroides_plebeius	Undirected	328	1	1
s__Bacteroides_plebeius	s__Bacteroides_stercoris	Undirected	329	1.009222	1
s__Bacteroides_plebeius	s__Prevotella_copri	Undirected	330	1.128124	1
s__Bacteroides_plebeius	s__Clostridium_sp_CAG_62	Undirected	331	-0.938289	0
s__Bacteroides_plebeius	s__Eubacterium_sp_CAG_202	Undirected	332	0.922549	1
s__Bacteroides_plebeius	s__Eubacterium_sp_CAG_248	Undirected	333	1.245831	1
s__Bacteroides_plebeius	s__Eubacterium_rectale	Undirected	334	0.90013	1
s__Bacteroides_plebeius	s__Turicibacter_sanguinis	Undirected	335	-1.187983	0
s__Bacteroides_plebeius	s__Megamonas_funiformis	Undirected	336	1.182373	1
s__Bacteroides_plebeius	s__Megamonas_hypermegale	Undirected	337	1.392291	1
s__Bacteroides_plebeius	s__Megasphaera_sp_NM10	Undirected	338	1.129537	1
s__Bacteroides_salyersiae	s__Bacteroides_caccae	Undirected	339	0.298056	1
s__Bacteroides_salyersiae	s__Bacteroides_eggerthii	Undirected	341	0.347116	1
s__Bacteroides_salyersiae	s__Bacteroides_faecis	Undirected	342	0.367342	1
s__Bacteroides_salyersiae	s__Bacteroides_intestinalis	Undirected	343	0.394911	1
s__Bacteroides_salyersiae	s__Bacteroides_salyersiae	Undirected	344	1	1
s__Bacteroides_salyersiae	s__Bacteroides_sp_CAG_189	Undirected	345	1.680347	1
s__Bacteroides_salyersiae	s__Butyricimonas_virosa	Undirected	346	1.134651	1
s__Bacteroides_salyersiae	s__Clostridium_sp_CAG_138	Undirected	347	1.21316	1
s__Bacteroides_salyersiae	s__Clostridium_sp_CAG_75	Undirected	348	0.889923	1
s__Bacteroides_salyersiae	s__Coprococcus_catus	Undirected	349	0.905752	1
s__Bacteroides_sp_CAG_189	s__Eggerthella_lenta	Undirected	350	-0.321835	0
s__Bacteroides_sp_CAG_189	s__Bacteroides_caccae	Undirected	351	0.325892	1
s__Bacteroides_sp_CAG_189	s__Bacteroides_eggerthii	Undirected	353	0.352553	1
s__Bacteroides_sp_CAG_189	s__Bacteroides_faecis	Undirected	354	0.347768	1
s__Bacteroides_sp_CAG_189	s__Bacteroides_finegoldii	Undirected	355	0.282582	1
s__Bacteroides_sp_CAG_189	s__Bacteroides_intestinalis	Undirected	356	0.370414	1
s__Bacteroides_sp_CAG_189	s__Bacteroides_sp_CAG_189	Undirected	358	1	1
s__Bacteroides_sp_CAG_189	s__Butyricimonas_sp	Undirected	359	0.952631	1
s__Bacteroides_sp_CAG_189	s__Butyricimonas_sp_An62	Undirected	360	0.884553	1
s__Bacteroides_sp_CAG_189	s__Butyricimonas_virosa	Undirected	361	1.175904	1
s__Bacteroides_sp_CAG_189	s__Clostridium_sp_CAG_138	Undirected	362	0.889806	1
s__Bacteroides_sp_CAG_189	s__Clostridium_sp_CAG_75	Undirected	363	0.903016	1
s__Bacteroides_sp_CAG_189	s__Coprococcus_catus	Undirected	364	0.93833	1
s__Bacteroides_sp_CAG_189	s__Firmicutes_bacterium_CAG_95	Undirected	365	0.974058	1
s__Bacteroides_sp_D2	s__Actinomyces_sp_ICM47	Undirected	366	-0.296358	0
s__Bacteroides_sp_D2	s__Bifidobacterium_breve	Undirected	367	-0.280972	0
s__Bacteroides_sp_D2	s__Bacteroides_dorei	Undirected	368	0.284691	1
s__Bacteroides_sp_D2	s__Bacteroides_faecis	Undirected	369	0.399756	1
s__Bacteroides_sp_D2	s__Bacteroides_sp_D2	Undirected	370	1	1
s__Bacteroides_sp_D2	s__Coprococcus_comes	Undirected	371	0.896993	1
s__Bacteroides_sp_HPS0048	s__Bifidobacterium_longum	Undirected	372	-0.308608	0
s__Bacteroides_sp_HPS0048	s__Eggerthella_lenta	Undirected	373	-0.289363	0
s__Bacteroides_sp_HPS0048	s__Bacteroides_cellulosilyticus	Undirected	374	0.28178	1
s__Bacteroides_sp_HPS0048	s__Bacteroides_dorei	Undirected	375	0.277067	1
s__Bacteroides_sp_HPS0048	s__Bacteroides_faecis	Undirected	376	0.404869	1
s__Bacteroides_sp_HPS0048	s__Bacteroides_massiliensis	Undirected	377	0.298832	1
s__Bacteroides_sp_HPS0048	s__Bacteroides_sp_HPS0048	Undirected	379	1	1
s__Bacteroides_sp_HPS0048	s__Butyricimonas_sp	Undirected	380	1.144056	1
s__Bacteroides_sp_HPS0048	s__Clostridium_sp_L2_50	Undirected	381	0.887894	1
s__Bacteroides_sp_HPS0048	s__Firmicutes_bacterium_CAG_65	Undirected	382	0.986033	1
s__Bacteroides_stercoris	s__Bacteroides_faecis	Undirected	386	0.303377	1
s__Bacteroides_stercoris	s__Bacteroides_finegoldii	Undirected	387	0.335587	1
s__Bacteroides_stercoris	s__Bacteroides_salyersiae	Undirected	389	0.38988	1
s__Bacteroides_stercoris	s__Bacteroides_sp_CAG_189	Undirected	390	0.345159	1
s__Bacteroides_stercoris	s__Bacteroides_sp_D2	Undirected	391	0.277825	1
s__Bacteroides_stercoris	s__Bacteroides_stercoris	Undirected	392	1	1
s__Bacteroides_stercoris	s__Clostridium_sp_CAG_127	Undirected	393	0.943787	1
s__Bacteroides_stercoris	s__Clostridium_sp_CAG_58	Undirected	394	0.903842	1
s__Bacteroides_stercoris	s__Eubacterium_sp_CAG_248	Undirected	395	0.892023	1
s__Bacteroides_stercoris	s__Megamonas_funiformis	Undirected	396	0.917105	1
s__Bacteroides_stercoris	s__Megamonas_hypermegale	Undirected	397	0.980477	1
s__Bacteroides_stercoris	s__Megasphaera_sp_NM10	Undirected	398	0.98554	1
s__Bacteroides_thetaiotaomicron	s__Eggerthella_lenta	Undirected	399	-0.376633	0
s__Bacteroides_thetaiotaomicron	s__Bacteroides_stercoris	Undirected	400	0.277419	1
s__Bacteroides_thetaiotaomicron	s__Bacteroides_thetaiotaomicron	Undirected	401	1	1
s__Bacteroides_thetaiotaomicron	s__Oscillibacter_sp_CAG_241	Undirected	402	0.957892	1
s__Bacteroides_thetaiotaomicron	s__Ruminococcus_bromii	Undirected	403	1.329525	1
s__Bacteroides_thetaiotaomicron	s__Firmicutes_bacterium_CAG_83	Undirected	404	0.911958	1
s__Bacteroides_uniformis	s__Bacteroides_cellulosilyticus	Undirected	405	0.288562	1
s__Bacteroides_uniformis	s__Bacteroides_ovatus	Undirected	406	0.27606	1
s__Bacteroides_uniformis	s__Bacteroides_uniformis	Undirected	407	1	1
s__Bacteroides_uniformis	s__Streptococcus_mitis	Undirected	408	-1.130585	0
s__Bacteroides_uniformis	s__Clostridium_asparagiforme	Undirected	409	0.963732	1
s__Bacteroides_vulgatus	s__Actinomyces_sp_ICM47	Undirected	410	0.291594	1
s__Bacteroides_vulgatus	s__Bifidobacterium_breve	Undirected	411	0.319181	1
s__Bacteroides_vulgatus	s__Rothia_mucilaginosa	Undirected	412	0.297989	1
s__Bacteroides_vulgatus	s__Bacteroides_caccae	Undirected	413	0.390359	1
s__Bacteroides_vulgatus	s__Bacteroides_coprocola	Undirected	414	0.30341	1
s__Bacteroides_vulgatus	s__Bacteroides_dorei	Undirected	415	-0.326441	0
s__Bacteroides_vulgatus	s__Bacteroides_eggerthii	Undirected	416	0.36032	1
s__Bacteroides_vulgatus	s__Bacteroides_intestinalis	Undirected	417	0.371617	1
s__Bacteroides_vulgatus	s__Bacteroides_ovatus	Undirected	418	0.329832	1
s__Bacteroides_vulgatus	s__Bacteroides_thetaiotaomicron	Undirected	419	0.315933	1
s__Bacteroides_vulgatus	s__Bacteroides_vulgatus	Undirected	420	1	1
s__Bacteroides_xylanisolvens	s__Bifidobacterium_longum	Undirected	421	-0.371209	0
s__Bacteroides_xylanisolvens	s__Eggerthella_lenta	Undirected	422	-0.439203	0
s__Bacteroides_xylanisolvens	s__Bacteroides_eggerthii	Undirected	424	0.434673	1
s__Bacteroides_xylanisolvens	s__Bacteroides_vulgatus	Undirected	425	0.426715	1
s__Bacteroides_xylanisolvens	s__Bacteroides_xylanisolvens	Undirected	426	1	1
s__Bacteroides_xylanisolvens	s__Phascolarctobacterium_faecium	Undirected	427	0.911111	1
s__Bacteroides_xylanisolvens	s__Phascolarctobacterium_sp_CAG_207	Undirected	428	1.092561	1
s__Barnesiella_intestinihominis	s__Actinomyces_odontolyticus	Undirected	429	-0.437499	0
s__Barnesiella_intestinihominis	s__Actinomyces_sp_ICM47	Undirected	430	-0.373458	0
s__Barnesiella_intestinihominis	s__Bifidobacterium_breve	Undirected	431	-0.304177	0
s__Barnesiella_intestinihominis	s__Bifidobacterium_catenulatum	Undirected	432	0.285577	1
s__Barnesiella_intestinihominis	s__Bifidobacterium_longum	Undirected	433	-0.341596	0
s__Barnesiella_intestinihominis	s__Rothia_mucilaginosa	Undirected	434	-0.333522	0
s__Barnesiella_intestinihominis	s__Eggerthella_lenta	Undirected	435	-0.4147	0
s__Barnesiella_intestinihominis	s__Bacteroides_caccae	Undirected	436	0.333658	1
s__Barnesiella_intestinihominis	s__Bacteroides_cellulosilyticus	Undirected	437	0.283699	1
s__Barnesiella_intestinihominis	s__Bacteroides_faecis	Undirected	438	0.365334	1
s__Barnesiella_intestinihominis	s__Bacteroides_sp_HPS0048	Undirected	439	0.280417	1
s__Barnesiella_intestinihominis	s__Barnesiella_intestinihominis	Undirected	440	1	1
s__Barnesiella_intestinihominis	s__Coprobacter_fastidiosus	Undirected	441	1.172547	1
s__Barnesiella_intestinihominis	s__Odoribacter_splanchnicus	Undirected	442	0.994844	1
s__Barnesiella_intestinihominis	s__Alistipes_finegoldii	Undirected	443	1.020668	1
s__Barnesiella_intestinihominis	s__Alistipes_sp_CAG_268	Undirected	444	1.027088	1
s__Barnesiella_intestinihominis	s__Alistipes_sp_CAG_29	Undirected	445	1.018403	1
s__Barnesiella_intestinihominis	s__Tannerella_sp_6_1_58FAA_CT1	Undirected	446	1.171652	1
s__Barnesiella_intestinihominis	s__Clostridium_sp_CAG_138	Undirected	447	0.906382	1
s__Barnesiella_intestinihominis	s__Clostridium_sp_CAG_75	Undirected	448	0.887068	1
s__Barnesiella_intestinihominis	s__Lawsonibacter_asaccharolyticus	Undirected	449	1.091471	1
s__Barnesiella_intestinihominis	s__Tyzzerella_nexilis	Undirected	450	-0.946365	0
s__Barnesiella_intestinihominis	s__Pseudoflavonifractor_sp_An184	Undirected	451	0.971502	1
s__Barnesiella_intestinihominis	s__Clostridium_innocuum	Undirected	452	-0.934775	0
s__Coprobacter_fastidiosus	s__Actinomyces_odontolyticus	Undirected	453	-0.312111	0
s__Coprobacter_fastidiosus	s__Actinomyces_sp_ICM47	Undirected	454	-0.27824	0
s__Coprobacter_fastidiosus	s__Bifidobacterium_breve	Undirected	455	-0.342748	0
s__Coprobacter_fastidiosus	s__Bifidobacterium_longum	Undirected	456	-0.371719	0
s__Coprobacter_fastidiosus	s__Bifidobacterium_pseudocatenulatum	Undirected	457	-0.334326	0
s__Coprobacter_fastidiosus	s__Rothia_mucilaginosa	Undirected	458	-0.375121	0
s__Coprobacter_fastidiosus	s__Eggerthella_lenta	Undirected	459	-0.427078	0
s__Coprobacter_fastidiosus	s__Bacteroides_cellulosilyticus	Undirected	460	0.338685	1
s__Coprobacter_fastidiosus	s__Bacteroides_faecis	Undirected	461	0.287993	1
s__Coprobacter_fastidiosus	s__Bacteroides_massiliensis	Undirected	462	0.361769	1
s__Coprobacter_fastidiosus	s__Bacteroides_nordii	Undirected	463	0.296747	1
s__Coprobacter_fastidiosus	s__Coprobacter_fastidiosus	Undirected	465	1	1
s__Coprobacter_fastidiosus	s__Tannerella_sp_6_1_58FAA_CT1	Undirected	466	1.997951	1
s__Coprobacter_fastidiosus	s__Clostridium_sp_CAG_138	Undirected	467	0.980511	1
s__Butyricimonas_sp	s__Bifidobacterium_animalis	Undirected	468	-0.299464	0
s__Butyricimonas_sp	s__Bifidobacterium_breve	Undirected	469	-0.280144	0
s__Butyricimonas_sp	s__Bifidobacterium_longum	Undirected	470	-0.289111	0
s__Butyricimonas_sp	s__Eggerthella_lenta	Undirected	471	-0.39936	0
s__Butyricimonas_sp	s__Bacteroides_caccae	Undirected	472	0.370223	1
s__Butyricimonas_sp	s__Bacteroides_eggerthii	Undirected	474	0.30473	1
s__Butyricimonas_sp	s__Bacteroides_faecis	Undirected	475	0.403262	1
s__Butyricimonas_sp	s__Bacteroides_salyersiae	Undirected	477	0.41776	1
s__Butyricimonas_sp	s__Bacteroides_xylanisolvens	Undirected	480	0.325044	1
s__Butyricimonas_sp	s__Barnesiella_intestinihominis	Undirected	481	0.398579	1
s__Butyricimonas_sp	s__Coprobacter_fastidiosus	Undirected	482	0.350933	1
s__Butyricimonas_sp	s__Butyricimonas_sp	Undirected	483	1	1
s__Butyricimonas_sp	s__Butyricimonas_sp_An62	Undirected	484	1.554486	1
s__Butyricimonas_sp	s__Butyricimonas_virosa	Undirected	485	1.642908	1
s__Butyricimonas_sp	s__Odoribacter_sp_AF21_41	Undirected	486	1.183657	1
s__Butyricimonas_sp	s__Alistipes_indistinctus	Undirected	487	1.09131	1
s__Butyricimonas_sp	s__Alistipes_putredinis	Undirected	488	0.898549	1
s__Butyricimonas_sp	s__Clostridium_sp_CAG_138	Undirected	489	0.907971	1
s__Butyricimonas_sp	s__Clostridium_sp_L2_50	Undirected	490	0.89149	1
s__Butyricimonas_sp_An62	s__Actinomyces_sp_oral_taxon_181	Undirected	491	-0.303902	0
s__Butyricimonas_sp_An62	s__Bifidobacterium_breve	Undirected	492	-0.296256	0
s__Butyricimonas_sp_An62	s__Bifidobacterium_longum	Undirected	493	-0.35748	0
s__Butyricimonas_sp_An62	s__Rothia_sp_HMSC072B03	Undirected	494	-0.301315	0
s__Butyricimonas_sp_An62	s__Bacteroides_caccae	Undirected	495	0.278387	1
s__Butyricimonas_sp_An62	s__Bacteroides_cellulosilyticus	Undirected	496	0.415742	1
s__Butyricimonas_sp_An62	s__Bacteroides_clarus	Undirected	497	0.276305	1
s__Butyricimonas_sp_An62	s__Bacteroides_ovatus	Undirected	499	0.305962	1
s__Butyricimonas_sp_An62	s__Bacteroides_salyersiae	Undirected	500	0.400997	1
s__Butyricimonas_sp_An62	s__Bacteroides_sp_HPS0048	Undirected	502	0.399247	1
s__Butyricimonas_sp_An62	s__Bacteroides_xylanisolvens	Undirected	503	0.30295	1
s__Butyricimonas_sp_An62	s__Barnesiella_intestinihominis	Undirected	504	0.355831	1
s__Butyricimonas_sp_An62	s__Butyricimonas_sp_An62	Undirected	506	1	1
s__Butyricimonas_sp_An62	s__Butyricimonas_virosa	Undirected	507	1.900279	1
s__Butyricimonas_sp_An62	s__Odoribacter_sp_AF21_41	Undirected	508	1.452271	1
s__Butyricimonas_sp_An62	s__Alistipes_indistinctus	Undirected	509	1.038433	1
s__Butyricimonas_virosa	s__Actinomyces_sp_oral_taxon_181	Undirected	510	-0.316661	0
s__Butyricimonas_virosa	s__Bifidobacterium_breve	Undirected	511	-0.302497	0
s__Butyricimonas_virosa	s__Bifidobacterium_longum	Undirected	512	-0.344697	0
s__Butyricimonas_virosa	s__Rothia_sp_HMSC072B03	Undirected	513	-0.295908	0
s__Butyricimonas_virosa	s__Eggerthella_lenta	Undirected	514	-0.28251	0
s__Butyricimonas_virosa	s__Bacteroides_caccae	Undirected	515	0.346814	1
s__Butyricimonas_virosa	s__Bacteroides_eggerthii	Undirected	517	0.399651	1
s__Butyricimonas_virosa	s__Bacteroides_faecis	Undirected	518	0.336693	1
s__Butyricimonas_virosa	s__Bacteroides_intestinalis	Undirected	519	0.294882	1
s__Butyricimonas_virosa	s__Bacteroides_ovatus	Undirected	521	0.296358	1
s__Butyricimonas_virosa	s__Bacteroides_sp_HPS0048	Undirected	524	0.406754	1
s__Butyricimonas_virosa	s__Bacteroides_xylanisolvens	Undirected	525	0.351652	1
s__Butyricimonas_virosa	s__Barnesiella_intestinihominis	Undirected	526	0.411183	1
s__Butyricimonas_virosa	s__Butyricimonas_virosa	Undirected	529	1	1
s__Butyricimonas_virosa	s__Odoribacter_sp_AF21_41	Undirected	530	1.261661	1
s__Butyricimonas_virosa	s__Alistipes_indistinctus	Undirected	531	1.159981	1
s__Butyricimonas_virosa	s__Alistipes_putredinis	Undirected	532	0.977641	1
s__Butyricimonas_virosa	s__Clostridium_sp_CAG_138	Undirected	533	0.968506	1
s__Odoribacter_sp_AF21_41	s__Bacteroides_cellulosilyticus	Undirected	534	0.360533	1
s__Odoribacter_sp_AF21_41	s__Bacteroides_ovatus	Undirected	536	0.362915	1
s__Odoribacter_sp_AF21_41	s__Bacteroides_sp_CAG_189	Undirected	537	0.330848	1
s__Odoribacter_sp_AF21_41	s__Bacteroides_sp_HPS0048	Undirected	538	0.422337	1
s__Odoribacter_sp_AF21_41	s__Odoribacter_sp_AF21_41	Undirected	542	1	1
s__Odoribacter_splanchnicus	s__Actinomyces_odontolyticus	Undirected	543	-0.306125	0
s__Odoribacter_splanchnicus	s__Actinomyces_sp_ICM47	Undirected	544	-0.277389	0
s__Odoribacter_splanchnicus	s__Bifidobacterium_longum	Undirected	546	-0.335574	0
s__Odoribacter_splanchnicus	s__Bacteroides_cellulosilyticus	Undirected	547	0.282085	1
s__Odoribacter_splanchnicus	s__Bacteroides_eggerthii	Undirected	548	0.335392	1
s__Odoribacter_splanchnicus	s__Bacteroides_faecis	Undirected	549	0.354729	1
s__Odoribacter_splanchnicus	s__Bacteroides_fragilis	Undirected	550	-0.349352	0
s__Odoribacter_splanchnicus	s__Bacteroides_intestinalis	Undirected	551	0.354494	1
s__Odoribacter_splanchnicus	s__Butyricimonas_sp	Undirected	553	0.344848	1
s__Odoribacter_splanchnicus	s__Butyricimonas_sp_An62	Undirected	554	0.33123	1
s__Odoribacter_splanchnicus	s__Butyricimonas_virosa	Undirected	555	0.425178	1
s__Odoribacter_splanchnicus	s__Odoribacter_splanchnicus	Undirected	556	1	1
s__Odoribacter_splanchnicus	s__Alistipes_finegoldii	Undirected	557	1.28078	1
s__Odoribacter_splanchnicus	s__Alistipes_indistinctus	Undirected	558	1.073207	1
s__Odoribacter_splanchnicus	s__Alistipes_sp_CAG_268	Undirected	559	1.035011	1
s__Odoribacter_splanchnicus	s__Alistipes_sp_CAG_29	Undirected	560	0.919388	1
s__Odoribacter_splanchnicus	s__Alistipes_sp_HGB5	Undirected	561	1.023886	1
s__Odoribacter_splanchnicus	s__Parabacteroides_johnsonii	Undirected	562	1.09899	1
s__Odoribacter_splanchnicus	s__Lawsonibacter_asaccharolyticus	Undirected	563	1.11252	1
s__Odoribacter_splanchnicus	s__Ruminococcus_gnavus	Undirected	564	-0.895585	0
s__Odoribacter_splanchnicus	s__Clostridium_leptum	Undirected	565	0.896507	1
s__Odoribacter_splanchnicus	s__Clostridium_innocuum	Undirected	566	-0.922344	0
s__Odoribacter_splanchnicus	s__Erysipelatoclostridium_ramosum	Undirected	567	-1.092126	0
s__Paraprevotella_clara	s__Bifidobacterium_adolescentis	Undirected	568	0.330995	1
s__Paraprevotella_clara	s__Bifidobacterium_catenulatum	Undirected	570	0.276339	1
s__Paraprevotella_clara	s__Bifidobacterium_pseudocatenulatum	Undirected	571	-0.337915	0
s__Paraprevotella_clara	s__Rothia_mucilaginosa	Undirected	572	-0.29744	0
s__Paraprevotella_clara	s__Bacteroides_clarus	Undirected	573	0.371734	1
s__Paraprevotella_clara	s__Bacteroides_coprocola	Undirected	574	-0.362574	0
s__Paraprevotella_clara	s__Bacteroides_coprocola_CAG_162	Undirected	575	-0.350161	0
s__Paraprevotella_clara	s__Bacteroides_sp_CAG_189	Undirected	576	0.298012	1
s__Paraprevotella_clara	s__Paraprevotella_clara	Undirected	577	1	1
s__Paraprevotella_clara	s__Paraprevotella_clara_CAG_116	Undirected	578	1.986474	1
s__Paraprevotella_clara	s__Paraprevotella_xylaniphila	Undirected	579	1.990163	1
s__Paraprevotella_clara	s__Alistipes_finegoldii	Undirected	580	0.974918	1
s__Paraprevotella_clara	s__Alistipes_sp_HGB5	Undirected	581	1.009954	1
s__Paraprevotella_clara	s__Clostridium_nexile_CAG_348	Undirected	582	-0.918183	0
s__Paraprevotella_clara	s__Lawsonibacter_asaccharolyticus	Undirected	583	0.949761	1
s__Paraprevotella_clara	s__Ruminococcus_gnavus	Undirected	584	-0.923615	0
s__Paraprevotella_clara	s__Tyzzerella_nexilis	Undirected	585	-0.928395	0
s__Paraprevotella_clara	s__Erysipelatoclostridium_ramosum	Undirected	586	-0.950863	0
s__Paraprevotella_clara	s__Firmicutes_bacterium_CAG_95	Undirected	587	0.995596	1
s__Paraprevotella_clara_CAG_116	s__Bifidobacterium_adolescentis	Undirected	588	0.334504	1
s__Paraprevotella_clara_CAG_116	s__Bifidobacterium_pseudocatenulatum	Undirected	590	-0.341537	0
s__Paraprevotella_clara_CAG_116	s__Rothia_mucilaginosa	Undirected	591	-0.304152	0
s__Paraprevotella_clara_CAG_116	s__Bacteroides_clarus	Undirected	592	0.380249	1
s__Paraprevotella_clara_CAG_116	s__Bacteroides_coprocola	Undirected	593	-0.367561	0
s__Paraprevotella_clara_CAG_116	s__Bacteroides_coprocola_CAG_162	Undirected	594	-0.355103	0
s__Paraprevotella_clara_CAG_116	s__Bacteroides_sp_CAG_189	Undirected	595	0.298742	1
s__Paraprevotella_clara_CAG_116	s__Paraprevotella_clara_CAG_116	Undirected	597	1	1
s__Paraprevotella_clara_CAG_116	s__Paraprevotella_xylaniphila	Undirected	598	1.996721	1
s__Paraprevotella_clara_CAG_116	s__Alistipes_finegoldii	Undirected	599	0.985853	1
s__Paraprevotella_clara_CAG_116	s__Alistipes_sp_HGB5	Undirected	600	0.974078	1
s__Paraprevotella_clara_CAG_116	s__Clostridium_nexile_CAG_348	Undirected	601	-0.918183	0
s__Paraprevotella_clara_CAG_116	s__Lawsonibacter_asaccharolyticus	Undirected	602	0.942903	1
s__Paraprevotella_clara_CAG_116	s__Ruminococcus_gnavus	Undirected	603	-0.943912	0
s__Paraprevotella_clara_CAG_116	s__Tyzzerella_nexilis	Undirected	604	-0.932991	0
s__Paraprevotella_clara_CAG_116	s__Erysipelatoclostridium_ramosum	Undirected	605	-0.940474	0
s__Paraprevotella_clara_CAG_116	s__Firmicutes_bacterium_CAG_95	Undirected	606	1.048906	1
s__Paraprevotella_xylaniphila	s__Bifidobacterium_adolescentis	Undirected	607	0.330676	1
s__Paraprevotella_xylaniphila	s__Bifidobacterium_pseudocatenulatum	Undirected	609	-0.348235	0
s__Paraprevotella_xylaniphila	s__Rothia_mucilaginosa	Undirected	610	-0.312263	0
s__Paraprevotella_xylaniphila	s__Bacteroides_clarus	Undirected	611	0.388764	1
s__Paraprevotella_xylaniphila	s__Bacteroides_coprocola	Undirected	612	-0.377535	0
s__Paraprevotella_xylaniphila	s__Bacteroides_coprocola_CAG_162	Undirected	613	-0.364986	0
s__Paraprevotella_xylaniphila	s__Bacteroides_sp_CAG_189	Undirected	614	0.293631	1
s__Paraprevotella_xylaniphila	s__Paraprevotella_xylaniphila	Undirected	617	1	1
s__Paraprevotella_xylaniphila	s__Alistipes_finegoldii	Undirected	618	0.993047	1
s__Paraprevotella_xylaniphila	s__Alistipes_sp_HGB5	Undirected	619	0.980572	1
s__Paraprevotella_xylaniphila	s__Lactococcus_lactis	Undirected	620	0.900161	1
s__Paraprevotella_xylaniphila	s__Clostridium_nexile_CAG_348	Undirected	621	-0.918183	0
s__Paraprevotella_xylaniphila	s__Lawsonibacter_asaccharolyticus	Undirected	622	0.944617	1
s__Paraprevotella_xylaniphila	s__Eubacterium_sp_CAG_248	Undirected	623	-0.889003	0
s__Paraprevotella_xylaniphila	s__Ruminococcus_gnavus	Undirected	624	-0.939008	0
s__Paraprevotella_xylaniphila	s__Tyzzerella_nexilis	Undirected	625	-0.942183	0
s__Paraprevotella_xylaniphila	s__Erysipelatoclostridium_ramosum	Undirected	626	-0.948129	0
s__Paraprevotella_xylaniphila	s__Firmicutes_bacterium_CAG_95	Undirected	627	0.993485	1
s__Prevotella_copri	s__Bifidobacterium_adolescentis	Undirected	628	-0.277377	0
s__Prevotella_copri	s__Bifidobacterium_pseudocatenulatum	Undirected	629	0.387917	1
s__Prevotella_copri	s__Rothia_mucilaginosa	Undirected	630	0.37707	1
s__Prevotella_copri	s__Bacteroides_finegoldii	Undirected	633	0.302413	1
s__Prevotella_copri	s__Bacteroides_fragilis	Undirected	634	0.30541	1
s__Prevotella_copri	s__Bacteroides_stercoris	Undirected	636	0.42572	1
s__Prevotella_copri	s__Bacteroides_thetaiotaomicron	Undirected	637	0.284804	1
s__Prevotella_copri	s__Prevotella_copri	Undirected	638	1	1
s__Prevotella_copri	s__Alistipes_onderdonkii	Undirected	639	-1.064752	0
s__Prevotella_copri	s__Clostridium_sp_CAG_127	Undirected	640	1.210558	1
s__Prevotella_copri	s__Clostridium_sp_CAG_217	Undirected	641	1.087611	1
s__Prevotella_copri	s__Eubacterium_sp_CAG_248	Undirected	642	1.124809	1
s__Prevotella_copri	s__Tyzzerella_nexilis	Undirected	643	0.899294	1
s__Prevotella_copri	s__Turicibacter_sanguinis	Undirected	644	-1.148237	0
s__Prevotella_copri	s__Megamonas_funiformis	Undirected	645	1.208745	1
s__Prevotella_copri	s__Megamonas_hypermegale	Undirected	646	1.018631	1
s__Prevotella_copri	s__Megasphaera_sp_NM10	Undirected	647	1.158699	1
s__Prevotella_copri_CAG_164	s__Bacteroides_coprocola_CAG_162	Undirected	648	0.298244	1
s__Prevotella_copri_CAG_164	s__Bacteroides_nordii	Undirected	649	0.300389	1
s__Prevotella_copri_CAG_164	s__Bacteroides_plebeius	Undirected	650	0.284881	1
s__Prevotella_copri_CAG_164	s__Bacteroides_sp_HPS0048	Undirected	651	0.285577	1
s__Prevotella_copri_CAG_164	s__Bacteroides_thetaiotaomicron	Undirected	652	0.345232	1
s__Prevotella_copri_CAG_164	s__Bacteroides_vulgatus	Undirected	653	0.30396	1
s__Prevotella_copri_CAG_164	s__Bacteroides_xylanisolvens	Undirected	654	0.348765	1
s__Prevotella_copri_CAG_164	s__Prevotella_copri_CAG_164	Undirected	655	1	1
s__Prevotella_sp_CAG_279	s__Bacteroides_clarus	Undirected	656	0.386607	1
s__Prevotella_sp_CAG_279	s__Bacteroides_eggerthii	Undirected	657	0.358228	1
s__Prevotella_sp_CAG_279	s__Bacteroides_salyersiae	Undirected	658	0.276487	1
s__Prevotella_sp_CAG_279	s__Bacteroides_sp_CAG_189	Undirected	659	0.276487	1
s__Prevotella_sp_CAG_279	s__Bacteroides_thetaiotaomicron	Undirected	660	0.296211	1
s__Prevotella_sp_CAG_279	s__Butyricimonas_sp_An62	Undirected	661	0.349927	1
s__Prevotella_sp_CAG_279	s__Butyricimonas_virosa	Undirected	662	0.360809	1
s__Prevotella_sp_CAG_279	s__Prevotella_sp_CAG_279	Undirected	663	1	1
s__Prevotella_sp_CAG_279	s__Firmicutes_bacterium_CAG_212	Undirected	664	1	1
s__Alistipes_finegoldii	s__Actinomyces_odontolyticus	Undirected	665	-0.401065	0
s__Alistipes_finegoldii	s__Actinomyces_sp_ICM47	Undirected	666	-0.314439	0
s__Alistipes_finegoldii	s__Actinomyces_sp_S6_Spd3	Undirected	667	-0.399427	0
s__Alistipes_finegoldii	s__Bifidobacterium_adolescentis	Undirected	668	0.276825	1
s__Alistipes_finegoldii	s__Bifidobacterium_catenulatum	Undirected	670	0.310378	1
s__Alistipes_finegoldii	s__Bifidobacterium_longum	Undirected	671	-0.380908	0
s__Alistipes_finegoldii	s__Rothia_sp_HMSC072B03	Undirected	674	-0.37171	0
s__Alistipes_finegoldii	s__Bacteroides_coprocola	Undirected	675	-0.419395	0
s__Alistipes_finegoldii	s__Bacteroides_nordii	Undirected	677	0.324049	1
s__Alistipes_finegoldii	s__Bacteroides_ovatus	Undirected	678	0.336956	1
s__Alistipes_finegoldii	s__Bacteroides_plebeius	Undirected	679	-0.322836	0
s__Alistipes_finegoldii	s__Bacteroides_sp_HPS0048	Undirected	680	0.339627	1
s__Alistipes_finegoldii	s__Coprobacter_fastidiosus	Undirected	682	0.408506	1
s__Alistipes_finegoldii	s__Butyricimonas_sp	Undirected	683	0.376504	1
s__Alistipes_finegoldii	s__Butyricimonas_sp_An62	Undirected	684	0.38447	1
s__Alistipes_finegoldii	s__Butyricimonas_virosa	Undirected	685	0.439326	1
s__Alistipes_finegoldii	s__Prevotella_copri	Undirected	690	-0.356097	0
s__Alistipes_finegoldii	s__Alistipes_finegoldii	Undirected	691	1	1
s__Alistipes_finegoldii	s__Alistipes_onderdonkii	Undirected	692	0.934425	1
s__Alistipes_finegoldii	s__Alistipes_sp_CAG_157	Undirected	693	0.955995	1
s__Alistipes_finegoldii	s__Alistipes_sp_CAG_268	Undirected	694	1.518557	1
s__Alistipes_finegoldii	s__Alistipes_sp_CAG_29	Undirected	695	1.052198	1
s__Alistipes_finegoldii	s__Alistipes_sp_HGB5	Undirected	696	0.925087	1
s__Alistipes_finegoldii	s__Parabacteroides_johnsonii	Undirected	697	0.957123	1
s__Alistipes_finegoldii	s__Streptococcus_parasanguinis	Undirected	698	-1.110135	0
s__Alistipes_finegoldii	s__Streptococcus_salivarius	Undirected	699	-0.940033	0
s__Alistipes_finegoldii	s__Clostridium_nexile_CAG_348	Undirected	700	-1.351321	0
s__Alistipes_finegoldii	s__Clostridium_sp_CAG_62	Undirected	701	1.406641	1
s__Alistipes_finegoldii	s__Hungatella_hathewayi	Undirected	702	-0.994941	0
s__Alistipes_finegoldii	s__Intestinimonas_butyriciproducens	Undirected	703	1.036263	1
s__Alistipes_finegoldii	s__Lawsonibacter_asaccharolyticus	Undirected	704	1.267159	1
s__Alistipes_finegoldii	s__Eubacterium_sp_CAG_115	Undirected	705	0.928661	1
s__Alistipes_finegoldii	s__Eubacterium_sp_CAG_248	Undirected	706	-1.049194	0
s__Alistipes_finegoldii	s__Blautia_producta	Undirected	707	-0.909074	0
s__Alistipes_finegoldii	s__Ruminococcus_gnavus	Undirected	708	-1.44537	0
s__Alistipes_finegoldii	s__Clostridium_aldenense	Undirected	709	-0.888071	0
s__Alistipes_finegoldii	s__Tyzzerella_nexilis	Undirected	710	-1.527768	0
s__Alistipes_finegoldii	s__Anaeromassilibacillus_sp_An250	Undirected	711	1.041355	1
s__Alistipes_finegoldii	s__Eubacterium_siraeum	Undirected	712	0.942881	1
s__Alistipes_finegoldii	s__Clostridium_innocuum	Undirected	713	-1.238521	0
s__Alistipes_finegoldii	s__Erysipelatoclostridium_ramosum	Undirected	714	-1.446725	0
s__Alistipes_finegoldii	s__Firmicutes_bacterium_CAG_145	Undirected	715	0.958561	1
s__Alistipes_finegoldii	s__Firmicutes_bacterium_CAG_65	Undirected	716	1.045849	1
s__Alistipes_finegoldii	s__Megamonas_funiformis	Undirected	717	-1.046264	0
s__Alistipes_finegoldii	s__Megamonas_hypermegale	Undirected	718	-0.953474	0
s__Alistipes_finegoldii	s__Megasphaera_sp_NM10	Undirected	719	-1.20051	0
s__Alistipes_finegoldii	s__Veillonella_parvula	Undirected	720	-1.141741	0
s__Alistipes_finegoldii	s__Escherichia_coli	Undirected	721	-1.007806	0
s__Alistipes_finegoldii	s__Shigella_dysenteriae	Undirected	722	-0.992518	0
s__Alistipes_finegoldii	s__Shigella_sonnei	Undirected	723	-0.966212	0
s__Alistipes_indistinctus	s__Bifidobacterium_breve	Undirected	724	-0.361933	0
s__Alistipes_indistinctus	s__Bifidobacterium_longum	Undirected	725	-0.392427	0
s__Alistipes_indistinctus	s__Eggerthella_lenta	Undirected	726	-0.406628	0
s__Alistipes_indistinctus	s__Bacteroides_cellulosilyticus	Undirected	727	0.346239	1
s__Alistipes_indistinctus	s__Bacteroides_faecis	Undirected	729	0.351874	1
s__Alistipes_indistinctus	s__Bacteroides_intestinalis	Undirected	730	0.292126	1
s__Alistipes_indistinctus	s__Bacteroides_nordii	Undirected	731	0.297649	1
s__Alistipes_indistinctus	s__Bacteroides_salyersiae	Undirected	732	0.310404	1
s__Alistipes_indistinctus	s__Bacteroides_sp_CAG_189	Undirected	733	0.368735	1
s__Alistipes_indistinctus	s__Bacteroides_sp_HPS0048	Undirected	734	0.369932	1
s__Alistipes_indistinctus	s__Barnesiella_intestinihominis	Undirected	735	0.357042	1
s__Alistipes_indistinctus	s__Prevotella_sp_CAG_279	Undirected	740	0.311622	1
s__Alistipes_indistinctus	s__Alistipes_finegoldii	Undirected	741	0.437714	1
s__Alistipes_indistinctus	s__Alistipes_indistinctus	Undirected	742	1	1
s__Alistipes_indistinctus	s__Alistipes_putredinis	Undirected	743	1.083503	1
s__Alistipes_indistinctus	s__Erysipelatoclostridium_ramosum	Undirected	744	-0.886089	0
s__Alistipes_indistinctus	s__Veillonella_parvula	Undirected	745	-1.012719	0
s__Alistipes_obesi	s__Bacteroides_coprocola	Undirected	746	-0.279057	0
s__Alistipes_obesi	s__Bacteroides_coprocola_CAG_162	Undirected	747	-0.290001	0
s__Alistipes_obesi	s__Bacteroides_eggerthii	Undirected	748	0.305604	1
s__Alistipes_obesi	s__Bacteroides_salyersiae	Undirected	749	0.307038	1
s__Alistipes_obesi	s__Bacteroides_sp_CAG_189	Undirected	750	0.302714	1
s__Alistipes_obesi	s__Butyricimonas_sp_An62	Undirected	751	0.28262	1
s__Alistipes_obesi	s__Butyricimonas_virosa	Undirected	752	0.300762	1
s__Alistipes_obesi	s__Paraprevotella_clara	Undirected	753	0.408928	1
s__Alistipes_obesi	s__Paraprevotella_clara_CAG_116	Undirected	754	0.416376	1
s__Alistipes_obesi	s__Paraprevotella_xylaniphila	Undirected	755	0.426473	1
s__Alistipes_obesi	s__Alistipes_indistinctus	Undirected	756	0.308876	1
s__Alistipes_obesi	s__Alistipes_obesi	Undirected	757	1	1
s__Alistipes_obesi	s__Clostridium_sp_CAG_138	Undirected	758	0.963143	1
s__Alistipes_obesi	s__Ruminococcus_gnavus_CAG_126	Undirected	759	1.014451	1
s__Alistipes_obesi	s__Clostridium_innocuum	Undirected	760	-0.913284	0
s__Alistipes_onderdonkii	s__Bifidobacterium_bifidum	Undirected	761	-0.280879	0
s__Alistipes_onderdonkii	s__Bifidobacterium_pseudocatenulatum	Undirected	763	-0.406481	0
s__Alistipes_onderdonkii	s__Bacteroides_coprocola	Undirected	765	-0.432471	0
s__Alistipes_onderdonkii	s__Bacteroides_finegoldii	Undirected	767	-0.325081	0
s__Alistipes_onderdonkii	s__Bacteroides_fragilis	Undirected	768	-0.29145	0
s__Alistipes_onderdonkii	s__Bacteroides_nordii	Undirected	769	0.39774	1
s__Alistipes_onderdonkii	s__Bacteroides_plebeius	Undirected	770	-0.323157	0
s__Alistipes_onderdonkii	s__Bacteroides_sp_HPS0048	Undirected	771	0.352102	1
s__Alistipes_onderdonkii	s__Coprobacter_fastidiosus	Undirected	772	0.42405	1
s__Alistipes_onderdonkii	s__Butyricimonas_sp	Undirected	773	0.298212	1
s__Alistipes_onderdonkii	s__Alistipes_indistinctus	Undirected	776	0.347793	1
s__Alistipes_onderdonkii	s__Alistipes_onderdonkii	Undirected	777	1	1
s__Alistipes_onderdonkii	s__Alistipes_sp_CAG_157	Undirected	778	1.049602	1
s__Alistipes_onderdonkii	s__Alistipes_sp_CAG_268	Undirected	779	1.131676	1
s__Alistipes_onderdonkii	s__Streptococcus_salivarius	Undirected	780	-0.886685	0
s__Alistipes_onderdonkii	s__Eubacterium_sp_CAG_115	Undirected	781	0.891713	1
s__Alistipes_onderdonkii	s__Eubacterium_sp_CAG_248	Undirected	782	-0.883412	0
s__Alistipes_onderdonkii	s__Roseburia_sp_CAG_45	Undirected	783	1.126185	1
s__Alistipes_onderdonkii	s__Tyzzerella_nexilis	Undirected	784	-0.913463	0
s__Alistipes_onderdonkii	s__Ruminococcus_callidus	Undirected	785	0.952988	1
s__Alistipes_onderdonkii	s__Megasphaera_sp_NM10	Undirected	786	-0.958003	0
s__Alistipes_onderdonkii	s__Escherichia_coli	Undirected	787	-0.965518	0
s__Alistipes_onderdonkii	s__Shigella_boydii	Undirected	788	-0.896107	0
s__Alistipes_onderdonkii	s__Shigella_dysenteriae	Undirected	789	-1.064548	0
s__Alistipes_onderdonkii	s__Shigella_flexneri	Undirected	790	-0.928146	0
s__Alistipes_onderdonkii	s__Shigella_sonnei	Undirected	791	-0.978787	0
s__Alistipes_putredinis	s__Actinomyces_odontolyticus	Undirected	792	-0.29065	0
s__Alistipes_putredinis	s__Bifidobacterium_breve	Undirected	793	-0.419429	0
s__Alistipes_putredinis	s__Eggerthella_lenta	Undirected	795	-0.356119	0
s__Alistipes_putredinis	s__Bacteroides_eggerthii	Undirected	796	0.304984	1
s__Alistipes_putredinis	s__Bacteroides_nordii	Undirected	797	0.315655	1
s__Alistipes_putredinis	s__Bacteroides_salyersiae	Undirected	798	0.400914	1
s__Alistipes_putredinis	s__Bacteroides_sp_CAG_189	Undirected	799	0.39007	1
s__Alistipes_putredinis	s__Bacteroides_sp_HPS0048	Undirected	800	0.34797	1
s__Alistipes_putredinis	s__Bacteroides_stercoris	Undirected	801	0.364388	1
s__Alistipes_putredinis	s__Bacteroides_thetaiotaomicron	Undirected	802	0.332155	1
s__Alistipes_putredinis	s__Barnesiella_intestinihominis	Undirected	803	0.424099	1
s__Alistipes_putredinis	s__Butyricimonas_sp_An62	Undirected	805	0.438342	1
s__Alistipes_putredinis	s__Odoribacter_splanchnicus	Undirected	807	0.30351	1
s__Alistipes_putredinis	s__Prevotella_sp_CAG_279	Undirected	808	0.282477	1
s__Alistipes_putredinis	s__Alistipes_finegoldii	Undirected	809	0.292773	1
s__Alistipes_putredinis	s__Alistipes_obesi	Undirected	811	0.418308	1
s__Alistipes_putredinis	s__Alistipes_putredinis	Undirected	812	1	1
s__Alistipes_putredinis	s__Alistipes_putredinis_CAG_67	Undirected	813	1.330642	1
s__Alistipes_putredinis	s__Oscillibacter_sp_CAG_241	Undirected	814	1.010384	1
s__Alistipes_putredinis	s__Clostridium_innocuum	Undirected	815	-0.97355	0
s__Alistipes_putredinis_CAG_67	s__Bifidobacterium_breve	Undirected	816	-0.395897	0
s__Alistipes_putredinis_CAG_67	s__Bifidobacterium_longum	Undirected	817	-0.399025	0
s__Alistipes_putredinis_CAG_67	s__Bifidobacterium_pseudocatenulatum	Undirected	818	-0.28267	0
s__Alistipes_putredinis_CAG_67	s__Eggerthella_lenta	Undirected	819	-0.297643	0
s__Alistipes_putredinis_CAG_67	s__Bacteroides_salyersiae	Undirected	820	0.369497	1
s__Alistipes_putredinis_CAG_67	s__Bacteroides_sp_CAG_189	Undirected	821	0.356212	1
s__Alistipes_putredinis_CAG_67	s__Bacteroides_sp_HPS0048	Undirected	822	0.277754	1
s__Alistipes_putredinis_CAG_67	s__Barnesiella_intestinihominis	Undirected	823	0.364952	1
s__Alistipes_putredinis_CAG_67	s__Butyricimonas_sp	Undirected	824	0.28221	1
s__Alistipes_putredinis_CAG_67	s__Butyricimonas_virosa	Undirected	825	0.312743	1
s__Alistipes_putredinis_CAG_67	s__Odoribacter_splanchnicus	Undirected	826	0.389123	1
s__Alistipes_putredinis_CAG_67	s__Paraprevotella_clara	Undirected	827	0.313731	1
s__Alistipes_putredinis_CAG_67	s__Paraprevotella_clara_CAG_116	Undirected	828	0.312193	1
s__Alistipes_putredinis_CAG_67	s__Paraprevotella_xylaniphila	Undirected	829	0.318066	1
s__Alistipes_putredinis_CAG_67	s__Alistipes_finegoldii	Undirected	830	0.362954	1
s__Alistipes_putredinis_CAG_67	s__Alistipes_indistinctus	Undirected	831	0.433971	1
s__Alistipes_putredinis_CAG_67	s__Alistipes_obesi	Undirected	832	0.328106	1
s__Alistipes_putredinis_CAG_67	s__Alistipes_putredinis_CAG_67	Undirected	834	1	1
s__Alistipes_putredinis_CAG_67	s__Alistipes_sp_CAG_29	Undirected	835	0.956202	1
s__Alistipes_putredinis_CAG_67	s__Clostridium_innocuum	Undirected	836	-0.911297	0
s__Alistipes_putredinis_CAG_67	s__Erysipelatoclostridium_ramosum	Undirected	837	-0.951685	0
s__Alistipes_sp_CAG_157	s__Bifidobacterium_breve	Undirected	838	-0.357174	0
s__Alistipes_sp_CAG_157	s__Bifidobacterium_pseudocatenulatum	Undirected	839	-0.335101	0
s__Alistipes_sp_CAG_157	s__Rothia_mucilaginosa	Undirected	840	-0.368357	0
s__Alistipes_sp_CAG_157	s__Bacteroides_coprocola	Undirected	841	-0.431711	0
s__Alistipes_sp_CAG_157	s__Bacteroides_coprocola_CAG_162	Undirected	842	-0.419913	0
s__Alistipes_sp_CAG_157	s__Bacteroides_finegoldii	Undirected	843	-0.317652	0
s__Alistipes_sp_CAG_157	s__Bacteroides_plebeius	Undirected	844	-0.302344	0
s__Alistipes_sp_CAG_157	s__Bacteroides_stercoris	Undirected	845	-0.371638	0
s__Alistipes_sp_CAG_157	s__Paraprevotella_clara	Undirected	846	0.401605	1
s__Alistipes_sp_CAG_157	s__Paraprevotella_clara_CAG_116	Undirected	847	0.379297	1
s__Alistipes_sp_CAG_157	s__Paraprevotella_xylaniphila	Undirected	848	0.40115	1
s__Alistipes_sp_CAG_157	s__Prevotella_copri	Undirected	849	-0.30468	0
s__Alistipes_sp_CAG_157	s__Alistipes_sp_CAG_157	Undirected	852	1	1
s__Alistipes_sp_CAG_157	s__Alistipes_sp_CAG_268	Undirected	853	0.972914	1
s__Alistipes_sp_CAG_157	s__Tyzzerella_nexilis	Undirected	854	-0.911242	0
s__Alistipes_sp_CAG_268	s__Actinomyces_odontolyticus	Undirected	855	-0.386843	0
s__Alistipes_sp_CAG_268	s__Actinomyces_sp_ICM47	Undirected	856	-0.354134	0
s__Alistipes_sp_CAG_268	s__Actinomyces_sp_S6_Spd3	Undirected	857	-0.42956	0
s__Alistipes_sp_CAG_268	s__Actinomyces_sp_oral_taxon_181	Undirected	858	-0.299055	0
s__Alistipes_sp_CAG_268	s__Bacteroides_fragilis	Undirected	865	-0.294101	0
s__Alistipes_sp_CAG_268	s__Bacteroides_nordii	Undirected	866	0.280752	1
s__Alistipes_sp_CAG_268	s__Bacteroides_plebeius	Undirected	867	-0.427623	0
s__Alistipes_sp_CAG_268	s__Bacteroides_stercoris	Undirected	868	-0.31442	0
s__Alistipes_sp_CAG_268	s__Bacteroides_vulgatus	Undirected	869	-0.344545	0
s__Alistipes_sp_CAG_268	s__Coprobacter_fastidiosus	Undirected	871	0.375853	1
s__Alistipes_sp_CAG_268	s__Butyricimonas_sp_An62	Undirected	872	0.340638	1
s__Alistipes_sp_CAG_268	s__Butyricimonas_virosa	Undirected	873	0.3223	1
s__Alistipes_sp_CAG_268	s__Paraprevotella_clara	Undirected	875	0.433057	1
s__Alistipes_sp_CAG_268	s__Paraprevotella_clara_CAG_116	Undirected	876	0.428535	1
s__Alistipes_sp_CAG_268	s__Paraprevotella_xylaniphila	Undirected	877	0.437579	1
s__Alistipes_sp_CAG_268	s__Prevotella_copri	Undirected	878	-0.433938	0
s__Alistipes_sp_CAG_268	s__Alistipes_indistinctus	Undirected	880	0.320804	1
s__Alistipes_sp_CAG_268	s__Alistipes_putredinis_CAG_67	Undirected	882	0.361939	1
s__Alistipes_sp_CAG_268	s__Alistipes_sp_CAG_268	Undirected	884	1	1
s__Alistipes_sp_CAG_268	s__Alistipes_sp_CAG_29	Undirected	885	1.023063	1
s__Alistipes_sp_CAG_268	s__Alistipes_sp_HGB5	Undirected	886	1.022961	1
s__Alistipes_sp_CAG_268	s__Streptococcus_parasanguinis	Undirected	887	-1.321875	0
s__Alistipes_sp_CAG_268	s__Streptococcus_salivarius	Undirected	888	-1.212596	0
s__Alistipes_sp_CAG_268	s__Clostridium_nexile_CAG_348	Undirected	889	-1.170104	0
s__Alistipes_sp_CAG_268	s__Clostridium_sp_CAG_127	Undirected	890	-1.040675	0
s__Alistipes_sp_CAG_268	s__Clostridium_sp_CAG_62	Undirected	891	1.341254	1
s__Alistipes_sp_CAG_268	s__Lawsonibacter_asaccharolyticus	Undirected	892	1.429263	1
s__Alistipes_sp_CAG_268	s__Eubacterium_sp_CAG_115	Undirected	893	1.195164	1
s__Alistipes_sp_CAG_268	s__Eubacterium_sp_CAG_248	Undirected	894	-1.359045	0
s__Alistipes_sp_CAG_268	s__Ruminococcus_gnavus	Undirected	895	-0.995364	0
s__Alistipes_sp_CAG_268	s__Tyzzerella_nexilis	Undirected	896	-1.44035	0
s__Alistipes_sp_CAG_268	s__Anaeromassilibacillus_sp_An250	Undirected	897	1.073369	1
s__Alistipes_sp_CAG_268	s__Pseudoflavonifractor_sp_An184	Undirected	898	1.062319	1
s__Alistipes_sp_CAG_268	s__Eubacterium_siraeum	Undirected	899	0.974501	1
s__Alistipes_sp_CAG_268	s__Erysipelatoclostridium_ramosum	Undirected	900	-1.231928	0
s__Alistipes_sp_CAG_268	s__Firmicutes_bacterium_CAG_145	Undirected	901	0.966664	1
s__Alistipes_sp_CAG_268	s__Megamonas_funiformis	Undirected	902	-1.260267	0
s__Alistipes_sp_CAG_268	s__Megamonas_hypermegale	Undirected	903	-1.182416	0
s__Alistipes_sp_CAG_268	s__Megasphaera_sp_NM10	Undirected	904	-1.403201	0
s__Alistipes_sp_CAG_29	s__Actinomyces_odontolyticus	Undirected	905	-0.41952	0
s__Alistipes_sp_CAG_29	s__Actinomyces_sp_ICM47	Undirected	906	-0.355381	0
s__Alistipes_sp_CAG_29	s__Actinomyces_sp_oral_taxon_181	Undirected	907	-0.276888	0
s__Alistipes_sp_CAG_29	s__Bifidobacterium_breve	Undirected	908	-0.432078	0
s__Alistipes_sp_CAG_29	s__Bifidobacterium_catenulatum	Undirected	909	0.435247	1
s__Alistipes_sp_CAG_29	s__Bifidobacterium_longum	Undirected	910	-0.426024	0
s__Alistipes_sp_CAG_29	s__Rothia_mucilaginosa	Undirected	911	-0.381841	0
s__Alistipes_sp_CAG_29	s__Rothia_sp_HMSC072B03	Undirected	912	-0.336121	0
s__Alistipes_sp_CAG_29	s__Bacteroides_coprocola	Undirected	913	-0.339006	0
s__Alistipes_sp_CAG_29	s__Bacteroides_plebeius	Undirected	915	-0.304471	0
s__Alistipes_sp_CAG_29	s__Bacteroides_salyersiae	Undirected	916	0.33573	1
s__Alistipes_sp_CAG_29	s__Bacteroides_sp_CAG_189	Undirected	917	0.277892	1
s__Alistipes_sp_CAG_29	s__Butyricimonas_sp	Undirected	919	0.27836	1
s__Alistipes_sp_CAG_29	s__Butyricimonas_sp_An62	Undirected	920	0.320774	1
s__Alistipes_sp_CAG_29	s__Butyricimonas_virosa	Undirected	921	0.416674	1
s__Alistipes_sp_CAG_29	s__Alistipes_indistinctus	Undirected	924	0.36933	1
s__Alistipes_sp_CAG_29	s__Alistipes_obesi	Undirected	925	0.311599	1
s__Alistipes_sp_CAG_29	s__Alistipes_onderdonkii	Undirected	926	0.286933	1
s__Alistipes_sp_CAG_29	s__Alistipes_putredinis	Undirected	927	0.434789	1
s__Alistipes_sp_CAG_29	s__Alistipes_sp_CAG_29	Undirected	930	1	1
s__Alistipes_sp_CAG_29	s__Alistipes_sp_HGB5	Undirected	931	1.091794	1
s__Alistipes_sp_CAG_29	s__Streptococcus_parasanguinis	Undirected	932	-0.92057	0
s__Alistipes_sp_CAG_29	s__Clostridium_nexile_CAG_348	Undirected	933	-0.893471	0
s__Alistipes_sp_CAG_29	s__Clostridium_sp_CAG_138	Undirected	934	0.908712	1
s__Alistipes_sp_CAG_29	s__Lawsonibacter_asaccharolyticus	Undirected	935	1.319071	1
s__Alistipes_sp_CAG_29	s__Ruminococcus_gnavus	Undirected	936	-0.919862	0
s__Alistipes_sp_CAG_29	s__Tyzzerella_nexilis	Undirected	937	-0.964966	0
s__Alistipes_sp_CAG_29	s__Clostridium_innocuum	Undirected	938	-1.089846	0
s__Alistipes_sp_CAG_29	s__Erysipelatoclostridium_ramosum	Undirected	939	-0.927511	0
s__Alistipes_sp_CAG_29	s__Firmicutes_bacterium_CAG_110	Undirected	940	1.004196	1
s__Alistipes_sp_CAG_29	s__Megasphaera_sp_NM10	Undirected	941	-0.88974	0
s__Alistipes_sp_CAG_29	s__Veillonella_parvula	Undirected	942	-0.891973	0
s__Alistipes_sp_HGB5	s__Actinomyces_odontolyticus	Undirected	943	-0.280699	0
s__Alistipes_sp_HGB5	s__Actinomyces_sp_S6_Spd3	Undirected	944	-0.283155	0
s__Alistipes_sp_HGB5	s__Rothia_mucilaginosa	Undirected	946	-0.343146	0
s__Alistipes_sp_HGB5	s__Bacteroides_clarus	Undirected	947	0.436652	1
s__Alistipes_sp_HGB5	s__Bacteroides_coprocola	Undirected	948	-0.312382	0
s__Alistipes_sp_HGB5	s__Bacteroides_coprocola_CAG_162	Undirected	949	-0.376513	0
s__Alistipes_sp_HGB5	s__Bacteroides_nordii	Undirected	950	0.303149	1
s__Alistipes_sp_HGB5	s__Bacteroides_sp_HPS0048	Undirected	951	0.342857	1
s__Alistipes_sp_HGB5	s__Barnesiella_intestinihominis	Undirected	952	0.366233	1
s__Alistipes_sp_HGB5	s__Butyricimonas_sp_An62	Undirected	953	0.36458	1
s__Alistipes_sp_HGB5	s__Butyricimonas_virosa	Undirected	954	0.415476	1
s__Alistipes_sp_HGB5	s__Alistipes_onderdonkii	Undirected	960	0.323754	1
s__Alistipes_sp_HGB5	s__Alistipes_sp_CAG_157	Undirected	961	0.298271	1
s__Alistipes_sp_HGB5	s__Alistipes_sp_HGB5	Undirected	964	1	1
s__Alistipes_sp_HGB5	s__Streptococcus_parasanguinis	Undirected	965	-0.897204	0
s__Alistipes_sp_HGB5	s__Intestinimonas_butyriciproducens	Undirected	966	0.968079	1
s__Alistipes_sp_HGB5	s__Lawsonibacter_asaccharolyticus	Undirected	967	1.298329	1
s__Alistipes_sp_HGB5	s__Anaeromassilibacillus_sp_An250	Undirected	968	0.905428	1
s__Alistipes_sp_HGB5	s__Ruminococcus_callidus	Undirected	969	0.916758	1
s__Parabacteroides_distasonis	s__Eggerthella_lenta	Undirected	970	-0.38651	0
s__Parabacteroides_distasonis	s__Bacteroides_caccae	Undirected	971	0.345293	1
s__Parabacteroides_distasonis	s__Bacteroides_cellulosilyticus	Undirected	972	0.427875	1
s__Parabacteroides_distasonis	s__Coprobacter_fastidiosus	Undirected	974	0.305466	1
s__Parabacteroides_distasonis	s__Odoribacter_splanchnicus	Undirected	975	0.329117	1
s__Parabacteroides_distasonis	s__Alistipes_onderdonkii	Undirected	976	0.279892	1
s__Parabacteroides_distasonis	s__Parabacteroides_distasonis	Undirected	977	1	1
s__Parabacteroides_goldsteinii	s__Bifidobacterium_longum	Undirected	978	-0.334873	0
s__Parabacteroides_goldsteinii	s__Bacteroides_caccae	Undirected	979	0.302464	1
s__Parabacteroides_goldsteinii	s__Bacteroides_cellulosilyticus	Undirected	980	0.338006	1
s__Parabacteroides_goldsteinii	s__Bacteroides_faecis	Undirected	981	0.33749	1
s__Parabacteroides_goldsteinii	s__Bacteroides_fragilis	Undirected	982	-0.315829	0
s__Parabacteroides_goldsteinii	s__Bacteroides_intestinalis	Undirected	983	0.287053	1
s__Parabacteroides_goldsteinii	s__Bacteroides_nordii	Undirected	984	0.313322	1
s__Parabacteroides_goldsteinii	s__Bacteroides_sp_HPS0048	Undirected	985	0.287381	1
s__Parabacteroides_goldsteinii	s__Barnesiella_intestinihominis	Undirected	986	0.296815	1
s__Parabacteroides_goldsteinii	s__Coprobacter_fastidiosus	Undirected	987	0.403253	1
s__Parabacteroides_goldsteinii	s__Odoribacter_splanchnicus	Undirected	988	0.415425	1
s__Parabacteroides_goldsteinii	s__Alistipes_finegoldii	Undirected	989	0.364072	1
s__Parabacteroides_goldsteinii	s__Alistipes_sp_CAG_268	Undirected	990	0.289218	1
s__Parabacteroides_goldsteinii	s__Parabacteroides_goldsteinii	Undirected	991	1	1
s__Parabacteroides_goldsteinii	s__Parabacteroides_johnsonii	Undirected	992	1.313566	1
s__Parabacteroides_goldsteinii	s__Clostridium_sp_L2_50	Undirected	993	0.961835	1
s__Parabacteroides_gordonii	s__Bacteroides_caccae	Undirected	994	0.294983	1
s__Parabacteroides_gordonii	s__Bacteroides_cellulosilyticus	Undirected	995	0.328534	1
s__Parabacteroides_gordonii	s__Bacteroides_coprocola	Undirected	996	0.28402	1
s__Parabacteroides_gordonii	s__Bacteroides_eggerthii	Undirected	997	0.372396	1
s__Parabacteroides_gordonii	s__Bacteroides_nordii	Undirected	1000	0.27779	1
s__Parabacteroides_gordonii	s__Bacteroides_salyersiae	Undirected	1001	0.277708	1
s__Parabacteroides_gordonii	s__Bacteroides_sp_D2	Undirected	1002	0.305837	1
s__Parabacteroides_gordonii	s__Bacteroides_sp_HPS0048	Undirected	1003	0.301031	1
s__Parabacteroides_gordonii	s__Bacteroides_uniformis	Undirected	1004	0.315542	1
s__Parabacteroides_gordonii	s__Bacteroides_xylanisolvens	Undirected	1005	0.322378	1
s__Parabacteroides_gordonii	s__Prevotella_copri_CAG_164	Undirected	1006	0.303912	1
s__Parabacteroides_gordonii	s__Parabacteroides_goldsteinii	Undirected	1007	0.415833	1
s__Parabacteroides_gordonii	s__Parabacteroides_gordonii	Undirected	1008	1	1
s__Parabacteroides_gordonii	s__Clostridium_sp_CAG_127	Undirected	1009	0.895318	1
s__Parabacteroides_gordonii	s__Clostridium_sp_L2_50	Undirected	1010	0.959586	1
s__Parabacteroides_gordonii	s__Erysipelotrichaceae_bacterium_5_2_54FAA	Undirected	1011	0.894184	1
s__Parabacteroides_gordonii	s__Firmicutes_bacterium_CAG_65	Undirected	1012	0.90696	1
s__Parabacteroides_johnsonii	s__Actinomyces_sp_ICM47	Undirected	1013	-0.314094	0
s__Parabacteroides_johnsonii	s__Bifidobacterium_longum	Undirected	1014	-0.299489	0
s__Parabacteroides_johnsonii	s__Eggerthella_lenta	Undirected	1015	-0.298797	0
s__Parabacteroides_johnsonii	s__Bacteroides_caccae	Undirected	1016	0.360791	1
s__Parabacteroides_johnsonii	s__Bacteroides_cellulosilyticus	Undirected	1017	0.434388	1
s__Parabacteroides_johnsonii	s__Bacteroides_nordii	Undirected	1019	0.293766	1
s__Parabacteroides_johnsonii	s__Bacteroides_plebeius	Undirected	1020	0.29836	1
s__Parabacteroides_johnsonii	s__Bacteroides_sp_HPS0048	Undirected	1021	0.381862	1
s__Parabacteroides_johnsonii	s__Bacteroides_thetaiotaomicron	Undirected	1022	0.29853	1
s__Parabacteroides_johnsonii	s__Barnesiella_intestinihominis	Undirected	1023	0.433033	1
s__Parabacteroides_johnsonii	s__Coprobacter_fastidiosus	Undirected	1024	0.403838	1
s__Parabacteroides_johnsonii	s__Butyricimonas_sp	Undirected	1025	0.32736	1
s__Parabacteroides_johnsonii	s__Parabacteroides_distasonis	Undirected	1028	0.320954	1
s__Parabacteroides_johnsonii	s__Parabacteroides_gordonii	Undirected	1030	0.303018	1
s__Parabacteroides_johnsonii	s__Parabacteroides_johnsonii	Undirected	1031	1	1
s__Parabacteroides_johnsonii	s__Firmicutes_bacterium_CAG_341	Undirected	1032	0.916864	1
s__Parabacteroides_merdae	s__Actinomyces_sp_ICM47	Undirected	1033	-0.302895	0
s__Parabacteroides_merdae	s__Bifidobacterium_breve	Undirected	1034	-0.356064	0
s__Parabacteroides_merdae	s__Bifidobacterium_longum	Undirected	1035	-0.363641	0
s__Parabacteroides_merdae	s__Bacteroides_clarus	Undirected	1036	0.28684	1
s__Parabacteroides_merdae	s__Bacteroides_sp_D2	Undirected	1037	0.337122	1
s__Parabacteroides_merdae	s__Paraprevotella_clara	Undirected	1038	0.319066	1
s__Parabacteroides_merdae	s__Paraprevotella_clara_CAG_116	Undirected	1039	0.320988	1
s__Parabacteroides_merdae	s__Paraprevotella_xylaniphila	Undirected	1040	0.320164	1
s__Parabacteroides_merdae	s__Alistipes_obesi	Undirected	1041	0.319202	1
s__Parabacteroides_merdae	s__Alistipes_putredinis	Undirected	1042	0.328038	1
s__Parabacteroides_merdae	s__Alistipes_sp_HGB5	Undirected	1043	0.298834	1
s__Parabacteroides_merdae	s__Parabacteroides_goldsteinii	Undirected	1044	0.285057	1
s__Parabacteroides_merdae	s__Parabacteroides_johnsonii	Undirected	1045	0.320123	1
s__Parabacteroides_merdae	s__Parabacteroides_merdae	Undirected	1046	1	1
s__Tannerella_sp_6_1_58FAA_CT1	s__Actinomyces_odontolyticus	Undirected	1047	-0.312111	0
s__Tannerella_sp_6_1_58FAA_CT1	s__Actinomyces_sp_ICM47	Undirected	1048	-0.27824	0
s__Tannerella_sp_6_1_58FAA_CT1	s__Bifidobacterium_breve	Undirected	1049	-0.34121	0
s__Tannerella_sp_6_1_58FAA_CT1	s__Bifidobacterium_longum	Undirected	1050	-0.368859	0
s__Tannerella_sp_6_1_58FAA_CT1	s__Bifidobacterium_pseudocatenulatum	Undirected	1051	-0.331661	0
s__Tannerella_sp_6_1_58FAA_CT1	s__Rothia_mucilaginosa	Undirected	1052	-0.371765	0
s__Tannerella_sp_6_1_58FAA_CT1	s__Eggerthella_lenta	Undirected	1053	-0.431572	0
s__Tannerella_sp_6_1_58FAA_CT1	s__Bacteroides_cellulosilyticus	Undirected	1054	0.333663	1
s__Tannerella_sp_6_1_58FAA_CT1	s__Bacteroides_faecis	Undirected	1055	0.283048	1
s__Tannerella_sp_6_1_58FAA_CT1	s__Bacteroides_massiliensis	Undirected	1056	0.354493	1
s__Tannerella_sp_6_1_58FAA_CT1	s__Bacteroides_nordii	Undirected	1057	0.284959	1
s__Tannerella_sp_6_1_58FAA_CT1	s__Butyricimonas_sp	Undirected	1060	0.349797	1
s__Tannerella_sp_6_1_58FAA_CT1	s__Alistipes_finegoldii	Undirected	1061	0.409441	1
s__Tannerella_sp_6_1_58FAA_CT1	s__Alistipes_onderdonkii	Undirected	1062	0.419924	1
s__Tannerella_sp_6_1_58FAA_CT1	s__Alistipes_sp_CAG_268	Undirected	1063	0.374195	1
s__Tannerella_sp_6_1_58FAA_CT1	s__Alistipes_sp_CAG_29	Undirected	1064	0.277243	1
s__Tannerella_sp_6_1_58FAA_CT1	s__Parabacteroides_distasonis	Undirected	1065	0.299471	1
s__Tannerella_sp_6_1_58FAA_CT1	s__Parabacteroides_goldsteinii	Undirected	1066	0.396259	1
s__Tannerella_sp_6_1_58FAA_CT1	s__Parabacteroides_johnsonii	Undirected	1067	0.398443	1
s__Tannerella_sp_6_1_58FAA_CT1	s__Tannerella_sp_6_1_58FAA_CT1	Undirected	1068	1	1
s__Tannerella_sp_6_1_58FAA_CT1	s__Clostridium_sp_CAG_138	Undirected	1069	0.983655	1
s__Tannerella_sp_CAG_118	s__Bifidobacterium_adolescentis	Undirected	1070	0.369864	1
s__Tannerella_sp_CAG_118	s__Eggerthella_lenta	Undirected	1071	-0.276123	0
s__Tannerella_sp_CAG_118	s__Bacteroides_faecis	Undirected	1072	0.322278	1
s__Tannerella_sp_CAG_118	s__Bacteroides_sp_CAG_189	Undirected	1073	0.295226	1
s__Tannerella_sp_CAG_118	s__Bacteroides_sp_HPS0048	Undirected	1074	0.276899	1
s__Tannerella_sp_CAG_118	s__Paraprevotella_clara	Undirected	1075	0.364722	1
s__Tannerella_sp_CAG_118	s__Paraprevotella_clara_CAG_116	Undirected	1076	0.403253	1
s__Tannerella_sp_CAG_118	s__Paraprevotella_xylaniphila	Undirected	1077	0.38953	1
s__Tannerella_sp_CAG_118	s__Parabacteroides_johnsonii	Undirected	1078	0.278971	1
s__Tannerella_sp_CAG_118	s__Tannerella_sp_CAG_118	Undirected	1079	1	1
s__Tannerella_sp_CAG_118	s__Holdemanella_biformis	Undirected	1080	1.057944	1
s__Lactobacillus_acidophilus	s__Barnesiella_intestinihominis	Undirected	1081	0.430232	1
s__Lactobacillus_acidophilus	s__Alistipes_sp_CAG_29	Undirected	1082	0.293655	1
s__Lactobacillus_acidophilus	s__Lactobacillus_acidophilus	Undirected	1083	1	1
s__Lactobacillus_acidophilus	s__Coprococcus_eutactus	Undirected	1084	0.890092	1
s__Lactobacillus_acidophilus	s__Veillonella_sp_CAG_933	Undirected	1085	0.906705	1
s__Lactobacillus_rogosae	s__Actinomyces_sp_S6_Spd3	Undirected	1086	0.339288	1
s__Lactobacillus_rogosae	s__Actinomyces_sp_oral_taxon_181	Undirected	1087	0.308636	1
s__Lactobacillus_rogosae	s__Bifidobacterium_breve	Undirected	1088	0.290724	1
s__Lactobacillus_rogosae	s__Rothia_mucilaginosa	Undirected	1089	0.334214	1
s__Lactobacillus_rogosae	s__Bacteroides_finegoldii	Undirected	1090	0.327728	1
s__Lactobacillus_rogosae	s__Bacteroides_xylanisolvens	Undirected	1091	0.289242	1
s__Lactobacillus_rogosae	s__Alistipes_finegoldii	Undirected	1092	-0.281913	0
s__Lactobacillus_rogosae	s__Alistipes_indistinctus	Undirected	1093	-0.331414	0
s__Lactobacillus_rogosae	s__Alistipes_onderdonkii	Undirected	1094	-0.296358	0
s__Lactobacillus_rogosae	s__Parabacteroides_distasonis	Undirected	1095	-0.372836	0
s__Lactobacillus_rogosae	s__Lactobacillus_rogosae	Undirected	1096	1	1
s__Lactobacillus_rogosae	s__Lachnospira_pectinoschiza	Undirected	1097	1.223312	1
s__Lactococcus_lactis	s__Rothia_mucilaginosa	Undirected	1098	-0.372395	0
s__Lactococcus_lactis	s__Bacteroides_clarus	Undirected	1099	0.311293	1
s__Lactococcus_lactis	s__Bacteroides_intestinalis	Undirected	1102	-0.282554	0
s__Lactococcus_lactis	s__Paraprevotella_clara	Undirected	1103	0.423166	1
s__Lactococcus_lactis	s__Paraprevotella_clara_CAG_116	Undirected	1104	0.4379	1
s__Lactococcus_lactis	s__Alistipes_finegoldii	Undirected	1106	0.334324	1
s__Lactococcus_lactis	s__Alistipes_sp_CAG_268	Undirected	1107	0.404005	1
s__Lactococcus_lactis	s__Alistipes_sp_CAG_29	Undirected	1108	0.327904	1
s__Lactococcus_lactis	s__Alistipes_sp_HGB5	Undirected	1109	0.278393	1
s__Lactococcus_lactis	s__Tannerella_sp_CAG_118	Undirected	1110	0.321417	1
s__Lactococcus_lactis	s__Lactococcus_lactis	Undirected	1111	1	1
s__Lactococcus_lactis	s__Streptococcus_salivarius	Undirected	1112	-0.931071	0
s__Lactococcus_lactis	s__Clostridium_nexile_CAG_348	Undirected	1113	-0.977974	0
s__Lactococcus_lactis	s__Lawsonibacter_asaccharolyticus	Undirected	1114	0.978248	1
s__Lactococcus_lactis	s__Eubacterium_sp_CAG_248	Undirected	1115	-1.023354	0
s__Lactococcus_lactis	s__Tyzzerella_nexilis	Undirected	1116	-1.057518	0
s__Lactococcus_lactis	s__Megamonas_funiformis	Undirected	1117	-0.986892	0
s__Lactococcus_lactis	s__Megasphaera_sp_NM10	Undirected	1118	-0.894659	0
s__Streptococcus_infantis	s__Actinomyces_odontolyticus	Undirected	1119	0.334546	1
s__Streptococcus_infantis	s__Actinomyces_sp_ICM47	Undirected	1120	0.372223	1
s__Streptococcus_infantis	s__Actinomyces_sp_S6_Spd3	Undirected	1121	0.332316	1
s__Streptococcus_infantis	s__Rothia_mucilaginosa	Undirected	1122	0.413365	1
s__Streptococcus_infantis	s__Bacteroides_uniformis	Undirected	1123	-0.28209	0
s__Streptococcus_infantis	s__Prevotella_sp_CAG_279	Undirected	1124	0.289771	1
s__Streptococcus_infantis	s__Streptococcus_infantis	Undirected	1125	1	1
s__Streptococcus_infantis	s__Streptococcus_mitis	Undirected	1126	1.225569	1
s__Streptococcus_infantis	s__Streptococcus_oralis	Undirected	1127	1.025918	1
s__Streptococcus_infantis	s__Streptococcus_parasanguinis	Undirected	1128	0.917117	1
s__Streptococcus_infantis	s__Streptococcus_sp_A12	Undirected	1129	0.964408	1
s__Streptococcus_infantis	s__Streptococcus_sp_F0442	Undirected	1130	0.964878	1
s__Streptococcus_infantis	s__Ruthenibacterium_lactatiformans	Undirected	1131	-0.890486	0
s__Streptococcus_infantis	s__Veillonella_sp_oral_taxon_158	Undirected	1132	0.924318	1
s__Streptococcus_lutetiensis	s__Actinomyces_sp_S6_Spd3	Undirected	1133	0.349781	1
s__Streptococcus_lutetiensis	s__Eggerthella_lenta	Undirected	1135	0.357496	1
s__Streptococcus_lutetiensis	s__Bacteroides_dorei	Undirected	1136	-0.288672	0
s__Streptococcus_lutetiensis	s__Bacteroides_ovatus	Undirected	1137	-0.28101	0
s__Streptococcus_lutetiensis	s__Streptococcus_infantis	Undirected	1138	0.293391	1
s__Streptococcus_lutetiensis	s__Streptococcus_lutetiensis	Undirected	1139	1	1
s__Streptococcus_lutetiensis	s__Solobacterium_moorei	Undirected	1140	1.044073	1
s__Streptococcus_lutetiensis	s__Shigella_boydii	Undirected	1141	0.906425	1
s__Streptococcus_mitis	s__Actinomyces_sp_ICM47	Undirected	1142	0.381323	1
s__Streptococcus_mitis	s__Actinomyces_sp_S6_Spd3	Undirected	1143	0.357298	1
s__Streptococcus_mitis	s__Actinomyces_sp_oral_taxon_181	Undirected	1144	0.287921	1
s__Streptococcus_mitis	s__Bifidobacterium_breve	Undirected	1145	0.281831	1
s__Streptococcus_mitis	s__Rothia_mucilaginosa	Undirected	1146	0.430981	1
s__Streptococcus_mitis	s__Bacteroides_dorei	Undirected	1147	-0.27627	0
s__Streptococcus_mitis	s__Bacteroides_faecis	Undirected	1148	-0.287704	0
s__Streptococcus_mitis	s__Bacteroides_nordii	Undirected	1149	-0.333582	0
s__Streptococcus_mitis	s__Bacteroides_sp_HPS0048	Undirected	1150	-0.373923	0
s__Streptococcus_mitis	s__Bacteroides_stercoris	Undirected	1151	-0.279846	0
s__Streptococcus_mitis	s__Odoribacter_splanchnicus	Undirected	1153	-0.309686	0
s__Streptococcus_mitis	s__Alistipes_finegoldii	Undirected	1154	-0.297915	0
s__Streptococcus_mitis	s__Alistipes_sp_HGB5	Undirected	1155	-0.301575	0
s__Streptococcus_mitis	s__Parabacteroides_johnsonii	Undirected	1156	-0.32638	0
s__Streptococcus_mitis	s__Streptococcus_lutetiensis	Undirected	1158	0.389557	1
s__Streptococcus_mitis	s__Streptococcus_mitis	Undirected	1159	1	1
s__Streptococcus_mitis	s__Streptococcus_sp_F0442	Undirected	1160	0.970122	1
s__Streptococcus_mitis	s__Clostridium_leptum_CAG_27	Undirected	1161	-1.142168	0
s__Streptococcus_mitis	s__Clostridiales_bacterium_KLE1615	Undirected	1162	-0.93863	0
s__Streptococcus_mitis	s__Roseburia_hominis	Undirected	1163	-0.89457	0
s__Streptococcus_mitis	s__Clostridium_leptum	Undirected	1164	-1.008938	0
s__Streptococcus_mitis	s__Veillonella_sp_oral_taxon_158	Undirected	1165	0.897295	1
s__Streptococcus_oralis	s__Actinomyces_odontolyticus	Undirected	1166	0.372346	1
s__Streptococcus_oralis	s__Actinomyces_sp_ICM47	Undirected	1167	0.387228	1
s__Streptococcus_oralis	s__Actinomyces_sp_S6_Spd3	Undirected	1168	0.345142	1
s__Streptococcus_oralis	s__Bifidobacterium_breve	Undirected	1169	0.346206	1
s__Streptococcus_oralis	s__Bifidobacterium_longum	Undirected	1170	0.367473	1
s__Streptococcus_oralis	s__Bacteroides_massiliensis	Undirected	1172	-0.354899	0
s__Streptococcus_oralis	s__Bacteroides_uniformis	Undirected	1173	-0.321466	0
s__Streptococcus_oralis	s__Barnesiella_intestinihominis	Undirected	1174	-0.314268	0
s__Streptococcus_oralis	s__Coprobacter_fastidiosus	Undirected	1175	-0.354899	0
s__Streptococcus_oralis	s__Alistipes_finegoldii	Undirected	1176	-0.331451	0
s__Streptococcus_oralis	s__Alistipes_putredinis	Undirected	1177	-0.288885	0
s__Streptococcus_oralis	s__Alistipes_sp_CAG_268	Undirected	1178	-0.362484	0
s__Streptococcus_oralis	s__Tannerella_sp_6_1_58FAA_CT1	Undirected	1179	-0.354899	0
s__Streptococcus_oralis	s__Streptococcus_mitis	Undirected	1181	0.425353	1
s__Streptococcus_oralis	s__Streptococcus_oralis	Undirected	1182	1	1
s__Streptococcus_oralis	s__Streptococcus_parasanguinis	Undirected	1183	0.921358	1
s__Streptococcus_oralis	s__Streptococcus_salivarius	Undirected	1184	1.003359	1
s__Streptococcus_oralis	s__Streptococcus_sp_F0442	Undirected	1185	0.986263	1
s__Streptococcus_oralis	s__Veillonella_rogosae	Undirected	1186	1.033277	1
s__Streptococcus_parasanguinis	s__Actinomyces_sp_oral_taxon_181	Undirected	1190	0.371803	1
s__Streptococcus_parasanguinis	s__Bifidobacterium_longum	Undirected	1192	0.284997	1
s__Streptococcus_parasanguinis	s__Bifidobacterium_pseudocatenulatum	Undirected	1193	0.376266	1
s__Streptococcus_parasanguinis	s__Bacteroides_coprocola	Undirected	1196	0.382379	1
s__Streptococcus_parasanguinis	s__Bacteroides_coprocola_CAG_162	Undirected	1197	0.416587	1
s__Streptococcus_parasanguinis	s__Bacteroides_fragilis	Undirected	1198	0.387619	1
s__Streptococcus_parasanguinis	s__Bacteroides_massiliensis	Undirected	1199	-0.306487	0
s__Streptococcus_parasanguinis	s__Bacteroides_nordii	Undirected	1200	-0.318023	0
s__Streptococcus_parasanguinis	s__Bacteroides_plebeius	Undirected	1201	0.30638	1
s__Streptococcus_parasanguinis	s__Bacteroides_sp_HPS0048	Undirected	1202	-0.288233	0
s__Streptococcus_parasanguinis	s__Barnesiella_intestinihominis	Undirected	1203	-0.419921	0
s__Streptococcus_parasanguinis	s__Coprobacter_fastidiosus	Undirected	1204	-0.331585	0
s__Streptococcus_parasanguinis	s__Butyricimonas_sp_An62	Undirected	1205	-0.345624	0
s__Streptococcus_parasanguinis	s__Butyricimonas_virosa	Undirected	1206	-0.33029	0
s__Streptococcus_parasanguinis	s__Odoribacter_splanchnicus	Undirected	1207	-0.355887	0
s__Streptococcus_parasanguinis	s__Prevotella_copri	Undirected	1208	0.388708	1
s__Streptococcus_parasanguinis	s__Alistipes_onderdonkii	Undirected	1210	-0.433258	0
s__Streptococcus_parasanguinis	s__Alistipes_putredinis	Undirected	1211	-0.280376	0
s__Streptococcus_parasanguinis	s__Alistipes_sp_CAG_157	Undirected	1212	-0.285733	0
s__Streptococcus_parasanguinis	s__Tannerella_sp_6_1_58FAA_CT1	Undirected	1216	-0.32995	0
s__Streptococcus_parasanguinis	s__Streptococcus_mitis	Undirected	1218	0.291884	1
s__Streptococcus_parasanguinis	s__Streptococcus_parasanguinis	Undirected	1220	1	1
s__Streptococcus_parasanguinis	s__Streptococcus_salivarius	Undirected	1221	1.387735	1
s__Streptococcus_parasanguinis	s__Streptococcus_sp_A12	Undirected	1222	0.963535	1
s__Streptococcus_parasanguinis	s__Clostridium_sp_CAG_62	Undirected	1223	-1.02537	0
s__Streptococcus_parasanguinis	s__Lawsonibacter_asaccharolyticus	Undirected	1224	-1.233396	0
s__Streptococcus_parasanguinis	s__Eubacterium_sp_CAG_115	Undirected	1225	-0.886088	0
s__Streptococcus_parasanguinis	s__Eubacterium_sp_CAG_248	Undirected	1226	1.016101	1
s__Streptococcus_parasanguinis	s__Ruminococcus_gnavus	Undirected	1227	1.191897	1
s__Streptococcus_parasanguinis	s__Tyzzerella_nexilis	Undirected	1228	1.20934	1
s__Streptococcus_parasanguinis	s__Faecalibacterium_prausnitzii	Undirected	1229	0.888255	1
s__Streptococcus_parasanguinis	s__Ruminococcus_callidus	Undirected	1230	-1.018113	0
s__Streptococcus_parasanguinis	s__Clostridium_innocuum	Undirected	1231	1.095066	1
s__Streptococcus_parasanguinis	s__Erysipelatoclostridium_ramosum	Undirected	1232	1.12196	1
s__Streptococcus_parasanguinis	s__Megamonas_funiformis	Undirected	1233	1.011239	1
s__Streptococcus_parasanguinis	s__Megamonas_hypermegale	Undirected	1234	0.955697	1
s__Streptococcus_parasanguinis	s__Megasphaera_sp_NM10	Undirected	1235	1.083933	1
s__Streptococcus_parasanguinis	s__Veillonella_dispar	Undirected	1236	1.122401	1
s__Streptococcus_parasanguinis	s__Veillonella_infantium	Undirected	1237	1.180326	1
s__Streptococcus_parasanguinis	s__Veillonella_parvula	Undirected	1238	1.104934	1
s__Streptococcus_pasteurianus	s__Parabacteroides_gordonii	Undirected	1239	0.336095	1
s__Streptococcus_pasteurianus	s__Streptococcus_pasteurianus	Undirected	1240	1	1
s__Streptococcus_salivarius	s__Actinomyces_sp_S6_Spd3	Undirected	1243	0.426844	1
s__Streptococcus_salivarius	s__Bifidobacterium_pseudocatenulatum	Undirected	1245	0.389874	1
s__Streptococcus_salivarius	s__Rothia_sp_HMSC072B03	Undirected	1247	0.420201	1
s__Streptococcus_salivarius	s__Bacteroides_coprocola	Undirected	1248	0.430205	1
s__Streptococcus_salivarius	s__Bacteroides_coprocola_CAG_162	Undirected	1249	0.437041	1
s__Streptococcus_salivarius	s__Bacteroides_plebeius	Undirected	1250	0.278067	1
s__Streptococcus_salivarius	s__Bacteroides_stercoris	Undirected	1251	0.372075	1
s__Streptococcus_salivarius	s__Barnesiella_intestinihominis	Undirected	1252	-0.357495	0
s__Streptococcus_salivarius	s__Coprobacter_fastidiosus	Undirected	1253	-0.388878	0
s__Streptococcus_salivarius	s__Prevotella_copri	Undirected	1254	0.333758	1
s__Streptococcus_salivarius	s__Alistipes_indistinctus	Undirected	1256	-0.279563	0
s__Streptococcus_salivarius	s__Alistipes_sp_CAG_29	Undirected	1259	-0.371202	0
s__Streptococcus_salivarius	s__Tannerella_sp_6_1_58FAA_CT1	Undirected	1260	-0.383975	0
s__Streptococcus_salivarius	s__Lactobacillus_acidophilus	Undirected	1261	-0.306489	0
s__Streptococcus_salivarius	s__Streptococcus_pasteurianus	Undirected	1265	0.290055	1
s__Streptococcus_salivarius	s__Streptococcus_salivarius	Undirected	1266	1	1
s__Streptococcus_salivarius	s__Streptococcus_sanguinis	Undirected	1267	0.921882	1
s__Streptococcus_salivarius	s__Clostridium_nexile_CAG_348	Undirected	1268	1.006471	1
s__Streptococcus_salivarius	s__Lawsonibacter_asaccharolyticus	Undirected	1269	-1.150225	0
s__Streptococcus_salivarius	s__Eubacterium_sp_CAG_202	Undirected	1270	0.901581	1
s__Streptococcus_salivarius	s__Eubacterium_sp_CAG_248	Undirected	1271	1.104455	1
s__Streptococcus_salivarius	s__Blautia_wexlerae	Undirected	1272	1.028416	1
s__Streptococcus_salivarius	s__Ruminococcus_gnavus	Undirected	1273	1.002942	1
s__Streptococcus_salivarius	s__Tyzzerella_nexilis	Undirected	1274	1.39398	1
s__Streptococcus_salivarius	s__Intestinibacter_bartlettii	Undirected	1275	0.952309	1
s__Streptococcus_salivarius	s__Erysipelatoclostridium_ramosum	Undirected	1276	1.132471	1
s__Streptococcus_salivarius	s__Megamonas_funiformis	Undirected	1277	0.890881	1
s__Streptococcus_salivarius	s__Megamonas_hypermegale	Undirected	1278	0.885698	1
s__Streptococcus_salivarius	s__Megasphaera_sp_NM10	Undirected	1279	1.201533	1
s__Streptococcus_salivarius	s__Veillonella_parvula	Undirected	1280	1.27676	1
s__Streptococcus_sanguinis	s__Bifidobacterium_breve	Undirected	1281	0.29168	1
s__Streptococcus_sanguinis	s__Rothia_mucilaginosa	Undirected	1282	0.372526	1
s__Streptococcus_sanguinis	s__Bacteroides_fragilis	Undirected	1283	0.344465	1
s__Streptococcus_sanguinis	s__Bacteroides_massiliensis	Undirected	1284	-0.36769	0
s__Streptococcus_sanguinis	s__Alistipes_finegoldii	Undirected	1285	-0.29721	0
s__Streptococcus_sanguinis	s__Alistipes_putredinis_CAG_67	Undirected	1286	-0.288921	0
s__Streptococcus_sanguinis	s__Alistipes_sp_CAG_268	Undirected	1287	-0.330842	0
s__Streptococcus_sanguinis	s__Parabacteroides_gordonii	Undirected	1288	0.363516	1
s__Streptococcus_sanguinis	s__Streptococcus_infantis	Undirected	1289	0.307948	1
s__Streptococcus_sanguinis	s__Streptococcus_oralis	Undirected	1290	0.422372	1
s__Streptococcus_sanguinis	s__Streptococcus_parasanguinis	Undirected	1291	0.37342	1
s__Streptococcus_sanguinis	s__Streptococcus_pasteurianus	Undirected	1292	0.377013	1
s__Streptococcus_sanguinis	s__Streptococcus_sanguinis	Undirected	1294	1	1
s__Streptococcus_sanguinis	s__Eubacterium_sp_CAG_202	Undirected	1295	0.896079	1
s__Streptococcus_sanguinis	s__Eubacterium_sp_OM08_24	Undirected	1296	0.911385	1
s__Streptococcus_sp_A12	s__Actinomyces_sp_ICM47	Undirected	1297	0.337209	1
s__Streptococcus_sp_A12	s__Rothia_mucilaginosa	Undirected	1298	0.405352	1
s__Streptococcus_sp_A12	s__Bacteroides_eggerthii	Undirected	1299	0.34432	1
s__Streptococcus_sp_A12	s__Coprobacter_fastidiosus	Undirected	1300	-0.3294	0
s__Streptococcus_sp_A12	s__Alistipes_finegoldii	Undirected	1301	-0.310805	0
s__Streptococcus_sp_A12	s__Alistipes_sp_CAG_268	Undirected	1302	-0.335701	0
s__Streptococcus_sp_A12	s__Alistipes_sp_HGB5	Undirected	1303	-0.337663	0
s__Streptococcus_sp_A12	s__Tannerella_sp_6_1_58FAA_CT1	Undirected	1304	-0.3294	0
s__Streptococcus_sp_A12	s__Streptococcus_mitis	Undirected	1306	0.373507	1
s__Streptococcus_sp_A12	s__Streptococcus_sanguinis	Undirected	1308	0.316313	1
s__Streptococcus_sp_A12	s__Streptococcus_sp_A12	Undirected	1309	1	1
s__Streptococcus_sp_A12	s__Streptococcus_sp_I_P16	Undirected	1310	1.113348	1
s__Streptococcus_sp_F0442	s__Actinomyces_sp_oral_taxon_181	Undirected	1314	0.286353	1
s__Streptococcus_sp_F0442	s__Bifidobacterium_breve	Undirected	1315	0.30263	1
s__Streptococcus_sp_F0442	s__Rothia_mucilaginosa	Undirected	1316	0.419362	1
s__Streptococcus_sp_F0442	s__Rothia_sp_HMSC072B03	Undirected	1317	0.334314	1
s__Streptococcus_sp_F0442	s__Bacteroides_nordii	Undirected	1318	-0.282554	0
s__Streptococcus_sp_F0442	s__Bacteroides_sp_HPS0048	Undirected	1319	-0.299464	0
s__Streptococcus_sp_F0442	s__Bacteroides_uniformis	Undirected	1320	-0.283461	0
s__Streptococcus_sp_F0442	s__Butyricimonas_sp	Undirected	1321	-0.299464	0
s__Streptococcus_sp_F0442	s__Butyricimonas_sp_An62	Undirected	1322	-0.283956	0
s__Streptococcus_sp_F0442	s__Prevotella_copri_CAG_164	Undirected	1323	-0.299464	0
s__Streptococcus_sp_F0442	s__Streptococcus_parasanguinis	Undirected	1327	0.326997	1
s__Streptococcus_sp_F0442	s__Streptococcus_sp_F0442	Undirected	1328	1	1
s__Streptococcus_sp_I_P16	s__Actinomyces_sp_S6_Spd3	Undirected	1329	0.402606	1
s__Streptococcus_sp_I_P16	s__Bacteroides_cellulosilyticus	Undirected	1331	0.280739	1
s__Streptococcus_sp_I_P16	s__Bacteroides_faecis	Undirected	1333	0.279346	1
s__Streptococcus_sp_I_P16	s__Bacteroides_sp_D2	Undirected	1334	0.343519	1
s__Streptococcus_sp_I_P16	s__Bacteroides_xylanisolvens	Undirected	1335	0.281993	1
s__Streptococcus_sp_I_P16	s__Lactobacillus_rogosae	Undirected	1336	0.302218	1
s__Streptococcus_sp_I_P16	s__Streptococcus_infantis	Undirected	1337	0.439319	1
s__Streptococcus_sp_I_P16	s__Streptococcus_mitis	Undirected	1338	0.386612	1
s__Streptococcus_sp_I_P16	s__Streptococcus_parasanguinis	Undirected	1339	0.287007	1
s__Streptococcus_sp_I_P16	s__Streptococcus_sanguinis	Undirected	1340	0.310978	1
s__Streptococcus_sp_I_P16	s__Streptococcus_sp_F0442	Undirected	1342	0.292456	1
s__Streptococcus_sp_I_P16	s__Streptococcus_sp_I_P16	Undirected	1343	1	1
s__Streptococcus_sp_I_P16	s__Anaerotruncus_colihominis	Undirected	1344	-0.882312	0
s__Streptococcus_sp_I_P16	s__Veillonella_sp_oral_taxon_158	Undirected	1345	1.166332	1
s__Streptococcus_sp_I_P16	s__Haemophilus_parainfluenzae	Undirected	1346	0.913499	1
s__Streptococcus_thermophilus	s__Bifidobacterium_animalis	Undirected	1347	0.366699	1
s__Streptococcus_thermophilus	s__Rothia_sp_HMSC072B03	Undirected	1348	0.341069	1
s__Streptococcus_thermophilus	s__Eggerthella_lenta	Undirected	1349	0.305356	1
s__Streptococcus_thermophilus	s__Bacteroides_cellulosilyticus	Undirected	1350	-0.348159	0
s__Streptococcus_thermophilus	s__Bacteroides_salyersiae	Undirected	1351	-0.315194	0
s__Streptococcus_thermophilus	s__Bacteroides_vulgatus	Undirected	1352	-0.364446	0
s__Streptococcus_thermophilus	s__Coprobacter_fastidiosus	Undirected	1353	-0.395678	0
s__Streptococcus_thermophilus	s__Parabacteroides_distasonis	Undirected	1354	-0.2988	0
s__Streptococcus_thermophilus	s__Tannerella_sp_6_1_58FAA_CT1	Undirected	1355	-0.395957	0
s__Streptococcus_thermophilus	s__Streptococcus_thermophilus	Undirected	1356	1	1
s__Streptococcus_thermophilus	s__Streptococcus_vestibularis	Undirected	1357	1.017523	1
s__Streptococcus_vestibularis	s__Actinomyces_odontolyticus	Undirected	1358	0.382022	1
s__Streptococcus_vestibularis	s__Bacteroides_salyersiae	Undirected	1360	-0.291098	0
s__Streptococcus_vestibularis	s__Bacteroides_vulgatus	Undirected	1361	-0.287824	0
s__Streptococcus_vestibularis	s__Streptococcus_vestibularis	Undirected	1363	1	1
s__Catabacter_hongkongensis	s__Eggerthella_lenta	Undirected	1364	0.316155	1
s__Catabacter_hongkongensis	s__Streptococcus_sp_I_P16	Undirected	1365	-0.278489	0
s__Catabacter_hongkongensis	s__Catabacter_hongkongensis	Undirected	1366	1	1
s__Catabacter_hongkongensis	s__Blautia_sp_CAG_257	Undirected	1367	0.923964	1
s__Clostridium_disporicum	s__Bifidobacterium_adolescentis	Undirected	1368	0.277776	1
s__Clostridium_disporicum	s__Alistipes_finegoldii	Undirected	1369	0.302188	1
s__Clostridium_disporicum	s__Clostridium_disporicum	Undirected	1370	1	1
s__Clostridium_disporicum	s__Eisenbergiella_massiliensis	Undirected	1371	1.265913	1
s__Clostridium_disporicum	s__Sellimonas_intestinalis	Undirected	1372	0.921958	1
s__Clostridium_disporicum	s__Ruminococcus_sp_DSM_100440	Undirected	1373	0.989604	1
s__Clostridium_leptum_CAG_27	s__Bifidobacterium_catenulatum	Undirected	1374	0.355915	1
s__Clostridium_leptum_CAG_27	s__Bacteroides_ovatus	Undirected	1375	0.310154	1
s__Clostridium_leptum_CAG_27	s__Bacteroides_sp_D2	Undirected	1376	0.295662	1
s__Clostridium_leptum_CAG_27	s__Bacteroides_sp_HPS0048	Undirected	1377	0.342167	1
s__Clostridium_leptum_CAG_27	s__Odoribacter_splanchnicus	Undirected	1378	0.411341	1
s__Clostridium_leptum_CAG_27	s__Alistipes_finegoldii	Undirected	1379	0.374343	1
s__Clostridium_leptum_CAG_27	s__Alistipes_indistinctus	Undirected	1380	0.279722	1
s__Clostridium_leptum_CAG_27	s__Alistipes_sp_HGB5	Undirected	1381	0.4083	1
s__Clostridium_leptum_CAG_27	s__Streptococcus_infantis	Undirected	1382	-0.280455	0
s__Clostridium_leptum_CAG_27	s__Streptococcus_sanguinis	Undirected	1384	-0.336083	0
s__Clostridium_leptum_CAG_27	s__Streptococcus_sp_A12	Undirected	1385	-0.28419	0
s__Clostridium_leptum_CAG_27	s__Streptococcus_thermophilus	Undirected	1386	0.338319	1
s__Clostridium_leptum_CAG_27	s__Streptococcus_vestibularis	Undirected	1387	0.337092	1
s__Clostridium_leptum_CAG_27	s__Catabacter_hongkongensis	Undirected	1388	0.300482	1
s__Clostridium_leptum_CAG_27	s__Clostridium_disporicum	Undirected	1389	0.319816	1
s__Clostridium_leptum_CAG_27	s__Clostridium_leptum_CAG_27	Undirected	1390	1	1
s__Clostridium_leptum_CAG_27	s__Intestinimonas_butyriciproducens	Undirected	1391	1.07595	1
s__Clostridium_leptum_CAG_27	s__Eubacterium_ramulus	Undirected	1392	0.946891	1
s__Clostridium_leptum_CAG_27	s__Blautia_obeum	Undirected	1393	1.129052	1
s__Clostridium_leptum_CAG_27	s__Dorea_longicatena	Undirected	1394	0.960656	1
s__Clostridium_leptum_CAG_27	s__Fusicatenibacter_saccharivorans	Undirected	1395	1.019272	1
s__Clostridium_leptum_CAG_27	s__Clostridium_citroniae	Undirected	1396	0.941947	1
s__Clostridium_leptum_CAG_27	s__Roseburia_hominis	Undirected	1397	0.955695	1
s__Clostridium_leptum_CAG_27	s__Anaeromassilibacillus_sp_An250	Undirected	1398	1.207097	1
s__Clostridium_leptum_CAG_27	s__Gemmiger_formicilis	Undirected	1399	0.881137	1
s__Clostridium_leptum_CAG_27	s__Clostridium_leptum	Undirected	1400	1.846942	1
s__Clostridium_leptum_CAG_27	s__Ruminococcus_bromii	Undirected	1401	1.033723	1
s__Clostridium_leptum_CAG_27	s__Firmicutes_bacterium_CAG_341	Undirected	1402	1.162165	1
s__Clostridium_nexile_CAG_348	s__Actinomyces_odontolyticus	Undirected	1403	0.383086	1
s__Clostridium_nexile_CAG_348	s__Actinomyces_sp_S6_Spd3	Undirected	1404	0.327948	1
s__Clostridium_nexile_CAG_348	s__Actinomyces_sp_oral_taxon_181	Undirected	1405	0.323922	1
s__Clostridium_nexile_CAG_348	s__Bifidobacterium_adolescentis	Undirected	1406	-0.404395	0
s__Clostridium_nexile_CAG_348	s__Bifidobacterium_catenulatum	Undirected	1408	-0.345885	0
s__Clostridium_nexile_CAG_348	s__Rothia_sp_HMSC072B03	Undirected	1410	0.365282	1
s__Clostridium_nexile_CAG_348	s__Bacteroides_coprocola	Undirected	1411	0.404455	1
s__Clostridium_nexile_CAG_348	s__Bacteroides_coprocola_CAG_162	Undirected	1412	0.426056	1
s__Clostridium_nexile_CAG_348	s__Bacteroides_plebeius	Undirected	1413	0.309156	1
s__Clostridium_nexile_CAG_348	s__Barnesiella_intestinihominis	Undirected	1414	-0.434271	0
s__Clostridium_nexile_CAG_348	s__Coprobacter_fastidiosus	Undirected	1415	-0.283199	0
s__Clostridium_nexile_CAG_348	s__Butyricimonas_sp_An62	Undirected	1416	-0.310209	0
s__Clostridium_nexile_CAG_348	s__Butyricimonas_virosa	Undirected	1417	-0.335342	0
s__Clostridium_nexile_CAG_348	s__Odoribacter_splanchnicus	Undirected	1418	-0.362277	0
s__Clostridium_nexile_CAG_348	s__Prevotella_copri	Undirected	1422	0.354122	1
s__Clostridium_nexile_CAG_348	s__Alistipes_onderdonkii	Undirected	1424	-0.287776	0
s__Clostridium_nexile_CAG_348	s__Alistipes_putredinis_CAG_67	Undirected	1425	-0.285377	0
s__Clostridium_nexile_CAG_348	s__Alistipes_sp_CAG_157	Undirected	1426	-0.396615	0
s__Clostridium_nexile_CAG_348	s__Alistipes_sp_HGB5	Undirected	1429	-0.344906	0
s__Clostridium_nexile_CAG_348	s__Parabacteroides_merdae	Undirected	1430	-0.349075	0
s__Clostridium_nexile_CAG_348	s__Tannerella_sp_6_1_58FAA_CT1	Undirected	1431	-0.278913	0
s__Clostridium_nexile_CAG_348	s__Streptococcus_parasanguinis	Undirected	1433	0.422766	1
s__Clostridium_nexile_CAG_348	s__Clostridium_disporicum	Undirected	1435	-0.319691	0
s__Clostridium_nexile_CAG_348	s__Clostridium_nexile_CAG_348	Undirected	1436	1	1
s__Clostridium_nexile_CAG_348	s__Clostridium_sp_CAG_62	Undirected	1437	-1.033189	0
s__Clostridium_nexile_CAG_348	s__Hungatella_hathewayi	Undirected	1438	1.051008	1
s__Clostridium_nexile_CAG_348	s__Lawsonibacter_asaccharolyticus	Undirected	1439	-1.072325	0
s__Clostridium_nexile_CAG_348	s__Eubacterium_sp_CAG_248	Undirected	1440	1.115403	1
s__Clostridium_nexile_CAG_348	s__Blautia_coccoides	Undirected	1441	0.881314	1
s__Clostridium_nexile_CAG_348	s__Ruminococcus_gnavus	Undirected	1442	1.392853	1
s__Clostridium_nexile_CAG_348	s__Dorea_longicatena	Undirected	1443	-0.889572	0
s__Clostridium_nexile_CAG_348	s__Clostridium_symbiosum	Undirected	1444	1.000147	1
s__Clostridium_nexile_CAG_348	s__Tyzzerella_nexilis	Undirected	1445	1.698132	1
s__Clostridium_nexile_CAG_348	s__Clostridioides_difficile	Undirected	1446	0.965081	1
s__Clostridium_nexile_CAG_348	s__Eubacterium_siraeum	Undirected	1447	-0.947727	0
s__Clostridium_nexile_CAG_348	s__Clostridium_innocuum	Undirected	1448	1.102887	1
s__Clostridium_nexile_CAG_348	s__Erysipelatoclostridium_ramosum	Undirected	1449	1.326857	1
s__Clostridium_nexile_CAG_348	s__Firmicutes_bacterium_CAG_65	Undirected	1450	-0.96329	0
s__Clostridium_nexile_CAG_348	s__Megamonas_funiformis	Undirected	1451	1.174069	1
s__Clostridium_nexile_CAG_348	s__Megamonas_hypermegale	Undirected	1452	1.095998	1
s__Clostridium_nexile_CAG_348	s__Megasphaera_sp_NM10	Undirected	1453	0.979103	1
s__Clostridium_nexile_CAG_348	s__Veillonella_parvula	Undirected	1454	1.099011	1
s__Clostridium_perfringens	s__Actinomyces_sp_ICM47	Undirected	1456	0.338822	1
s__Clostridium_perfringens	s__Barnesiella_intestinihominis	Undirected	1459	-0.293103	0
s__Clostridium_perfringens	s__Alistipes_sp_CAG_268	Undirected	1460	-0.317244	0
s__Clostridium_perfringens	s__Alistipes_sp_HGB5	Undirected	1461	-0.307754	0
s__Clostridium_perfringens	s__Lactococcus_lactis	Undirected	1462	-0.282554	0
s__Clostridium_perfringens	s__Streptococcus_lutetiensis	Undirected	1463	0.288656	1
s__Clostridium_perfringens	s__Streptococcus_oralis	Undirected	1464	0.345796	1
s__Clostridium_perfringens	s__Streptococcus_parasanguinis	Undirected	1465	0.28415	1
s__Clostridium_perfringens	s__Streptococcus_salivarius	Undirected	1466	0.424651	1
s__Clostridium_perfringens	s__Streptococcus_sp_I_P16	Undirected	1467	0.276061	1
s__Clostridium_perfringens	s__Clostridium_nexile_CAG_348	Undirected	1468	0.352244	1
s__Clostridium_perfringens	s__Clostridium_perfringens	Undirected	1469	1	1
s__Clostridium_perfringens	s__Solobacterium_moorei	Undirected	1470	0.971629	1
s__Clostridium_perfringens	s__Veillonella_dispar	Undirected	1471	0.948114	1
s__Clostridium_sp_ATCC_29733	s__Bifidobacterium_catenulatum	Undirected	1472	0.287876	1
s__Clostridium_sp_ATCC_29733	s__Bacteroides_dorei	Undirected	1473	-0.337368	0
s__Clostridium_sp_ATCC_29733	s__Prevotella_copri_CAG_164	Undirected	1474	0.280739	1
s__Clostridium_sp_ATCC_29733	s__Alistipes_putredinis_CAG_67	Undirected	1475	0.29335	1
s__Clostridium_sp_ATCC_29733	s__Streptococcus_thermophilus	Undirected	1476	0.344935	1
s__Clostridium_sp_ATCC_29733	s__Catabacter_hongkongensis	Undirected	1477	0.359817	1
s__Clostridium_sp_ATCC_29733	s__Clostridium_disporicum	Undirected	1478	0.408793	1
s__Clostridium_sp_ATCC_29733	s__Clostridium_leptum_CAG_27	Undirected	1479	0.363235	1
s__Clostridium_sp_ATCC_29733	s__Clostridium_sp_ATCC_29733	Undirected	1480	1	1
s__Clostridium_sp_ATCC_29733	s__Clostridium_asparagiforme	Undirected	1481	0.985528	1
s__Clostridium_sp_CAG_127	s__Bifidobacterium_breve	Undirected	1482	0.300833	1
s__Clostridium_sp_CAG_127	s__Rothia_sp_HMSC072B03	Undirected	1485	0.28733	1
s__Clostridium_sp_CAG_127	s__Bacteroides_dorei	Undirected	1488	0.332242	1
s__Clostridium_sp_CAG_127	s__Bacteroides_eggerthii	Undirected	1489	0.281634	1
s__Clostridium_sp_CAG_127	s__Bacteroides_fragilis	Undirected	1491	0.335005	1
s__Clostridium_sp_CAG_127	s__Bacteroides_intestinalis	Undirected	1492	0.34457	1
s__Clostridium_sp_CAG_127	s__Bacteroides_plebeius	Undirected	1493	0.414202	1
s__Clostridium_sp_CAG_127	s__Bacteroides_salyersiae	Undirected	1494	0.277189	1
s__Clostridium_sp_CAG_127	s__Bacteroides_sp_CAG_189	Undirected	1495	0.304216	1
s__Clostridium_sp_CAG_127	s__Bacteroides_uniformis	Undirected	1497	0.334037	1
s__Clostridium_sp_CAG_127	s__Coprobacter_fastidiosus	Undirected	1498	-0.324448	0
s__Clostridium_sp_CAG_127	s__Paraprevotella_xylaniphila	Undirected	1499	-0.279278	0
s__Clostridium_sp_CAG_127	s__Prevotella_copri_CAG_164	Undirected	1501	0.326516	1
s__Clostridium_sp_CAG_127	s__Alistipes_finegoldii	Undirected	1502	-0.355894	0
s__Clostridium_sp_CAG_127	s__Alistipes_onderdonkii	Undirected	1503	-0.303968	0
s__Clostridium_sp_CAG_127	s__Alistipes_sp_CAG_157	Undirected	1504	-0.330091	0
s__Clostridium_sp_CAG_127	s__Tannerella_sp_6_1_58FAA_CT1	Undirected	1507	-0.32084	0
s__Clostridium_sp_CAG_127	s__Lactococcus_lactis	Undirected	1508	-0.396555	0
s__Clostridium_sp_CAG_127	s__Streptococcus_salivarius	Undirected	1509	0.380576	1
s__Clostridium_sp_CAG_127	s__Clostridium_nexile_CAG_348	Undirected	1510	0.396494	1
s__Clostridium_sp_CAG_127	s__Clostridium_sp_CAG_127	Undirected	1511	1	1
s__Clostridium_sp_CAG_127	s__Eubacterium_sp_CAG_202	Undirected	1512	1.140133	1
s__Clostridium_sp_CAG_127	s__Eubacterium_sp_CAG_248	Undirected	1513	1.371119	1
s__Clostridium_sp_CAG_127	s__Tyzzerella_nexilis	Undirected	1514	1.020589	1
s__Clostridium_sp_CAG_127	s__Megamonas_funiformis	Undirected	1515	1.02323	1
s__Clostridium_sp_CAG_127	s__Megamonas_hypermegale	Undirected	1516	0.977962	1
s__Clostridium_sp_CAG_127	s__Megasphaera_sp_NM10	Undirected	1517	1.123579	1
s__Clostridium_sp_CAG_138	s__Bifidobacterium_breve	Undirected	1518	-0.32293	0
s__Clostridium_sp_CAG_138	s__Rothia_sp_HMSC072B03	Undirected	1519	-0.296358	0
s__Clostridium_sp_CAG_138	s__Bacteroides_cellulosilyticus	Undirected	1520	0.291377	1
s__Clostridium_sp_CAG_138	s__Bacteroides_faecis	Undirected	1521	0.337431	1
s__Clostridium_sp_CAG_138	s__Bacteroides_nordii	Undirected	1522	0.397928	1
s__Clostridium_sp_CAG_138	s__Bacteroides_sp_D2	Undirected	1525	0.331827	1
s__Clostridium_sp_CAG_138	s__Bacteroides_sp_HPS0048	Undirected	1526	0.345751	1
s__Clostridium_sp_CAG_138	s__Butyricimonas_sp_An62	Undirected	1530	0.37891	1
s__Clostridium_sp_CAG_138	s__Alistipes_finegoldii	Undirected	1532	0.429353	1
s__Clostridium_sp_CAG_138	s__Alistipes_indistinctus	Undirected	1533	0.317523	1
s__Clostridium_sp_CAG_138	s__Alistipes_putredinis	Undirected	1535	0.404302	1
s__Clostridium_sp_CAG_138	s__Alistipes_putredinis_CAG_67	Undirected	1536	0.316362	1
s__Clostridium_sp_CAG_138	s__Alistipes_sp_CAG_268	Undirected	1537	0.335226	1
s__Clostridium_sp_CAG_138	s__Alistipes_sp_HGB5	Undirected	1539	0.32909	1
s__Clostridium_sp_CAG_138	s__Parabacteroides_merdae	Undirected	1540	0.320799	1
s__Clostridium_sp_CAG_138	s__Streptococcus_parasanguinis	Undirected	1542	-0.438742	0
s__Clostridium_sp_CAG_138	s__Clostridium_sp_CAG_138	Undirected	1543	1	1
s__Clostridium_sp_CAG_138	s__Clostridium_sp_CAG_75	Undirected	1544	1.179995	1
s__Clostridium_sp_CAG_138	s__Clostridium_sp_L2_50	Undirected	1545	0.972394	1
s__Clostridium_sp_CAG_138	s__Eubacterium_siraeum_CAG_80	Undirected	1546	1.085679	1
s__Clostridium_sp_CAG_138	s__Eubacterium_siraeum	Undirected	1547	0.88228	1
s__Clostridium_sp_CAG_138	s__Ruminococcus_callidus	Undirected	1548	1.18338	1
s__Clostridium_sp_CAG_138	s__Ruminococcus_sp_CAG_353	Undirected	1549	1.008145	1
s__Clostridium_sp_CAG_138	s__Clostridium_innocuum	Undirected	1550	-1.130469	0
s__Clostridium_sp_CAG_167	s__Clostridium_sp_CAG_167	Undirected	1551	1	1
s__Clostridium_sp_CAG_167	s__Ruminococcus_sp_CAG_353	Undirected	1552	0.955676	1
s__Clostridium_sp_CAG_217	s__Bifidobacterium_bifidum	Undirected	1553	0.282657	1
s__Clostridium_sp_CAG_217	s__Bifidobacterium_pseudocatenulatum	Undirected	1554	0.294495	1
s__Clostridium_sp_CAG_217	s__Rothia_mucilaginosa	Undirected	1555	0.365817	1
s__Clostridium_sp_CAG_217	s__Bacteroides_coprocola	Undirected	1556	0.347549	1
s__Clostridium_sp_CAG_217	s__Bacteroides_coprocola_CAG_162	Undirected	1557	0.355545	1
s__Clostridium_sp_CAG_217	s__Bacteroides_stercoris	Undirected	1559	0.276274	1
s__Clostridium_sp_CAG_217	s__Bacteroides_vulgatus	Undirected	1560	0.277036	1
s__Clostridium_sp_CAG_217	s__Bacteroides_xylanisolvens	Undirected	1561	0.318401	1
s__Clostridium_sp_CAG_217	s__Butyricimonas_virosa	Undirected	1562	0.276404	1
s__Clostridium_sp_CAG_217	s__Alistipes_indistinctus	Undirected	1564	0.31951	1
s__Clostridium_sp_CAG_217	s__Alistipes_onderdonkii	Undirected	1565	-0.295468	0
s__Clostridium_sp_CAG_217	s__Streptococcus_parasanguinis	Undirected	1566	0.284263	1
s__Clostridium_sp_CAG_217	s__Clostridium_sp_CAG_127	Undirected	1567	0.297722	1
s__Clostridium_sp_CAG_217	s__Clostridium_sp_CAG_217	Undirected	1568	1	1
s__Clostridium_sp_CAG_217	s__Gemmiger_formicilis	Undirected	1569	0.903186	1
s__Clostridium_sp_CAG_217	s__Megamonas_funiformis	Undirected	1570	0.926714	1
s__Clostridium_sp_CAG_230	s__Streptococcus_infantis	Undirected	1571	-0.288277	0
s__Clostridium_sp_CAG_230	s__Clostridium_sp_CAG_230	Undirected	1572	1	1
s__Clostridium_sp_CAG_230	s__Monoglobus_pectinilyticus	Undirected	1573	0.909976	1
s__Clostridium_sp_CAG_230	s__Eubacterium_sp_CAG_274	Undirected	1574	0.968616	1
s__Clostridium_sp_CAG_265	s__Bifidobacterium_adolescentis	Undirected	1575	0.361399	1
s__Clostridium_sp_CAG_265	s__Bifidobacterium_animalis	Undirected	1576	0.314177	1
s__Clostridium_sp_CAG_265	s__Bifidobacterium_pseudocatenulatum	Undirected	1578	-0.31351	0
s__Clostridium_sp_CAG_265	s__Rothia_mucilaginosa	Undirected	1579	-0.34143	0
s__Clostridium_sp_CAG_265	s__Bacteroides_coprocola	Undirected	1580	-0.304878	0
s__Clostridium_sp_CAG_265	s__Bacteroides_coprocola_CAG_162	Undirected	1581	-0.295332	0
s__Clostridium_sp_CAG_265	s__Bacteroides_fragilis	Undirected	1582	-0.359024	0
s__Clostridium_sp_CAG_265	s__Bacteroides_intestinalis	Undirected	1583	-0.282554	0
s__Clostridium_sp_CAG_265	s__Bacteroides_xylanisolvens	Undirected	1584	-0.322601	0
s__Clostridium_sp_CAG_265	s__Prevotella_copri	Undirected	1585	-0.417464	0
s__Clostridium_sp_CAG_265	s__Alistipes_finegoldii	Undirected	1586	0.31405	1
s__Clostridium_sp_CAG_265	s__Alistipes_sp_CAG_157	Undirected	1587	0.384381	1
s__Clostridium_sp_CAG_265	s__Alistipes_sp_CAG_268	Undirected	1588	0.335948	1
s__Clostridium_sp_CAG_265	s__Alistipes_sp_HGB5	Undirected	1589	0.402321	1
s__Clostridium_sp_CAG_265	s__Streptococcus_parasanguinis	Undirected	1590	-0.353866	0
s__Clostridium_sp_CAG_265	s__Streptococcus_sanguinis	Undirected	1591	-0.317402	0
s__Clostridium_sp_CAG_265	s__Streptococcus_thermophilus	Undirected	1592	0.283921	1
s__Clostridium_sp_CAG_265	s__Clostridium_disporicum	Undirected	1593	0.421281	1
s__Clostridium_sp_CAG_265	s__Clostridium_nexile_CAG_348	Undirected	1594	-0.282845	0
s__Clostridium_sp_CAG_265	s__Clostridium_sp_ATCC_29733	Undirected	1595	0.306818	1
s__Clostridium_sp_CAG_265	s__Clostridium_sp_CAG_127	Undirected	1596	-0.399747	0
s__Clostridium_sp_CAG_265	s__Clostridium_sp_CAG_265	Undirected	1597	1	1
s__Clostridium_sp_CAG_265	s__Roseburia_sp_CAG_45	Undirected	1598	0.919559	1
s__Clostridium_sp_CAG_265	s__Turicibacter_sanguinis	Undirected	1599	0.91681	1
s__Clostridium_sp_CAG_265	s__Firmicutes_bacterium_CAG_83	Undirected	1600	-0.977974	0
s__Clostridium_sp_CAG_299	s__Rothia_mucilaginosa	Undirected	1602	0.318335	1
s__Clostridium_sp_CAG_299	s__Bacteroides_coprocola	Undirected	1603	0.355725	1
s__Clostridium_sp_CAG_299	s__Bacteroides_coprocola_CAG_162	Undirected	1604	0.373617	1
s__Clostridium_sp_CAG_299	s__Bacteroides_intestinalis	Undirected	1605	0.278171	1
s__Clostridium_sp_CAG_299	s__Bacteroides_stercoris	Undirected	1606	0.323468	1
s__Clostridium_sp_CAG_299	s__Bacteroides_vulgatus	Undirected	1607	0.280634	1
s__Clostridium_sp_CAG_299	s__Streptococcus_parasanguinis	Undirected	1608	0.289009	1
s__Clostridium_sp_CAG_299	s__Streptococcus_salivarius	Undirected	1609	0.38183	1
s__Clostridium_sp_CAG_299	s__Clostridium_sp_CAG_217	Undirected	1610	0.320368	1
s__Clostridium_sp_CAG_299	s__Clostridium_sp_CAG_299	Undirected	1611	1	1
s__Clostridium_sp_CAG_299	s__Anaerostipes_hadrus	Undirected	1612	0.926619	1
s__Clostridium_sp_CAG_43	s__Eggerthella_lenta	Undirected	1613	-0.289681	0
s__Clostridium_sp_CAG_43	s__Bacteroides_faecis	Undirected	1614	0.294039	1
s__Clostridium_sp_CAG_43	s__Bacteroides_ovatus	Undirected	1615	0.379763	1
s__Clostridium_sp_CAG_43	s__Bacteroides_sp_CAG_189	Undirected	1616	0.278101	1
s__Clostridium_sp_CAG_43	s__Bacteroides_vulgatus	Undirected	1617	0.331093	1
s__Clostridium_sp_CAG_43	s__Tannerella_sp_CAG_118	Undirected	1618	0.300862	1
s__Clostridium_sp_CAG_43	s__Clostridium_sp_CAG_43	Undirected	1619	1	1
s__Clostridium_sp_CAG_43	s__butyrate_producing_bacterium_SS3_4	Undirected	1620	0.977587	1
s__Clostridium_sp_CAG_43	s__Ruminococcus_torques	Undirected	1621	1.042775	1
s__Clostridium_sp_CAG_43	s__Coprococcus_catus	Undirected	1622	0.902582	1
s__Clostridium_sp_CAG_43	s__Fusicatenibacter_saccharivorans	Undirected	1623	1.084507	1
s__Clostridium_sp_CAG_43	s__Roseburia_inulinivorans_CAG_15	Undirected	1624	0.883827	1
s__Clostridium_sp_CAG_43	s__Ruminococcus_torques_CAG_61	Undirected	1625	-0.999162	0
s__Clostridium_sp_CAG_43	s__Firmicutes_bacterium_CAG_65	Undirected	1626	1.014497	1
s__Clostridium_sp_CAG_58	s__Bifidobacterium_animalis	Undirected	1627	-0.367226	0
s__Clostridium_sp_CAG_58	s__Bacteroides_coprocola_CAG_162	Undirected	1628	0.302447	1
s__Clostridium_sp_CAG_58	s__Bacteroides_dorei	Undirected	1629	0.276445	1
s__Clostridium_sp_CAG_58	s__Bacteroides_faecis	Undirected	1630	0.2909	1
s__Clostridium_sp_CAG_58	s__Bacteroides_fragilis	Undirected	1631	0.315913	1
s__Clostridium_sp_CAG_58	s__Bacteroides_thetaiotaomicron	Undirected	1633	0.401812	1
s__Clostridium_sp_CAG_58	s__Bacteroides_xylanisolvens	Undirected	1634	0.278902	1
s__Clostridium_sp_CAG_58	s__Alistipes_putredinis	Undirected	1635	0.395286	1
s__Clostridium_sp_CAG_58	s__Streptococcus_sp_F0442	Undirected	1636	-0.287264	0
s__Clostridium_sp_CAG_58	s__Clostridium_sp_CAG_127	Undirected	1637	0.339324	1
s__Clostridium_sp_CAG_58	s__Clostridium_sp_CAG_299	Undirected	1638	0.338164	1
s__Clostridium_sp_CAG_58	s__Clostridium_sp_CAG_58	Undirected	1639	1	1
s__Clostridium_sp_CAG_58	s__Firmicutes_bacterium_AM55_24TS	Undirected	1640	0.891632	1
s__Clostridium_sp_CAG_62	s__Actinomyces_sp_S6_Spd3	Undirected	1641	-0.357465	0
s__Clostridium_sp_CAG_62	s__Rothia_mucilaginosa	Undirected	1644	-0.434362	0
s__Clostridium_sp_CAG_62	s__Rothia_sp_HMSC072B03	Undirected	1645	-0.336789	0
s__Clostridium_sp_CAG_62	s__Bacteroides_caccae	Undirected	1646	-0.36367	0
s__Clostridium_sp_CAG_62	s__Bacteroides_sp_D2	Undirected	1650	0.282351	1
s__Clostridium_sp_CAG_62	s__Bacteroides_vulgatus	Undirected	1651	-0.305475	0
s__Clostridium_sp_CAG_62	s__Bacteroides_xylanisolvens	Undirected	1652	-0.289437	0
s__Clostridium_sp_CAG_62	s__Odoribacter_splanchnicus	Undirected	1653	0.339801	1
s__Clostridium_sp_CAG_62	s__Paraprevotella_clara	Undirected	1654	0.412069	1
s__Clostridium_sp_CAG_62	s__Paraprevotella_clara_CAG_116	Undirected	1655	0.423756	1
s__Clostridium_sp_CAG_62	s__Paraprevotella_xylaniphila	Undirected	1656	0.424649	1
s__Clostridium_sp_CAG_62	s__Prevotella_copri	Undirected	1657	-0.371056	0
s__Clostridium_sp_CAG_62	s__Alistipes_obesi	Undirected	1659	0.35504	1
s__Clostridium_sp_CAG_62	s__Alistipes_onderdonkii	Undirected	1660	0.314562	1
s__Clostridium_sp_CAG_62	s__Alistipes_putredinis_CAG_67	Undirected	1661	0.290811	1
s__Clostridium_sp_CAG_62	s__Alistipes_sp_CAG_157	Undirected	1662	0.35547	1
s__Clostridium_sp_CAG_62	s__Alistipes_sp_CAG_29	Undirected	1664	0.288373	1
s__Clostridium_sp_CAG_62	s__Streptococcus_salivarius	Undirected	1666	-0.38736	0
s__Clostridium_sp_CAG_62	s__Clostridium_disporicum	Undirected	1667	0.370114	1
s__Clostridium_sp_CAG_62	s__Clostridium_sp_CAG_138	Undirected	1669	0.405437	1
s__Clostridium_sp_CAG_62	s__Clostridium_sp_CAG_265	Undirected	1670	0.318375	1
s__Clostridium_sp_CAG_62	s__Clostridium_sp_CAG_62	Undirected	1671	1	1
s__Clostridium_sp_CAG_62	s__Hungatella_hathewayi	Undirected	1672	-0.953547	0
s__Clostridium_sp_CAG_62	s__Lawsonibacter_asaccharolyticus	Undirected	1673	0.959624	1
s__Clostridium_sp_CAG_62	s__Eubacterium_sp_CAG_115	Undirected	1674	0.986871	1
s__Clostridium_sp_CAG_62	s__Eubacterium_sp_CAG_248	Undirected	1675	-0.966963	0
s__Clostridium_sp_CAG_62	s__Ruminococcus_gnavus	Undirected	1676	-1.148747	0
s__Clostridium_sp_CAG_62	s__Clostridium_aldenense	Undirected	1677	-1.051747	0
s__Clostridium_sp_CAG_62	s__Tyzzerella_nexilis	Undirected	1678	-1.179765	0
s__Clostridium_sp_CAG_62	s__Eubacterium_siraeum	Undirected	1679	0.953468	1
s__Clostridium_sp_CAG_62	s__Ruminococcus_callidus	Undirected	1680	1.034573	1
s__Clostridium_sp_CAG_62	s__Clostridium_innocuum	Undirected	1681	-0.974687	0
s__Clostridium_sp_CAG_62	s__Erysipelatoclostridium_ramosum	Undirected	1682	-1.134067	0
s__Clostridium_sp_CAG_62	s__Firmicutes_bacterium_CAG_145	Undirected	1683	1.262606	1
s__Clostridium_sp_CAG_62	s__Megamonas_funiformis	Undirected	1684	-1.243692	0
s__Clostridium_sp_CAG_62	s__Megamonas_hypermegale	Undirected	1685	-1.157316	0
s__Clostridium_sp_CAG_62	s__Megasphaera_sp_NM10	Undirected	1686	-1.124739	0
s__Clostridium_sp_CAG_62	s__Veillonella_parvula	Undirected	1687	-0.897624	0
s__Clostridium_sp_CAG_7	s__Bacteroides_fragilis	Undirected	1688	0.276834	1
s__Clostridium_sp_CAG_7	s__Bacteroides_massiliensis	Undirected	1689	-0.332777	0
s__Clostridium_sp_CAG_7	s__Coprobacter_fastidiosus	Undirected	1690	-0.309829	0
s__Clostridium_sp_CAG_7	s__Tannerella_sp_6_1_58FAA_CT1	Undirected	1691	-0.309557	0
s__Clostridium_sp_CAG_7	s__Clostridium_sp_CAG_7	Undirected	1692	1	1
s__Clostridium_sp_CAG_7	s__butyrate_producing_bacterium_SS3_4	Undirected	1693	0.99948	1
s__Clostridium_sp_CAG_7	s__Anaerostipes_hadrus	Undirected	1694	1.111699	1
s__Clostridium_sp_CAG_7	s__Faecalibacterium_prausnitzii	Undirected	1695	1.072241	1
s__Clostridium_sp_CAG_75	s__Actinomyces_sp_ICM47	Undirected	1696	-0.278106	0
s__Clostridium_sp_CAG_75	s__Bifidobacterium_adolescentis	Undirected	1697	0.341667	1
s__Clostridium_sp_CAG_75	s__Bifidobacterium_catenulatum	Undirected	1698	0.341153	1
s__Clostridium_sp_CAG_75	s__Bacteroides_cellulosilyticus	Undirected	1699	0.418775	1
s__Clostridium_sp_CAG_75	s__Bacteroides_finegoldii	Undirected	1701	0.378039	1
s__Clostridium_sp_CAG_75	s__Bacteroides_nordii	Undirected	1702	0.308636	1
s__Clostridium_sp_CAG_75	s__Bacteroides_sp_D2	Undirected	1705	0.332758	1
s__Clostridium_sp_CAG_75	s__Bacteroides_sp_HPS0048	Undirected	1706	0.300079	1
s__Clostridium_sp_CAG_75	s__Coprobacter_fastidiosus	Undirected	1708	0.425772	1
s__Clostridium_sp_CAG_75	s__Butyricimonas_sp	Undirected	1709	0.391853	1
s__Clostridium_sp_CAG_75	s__Butyricimonas_sp_An62	Undirected	1710	0.325394	1
s__Clostridium_sp_CAG_75	s__Butyricimonas_virosa	Undirected	1711	0.438063	1
s__Clostridium_sp_CAG_75	s__Alistipes_finegoldii	Undirected	1712	0.277472	1
s__Clostridium_sp_CAG_75	s__Alistipes_putredinis	Undirected	1713	0.2823	1
s__Clostridium_sp_CAG_75	s__Alistipes_putredinis_CAG_67	Undirected	1714	0.3397	1
s__Clostridium_sp_CAG_75	s__Alistipes_sp_CAG_29	Undirected	1715	0.361627	1
s__Clostridium_sp_CAG_75	s__Parabacteroides_gordonii	Undirected	1716	0.387169	1
s__Clostridium_sp_CAG_75	s__Tannerella_sp_6_1_58FAA_CT1	Undirected	1717	0.43831	1
s__Clostridium_sp_CAG_75	s__Tannerella_sp_CAG_118	Undirected	1718	0.305945	1
s__Clostridium_sp_CAG_75	s__Streptococcus_mitis	Undirected	1719	-0.382476	0
s__Clostridium_sp_CAG_75	s__Clostridium_disporicum	Undirected	1720	0.318609	1
s__Clostridium_sp_CAG_75	s__Clostridium_sp_CAG_75	Undirected	1722	1	1
s__Clostridium_sp_CAG_75	s__Clostridium_sp_L2_50	Undirected	1723	1.127503	1
s__Clostridium_sp_CAG_75	s__Coprococcus_catus	Undirected	1724	0.993914	1
s__Clostridium_sp_CAG_75	s__Eisenbergiella_massiliensis	Undirected	1725	0.903492	1
s__Clostridium_sp_CAG_75	s__Clostridium_innocuum	Undirected	1726	-1.081182	0
s__Clostridium_sp_D5	s__Bifidobacterium_catenulatum	Undirected	1727	0.283286	1
s__Clostridium_sp_D5	s__Bacteroides_sp_D2	Undirected	1728	0.278003	1
s__Clostridium_sp_D5	s__Parabacteroides_gordonii	Undirected	1729	0.347685	1
s__Clostridium_sp_D5	s__Lactobacillus_acidophilus	Undirected	1730	0.303193	1
s__Clostridium_sp_D5	s__Clostridium_sp_ATCC_29733	Undirected	1731	0.43319	1
s__Clostridium_sp_D5	s__Clostridium_sp_D5	Undirected	1732	1	1
s__Clostridium_sp_L2_50	s__Bacteroides_coprocola	Undirected	1734	0.281682	1
s__Clostridium_sp_L2_50	s__Bacteroides_eggerthii	Undirected	1735	0.412145	1
s__Clostridium_sp_L2_50	s__Bacteroides_finegoldii	Undirected	1737	0.410328	1
s__Clostridium_sp_L2_50	s__Bacteroides_intestinalis	Undirected	1738	0.385302	1
s__Clostridium_sp_L2_50	s__Bacteroides_salyersiae	Undirected	1740	0.430636	1
s__Clostridium_sp_L2_50	s__Bacteroides_sp_CAG_189	Undirected	1741	0.424277	1
s__Clostridium_sp_L2_50	s__Bacteroides_sp_D2	Undirected	1742	0.318221	1
s__Clostridium_sp_L2_50	s__Butyricimonas_virosa	Undirected	1745	0.426699	1
s__Clostridium_sp_L2_50	s__Odoribacter_sp_AF21_41	Undirected	1746	0.315774	1
s__Clostridium_sp_L2_50	s__Odoribacter_splanchnicus	Undirected	1747	0.376069	1
s__Clostridium_sp_L2_50	s__Alistipes_finegoldii	Undirected	1748	0.316777	1
s__Clostridium_sp_L2_50	s__Parabacteroides_johnsonii	Undirected	1751	0.413264	1
s__Clostridium_sp_L2_50	s__Clostridium_disporicum	Undirected	1752	0.418773	1
s__Clostridium_sp_L2_50	s__Clostridium_sp_CAG_43	Undirected	1754	0.330926	1
s__Clostridium_sp_L2_50	s__Clostridium_sp_CAG_62	Undirected	1755	0.310361	1
s__Clostridium_sp_L2_50	s__Clostridium_sp_L2_50	Undirected	1757	1	1
s__Clostridium_sp_L2_50	s__Firmicutes_bacterium_CAG_65	Undirected	1758	0.956148	1
s__Hungatella_hathewayi	s__Bifidobacterium_adolescentis	Undirected	1759	-0.395829	0
s__Hungatella_hathewayi	s__Bacteroides_coprocola	Undirected	1760	0.27834	1
s__Hungatella_hathewayi	s__Bacteroides_coprocola_CAG_162	Undirected	1761	0.301802	1
s__Hungatella_hathewayi	s__Bacteroides_massiliensis	Undirected	1762	-0.278485	0
s__Hungatella_hathewayi	s__Paraprevotella_clara	Undirected	1763	-0.342273	0
s__Hungatella_hathewayi	s__Paraprevotella_clara_CAG_116	Undirected	1764	-0.350664	0
s__Hungatella_hathewayi	s__Paraprevotella_xylaniphila	Undirected	1765	-0.355644	0
s__Hungatella_hathewayi	s__Prevotella_copri	Undirected	1766	0.361166	1
s__Hungatella_hathewayi	s__Alistipes_sp_CAG_268	Undirected	1768	-0.370865	0
s__Hungatella_hathewayi	s__Alistipes_sp_CAG_29	Undirected	1769	-0.326035	0
s__Hungatella_hathewayi	s__Lactococcus_lactis	Undirected	1770	-0.42496	0
s__Hungatella_hathewayi	s__Streptococcus_parasanguinis	Undirected	1771	0.394527	1
s__Hungatella_hathewayi	s__Streptococcus_pasteurianus	Undirected	1772	0.349867	1
s__Hungatella_hathewayi	s__Streptococcus_salivarius	Undirected	1773	0.297262	1
s__Hungatella_hathewayi	s__Catabacter_hongkongensis	Undirected	1774	0.288465	1
s__Hungatella_hathewayi	s__Clostridium_sp_CAG_138	Undirected	1776	-0.350733	0
s__Hungatella_hathewayi	s__Clostridium_sp_CAG_299	Undirected	1777	0.298671	1
s__Hungatella_hathewayi	s__Hungatella_hathewayi	Undirected	1779	1	1
s__Hungatella_hathewayi	s__Ruminococcus_gnavus	Undirected	1780	1.128329	1
s__Hungatella_hathewayi	s__Clostridium_aldenense	Undirected	1781	1.377006	1
s__Hungatella_hathewayi	s__Clostridium_asparagiforme	Undirected	1782	0.911854	1
s__Hungatella_hathewayi	s__Clostridium_bolteae	Undirected	1783	1.179597	1
s__Hungatella_hathewayi	s__Clostridium_symbiosum	Undirected	1784	1.328937	1
s__Hungatella_hathewayi	s__Tyzzerella_nexilis	Undirected	1785	1.124811	1
s__Hungatella_hathewayi	s__Flavonifractor_plautii	Undirected	1786	1.200655	1
s__Hungatella_hathewayi	s__Ruthenibacterium_lactatiformans	Undirected	1787	1.240759	1
s__Hungatella_hathewayi	s__Clostridium_innocuum	Undirected	1788	0.954656	1
s__Hungatella_hathewayi	s__Clostridium_spiroforme	Undirected	1789	0.919892	1
s__Hungatella_hathewayi	s__Megamonas_funiformis	Undirected	1790	1.101954	1
s__Hungatella_hathewayi	s__Megamonas_hypermegale	Undirected	1791	0.904355	1
s__Eubacterium_sulci	s__Bifidobacterium_longum	Undirected	1794	0.297786	1
s__Eubacterium_sulci	s__Rothia_mucilaginosa	Undirected	1795	0.426297	1
s__Eubacterium_sulci	s__Bacteroides_coprocola_CAG_162	Undirected	1796	0.342383	1
s__Eubacterium_sulci	s__Alistipes_obesi	Undirected	1797	-0.283573	0
s__Eubacterium_sulci	s__Streptococcus_lutetiensis	Undirected	1798	0.38896	1
s__Eubacterium_sulci	s__Streptococcus_oralis	Undirected	1799	0.349827	1
s__Eubacterium_sulci	s__Streptococcus_parasanguinis	Undirected	1800	0.397376	1
s__Eubacterium_sulci	s__Streptococcus_salivarius	Undirected	1801	0.288494	1
s__Eubacterium_sulci	s__Streptococcus_sp_F0442	Undirected	1802	0.301484	1
s__Eubacterium_sulci	s__Clostridium_perfringens	Undirected	1803	0.392769	1
s__Eubacterium_sulci	s__Clostridium_sp_CAG_217	Undirected	1804	0.339863	1
s__Eubacterium_sulci	s__Clostridium_sp_CAG_62	Undirected	1805	-0.295478	0
s__Eubacterium_sulci	s__Eubacterium_sulci	Undirected	1806	1	1
s__Eubacterium_sulci	s__Solobacterium_moorei	Undirected	1807	1.057782	1
s__Eubacterium_sulci	s__Megasphaera_elsdenii	Undirected	1808	1.003018	1
s__Clostridiales_bacterium_1_7_47FAA	s__Bifidobacterium_animalis	Undirected	1809	-0.298122	0
s__Clostridiales_bacterium_1_7_47FAA	s__Bacteroides_cellulosilyticus	Undirected	1810	0.289803	1
s__Clostridiales_bacterium_1_7_47FAA	s__Prevotella_copri_CAG_164	Undirected	1811	0.35368	1
s__Clostridiales_bacterium_1_7_47FAA	s__Streptococcus_sanguinis	Undirected	1812	0.302811	1
s__Clostridiales_bacterium_1_7_47FAA	s__Streptococcus_thermophilus	Undirected	1813	-0.395871	0
s__Clostridiales_bacterium_1_7_47FAA	s__Clostridium_sp_CAG_265	Undirected	1814	-0.276827	0
s__Clostridiales_bacterium_1_7_47FAA	s__Clostridium_sp_CAG_43	Undirected	1815	-0.307398	0
s__Clostridiales_bacterium_1_7_47FAA	s__Clostridium_sp_CAG_62	Undirected	1816	-0.358181	0
s__Clostridiales_bacterium_1_7_47FAA	s__Hungatella_hathewayi	Undirected	1817	0.34603	1
s__Clostridiales_bacterium_1_7_47FAA	s__Clostridiales_bacterium_1_7_47FAA	Undirected	1818	1	1
s__Clostridiales_bacterium_1_7_47FAA	s__Clostridium_aldenense	Undirected	1819	0.97598	1
s__Clostridiales_bacterium_AM23_16LB	s__Bifidobacterium_breve	Undirected	1820	-0.316103	0
s__Clostridiales_bacterium_AM23_16LB	s__Eggerthella_lenta	Undirected	1821	-0.324543	0
s__Clostridiales_bacterium_AM23_16LB	s__Bacteroides_eggerthii	Undirected	1822	0.338913	1
s__Clostridiales_bacterium_AM23_16LB	s__Bacteroides_faecis	Undirected	1823	0.308505	1
s__Clostridiales_bacterium_AM23_16LB	s__Bacteroides_plebeius	Undirected	1824	0.291295	1
s__Clostridiales_bacterium_AM23_16LB	s__Bacteroides_sp_D2	Undirected	1825	0.29046	1
s__Clostridiales_bacterium_AM23_16LB	s__Bacteroides_sp_HPS0048	Undirected	1826	0.302026	1
s__Clostridiales_bacterium_AM23_16LB	s__Bacteroides_uniformis	Undirected	1827	0.28338	1
s__Clostridiales_bacterium_AM23_16LB	s__Odoribacter_splanchnicus	Undirected	1828	0.288888	1
s__Clostridiales_bacterium_AM23_16LB	s__Alistipes_indistinctus	Undirected	1829	0.325663	1
s__Clostridiales_bacterium_AM23_16LB	s__Alistipes_putredinis_CAG_67	Undirected	1830	0.291921	1
s__Clostridiales_bacterium_AM23_16LB	s__Streptococcus_mitis	Undirected	1831	-0.410633	0
s__Clostridiales_bacterium_AM23_16LB	s__Clostridium_leptum_CAG_27	Undirected	1832	0.341924	1
s__Clostridiales_bacterium_AM23_16LB	s__Clostridium_sp_CAG_43	Undirected	1833	0.348802	1
s__Clostridiales_bacterium_AM23_16LB	s__Clostridiales_bacterium_AM23_16LB	Undirected	1834	1	1
s__Clostridiales_bacterium_AM23_16LB	s__Clostridiales_bacterium_KLE1615	Undirected	1835	1.369813	1
s__Clostridiales_bacterium_AM23_16LB	s__Eubacterium_ventriosum	Undirected	1836	1.091646	1
s__Clostridiales_bacterium_AM23_16LB	s__Blautia_obeum	Undirected	1837	1.054086	1
s__Clostridiales_bacterium_AM23_16LB	s__Fusicatenibacter_saccharivorans	Undirected	1838	1.021012	1
s__Clostridiales_bacterium_AM23_16LB	s__Eubacterium_rectale	Undirected	1839	0.884508	1
s__Clostridiales_bacterium_AM23_16LB	s__Tyzzerella_sp	Undirected	1840	0.946584	1
s__Clostridiales_bacterium_AM23_16LB	s__Coprobacillus_sp_8_1_38FAA	Undirected	1841	0.997741	1
s__Clostridiales_bacterium_AM23_16LB	s__Clostridium_innocuum	Undirected	1842	-0.891583	0
s__Clostridiales_bacterium_AM23_16LB	s__Firmicutes_bacterium_CAG_102	Undirected	1843	0.995315	1
s__Clostridiales_bacterium_AM23_16LB	s__Firmicutes_bacterium_CAG_65	Undirected	1844	1.040458	1
s__Clostridiales_bacterium_AM23_16LB	s__Burkholderiales_bacterium_1_1_47	Undirected	1845	0.940636	1
s__Clostridiales_bacterium_AM23_16LB	s__Parasutterella_excrementihominis	Undirected	1846	0.889544	1
s__Clostridiales_bacterium_KLE1615	s__Eggerthella_lenta	Undirected	1847	-0.290859	0
s__Clostridiales_bacterium_KLE1615	s__Bacteroides_eggerthii	Undirected	1848	0.331415	1
s__Clostridiales_bacterium_KLE1615	s__Bacteroides_faecis	Undirected	1849	0.379903	1
s__Clostridiales_bacterium_KLE1615	s__Bacteroides_sp_D2	Undirected	1850	0.342368	1
s__Clostridiales_bacterium_KLE1615	s__Odoribacter_sp_AF21_41	Undirected	1851	0.299318	1
s__Clostridiales_bacterium_KLE1615	s__Odoribacter_splanchnicus	Undirected	1852	0.294598	1
s__Clostridiales_bacterium_KLE1615	s__Alistipes_indistinctus	Undirected	1853	0.297512	1
s__Clostridiales_bacterium_KLE1615	s__Parabacteroides_gordonii	Undirected	1854	0.416021	1
s__Clostridiales_bacterium_KLE1615	s__Streptococcus_lutetiensis	Undirected	1855	-0.325041	0
s__Clostridiales_bacterium_KLE1615	s__Clostridium_leptum_CAG_27	Undirected	1857	0.413948	1
s__Clostridiales_bacterium_KLE1615	s__Clostridium_sp_CAG_230	Undirected	1858	0.427981	1
s__Clostridiales_bacterium_KLE1615	s__Clostridium_sp_CAG_43	Undirected	1859	0.353863	1
s__Clostridiales_bacterium_KLE1615	s__Clostridium_sp_L2_50	Undirected	1860	0.321172	1
s__Clostridiales_bacterium_KLE1615	s__Clostridiales_bacterium_KLE1615	Undirected	1862	1	1
s__Clostridiales_bacterium_KLE1615	s__Eubacterium_hallii	Undirected	1863	0.925191	1
s__Clostridiales_bacterium_KLE1615	s__Blautia_obeum	Undirected	1864	0.96806	1
s__Clostridiales_bacterium_KLE1615	s__Ruminococcus_torques	Undirected	1865	0.988821	1
s__Clostridiales_bacterium_KLE1615	s__Coprococcus_catus	Undirected	1866	0.971342	1
s__Clostridiales_bacterium_KLE1615	s__Fusicatenibacter_saccharivorans	Undirected	1867	1.124407	1
s__Clostridiales_bacterium_KLE1615	s__Roseburia_hominis	Undirected	1868	0.908486	1
s__Clostridiales_bacterium_KLE1615	s__Agathobaculum_butyriciproducens	Undirected	1869	0.935666	1
s__Clostridiales_bacterium_KLE1615	s__Gemmiger_formicilis	Undirected	1870	0.920393	1
s__Clostridiales_bacterium_KLE1615	s__Ruminococcus_bicirculans	Undirected	1871	1.018502	1
s__Clostridiales_bacterium_KLE1615	s__Ruminococcus_torques_CAG_61	Undirected	1872	-1.011693	0
s__Clostridiales_bacterium_KLE1615	s__Coprobacillus_sp_8_1_38FAA	Undirected	1873	1.074601	1
s__Clostridiales_bacterium_KLE1615	s__Firmicutes_bacterium_CAG_65	Undirected	1874	1.199333	1
s__butyrate_producing_bacterium_SS3_4	s__Bifidobacterium_longum	Undirected	1875	0.320978	1
s__butyrate_producing_bacterium_SS3_4	s__Bifidobacterium_pseudocatenulatum	Undirected	1876	0.338764	1
s__butyrate_producing_bacterium_SS3_4	s__Rothia_mucilaginosa	Undirected	1877	0.31365	1
s__butyrate_producing_bacterium_SS3_4	s__Eggerthella_lenta	Undirected	1878	-0.377416	0
s__butyrate_producing_bacterium_SS3_4	s__Bacteroides_coprocola	Undirected	1879	0.276683	1
s__butyrate_producing_bacterium_SS3_4	s__Bacteroides_coprocola_CAG_162	Undirected	1880	0.290504	1
s__butyrate_producing_bacterium_SS3_4	s__Bacteroides_faecis	Undirected	1881	0.309193	1
s__butyrate_producing_bacterium_SS3_4	s__Bacteroides_fragilis	Undirected	1882	0.372431	1
s__butyrate_producing_bacterium_SS3_4	s__Bacteroides_plebeius	Undirected	1883	0.321413	1
s__butyrate_producing_bacterium_SS3_4	s__Bacteroides_stercoris	Undirected	1884	0.287027	1
s__butyrate_producing_bacterium_SS3_4	s__Bacteroides_thetaiotaomicron	Undirected	1885	0.285404	1
s__butyrate_producing_bacterium_SS3_4	s__Lactococcus_lactis	Undirected	1886	-0.286684	0
s__butyrate_producing_bacterium_SS3_4	s__Streptococcus_parasanguinis	Undirected	1887	0.288321	1
s__butyrate_producing_bacterium_SS3_4	s__Streptococcus_sanguinis	Undirected	1888	0.374942	1
s__butyrate_producing_bacterium_SS3_4	s__Streptococcus_sp_A12	Undirected	1889	0.40884	1
s__butyrate_producing_bacterium_SS3_4	s__Clostridium_sp_CAG_58	Undirected	1891	0.330281	1
s__butyrate_producing_bacterium_SS3_4	s__Clostridiales_bacterium_AM23_16LB	Undirected	1893	0.319361	1
s__butyrate_producing_bacterium_SS3_4	s__Clostridiales_bacterium_KLE1615	Undirected	1894	0.287486	1
s__butyrate_producing_bacterium_SS3_4	s__butyrate_producing_bacterium_SS3_4	Undirected	1895	1	1
s__butyrate_producing_bacterium_SS3_4	s__Anaerostipes_hadrus	Undirected	1896	1.206879	1
s__butyrate_producing_bacterium_SS3_4	s__Ruminococcus_torques	Undirected	1897	0.92671	1
s__butyrate_producing_bacterium_SS3_4	s__Fusicatenibacter_saccharivorans	Undirected	1898	0.962933	1
s__butyrate_producing_bacterium_SS3_4	s__Roseburia_faecis	Undirected	1899	0.917836	1
s__butyrate_producing_bacterium_SS3_4	s__Roseburia_inulinivorans	Undirected	1900	0.926113	1
s__butyrate_producing_bacterium_SS3_4	s__Agathobaculum_butyriciproducens	Undirected	1901	1.120264	1
s__butyrate_producing_bacterium_SS3_4	s__Faecalibacterium_prausnitzii	Undirected	1902	1.453632	1
s__butyrate_producing_bacterium_SS3_4	s__Firmicutes_bacterium_AM55_24TS	Undirected	1903	1.013067	1
s__Intestinimonas_butyriciproducens	s__Actinomyces_odontolyticus	Undirected	1904	-0.294291	0
s__Intestinimonas_butyriciproducens	s__Actinomyces_sp_ICM47	Undirected	1905	-0.360949	0
s__Intestinimonas_butyriciproducens	s__Actinomyces_sp_oral_taxon_181	Undirected	1907	-0.316208	0
s__Intestinimonas_butyriciproducens	s__Rothia_sp_HMSC072B03	Undirected	1910	-0.304651	0
s__Intestinimonas_butyriciproducens	s__Bacteroides_ovatus	Undirected	1911	0.331219	1
s__Intestinimonas_butyriciproducens	s__Barnesiella_intestinihominis	Undirected	1912	0.317513	1
s__Intestinimonas_butyriciproducens	s__Butyricimonas_sp_An62	Undirected	1913	0.29534	1
s__Intestinimonas_butyriciproducens	s__Odoribacter_splanchnicus	Undirected	1914	0.340621	1
s__Intestinimonas_butyriciproducens	s__Alistipes_onderdonkii	Undirected	1916	0.377701	1
s__Intestinimonas_butyriciproducens	s__Alistipes_sp_CAG_157	Undirected	1917	0.393217	1
s__Intestinimonas_butyriciproducens	s__Alistipes_sp_CAG_268	Undirected	1918	0.437207	1
s__Intestinimonas_butyriciproducens	s__Alistipes_sp_CAG_29	Undirected	1919	0.322762	1
s__Intestinimonas_butyriciproducens	s__Streptococcus_infantis	Undirected	1921	-0.396782	0
s__Intestinimonas_butyriciproducens	s__Streptococcus_mitis	Undirected	1922	-0.429018	0
s__Intestinimonas_butyriciproducens	s__Streptococcus_oralis	Undirected	1923	-0.375745	0
s__Intestinimonas_butyriciproducens	s__Streptococcus_parasanguinis	Undirected	1924	-0.437728	0
s__Intestinimonas_butyriciproducens	s__Streptococcus_sanguinis	Undirected	1925	-0.367563	0
s__Intestinimonas_butyriciproducens	s__Streptococcus_sp_A12	Undirected	1926	-0.335773	0
s__Intestinimonas_butyriciproducens	s__Streptococcus_sp_F0442	Undirected	1927	-0.315083	0
s__Intestinimonas_butyriciproducens	s__Catabacter_hongkongensis	Undirected	1928	0.325807	1
s__Intestinimonas_butyriciproducens	s__Clostridium_nexile_CAG_348	Undirected	1930	-0.312627	0
s__Intestinimonas_butyriciproducens	s__Clostridium_perfringens	Undirected	1931	-0.355283	0
s__Intestinimonas_butyriciproducens	s__Clostridium_sp_CAG_230	Undirected	1932	0.278656	1
s__Intestinimonas_butyriciproducens	s__Clostridium_sp_CAG_265	Undirected	1933	0.310533	1
s__Intestinimonas_butyriciproducens	s__Clostridiales_bacterium_KLE1615	Undirected	1934	0.412287	1
s__Intestinimonas_butyriciproducens	s__Intestinimonas_butyriciproducens	Undirected	1935	1	1
s__Intestinimonas_butyriciproducens	s__Ruminococcus_gnavus	Undirected	1936	-0.941154	0
s__Intestinimonas_butyriciproducens	s__Anaeromassilibacillus_sp_An250	Undirected	1937	0.897271	1
s__Intestinimonas_butyriciproducens	s__Clostridium_leptum	Undirected	1938	0.952828	1
s__Intestinimonas_butyriciproducens	s__Ruminococcus_callidus	Undirected	1939	0.900719	1
s__Intestinimonas_butyriciproducens	s__Ruminococcus_lactaris	Undirected	1940	0.923037	1
s__Intestinimonas_butyriciproducens	s__Firmicutes_bacterium_CAG_65	Undirected	1941	0.906686	1
s__Lawsonibacter_asaccharolyticus	s__Actinomyces_sp_S6_Spd3	Undirected	1944	-0.357773	0
s__Lawsonibacter_asaccharolyticus	s__Bifidobacterium_catenulatum	Undirected	1946	0.409782	1
s__Lawsonibacter_asaccharolyticus	s__Bifidobacterium_longum	Undirected	1947	-0.353309	0
s__Lawsonibacter_asaccharolyticus	s__Rothia_sp_HMSC072B03	Undirected	1950	-0.295848	0
s__Lawsonibacter_asaccharolyticus	s__Bacteroides_fragilis	Undirected	1953	-0.317775	0
s__Lawsonibacter_asaccharolyticus	s__Bacteroides_nordii	Undirected	1954	0.277778	1
s__Lawsonibacter_asaccharolyticus	s__Bacteroides_plebeius	Undirected	1955	-0.397886	0
s__Lawsonibacter_asaccharolyticus	s__Bacteroides_sp_HPS0048	Undirected	1956	0.328872	1
s__Lawsonibacter_asaccharolyticus	s__Coprobacter_fastidiosus	Undirected	1958	0.293559	1
s__Lawsonibacter_asaccharolyticus	s__Alistipes_indistinctus	Undirected	1964	0.297654	1
s__Lawsonibacter_asaccharolyticus	s__Alistipes_obesi	Undirected	1965	0.33029	1
s__Lawsonibacter_asaccharolyticus	s__Alistipes_onderdonkii	Undirected	1966	0.300104	1
s__Lawsonibacter_asaccharolyticus	s__Alistipes_putredinis_CAG_67	Undirected	1967	0.379852	1
s__Lawsonibacter_asaccharolyticus	s__Alistipes_sp_CAG_157	Undirected	1968	0.304643	1
s__Lawsonibacter_asaccharolyticus	s__Parabacteroides_merdae	Undirected	1972	0.290959	1
s__Lawsonibacter_asaccharolyticus	s__Tannerella_sp_6_1_58FAA_CT1	Undirected	1973	0.290987	1
s__Lawsonibacter_asaccharolyticus	s__Tannerella_sp_CAG_118	Undirected	1974	0.331016	1
s__Lawsonibacter_asaccharolyticus	s__Streptococcus_mitis	Undirected	1976	-0.32286	0
s__Lawsonibacter_asaccharolyticus	s__Streptococcus_oralis	Undirected	1977	-0.414232	0
s__Lawsonibacter_asaccharolyticus	s__Streptococcus_sanguinis	Undirected	1980	-0.338618	0
s__Lawsonibacter_asaccharolyticus	s__Streptococcus_sp_A12	Undirected	1981	-0.391609	0
s__Lawsonibacter_asaccharolyticus	s__Streptococcus_sp_F0442	Undirected	1982	-0.307485	0
s__Lawsonibacter_asaccharolyticus	s__Streptococcus_sp_I_P16	Undirected	1983	-0.286223	0
s__Lawsonibacter_asaccharolyticus	s__Clostridium_leptum_CAG_27	Undirected	1984	0.374374	1
s__Lawsonibacter_asaccharolyticus	s__Clostridium_perfringens	Undirected	1986	-0.417212	0
s__Lawsonibacter_asaccharolyticus	s__Clostridium_sp_CAG_127	Undirected	1987	-0.325477	0
s__Lawsonibacter_asaccharolyticus	s__Hungatella_hathewayi	Undirected	1989	-0.32335	0
s__Lawsonibacter_asaccharolyticus	s__Eubacterium_sulci	Undirected	1990	-0.377984	0
s__Lawsonibacter_asaccharolyticus	s__Intestinimonas_butyriciproducens	Undirected	1991	0.339912	1
s__Lawsonibacter_asaccharolyticus	s__Lawsonibacter_asaccharolyticus	Undirected	1992	1	1
s__Lawsonibacter_asaccharolyticus	s__Eubacterium_sp_CAG_161	Undirected	1993	0.92278	1
s__Lawsonibacter_asaccharolyticus	s__Eubacterium_sp_CAG_248	Undirected	1994	-1.084438	0
s__Lawsonibacter_asaccharolyticus	s__Ruminococcus_gnavus	Undirected	1995	-1.05219	0
s__Lawsonibacter_asaccharolyticus	s__Tyzzerella_nexilis	Undirected	1996	-1.311372	0
s__Lawsonibacter_asaccharolyticus	s__Anaeromassilibacillus_sp_An250	Undirected	1997	1.109814	1
s__Lawsonibacter_asaccharolyticus	s__Clostridium_innocuum	Undirected	1998	-1.046275	0
s__Lawsonibacter_asaccharolyticus	s__Erysipelatoclostridium_ramosum	Undirected	1999	-1.284541	0
s__Lawsonibacter_asaccharolyticus	s__Firmicutes_bacterium_CAG_145	Undirected	2000	0.879903	1
s__Lawsonibacter_asaccharolyticus	s__Megamonas_funiformis	Undirected	2001	-1.085317	0
s__Lawsonibacter_asaccharolyticus	s__Megamonas_hypermegale	Undirected	2002	-1.082016	0
s__Lawsonibacter_asaccharolyticus	s__Megasphaera_elsdenii	Undirected	2003	-0.882407	0
s__Lawsonibacter_asaccharolyticus	s__Megasphaera_sp_NM10	Undirected	2004	-1.27305	0
s__Lawsonibacter_asaccharolyticus	s__Veillonella_dispar	Undirected	2005	-0.982459	0
s__Lawsonibacter_asaccharolyticus	s__Veillonella_parvula	Undirected	2006	-1.195312	0
s__Monoglobus_pectinilyticus	s__Odoribacter_sp_AF21_41	Undirected	2007	0.350009	1
s__Monoglobus_pectinilyticus	s__Monoglobus_pectinilyticus	Undirected	2009	1	1
s__Monoglobus_pectinilyticus	s__Roseburia_sp_CAG_100	Undirected	2010	0.895376	1
s__Eubacterium_eligens	s__Bacteroides_faecis	Undirected	2011	0.278335	1
s__Eubacterium_eligens	s__Lactococcus_lactis	Undirected	2012	-0.385074	0
s__Eubacterium_eligens	s__Streptococcus_lutetiensis	Undirected	2013	-0.310917	0
s__Eubacterium_eligens	s__Streptococcus_mitis	Undirected	2014	-0.354829	0
s__Eubacterium_eligens	s__Clostridium_leptum_CAG_27	Undirected	2015	0.332838	1
s__Eubacterium_eligens	s__Clostridium_sp_CAG_58	Undirected	2016	0.333567	1
s__Eubacterium_eligens	s__Clostridium_sp_CAG_7	Undirected	2017	0.316368	1
s__Eubacterium_eligens	s__Clostridiales_bacterium_AM23_16LB	Undirected	2018	0.311197	1
s__Eubacterium_eligens	s__Clostridiales_bacterium_KLE1615	Undirected	2019	0.318065	1
s__Eubacterium_eligens	s__butyrate_producing_bacterium_SS3_4	Undirected	2020	0.310367	1
s__Eubacterium_eligens	s__Eubacterium_eligens	Undirected	2021	1	1
s__Eubacterium_eligens	s__Eubacterium_rectale	Undirected	2022	0.905704	1
s__Eubacterium_eligens	s__Firmicutes_bacterium_AM55_24TS	Undirected	2023	1.122233	1
s__Eubacterium_eligens_CAG_72	s__Bacteroides_clarus	Undirected	2024	0.307857	1
s__Eubacterium_eligens_CAG_72	s__Alistipes_obesi	Undirected	2025	0.366692	1
s__Eubacterium_eligens_CAG_72	s__Clostridium_sp_CAG_230	Undirected	2026	0.283831	1
s__Eubacterium_eligens_CAG_72	s__Eubacterium_eligens_CAG_72	Undirected	2027	1	1
s__Eubacterium_hallii	s__Actinomyces_sp_ICM47	Undirected	2028	-0.324878	0
s__Eubacterium_hallii	s__Bifidobacterium_adolescentis	Undirected	2029	0.381194	1
s__Eubacterium_hallii	s__Bifidobacterium_catenulatum	Undirected	2030	0.336898	1
s__Eubacterium_hallii	s__Bacteroides_ovatus	Undirected	2031	0.372347	1
s__Eubacterium_hallii	s__Butyricimonas_sp_An62	Undirected	2032	0.277959	1
s__Eubacterium_hallii	s__Odoribacter_sp_AF21_41	Undirected	2033	0.353779	1
s__Eubacterium_hallii	s__Alistipes_sp_CAG_157	Undirected	2034	0.276792	1
s__Eubacterium_hallii	s__Alistipes_sp_HGB5	Undirected	2035	0.309486	1
s__Eubacterium_hallii	s__Streptococcus_sanguinis	Undirected	2036	-0.292305	0
s__Eubacterium_hallii	s__Clostridium_leptum_CAG_27	Undirected	2037	0.335599	1
s__Eubacterium_hallii	s__Clostridium_sp_CAG_230	Undirected	2038	0.410361	1
s__Eubacterium_hallii	s__Clostridium_sp_CAG_265	Undirected	2039	0.407919	1
s__Eubacterium_hallii	s__Clostridium_sp_CAG_43	Undirected	2040	0.328367	1
s__Eubacterium_hallii	s__Clostridiales_bacterium_AM23_16LB	Undirected	2041	0.349342	1
s__Eubacterium_hallii	s__Intestinimonas_butyriciproducens	Undirected	2043	0.412189	1
s__Eubacterium_hallii	s__Eubacterium_hallii	Undirected	2044	1	1
s__Eubacterium_hallii	s__Blautia_obeum	Undirected	2045	1.066331	1
s__Eubacterium_hallii	s__Klebsiella_quasipneumoniae	Undirected	2046	-0.904401	0
s__Eubacterium_ramulus	s__Alistipes_sp_HGB5	Undirected	2047	0.335639	1
s__Eubacterium_ramulus	s__Tannerella_sp_CAG_118	Undirected	2048	0.294943	1
s__Eubacterium_ramulus	s__Streptococcus_lutetiensis	Undirected	2049	-0.281458	0
s__Eubacterium_ramulus	s__Streptococcus_mitis	Undirected	2050	-0.356312	0
s__Eubacterium_ramulus	s__Streptococcus_sp_F0442	Undirected	2051	-0.339247	0
s__Eubacterium_ramulus	s__Streptococcus_thermophilus	Undirected	2052	0.414894	1
s__Eubacterium_ramulus	s__Clostridium_sp_CAG_265	Undirected	2054	0.366525	1
s__Eubacterium_ramulus	s__Clostridium_sp_CAG_43	Undirected	2055	0.384922	1
s__Eubacterium_ramulus	s__Clostridium_sp_CAG_7	Undirected	2056	0.295839	1
s__Eubacterium_ramulus	s__Clostridiales_bacterium_AM23_16LB	Undirected	2057	0.362323	1
s__Eubacterium_ramulus	s__Clostridiales_bacterium_KLE1615	Undirected	2058	0.332302	1
s__Eubacterium_ramulus	s__Intestinimonas_butyriciproducens	Undirected	2059	0.30799	1
s__Eubacterium_ramulus	s__Lawsonibacter_asaccharolyticus	Undirected	2060	0.337824	1
s__Eubacterium_ramulus	s__Eubacterium_eligens	Undirected	2061	0.311529	1
s__Eubacterium_ramulus	s__Eubacterium_ramulus	Undirected	2062	1	1
s__Eubacterium_ramulus	s__Dorea_longicatena	Undirected	2063	0.942284	1
s__Eubacterium_ramulus	s__Clostridium_leptum	Undirected	2064	1.021935	1
s__Eubacterium_rectale_CAG_36	s__Bifidobacterium_animalis	Undirected	2065	-0.282554	0
s__Eubacterium_rectale_CAG_36	s__Bacteroides_clarus	Undirected	2066	0.336101	1
s__Eubacterium_rectale_CAG_36	s__Bacteroides_finegoldii	Undirected	2067	-0.391633	0
s__Eubacterium_rectale_CAG_36	s__Bacteroides_ovatus	Undirected	2068	0.314823	1
s__Eubacterium_rectale_CAG_36	s__Butyricimonas_sp	Undirected	2069	0.296397	1
s__Eubacterium_rectale_CAG_36	s__Butyricimonas_sp_An62	Undirected	2070	0.367168	1
s__Eubacterium_rectale_CAG_36	s__Butyricimonas_virosa	Undirected	2071	0.320942	1
s__Eubacterium_rectale_CAG_36	s__Alistipes_finegoldii	Undirected	2072	0.327773	1
s__Eubacterium_rectale_CAG_36	s__Alistipes_indistinctus	Undirected	2073	0.317676	1
s__Eubacterium_rectale_CAG_36	s__Alistipes_onderdonkii	Undirected	2074	0.285311	1
s__Eubacterium_rectale_CAG_36	s__Alistipes_sp_CAG_268	Undirected	2075	0.282341	1
s__Eubacterium_rectale_CAG_36	s__Alistipes_sp_CAG_29	Undirected	2076	0.32593	1
s__Eubacterium_rectale_CAG_36	s__Streptococcus_salivarius	Undirected	2077	-0.373238	0
s__Eubacterium_rectale_CAG_36	s__Eubacterium_rectale_CAG_36	Undirected	2078	1	1
s__Eubacterium_siraeum_CAG_80	s__Actinomyces_odontolyticus	Undirected	2079	-0.324052	0
s__Eubacterium_siraeum_CAG_80	s__Actinomyces_sp_S6_Spd3	Undirected	2080	-0.284686	0
s__Eubacterium_siraeum_CAG_80	s__Rothia_sp_HMSC072B03	Undirected	2081	-0.331532	0
s__Eubacterium_siraeum_CAG_80	s__Bacteroides_nordii	Undirected	2082	0.320226	1
s__Eubacterium_siraeum_CAG_80	s__Bacteroides_salyersiae	Undirected	2083	0.408013	1
s__Eubacterium_siraeum_CAG_80	s__Coprobacter_fastidiosus	Undirected	2084	0.284971	1
s__Eubacterium_siraeum_CAG_80	s__Paraprevotella_clara	Undirected	2085	0.329658	1
s__Eubacterium_siraeum_CAG_80	s__Paraprevotella_clara_CAG_116	Undirected	2086	0.348339	1
s__Eubacterium_siraeum_CAG_80	s__Paraprevotella_xylaniphila	Undirected	2087	0.360976	1
s__Eubacterium_siraeum_CAG_80	s__Alistipes_finegoldii	Undirected	2088	0.363293	1
s__Eubacterium_siraeum_CAG_80	s__Alistipes_obesi	Undirected	2089	0.39051	1
s__Eubacterium_siraeum_CAG_80	s__Alistipes_putredinis	Undirected	2090	0.296153	1
s__Eubacterium_siraeum_CAG_80	s__Alistipes_sp_CAG_268	Undirected	2091	0.302273	1
s__Eubacterium_siraeum_CAG_80	s__Alistipes_sp_CAG_29	Undirected	2092	0.288998	1
s__Eubacterium_siraeum_CAG_80	s__Tannerella_sp_6_1_58FAA_CT1	Undirected	2093	0.284605	1
s__Eubacterium_siraeum_CAG_80	s__Streptococcus_parasanguinis	Undirected	2094	-0.330435	0
s__Eubacterium_siraeum_CAG_80	s__Streptococcus_salivarius	Undirected	2095	-0.277238	0
s__Eubacterium_siraeum_CAG_80	s__Streptococcus_sp_A12	Undirected	2096	-0.2809	0
s__Eubacterium_siraeum_CAG_80	s__Streptococcus_thermophilus	Undirected	2097	-0.285802	0
s__Eubacterium_siraeum_CAG_80	s__Clostridium_nexile_CAG_348	Undirected	2098	-0.340293	0
s__Eubacterium_siraeum_CAG_80	s__Clostridium_sp_CAG_62	Undirected	2100	0.36926	1
s__Eubacterium_siraeum_CAG_80	s__Clostridium_sp_L2_50	Undirected	2101	0.31123	1
s__Eubacterium_siraeum_CAG_80	s__Hungatella_hathewayi	Undirected	2102	-0.362327	0
s__Eubacterium_siraeum_CAG_80	s__Eubacterium_siraeum_CAG_80	Undirected	2103	1	1
s__Eubacterium_siraeum_CAG_80	s__Eubacterium_siraeum	Undirected	2104	1.559048	1
s__Eubacterium_siraeum_CAG_80	s__Ruminococcus_callidus	Undirected	2105	0.953792	1
s__Eubacterium_siraeum_CAG_80	s__Ruminococcus_gnavus_CAG_126	Undirected	2106	1.083281	1
s__Eubacterium_sp_AF17_7	s__Bifidobacterium_pseudocatenulatum	Undirected	2107	0.327509	1
s__Eubacterium_sp_AF17_7	s__Bacteroides_plebeius	Undirected	2109	0.341179	1
s__Eubacterium_sp_AF17_7	s__Bacteroides_stercoris	Undirected	2110	0.293265	1
s__Eubacterium_sp_AF17_7	s__Bacteroides_xylanisolvens	Undirected	2111	0.360028	1
s__Eubacterium_sp_AF17_7	s__Parabacteroides_gordonii	Undirected	2112	0.425466	1
s__Eubacterium_sp_AF17_7	s__Parabacteroides_johnsonii	Undirected	2113	0.329299	1
s__Eubacterium_sp_AF17_7	s__Streptococcus_pasteurianus	Undirected	2114	0.340961	1
s__Eubacterium_sp_AF17_7	s__Streptococcus_sanguinis	Undirected	2115	0.370234	1
s__Eubacterium_sp_AF17_7	s__Clostridium_sp_CAG_127	Undirected	2116	0.342653	1
s__Eubacterium_sp_AF17_7	s__Clostridium_sp_CAG_43	Undirected	2117	0.297363	1
s__Eubacterium_sp_AF17_7	s__Clostridiales_bacterium_AM23_16LB	Undirected	2118	0.34487	1
s__Eubacterium_sp_AF17_7	s__Clostridiales_bacterium_KLE1615	Undirected	2119	0.322381	1
s__Eubacterium_sp_AF17_7	s__butyrate_producing_bacterium_SS3_4	Undirected	2120	0.339748	1
s__Eubacterium_sp_AF17_7	s__Eubacterium_eligens	Undirected	2121	0.379994	1
s__Eubacterium_sp_AF17_7	s__Eubacterium_sp_AF17_7	Undirected	2122	1	1
s__Eubacterium_sp_AF17_7	s__Eubacterium_sp_CAG_156	Undirected	2123	1.856603	1
s__Eubacterium_sp_AF36_5BH	s__Lactobacillus_rogosae	Undirected	2124	0.421191	1
s__Eubacterium_sp_AF36_5BH	s__Clostridium_sp_CAG_7	Undirected	2125	0.301193	1
s__Eubacterium_sp_AF36_5BH	s__Eubacterium_sp_AF36_5BH	Undirected	2126	1	1
s__Eubacterium_sp_CAG_115	s__Actinomyces_sp_ICM47	Undirected	2127	-0.27824	0
s__Eubacterium_sp_CAG_115	s__Bifidobacterium_longum	Undirected	2129	-0.289326	0
s__Eubacterium_sp_CAG_115	s__Bifidobacterium_pseudocatenulatum	Undirected	2130	-0.307705	0
s__Eubacterium_sp_CAG_115	s__Rothia_mucilaginosa	Undirected	2131	-0.430498	0
s__Eubacterium_sp_CAG_115	s__Rothia_sp_HMSC072B03	Undirected	2132	-0.27824	0
s__Eubacterium_sp_CAG_115	s__Bacteroides_coprocola	Undirected	2133	-0.278884	0
s__Eubacterium_sp_CAG_115	s__Bacteroides_coprocola_CAG_162	Undirected	2134	-0.311968	0
s__Eubacterium_sp_CAG_115	s__Bacteroides_fragilis	Undirected	2135	-0.281491	0
s__Eubacterium_sp_CAG_115	s__Bacteroides_plebeius	Undirected	2136	-0.294851	0
s__Eubacterium_sp_CAG_115	s__Bacteroides_sp_D2	Undirected	2137	0.294684	1
s__Eubacterium_sp_CAG_115	s__Bacteroides_vulgatus	Undirected	2138	-0.40177	0
s__Eubacterium_sp_CAG_115	s__Coprobacter_fastidiosus	Undirected	2139	0.329696	1
s__Eubacterium_sp_CAG_115	s__Odoribacter_splanchnicus	Undirected	2140	0.337622	1
s__Eubacterium_sp_CAG_115	s__Prevotella_copri	Undirected	2141	-0.413696	0
s__Eubacterium_sp_CAG_115	s__Alistipes_putredinis_CAG_67	Undirected	2144	0.337714	1
s__Eubacterium_sp_CAG_115	s__Alistipes_sp_CAG_29	Undirected	2146	0.295276	1
s__Eubacterium_sp_CAG_115	s__Parabacteroides_goldsteinii	Undirected	2147	0.369077	1
s__Eubacterium_sp_CAG_115	s__Tannerella_sp_6_1_58FAA_CT1	Undirected	2148	0.334102	1
s__Eubacterium_sp_CAG_115	s__Streptococcus_salivarius	Undirected	2150	-0.317585	0
s__Eubacterium_sp_CAG_115	s__Clostridium_nexile_CAG_348	Undirected	2151	-0.316992	0
s__Eubacterium_sp_CAG_115	s__Clostridium_sp_CAG_217	Undirected	2152	-0.278152	0
s__Eubacterium_sp_CAG_115	s__Lawsonibacter_asaccharolyticus	Undirected	2154	0.382934	1
s__Eubacterium_sp_CAG_115	s__Eubacterium_sp_CAG_115	Undirected	2155	1	1
s__Eubacterium_sp_CAG_115	s__Dorea_sp_CAG_105	Undirected	2156	0.885131	1
s__Eubacterium_sp_CAG_115	s__Roseburia_intestinalis	Undirected	2157	0.945558	1
s__Eubacterium_sp_CAG_115	s__Roseburia_sp_CAG_45	Undirected	2158	0.903043	1
s__Eubacterium_sp_CAG_115	s__Faecalibacterium_sp_CAG_74	Undirected	2159	1.012599	1
s__Eubacterium_sp_CAG_115	s__Clostridium_innocuum	Undirected	2160	-0.907394	0
s__Eubacterium_sp_CAG_115	s__Erysipelatoclostridium_ramosum	Undirected	2161	-0.879371	0
s__Eubacterium_sp_CAG_115	s__Megamonas_funiformis	Undirected	2162	-0.951375	0
s__Eubacterium_sp_CAG_115	s__Megasphaera_sp_NM10	Undirected	2163	-0.902229	0
s__Eubacterium_sp_CAG_115	s__Escherichia_coli	Undirected	2164	-0.947308	0
s__Eubacterium_sp_CAG_115	s__Shigella_dysenteriae	Undirected	2165	-0.941615	0
s__Eubacterium_sp_CAG_115	s__Shigella_flexneri	Undirected	2166	-0.964533	0
s__Eubacterium_sp_CAG_146	s__Bifidobacterium_breve	Undirected	2167	-0.314867	0
s__Eubacterium_sp_CAG_146	s__Bacteroides_coprocola	Undirected	2169	-0.363633	0
s__Eubacterium_sp_CAG_146	s__Bacteroides_plebeius	Undirected	2170	-0.388474	0
s__Eubacterium_sp_CAG_146	s__Paraprevotella_clara	Undirected	2171	0.313619	1
s__Eubacterium_sp_CAG_146	s__Paraprevotella_clara_CAG_116	Undirected	2172	0.292826	1
s__Eubacterium_sp_CAG_146	s__Paraprevotella_xylaniphila	Undirected	2173	0.290472	1
s__Eubacterium_sp_CAG_146	s__Alistipes_finegoldii	Undirected	2174	0.310132	1
s__Eubacterium_sp_CAG_146	s__Alistipes_sp_CAG_157	Undirected	2175	0.395632	1
s__Eubacterium_sp_CAG_146	s__Alistipes_sp_CAG_268	Undirected	2176	0.341298	1
s__Eubacterium_sp_CAG_146	s__Alistipes_sp_HGB5	Undirected	2177	0.294135	1
s__Eubacterium_sp_CAG_146	s__Clostridium_leptum_CAG_27	Undirected	2178	0.426795	1
s__Eubacterium_sp_CAG_146	s__Clostridium_nexile_CAG_348	Undirected	2179	-0.401649	0
s__Eubacterium_sp_CAG_146	s__Clostridium_sp_CAG_62	Undirected	2180	0.393964	1
s__Eubacterium_sp_CAG_146	s__Clostridiales_bacterium_AM23_16LB	Undirected	2181	0.29467	1
s__Eubacterium_sp_CAG_146	s__Lawsonibacter_asaccharolyticus	Undirected	2182	0.38934	1
s__Eubacterium_sp_CAG_146	s__Eubacterium_sp_CAG_146	Undirected	2183	1	1
s__Eubacterium_sp_CAG_146	s__Dorea_longicatena	Undirected	2184	1.016504	1
s__Eubacterium_sp_CAG_146	s__Clostridium_leptum	Undirected	2185	1.095802	1
s__Eubacterium_sp_CAG_146	s__Firmicutes_bacterium_CAG_145	Undirected	2186	1.043844	1
s__Eubacterium_sp_CAG_146	s__Megamonas_hypermegale	Undirected	2187	-0.987641	0
s__Eubacterium_sp_CAG_146	s__Bilophila_sp_4_1_30	Undirected	2188	0.879613	1
s__Eubacterium_sp_CAG_156	s__Bacteroides_faecis	Undirected	2189	0.400836	1
s__Eubacterium_sp_CAG_156	s__Bacteroides_plebeius	Undirected	2190	0.39327	1
s__Eubacterium_sp_CAG_156	s__Bacteroides_stercoris	Undirected	2191	0.284711	1
s__Eubacterium_sp_CAG_156	s__Bacteroides_xylanisolvens	Undirected	2192	0.310493	1
s__Eubacterium_sp_CAG_156	s__Parabacteroides_gordonii	Undirected	2193	0.333402	1
s__Eubacterium_sp_CAG_156	s__Parabacteroides_johnsonii	Undirected	2194	0.373253	1
s__Eubacterium_sp_CAG_156	s__Clostridium_sp_CAG_127	Undirected	2195	0.279991	1
s__Eubacterium_sp_CAG_156	s__Clostridiales_bacterium_AM23_16LB	Undirected	2196	0.421029	1
s__Eubacterium_sp_CAG_156	s__Clostridiales_bacterium_KLE1615	Undirected	2197	0.349569	1
s__Eubacterium_sp_CAG_156	s__Eubacterium_eligens	Undirected	2198	0.354746	1
s__Eubacterium_sp_CAG_156	s__Eubacterium_ramulus	Undirected	2199	0.340412	1
s__Eubacterium_sp_CAG_156	s__Eubacterium_sp_CAG_156	Undirected	2201	1	1
s__Eubacterium_sp_CAG_156	s__Ruminococcus_sp_CAG_177	Undirected	2202	0.939911	1
s__Eubacterium_sp_CAG_161	s__Actinomyces_odontolyticus	Undirected	2203	-0.327937	0
s__Eubacterium_sp_CAG_161	s__Bifidobacterium_catenulatum	Undirected	2204	0.405204	1
s__Eubacterium_sp_CAG_161	s__Bifidobacterium_longum	Undirected	2205	-0.303583	0
s__Eubacterium_sp_CAG_161	s__Bacteroides_coprocola_CAG_162	Undirected	2206	-0.276088	0
s__Eubacterium_sp_CAG_161	s__Bacteroides_sp_D2	Undirected	2207	0.433811	1
s__Eubacterium_sp_CAG_161	s__Barnesiella_intestinihominis	Undirected	2208	0.320615	1
s__Eubacterium_sp_CAG_161	s__Coprobacter_fastidiosus	Undirected	2209	0.373836	1
s__Eubacterium_sp_CAG_161	s__Alistipes_finegoldii	Undirected	2210	0.370003	1
s__Eubacterium_sp_CAG_161	s__Alistipes_onderdonkii	Undirected	2211	0.356696	1
s__Eubacterium_sp_CAG_161	s__Alistipes_sp_CAG_29	Undirected	2212	0.416535	1
s__Eubacterium_sp_CAG_161	s__Parabacteroides_johnsonii	Undirected	2213	0.297963	1
s__Eubacterium_sp_CAG_161	s__Tannerella_sp_6_1_58FAA_CT1	Undirected	2214	0.371188	1
s__Eubacterium_sp_CAG_161	s__Tannerella_sp_CAG_118	Undirected	2215	0.398063	1
s__Eubacterium_sp_CAG_161	s__Eubacterium_sulci	Undirected	2216	-0.283573	0
s__Eubacterium_sp_CAG_161	s__Eubacterium_ramulus	Undirected	2218	0.331933	1
s__Eubacterium_sp_CAG_161	s__Eubacterium_sp_CAG_115	Undirected	2219	0.357863	1
s__Eubacterium_sp_CAG_161	s__Eubacterium_sp_CAG_161	Undirected	2220	1	1
s__Eubacterium_sp_CAG_161	s__Oscillibacter_sp_CAG_241	Undirected	2221	0.889006	1
s__Eubacterium_sp_CAG_161	s__Ruminococcus_sp_CAG_254	Undirected	2222	0.879217	1
s__Eubacterium_sp_CAG_161	s__Escherichia_coli	Undirected	2223	-0.890885	0
s__Eubacterium_sp_CAG_180	s__Bacteroides_finegoldii	Undirected	2224	0.308202	1
s__Eubacterium_sp_CAG_180	s__Bacteroides_stercoris	Undirected	2225	0.336943	1
s__Eubacterium_sp_CAG_180	s__Bacteroides_thetaiotaomicron	Undirected	2226	0.362297	1
s__Eubacterium_sp_CAG_180	s__Prevotella_copri_CAG_164	Undirected	2227	0.303012	1
s__Eubacterium_sp_CAG_180	s__Clostridium_disporicum	Undirected	2228	0.419585	1
s__Eubacterium_sp_CAG_180	s__Clostridium_leptum_CAG_27	Undirected	2229	0.28875	1
s__Eubacterium_sp_CAG_180	s__Clostridium_sp_CAG_127	Undirected	2230	0.338778	1
s__Eubacterium_sp_CAG_180	s__Clostridium_sp_CAG_167	Undirected	2231	0.277184	1
s__Eubacterium_sp_CAG_180	s__Clostridium_sp_CAG_58	Undirected	2232	0.359054	1
s__Eubacterium_sp_CAG_180	s__Clostridium_sp_CAG_75	Undirected	2233	0.324948	1
s__Eubacterium_sp_CAG_180	s__Eubacterium_ramulus	Undirected	2234	0.308451	1
s__Eubacterium_sp_CAG_180	s__Eubacterium_sp_CAG_180	Undirected	2235	1	1
s__Eubacterium_sp_CAG_180	s__Roseburia_inulinivorans_CAG_15	Undirected	2236	0.957433	1
s__Eubacterium_sp_CAG_202	s__Bifidobacterium_pseudocatenulatum	Undirected	2238	0.378853	1
s__Eubacterium_sp_CAG_202	s__Rothia_mucilaginosa	Undirected	2239	0.410973	1
s__Eubacterium_sp_CAG_202	s__Rothia_sp_HMSC072B03	Undirected	2240	0.29723	1
s__Eubacterium_sp_CAG_202	s__Bacteroides_fragilis	Undirected	2243	0.282267	1
s__Eubacterium_sp_CAG_202	s__Bacteroides_intestinalis	Undirected	2244	0.28871	1
s__Eubacterium_sp_CAG_202	s__Bacteroides_stercoris	Undirected	2246	0.311081	1
s__Eubacterium_sp_CAG_202	s__Bacteroides_uniformis	Undirected	2247	0.336331	1
s__Eubacterium_sp_CAG_202	s__Coprobacter_fastidiosus	Undirected	2248	-0.360247	0
s__Eubacterium_sp_CAG_202	s__Paraprevotella_clara	Undirected	2249	-0.384109	0
s__Eubacterium_sp_CAG_202	s__Paraprevotella_clara_CAG_116	Undirected	2250	-0.388121	0
s__Eubacterium_sp_CAG_202	s__Paraprevotella_xylaniphila	Undirected	2251	-0.398495	0
s__Eubacterium_sp_CAG_202	s__Prevotella_copri	Undirected	2252	0.405774	1
s__Eubacterium_sp_CAG_202	s__Prevotella_copri_CAG_164	Undirected	2253	0.329439	1
s__Eubacterium_sp_CAG_202	s__Alistipes_finegoldii	Undirected	2254	-0.374452	0
s__Eubacterium_sp_CAG_202	s__Alistipes_obesi	Undirected	2255	-0.308531	0
s__Eubacterium_sp_CAG_202	s__Alistipes_sp_CAG_268	Undirected	2256	-0.380618	0
s__Eubacterium_sp_CAG_202	s__Parabacteroides_gordonii	Undirected	2257	0.277209	1
s__Eubacterium_sp_CAG_202	s__Tannerella_sp_6_1_58FAA_CT1	Undirected	2258	-0.358241	0
s__Eubacterium_sp_CAG_202	s__Streptococcus_parasanguinis	Undirected	2259	0.402484	1
s__Eubacterium_sp_CAG_202	s__Streptococcus_sp_A12	Undirected	2262	0.290694	1
s__Eubacterium_sp_CAG_202	s__Clostridium_nexile_CAG_348	Undirected	2263	0.388627	1
s__Eubacterium_sp_CAG_202	s__Clostridium_sp_CAG_217	Undirected	2265	0.332323	1
s__Eubacterium_sp_CAG_202	s__Clostridium_sp_CAG_265	Undirected	2266	-0.347225	0
s__Eubacterium_sp_CAG_202	s__Clostridium_sp_CAG_299	Undirected	2267	0.318009	1
s__Eubacterium_sp_CAG_202	s__Clostridium_sp_CAG_62	Undirected	2268	-0.338046	0
s__Eubacterium_sp_CAG_202	s__Hungatella_hathewayi	Undirected	2269	0.339013	1
s__Eubacterium_sp_CAG_202	s__Clostridiales_bacterium_KLE1615	Undirected	2270	0.30115	1
s__Eubacterium_sp_CAG_202	s__Lawsonibacter_asaccharolyticus	Undirected	2271	-0.319861	0
s__Eubacterium_sp_CAG_202	s__Eubacterium_sp_AF17_7	Undirected	2272	0.334649	1
s__Eubacterium_sp_CAG_202	s__Eubacterium_sp_CAG_115	Undirected	2273	-0.283335	0
s__Eubacterium_sp_CAG_202	s__Eubacterium_sp_CAG_156	Undirected	2274	0.373886	1
s__Eubacterium_sp_CAG_202	s__Eubacterium_sp_CAG_202	Undirected	2275	1	1
s__Eubacterium_sp_CAG_202	s__Eubacterium_sp_CAG_248	Undirected	2276	1.520024	1
s__Eubacterium_sp_CAG_202	s__Eubacterium_sp_OM08_24	Undirected	2277	1.264732	1
s__Eubacterium_sp_CAG_202	s__Clostridium_asparagiforme	Undirected	2278	0.932287	1
s__Eubacterium_sp_CAG_202	s__Tyzzerella_nexilis	Undirected	2279	0.94477	1
s__Eubacterium_sp_CAG_202	s__Megamonas_funiformis	Undirected	2280	1.012926	1
s__Eubacterium_sp_CAG_202	s__Megamonas_hypermegale	Undirected	2281	1.026933	1
s__Eubacterium_sp_CAG_202	s__Megasphaera_sp_NM10	Undirected	2282	1.030612	1
s__Eubacterium_sp_CAG_248	s__Actinomyces_sp_S6_Spd3	Undirected	2283	0.280113	1
s__Eubacterium_sp_CAG_248	s__Rothia_sp_HMSC072B03	Undirected	2287	0.325058	1
s__Eubacterium_sp_CAG_248	s__Bacteroides_eggerthii	Undirected	2290	0.2894	1
s__Eubacterium_sp_CAG_248	s__Bacteroides_finegoldii	Undirected	2291	0.351945	1
[truncated: 4,256 more rows]
