# Supplementary material for: Gut Microbiota Analysis and In Silico Biomarker Detection of Children with Autism Spectrum Disorder across Cohorts
Source: Microorganisms. 2023 Jan 22;11(2):291. doi: 10.3390/microorganisms11020291 (PMC9958793; doi:10.3390/microorganisms11020291)
Supplement: Supplementary file 1 [file microorganisms-11-00291-s001.zip › Supplementary Data S8(C).csv]

ID	s__Actinomyces_odontolyticus	s__Actinomyces_sp_ICM47	s__Actinomyces_sp_S6_Spd3	s__Actinomyces_sp_oral_taxon_181	s__Bifidobacterium_adolescentis	s__Bifidobacterium_animalis	s__Bifidobacterium_bifidum	s__Bifidobacterium_breve	s__Bifidobacterium_catenulatum	s__Bifidobacterium_longum	s__Bifidobacterium_pseudocatenulatum	s__Rothia_mucilaginosa	s__Rothia_sp_HMSC072B03	s__Eggerthella_lenta	s__Bacteroides_caccae	s__Bacteroides_cellulosilyticus	s__Bacteroides_clarus	s__Bacteroides_coprocola	s__Bacteroides_coprocola_CAG_162	s__Bacteroides_dorei	s__Bacteroides_eggerthii	s__Bacteroides_faecis	s__Bacteroides_finegoldii	s__Bacteroides_fragilis	s__Bacteroides_intestinalis	s__Bacteroides_massiliensis	s__Bacteroides_nordii	s__Bacteroides_ovatus	s__Bacteroides_plebeius	s__Bacteroides_salyersiae	s__Bacteroides_sp_CAG_189	s__Bacteroides_sp_D2	s__Bacteroides_sp_HPS0048	s__Bacteroides_stercoris	s__Bacteroides_thetaiotaomicron	s__Bacteroides_uniformis	s__Bacteroides_vulgatus	s__Bacteroides_xylanisolvens	s__Barnesiella_intestinihominis	s__Coprobacter_fastidiosus	s__Butyricimonas_sp	s__Butyricimonas_sp_An62	s__Butyricimonas_virosa	s__Odoribacter_sp_AF21_41	s__Odoribacter_splanchnicus	s__Paraprevotella_clara	s__Paraprevotella_clara_CAG_116	s__Paraprevotella_xylaniphila	s__Prevotella_copri
s__Actinomyces_odontolyticus	1	0.69684854	0.523584778	0	0	0	0	0.448894963	0	0.445021942	0	0.540412688	0	0	0	0	0	0	0	0	0	0	0	0	0	0	0	0	0	0	0	0	0	0	0	0	0	0	0	0	0	0	0	0	0	0	0	0	0
s__Actinomyces_sp_ICM47	0.69684854	1	0.517810385	0	0	0	0	0.444240097	0	0	0	0.490803172	0	0	0	0	0	0	0	0	0	0	0	0	0	0	0	0	0	0	0	0	0	0	0	0	0	0	0	0	0	0	0	0	0	0	0	0	0
s__Actinomyces_sp_S6_Spd3	0.523584778	0.517810385	1	0.657951819	0	0	0	0.440364234	0	0	0	0.572428299	0	0	0	0	0	0	0	0	0	0	0	0	0	0	0	0	0	0	0	0	0	0	0	0	0	0	0	0	0	0	0	0	0	0	0	0	0
s__Actinomyces_sp_oral_taxon_181	0.377836414	0.361633708	0.657951819	1	0	0	0	0	0	0	0	0	0.514219578	0	0	0	0	0	0	0	0	0	0	0	0	0	0	0	0	0	0	0	0	0	0	0	0	0	0	0	0	0	0	0	0	0	0	0	0
s__Bifidobacterium_adolescentis	0	0	0	0	1	0	0	0	0.678849373	0	0	0	0	0	0	0	0	0	0	0	0	0	0	0	0	0	0	0	0	0	0	0	0	0	0	0	0	0	0	0	0	0	0	0	0	0	0	0	0
s__Bifidobacterium_animalis	0	0	0	0	0	1	0	0	0	0	0	0	0	0	0	0	0	0	0	0	0	0	0	0	0	0	0	0	0	0	0	0	0	0	0	0	0	0	0	0	0	0	0	0	0	0	0	0	0
s__Bifidobacterium_bifidum	0	0	0	0	0.394944248	0	1	0	0	0	0	0	0	0	0	0	0	0	0	0	0	0	0	0	0	0	0	0	0	0	0	0	0	0	0	0	0	0	0	0	0	0	0	0	0	0	0	0	0
s__Bifidobacterium_breve	0.448894963	0.444240097	0.440364234	0.361696395	0	0	0	1	0	0	0.639213986	0.672328244	0	0	0	0	0	0.447164951	0	0	0	0	0	0	0	0	0	0	0	0	0	0	0	0	0	0	0	0	0	0	0	0	0	0	-0.448830812	-0.467345584	-0.469023665	-0.472379827	0
s__Bifidobacterium_catenulatum	0	0	0	0	0.678849373	0	0.302750352	0	1	0	0	0	0	0	0	0	0	0	0	0	0	0	0	0	0	0	0	0	0	0	0	0	0	0	0	0	0	0	0	0	0	0	0	0	0	0	0	0	0
s__Bifidobacterium_longum	0.445021942	0.425149647	0	0	0	0	0	0.334162647	0	1	0	0	0	0	0	0	0	0	0	0	0	0	0	0	0	0	0	0	0	0	0	0	0	0	0	0	0	0	0	0	0	0	0	0	0	0	0	0	0
s__Bifidobacterium_pseudocatenulatum	0	0	0	0	0	0	0	0.639213986	0	0.323335982	1	0.545705739	0	0	0	0	0	0.547329331	0.494246324	0	0	0	0	0	0	0	0	0	0	0	0	0	0	0.465206091	0	0	0	0	0	0	0	0	0	0	0	0	0	0	0
s__Rothia_mucilaginosa	0.540412688	0.490803172	0.572428299	0.410360747	0	0	0	0.672328244	-0.292418528	0	0.545705739	1	0.563365933	0	0	0	0	0.556152422	0.584805559	0	0	0	0	0	0	0	0	0	0	0	0	0	0	0	0	0	0	0	0	0	0	0	0	0	0	0	0	0	0
s__Rothia_sp_HMSC072B03	0.40058475	0.294935597	0.427509501	0.514219578	0	0	0	0.43301296	0	0	0	0.563365933	1	0	0	0	0	0	0.448898656	0	0	0	0	0	0	0	0	0	0	0	0	0	0	0	0	0	0	0	0	0	0	0	0	0	0	0	0	0	0
s__Eggerthella_lenta	0.312194705	0	0	0	0	0.28260835	0	0	0	0.327239819	0	0	0	1	0	0	0	0	0	0	0	0	0	0	0	0	0	0	0	0	0	0	0	0	0	0	0	0	0	0	0	0	0	0	0	0	0	0	0
s__Bacteroides_caccae	0	0	0	0	0	0	0	0	0	-0.303690915	0	0	0	-0.402522541	1	0	0	0	0	0	0	0	0	0	0	0	0	0	0	0	0	0	0	0	0	0	0	0.463488713	0	0	0	0	0	0	0	0	0	0	0
s__Bacteroides_cellulosilyticus	0	0	0	-0.278239728	0	0	0	0	0	0	0	0	0	-0.357820859	0.340581258	1	0	0	0	0	0	0.539551431	0	0	0.544715731	0	0	0	0	0.486634351	0.46956307	0	0	0	0	0	0	0	0	0	0.525328793	0	0.506692137	0	0	0	0	0	0
s__Bacteroides_clarus	0	0	0	0	0	0	0	0	0	0	0	0	0	0	0	0	1	0	0	0	0	0	0	0	0	0	0	0	0	0	0	0	0	0	0	0	0	0	0	0	0	0	0	0	0	0	0	0	0
s__Bacteroides_coprocola	0	0	0	0	0	0	0.29241783	0.447164951	-0.284093931	0	0.547329331	0.556152422	0.343396756	0	0	0	0	1	0.883437487	0	0	0	0	0	0	0	0	0	0.741543333	0	0	0	0	0.498829955	0	0	0	0	0	0	0	0	0	0	0	0	0	0	0.570692483
s__Bacteroides_coprocola_CAG_162	0	0	0	0	0	0	0.400963067	0.416107942	0	0	0.494246324	0.584805559	0.448898656	0	0	0	0	0.883437487	1	0	0	0	0	0	0	0	0	0	0.697716694	0	0	0	0	0.466254606	0	0	0	0	0	0	0	0	0	0	0	0	0	0	0.524892823
s__Bacteroides_dorei	0	0	0	0	0	0	0	0	0	0	0	0	0	0	0	0	0	0	0	1	0	0	0	0	0	0	0	0	0	0	0	0	0	0	0	0	0	0	0	0	0	0	0	0	0	0	0	0	0
s__Bacteroides_eggerthii	0	0	0	0	0	0	0	0	0	0	0	0	0	0	0	0.292218331	0	0	0	0	1	0	0	0	0	0	0	0	0	0	0	0	0	0	0	0	0	0	0	0	0	0	0	0	0	0	0	0	0
s__Bacteroides_faecis	0	0	0	0	0	-0.316089392	0	0	0	0	0	0	0	-0.37106986	0.403506312	0.539551431	0	0.353515772	0	0	0.311947627	1	0	0	0	0	0	0	0.480444617	0	0	0	0	0	0	0	0	0	0	0	0	0	0	0	0	0	0	0	0
s__Bacteroides_finegoldii	0	0	0	0	0	0	0	0	0	0	0.321279748	0.305579663	0	0	0	0	0	0.369153439	0.322466792	0	0	0.310756845	1	0	0	0	0	0	0	0	0	0	0	0	0	0	0	0	0	0	0	0	0	0	0	0	0	0	0
s__Bacteroides_fragilis	0	0	0	0	0	0	0	0.32801081	0	0	0	0.282606083	0	0	0	0	0	0	0	0	0	0	0	1	0	0	0	0	0	0	0	0	0	0	0	0	0	0	0	0	0	0	0	0	0	0	0	0	0
s__Bacteroides_intestinalis	0	0	0	0	0	0	0	0	0	0	0.327705333	0.281880031	0	0	0.43096439	0.544715731	0	0.319034537	0	0	0.397694169	0.278346189	0	0	1	0	0	0	0	0	0	0	0	0	0	0	0	0	0	0	0	0	0	0	0	0	0	0	0
s__Bacteroides_massiliensis	0	0	0	0	0	0	0	0	0	0	0	0	0	0	0	0	0	0	0	0	0	0	0	0	0	1	0	0	0	0	0	0	0	0	0	0	0	0	0	0	0	0	0	0	0	0	0	0	0
s__Bacteroides_nordii	0	0	0	0	0	0	0	0	0	0	0	0	0	0	0	0.298682635	0	0	0	0	0	0.319172903	0	0	0	0.336332502	1	0	0	0	0	0	0.953877714	0	0	0	0	0	0	0	0.608035803	0.447139389	0.444417276	0.448753475	0	0	0	0	0
s__Bacteroides_ovatus	0	0	0	0	0.30405935	0	0	0	0.306861958	0	0	0	0	0	0	0	0	0	0	0	0	0	0	0	0	0	0	1	0	0	0	0	0	0	0	0	0	0	0	0	0	0	0	0	0	0	0	0	0
s__Bacteroides_plebeius	0	0	0	0	0	0	0	0.279629498	-0.312277652	0	0.426024753	0.363966698	0.306114509	-0.356247534	0	0	0.311487451	0.741543333	0.697716694	0	0	0.480444617	0.31263132	0	0	0	0	0	1	0	0	0	0	0.504610907	0	0	0	0	0	0	0	0	0	0	0	0	0	0	0.564061791
s__Bacteroides_salyersiae	0	0	0	0	0	0	0	0	0	0	0	0	0	0	0.298055842	0.486634351	0	0	0	0	0.34711568	0.367342346	0	0	0.394911063	0	0	0	0	1	0.84017341	0	0	0	0	0	0	0	0	0	0	0	0.567325367	0	0	0	0	0	0
s__Bacteroides_sp_CAG_189	0	0	0	0	0	0	0	0	0	0	0	0	0	-0.321835456	0.325891751	0.46956307	0	0	0	0	0.352552956	0.347768153	0.282581882	0	0.370413906	0	0	0	0	0.84017341	1	0	0	0	0	0	0	0	0	0	0.476315696	0.442276302	0.587951876	0	0	0	0	0	0
s__Bacteroides_sp_D2	0	-0.296358256	0	0	0	0	0	-0.280972216	0	0	0	0	0	0	0	0	0	0	0	0.284690517	0	0.39975616	0	0	0	0	0	0	0	0	0	1	0	0	0	0	0	0	0	0	0	0	0	0	0	0	0	0	0
s__Bacteroides_sp_HPS0048	0	0	0	0	0	0	0	0	0	-0.308607807	0	0	0	-0.289363057	0	0.28178035	0	0	0	0.277067164	0	0.404869268	0	0	0	0.298832404	0.953877714	0	0	0	0	0	1	0	0	0	0	0	0	0	0.572027972	0	0	0	0	0	0	0	0
s__Bacteroides_stercoris	0	0	0	0	0	0	0	0	0	0	0.465206091	0	0	0	0	0	0	0.498829955	0.466254606	0	0	0.303377352	0.33558669	0	0	0	0	0	0.504610907	0.389880089	0.345158549	0.277824755	0	1	0	0	0	0	0	0	0	0	0	0	0	0	0	0	0
s__Bacteroides_thetaiotaomicron	0	0	0	0	0	0	0	0	0	0	0	0	0	-0.376633199	0	0	0	0	0	0	0	0	0	0	0	0	0	0	0	0	0	0	0	0.277419489	1	0	0	0	0	0	0	0	0	0	0	0	0	0	0
s__Bacteroides_uniformis	0	0	0	0	0	0	0	0	0	0	0	0	0	0	0	0.288561623	0	0	0	0	0	0	0	0	0	0	0	0.276060293	0	0	0	0	0	0	0	1	0	0	0	0	0	0	0	0	0	0	0	0	0
s__Bacteroides_vulgatus	0	0.291593877	0	0	0	0	0	0.319180822	0	0	0	0.297988852	0	0	0.39035939	0	0	0.303410377	0	-0.326440999	0.360319898	0	0	0	0.371616869	0	0	0.329832503	0	0	0	0	0	0	0.315932561	0	1	0	0	0	0	0	0	0	0	0	0	0	0
s__Bacteroides_xylanisolvens	0	0	0	0	0	0	0	0	0	-0.37120873	0	0	0	-0.439203304	0.463488713	0	0	0	0	0	0.43467341	0	0	0	0	0	0	0	0	0	0	0	0	0	0	0	0.426714976	1	0	0	0	0	0	0	0	0	0	0	0
s__Barnesiella_intestinihominis	-0.437499437	-0.373457703	0	0	0	0	0	-0.304177482	0.285576823	-0.341596166	0	-0.333522142	0	-0.414699825	0.333658404	0.283699358	0	0	0	0	0	0.365333861	0	0	0	0	0	0	0	0	0	0	0.280416527	0	0	0	0	0	1	0.586273388	0	0	0	0	0.497422016	0	0	0	0
s__Coprobacter_fastidiosus	-0.312110806	-0.278239728	0	0	0	0	0	-0.342748063	0	-0.371718605	-0.334326329	-0.375121044	0	-0.427078053	0	0.338685209	0	0	0	0	0	0.287993302	0	0	0	0.361768624	0.296746638	0	0	0	0	0	0	0	0	0	0	0	0.586273388	1	0	0	0	0	0	0	0	0	0
s__Butyricimonas_sp	0	0	0	0	0	-0.299463537	0	-0.280143723	0	-0.289111492	0	0	0	-0.399360012	0.370223368	0.525328793	0	0	0	0	0.304730305	0.403262308	0	0	0	0	0.608035803	0	0	0.417759661	0.476315696	0	0.572027972	0	0	0	0	0.325043776	0.398579033	0.350932875	1	0.777242837	0.821454052	0.591828376	0	0	0	0	0
s__Butyricimonas_sp_An62	0	0	0	-0.303902461	0	0	0	-0.296255792	0	-0.357479731	0	0	-0.301315152	0	0.278386509	0.415742169	0.276304788	0	0	0	0	0	0	0	0	0	0.447139389	0.305961886	0	0.400997181	0.442276302	0	0.399246591	0	0	0	0	0.302949943	0.355831229	0	0.777242837	1	0.950139673	0.726135662	0	0	0	0	0
s__Butyricimonas_virosa	0	0	0	-0.316660537	0	0	0	-0.302496984	0	-0.344697134	0	0	-0.295907659	-0.282510341	0.346813694	0.506692137	0	0	0	0	0.399651077	0.33669334	0	0	0.294882295	0	0.444417276	0.296357732	0	0.567325367	0.587951876	0	0.406753941	0	0	0	0	0.35165207	0.411182867	0	0.821454052	0.950139673	1	0.630830377	0	0	0	0	0
s__Odoribacter_sp_AF21_41	0	0	0	0	0	0	0	0	0	0	0	0	0	0	0	0.360532964	0	0	0	0	0	0	0	0	0	0	0.448753475	0.362915027	0	0	0.330847542	0	0.422337154	0	0	0	0	0	0	0	0.591828376	0.726135662	0.630830377	1	0	0	0	0	0
s__Odoribacter_splanchnicus	-0.306124593	-0.277389315	0	0	0	0	0	-0.448830812	0	-0.335574155	0	0	0	0	0	0.282084546	0	0	0	0	0.335391904	0.354728874	0	-0.34935209	0.35449353	0	0	0	0	0	0	0	0	0	0	0	0	0	0.497422016	0	0.344847972	0.331229782	0.425178048	0	1	0	0	0	0
s__Paraprevotella_clara	0	0	0	0	0.330995009	0	0	-0.467345584	0.276339292	0	-0.337914621	-0.297439873	0	0	0	0	0.371734004	-0.362574363	-0.350160749	0	0	0	0	0	0	0	0	0	0	0	0.298011538	0	0	0	0	0	0	0	0	0	0	0	0	0	0	1	0.993237012	0.995081463	0
s__Paraprevotella_clara_CAG_116	0	0	0	0	0.334503508	0	0	-0.469023665	0	0	-0.341537088	-0.304152198	0	0	0	0	0.380248908	-0.367561341	-0.355102534	0	0	0	0	0	0	0	0	0	0	0	0.29874166	0	0	0	0	0	0	0	0	0	0	0	0	0	0	0.993237012	1	0.998360488	0
s__Paraprevotella_xylaniphila	0	0	0	0	0.330676054	0	0	-0.472379827	0	0	-0.348235234	-0.312262923	0	0	0	0	0.388763812	-0.377535297	-0.364986103	0	0	0	0	0	0	0	0	0	0	0	0.293630805	0	0	0	0	0	0	0	0	0	0	0	0	0	0	0.995081463	0.998360488	1	0
s__Prevotella_copri	0	0	0	0	-0.27737737	0	0	0	0	0	0.387917104	0.377070409	0	0	0	0	0	0.570692483	0.524892823	0	0	0	0.302413163	0.30541047	0	0	0	0	0.564061791	0	0	0	0	0.425719591	0.284804498	0	0	0	0	0	0	0	0	0	0	0	0	0	1
s__Prevotella_copri_CAG_164	0	0	0	0	0	0	0	0	0	0	0	0	0	0	0	0	0	0	0.298243916	0	0	0	0	0	0	0	0.30038892	0	0.284880959	0	0	0	0.285576923	0	0.345232485	0	0.303959734	0.348764548	0	0	0	0	0	0	0	0	0	0	0
s__Prevotella_sp_CAG_279	0	0	0	0	0	0	0	0	0	0	0	0	0	0	0	0	0.386607127	0	0	0	0.358228045	0	0	0	0	0	0	0	0	0.276487046	0.276487046	0	0	0	0.296210678	0	0	0	0	0	0	0.349927418	0.36080912	0	0	0	0	0	0
s__Alistipes_finegoldii	-0.401065427	-0.314439426	-0.39942684	0	0.276824849	0	0	-0.651686928	0.310377637	-0.380908438	-0.477611094	-0.552726334	-0.371709716	0	0	0	0	-0.419395218	-0.461082746	0	0	0	0	0	0	0	0.32404893	0.336956484	-0.322835544	0	0	0	0.339627429	0	0	0	0	0	0.510334028	0.40850594	0.376503732	0.384470252	0.439325867	0	0.640390233	0.487459056	0.492926424	0.496523377	-0.35609689
s__Alistipes_indistinctus	0	0	0	0	0	0	0	-0.361932824	0	-0.392427055	0	0	0	-0.406627764	0	0.346239446	0	0	0	0	0.466172132	0.351873737	0	0	0.292126089	0	0.297649433	0	0	0.310403974	0.368734922	0	0.36993169	0	0	0	0	0	0.357041649	0	0.545654766	0.519216359	0.57999059	0	0.536603522	0	0	0	0
s__Alistipes_obesi	0	0	0	0	0	0	0	0	0	0	0	0	0	0	0	0	0	-0.279056908	-0.290000672	0	0.305603915	0	0	0	0	0	0	0	0	0.307038037	0.302713558	0	0	0	0	0	0	0	0	0	0	0.282620321	0.300761751	0	0	0.408927576	0.416376166	0.426473143	0
s__Alistipes_onderdonkii	0	0	0	0	0	0	-0.280879185	-0.501621198	0	0	-0.406481432	-0.445587617	0	0	0	0	0	-0.432471423	-0.468444109	0	0	0	-0.325080929	-0.291450007	0	0	0.397740113	0	-0.323156974	0	0	0	0.352101903	0	0	0	0	0	0	0.424050062	0.298211532	0	0	0	0	0	0	0	-0.532376232
s__Alistipes_putredinis	-0.290650408	0	0	0	0	0	0	-0.419429461	0	-0.440167692	0	0	0	-0.356119211	0	0	0	0	0	0	0.304983786	0	0	0	0	0	0.315655021	0	0	0.400913785	0.390069528	0	0.347970427	0.364388297	0.332154997	0	0	0	0.424099449	0	0.449274289	0.438342408	0.488820533	0	0.303510474	0	0	0	0
s__Alistipes_putredinis_CAG_67	0	0	0	0	0	0	0	-0.395896947	0	-0.399025141	-0.282670069	0	0	-0.297642647	0	0	0	0	0	0	0	0	0	0	0	0	0	0	0	0.369497347	0.356212049	0	0.2777543	0	0	0	0	0	0.36495195	0	0.282210251	0	0.312742671	0	0.389123046	0.313731244	0.312193003	0.318066287	0
s__Alistipes_sp_CAG_157	0	0	0	0	0	0	0	-0.357173746	0	0	-0.335100648	-0.368357268	0	0	0	0	0	-0.431711308	-0.419913346	0	0	0	-0.317651755	0	0	0	0	0	-0.302344409	0	0	0	0	-0.371638059	0	0	0	0	0	0	0	0	0	0	0	0.401605102	0.379296869	0.401149832	-0.304680388
s__Alistipes_sp_CAG_268	-0.386843227	-0.354133978	-0.429560429	-0.299054773	0	0	0	-0.653835206	0	0	-0.538396694	-0.656406525	-0.444578268	0	0	0	0	-0.544352805	-0.576151406	0	0	0	0	-0.294100631	0	0	0.28075162	0	-0.427623325	0	0	0	0	-0.314420212	0	0	-0.344545075	0	0.513543827	0.375853365	0	0.34063843	0.322299813	0	0.51750528	0.433056634	0.428534637	0.437578632	-0.433938446
s__Alistipes_sp_CAG_29	-0.419520317	-0.355381485	0	-0.276887876	0	0	0	-0.432078361	0.435247249	-0.426023549	0	-0.381841198	-0.336121405	0	0	0	0	-0.339005867	-0.45069075	0	0	0	0	0	0	0	0	0	-0.304470551	0.335730039	0.277892066	0	0	0	0	0	0	0	0.509201679	0	0.278359902	0.320773629	0.416673506	0	0.459693955	0	0	0	0
s__Alistipes_sp_HGB5	-0.280698617	0	-0.283155349	0	0	0	0	-0.460061019	0	0	0	-0.34314643	0	0	0	0	0.436651944	-0.31238234	-0.376512654	0	0	0	0	0	0	0	0.303148652	0	0	0	0	0	0.342857209	0	0	0	0	0	0.366233343	0	0	0.364580037	0.415475503	0	0.511943081	0.504977021	0.487038777	0.490286218	0
s__Parabacteroides_distasonis	0	0	0	0	0	0	0	0	0	0	0	0	0	-0.386509773	0.345292712	0.427875323	0	0	0	0	0	0	0	0	0.478103973	0	0	0	0	0	0	0	0	0	0	0	0	0	0	0.305466374	0	0	0	0	0.329116555	0	0	0	0
s__Parabacteroides_goldsteinii	0	0	0	0	0	0	0	0	0	-0.33487312	0	0	0	0	0.302463669	0.338005507	0	0	0	0	0	0.33748991	0	-0.315829018	0.287052838	0	0.313321729	0	0	0	0	0	0.287380671	0	0	0	0	0	0.296814677	0.403252861	0	0	0	0	0.415425363	0	0	0	0
s__Parabacteroides_gordonii	0	0	0	0	0	0	0	0	0	0	0	0	0	0	0.294983279	0.328534073	0	0.284020198	0	0	0.372396173	0.474098587	0	0	0.474440823	0	0.27778995	0	0	0.277707551	0	0.305837042	0.301030717	0	0	0.315541652	0	0.322378128	0	0	0	0	0	0	0	0	0	0	0
s__Parabacteroides_johnsonii	0	-0.31409351	0	0	0	0	0	0	0	-0.299488563	0	0	0	-0.298796758	0.360791329	0.434388045	0	0	0	0	0	0.670525079	0	0	0	0	0.29376603	0	0.298360022	0	0	0	0.381861888	0	0.298530114	0	0	0	0.433033058	0.403837804	0.32736014	0	0	0	0.549494904	0	0	0	0
s__Parabacteroides_merdae	0	-0.302894762	0	0	0	0	0	-0.356064061	0	-0.363640605	0	0	0	0	0	0	0.286840491	0	0	0	0	0	0	0	0	0	0	0	0	0	0	0.337122317	0	0	0	0	0	0	0	0	0	0	0	0	0	0.31906576	0.320988256	0.320164329	0
s__Tannerella_sp_6_1_58FAA_CT1	-0.312110806	-0.278239728	0	0	0	0	0	-0.341209822	0	-0.368858707	-0.33166074	-0.371764882	0	-0.431572178	0	0.333662518	0	0	0	0	0	0.283048425	0	0	0	0.354493288	0.284959284	0	0	0	0	0	0	0	0	0	0	0	0.585826192	0.998975305	0.34979717	0	0	0	0	0	0	0	0
s__Tannerella_sp_CAG_118	0	0	0	0	0.369863816	0	0	0	0	0	0	0	0	-0.276123449	0	0	0	0	0	0	0	0.3222781	0	0	0	0	0	0	0	0	0.29522601	0	0.276899442	0	0	0	0	0	0	0	0	0	0	0	0	0.364722156	0.403252861	0.389529596	0
s__Lactobacillus_acidophilus	0	0	0	0	0	0	0	0	0	0	0	0	0	0	0	0	0	0	0	0	0	0	0	0	0	0	0	0	0	0	0	0	0	0	0	0	0	0	0.430231715	0	0	0	0	0	0	0	0	0	0
s__Lactobacillus_rogosae	0	0	0.339288176	0.308635665	0	0	0	0.290723767	0	0	0	0.334214151	0	0	0	0	0	0	0	0	0	0	0.327727714	0	0	0	0	0	0	0	0	0	0	0	0	0	0	0.289241876	0	0	0	0	0	0	0	0	0	0	0
s__Lactococcus_lactis	0	0	0	0	0	0	0	0	0	0	0	-0.372395427	0	0	0	0	0.311293173	-0.488491386	-0.443810526	0	0	0	0	0	-0.282554364	0	0	0	0	0	0	0	0	0	0	0	0	0	0	0	0	0	0	0	0	0.423166011	0.437900203	0.450080469	0
s__Streptococcus_infantis	0.334545884	0.372222836	0.332315911	0	0	0	0	0	0	0	0	0.413365375	0	0	0	0	0	0	0	0	0	0	0	0	0	0	0	0	0	0	0	0	0	0	0	-0.282089908	0	0	0	0	0	0	0	0	0	0	0	0	0
s__Streptococcus_lutetiensis	0	0	0.349780546	0	0	0	0	0	0	0.457808996	0	0	0	0.357496127	0	0	0	0	0	-0.28867202	0	0	0	0	0	0	0	-0.281009768	0	0	0	0	0	0	0	0	0	0	0	0	0	0	0	0	0	0	0	0	0
s__Streptococcus_mitis	0	0.381322679	0.357298438	0.28792092	0	0	0	0.281830784	0	0	0	0.430980585	0	0	0	0	0	0	0	-0.27627018	0	-0.287703522	0	0	0	0	-0.333582459	0	0	0	0	0	-0.373922828	-0.279846171	0	-0.565292644	0	0	0	0	0	0	0	0	-0.309686278	0	0	0	0
s__Streptococcus_oralis	0.37234591	0.387228498	0.345142447	0	0	0	0	0.346206469	0	0.367473444	0	0.559987116	0	0	0	0	0	0	0	0	0	0	0	0	0	-0.354898871	0	0	0	0	0	0	0	0	0	-0.321465596	0	0	-0.314267801	-0.354898871	0	0	0	0	0	0	0	0	0
s__Streptococcus_parasanguinis	0.663982241	0.506058699	0.48707786	0.371802733	0	0	0	0.668476551	0	0.284996613	0.376265819	0.710395756	0.520103094	0	0	0	0	0.382379242	0.416587014	0	0	0	0	0.387618832	0	-0.306486957	-0.318022622	0	0.306379696	0	0	0	-0.28823334	0	0	0	0	0	-0.419921012	-0.331584833	0	-0.345623612	-0.330290383	0	-0.355887258	0	0	0	0.388708402
s__Streptococcus_pasteurianus	0	0	0	0	0	0	0	0	0	0	0	0	0	0	0	0	0	0	0	0	0	0	0	0	0	0	0	0	0	0	0	0	0	0	0	0	0	0	0	0	0	0	0	0	0	0	0	0	0
s__Streptococcus_salivarius	0.675897988	0.440917244	0.426843527	0	0	0	0	0.493716948	0	0	0.38987443	0.65104102	0.420200694	0	0	0	0	0.430204751	0.437040604	0	0	0	0	0	0	0	0	0	0.278067034	0	0	0	0	0.372074632	0	0	0	0	-0.357494726	-0.388877991	0	0	0	0	0	0	0	0	0.333758003
s__Streptococcus_sanguinis	0	0	0	0	0	0	0	0.291680213	0	0	0	0.372526076	0	0	0	0	0	0	0	0	0	0	0	0.344465508	0	-0.36768957	0	0	0	0	0	0	0	0	0	0	0	0	0	0	0	0	0	0	0	0	0	0	0
s__Streptococcus_sp_A12	0	0.337209456	0	0	0	0	0	0	0	0	0	0.405351705	0	0	0	0	0	0	0	0	0.344320352	0	0	0	0	0	0	0	0	0	0	0	0	0	0	0	0	0	0	-0.329400236	0	0	0	0	0	0	0	0	0
s__Streptococcus_sp_F0442	0.475652192	0.518866344	0.468309563	0.28635277	0	0	0	0.302629702	0	0	0	0.419361768	0.334313738	0	0	0	0	0	0	0	0	0	0	0	0	0	-0.282554364	0	0	0	0	0	-0.299463537	0	0	-0.283461207	0	0	0	0	-0.299463537	-0.283956368	0	0	0	0	0	0	0
s__Streptococcus_sp_I_P16	0	0	0.402606127	0	0	0	0	0	0	0	0	0.452731642	0	0	0	0.280738907	0	0	0	0	0.442197175	0.279345527	0	0	0	0	0	0	0	0	0	0.343519265	0	0	0	0	0	0.281992754	0	0	0	0	0	0	0	0	0	0	0
s__Streptococcus_thermophilus	0	0	0	0	0	0.366698861	0	0	0	0	0	0	0.341068614	0.305355522	0	-0.348159438	0	0	0	0	0	0	0	0	0	0	0	0	0	-0.315193692	0	0	0	0	0	0	-0.364446128	0	0	-0.395677537	0	0	0	0	0	0	0	0	0
s__Streptococcus_vestibularis	0.382022153	0	0	0	0	0	0	0	0	0	0	0	0.508193948	0	0	0	0	0	0	0	0	0	0	0	0	0	0	0	0	-0.291098296	0	0	0	0	0	0	-0.287823675	0	0	0	0	0	0	0	0	0	0	0	0
s__Catabacter_hongkongensis	0	0	0	0	0	0	0	0	0	0	0	0	0	0.316154768	0	0	0	0	0	0	0	0	0	0	0	0	0	0	0	0	0	0	0	0	0	0	0	0	0	0	0	0	0	0	0	0	0	0	0
s__Clostridium_disporicum	0	0	0	0	0.277775562	0	0	0	0	0	0	0	0	0	0	0	0	0	0	0	0	0	0	0	0	0	0	0	0	0	0	0	0	0	0	0	0	0	0	0	0	0	0	0	0	0	0	0	0
s__Clostridium_leptum_CAG_27	0	0	0	0	0	0	0	0	0.355914616	0	0	0	0	0	0	0	0	0	0	0	0	0	0	0	0	0	0	0.310154317	0	0	0	0.295662046	0.34216656	0	0	0	0	0	0	0	0	0	0	0	0.411341044	0	0	0	0
s__Clostridium_nexile_CAG_348	0.383086201	0	0.327947846	0.323921864	-0.404395276	0	0	0.465650508	-0.345885138	0	0	0.440496021	0.365281649	0	0	0	0	0.404455387	0.426056406	0	0	0	0	0	0	0	0	0	0.309155837	0	0	0	0	0	0	0	0	0	-0.434270878	-0.283199442	0	-0.31020934	-0.335342074	0	-0.362277314	-0.459091729	-0.459091729	-0.459091729	0.354121534
s__Clostridium_perfringens	0.459466115	0.338822352	0.523373406	0	0	0	0	0	0	0	0	0.455946714	0	0	0	0	0	0	0	0	0	0	0	0	0	0	0	0	0	0	0	0	0	0	0	0	0	0	-0.293102514	0	0	0	0	0	0	0	0	0	0
s__Clostridium_sp_ATCC_29733	0	0	0	0	0	0	0	0	0.287875728	0	0	0	0	0	0	0	0	0	0	-0.337367933	0	0	0	0	0	0	0	0	0	0	0	0	0	0	0	0	0	0	0	0	0	0	0	0	0	0	0	0	0
s__Clostridium_sp_CAG_127	0	0	0	0	0	0	0	0.300832634	0	0	0.478732672	0.444383869	0.287329706	0	0	0	0	0.572544788	0.512264812	0.33224152	0.281633882	0	0.441848955	0.335005049	0.344570319	0	0	0	0.414202175	0.277189206	0.304215978	0	0	0.471893356	0	0.334037316	0	0	0	-0.324448087	0	0	0	0	0	0	0	-0.27927792	0.605278889
s__Clostridium_sp_CAG_138	0	0	0	0	0	0	0	-0.322930376	0	0	0	0	-0.296358256	0	0	0.291377445	0	0	0	0	0	0.337431419	0	0	0	0	0.397928437	0	0	0.606579932	0.44490305	0.331826742	0.345751186	0	0	0	0	0	0.453191078	0.490255701	0.453985551	0.378910171	0.484252998	0	0	0	0	0	0
s__Clostridium_sp_CAG_167	0	0	0	0	0	0	0	0	0	0	0	0	0	0	0	0	0	0	0	0	0	0	0	0	0	0	0	0	0	0	0	0	0	0	0	0	0	0	0	0	0	0	0	0	0	0	0	0	0
s__Clostridium_sp_CAG_217	0	0	0	0	0	0	0.282656659	0	0	0	0.294494713	0.365816591	0	0	0	0	0	0.347548643	0.355544747	0	0.45600645	0	0	0	0	0	0	0	0	0	0	0	0	0.276274386	0	0	0.277036464	0.318401239	0	0	0	0	0.276403824	0	0	0	0	0	0.543805311
s__Clostridium_sp_CAG_230	0	0	0	0	0	0	0	0	0	0	0	0	0	0	0	0	0	0	0	0	0	0	0	0	0	0	0	0	0	0	0	0	0	0	0	0	0	0	0	0	0	0	0	0	0	0	0	0	0
s__Clostridium_sp_CAG_265	0	0	0	0	0.361398695	0.314176587	0	-0.465293207	0	0	-0.313509615	-0.341429501	0	0	0	0	0	-0.304877877	-0.295332287	0	0	0	0	-0.359024101	-0.282554364	0	0	0	0	0	0	0	0	0	0	0	0	-0.322600589	0	0	0	0	0	0	0	0	0	0	-0.417464423
s__Clostridium_sp_CAG_299	0	0	0	0	0	0	0	0	0	0	0.452809416	0.318334897	0	0	0	0	0	0.355725321	0.373616966	0	0	0	0	0	0.278170732	0	0	0	0	0	0	0	0	0.323468289	0	0	0.280634211	0	0	0	0	0	0	0	0	0	0	0	0
s__Clostridium_sp_CAG_43	0	0	0	0	0	0	0	0	0	0	0	0	0	-0.28968075	0	0	0	0	0	0	0	0.294039176	0	0	0	0	0	0.379763258	0	0	0.278101479	0	0	0	0	0	0.331093155	0	0	0	0	0	0	0	0	0	0	0	0
s__Clostridium_sp_CAG_58	0	0	0	0	0	-0.36722643	0	0	0	0	0	0	0	0	0	0	0	0	0.30244712	0.276445115	0	0.290900149	0	0.315912569	0	0	0	0	0	0	0	0	0	0.451921066	0.401812042	0	0	0.27890183	0	0	0	0	0	0	0	0	0	0	0
s__Clostridium_sp_CAG_62	0	0	-0.357465199	0	0	0	0	-0.550608754	0	0	-0.486477308	-0.434361744	-0.336788736	0	-0.363669865	0	0	-0.448166351	-0.495267787	0	0	0	0	0	0	0	0	0	-0.469144426	0	0	0.282351242	0	0	0	0	-0.305474772	-0.289437119	0	0	0	0	0	0	0.339800814	0.412068576	0.423756162	0.424648964	-0.371056309
s__Clostridium_sp_CAG_7	0	0	0	0	0	0	0	0	0	0	0	0	0	0	0	0	0	0	0	0	0	0	0	0.276833607	0	-0.332777051	0	0	0	0	0	0	0	0	0	0	0	0	0	-0.309829258	0	0	0	0	0	0	0	0	0
s__Clostridium_sp_CAG_75	0	-0.278106349	0	0	0.341667131	0	0	0	0.3411531	0	0	0	0	0	0	0.41877511	0	0	0	0	0	0.460387616	0.378039226	0	0	0	0.308636305	0	0	0.444961288	0.451507942	0.332757839	0.300079464	0	0	0	0	0	0.443534211	0.42577247	0.391852535	0.325393602	0.438062545	0	0	0	0	0	0
s__Clostridium_sp_D5	0	0	0	0	0	0	0	0	0.283285606	0	0	0	0	0	0	0	0	0	0	0	0	0	0	0	0	0	0	0	0	0	0	0.278002642	0	0	0	0	0	0	0	0	0	0	0	0	0	0	0	0	0
s__Clostridium_sp_L2_50	0	0	0	0	0	0	0	0	0	0	0	0	0	0	0	0.507613516	0	0.281682434	0	0	0.412145498	0.511538897	0.4103281	0	0.385302264	0	0.44117025	0	0	0.430635838	0.424277457	0.318221164	0.443946909	0	0	0	0	0	0	0	0.445745175	0	0.426698845	0.315774179	0.376069155	0	0	0	0
s__Hungatella_hathewayi	0	0	0	0	-0.395829412	0	0	0	0	0	0	0	0	0	0	0	0	0.278339899	0.301801856	0	0	0	0	0	0	-0.278484567	0	0	0	0	0	0	0	0	0	0	0	0	0	0	0	0	0	0	0	-0.342272679	-0.350664056	-0.355644304	0.361165842
s__Eubacterium_sulci	0.443683161	0	0.596795879	0	0	0	0	0	0	0.297786033	0	0.42629689	0	0	0	0	0	0	0.342382546	0	0	0	0	0	0	0	0	0	0	0	0	0	0	0	0	0	0	0	0	0	0	0	0	0	0	0	0	0	0
s__Clostridiales_bacterium_1_7_47FAA	0	0	0	0	0	-0.298121986	0	0	0	0	0	0	0	0	0	0.289802935	0	0	0	0	0	0	0	0	0	0	0	0	0	0	0	0	0	0	0	0	0	0	0	0	0	0	0	0	0	0	0	0	0
s__Clostridiales_bacterium_AM23_16LB	0	0	0	0	0	0	0	-0.316103301	0	0	0	0	0	-0.324543463	0	0	0	0	0	0	0.338913482	0.30850464	0	0	0	0	0	0	0.291295052	0	0	0.29045971	0.302025758	0	0	0.28337958	0	0	0	0	0	0	0	0	0.288888265	0	0	0	0
s__Clostridiales_bacterium_KLE1615	0	0	0	0	0	0	0	0	0	0	0	0	0	-0.290859034	0	0	0	0	0	0	0.331415086	0.379902662	0	0	0	0	0	0	0	0	0	0.342367862	0	0	0	0	0	0	0	0	0	0	0	0.299317961	0.294598219	0	0	0	0
s__butyrate_producing_bacterium_SS3_4	0	0	0	0	0	0	0	0	0	0.320977605	0.338764167	0.313650462	0	-0.377415715	0	0	0	0.276682813	0.290503515	0	0	0.309193426	0	0.372430964	0	0	0	0	0.321412506	0	0	0	0	0.287027162	0.285403737	0	0	0	0	0	0	0	0	0	0	0	0	0	0
s__Intestinimonas_butyriciproducens	-0.294291398	-0.360948738	-0.458927253	-0.316208129	0	0	0	-0.476689647	0	0	0	-0.444439096	-0.304651191	0	0	0	0	0	0	0	0	0	0	0	0	0	0	0.331218613	0	0	0	0	0	0	0	0	0	0	0.317513266	0	0	0.295339624	0	0	0.340621091	0	0	0	0
s__Lawsonibacter_asaccharolyticus	-0.498192913	-0.492556643	-0.357773284	0	0	0	0	-0.578358211	0.409782392	-0.353309191	-0.47114775	-0.631689623	-0.295847947	0	0	0	0	-0.501908616	-0.532275181	0	0	0	0	-0.31777482	0	0	0.277777519	0	-0.397885635	0	0	0	0.328871643	0	0	0	0	0	0.545735642	0.293558655	0	0	0	0	0.556259793	0.474880598	0.471451342	0.472308656	0
s__Monoglobus_pectinilyticus	0	0	0	0	0	0	0	0	0	0	0	0	0	0	0	0	0	0	0	0	0	0	0	0	0	0	0	0	0	0	0	0	0	0	0	0	0	0	0	0	0	0	0	0.350008597	0	0	0	0	0
s__Eubacterium_eligens	0	0	0	0	0	0	0	0	0	0	0	0	0	0	0	0	0	0	0	0	0	0.278334948	0	0	0	0	0	0	0	0	0	0	0	0	0	0	0	0	0	0	0	0	0	0	0	0	0	0	0
s__Eubacterium_eligens_CAG_72	0	0	0	0	0	0	0	0	0	0	0	0	0	0	0	0	0.307856492	0	0	0	0	0	0	0	0	0	0	0	0	0	0	0	0	0	0	0	0	0	0	0	0	0	0	0	0	0	0	0	0
s__Eubacterium_hallii	0	-0.3248779	0	0	0.381193832	0	0	0	0.336897852	0	0	0	0	0	0	0	0	0	0	0	0	0	0	0	0	0	0	0.372346644	0	0	0	0	0	0	0	0	0	0	0	0	0	0.277958637	0	0.353779444	0	0	0	0	0
s__Eubacterium_ramulus	0	0	0	0	0	0	0	0	0	0	0	0	0	0	0	0	0	0	0	0	0	0	0	0	0	0	0	0	0	0	0	0	0	0	0	0	0	0	0	0	0	0	0	0	0	0	0	0	0
s__Eubacterium_rectale_CAG_36	0	0	0	0	0	-0.282554364	0	0	0	0	0	0	0	0	0	0	0.336100598	0	0	0	0	0	-0.39163293	0	0	0	0	0.314823462	0	0	0	0	0	0	0	0	0	0	0	0	0.296397041	0.367168398	0.320942098	0	0	0	0	0	0
s__Eubacterium_siraeum_CAG_80	-0.32405162	0	-0.284685598	0	0	0	0	0	0	0	0	0	-0.331531602	0	0	0	0	0	0	0	0	0	0	0	0	0	0.320226279	0	0	0.408013168	0	0	0	0	0	0	0	0	0	0.284971433	0	0	0	0	0	0.32965847	0.348339117	0.360976025	0
s__Eubacterium_sp_AF17_7	0	0	0	0	0	0	0	0	0	0	0.32750888	0	0	0	0	0	0	0	0	0	0	0.453741371	0	0	0	0	0	0	0.341179398	0	0	0	0	0.293265407	0	0	0	0.360028318	0	0	0	0	0	0	0	0	0	0	0
s__Eubacterium_sp_AF36_5BH	0	0	0	0	0	0	0	0	0	0	0	0	0	0	0	0	0	0	0	0	0	0	0	0	0	0	0	0	0	0	0	0	0	0	0	0	0	0	0	0	0	0	0	0	0	0	0	0	0
s__Eubacterium_sp_CAG_115	0	-0.278239728	0	0	0	0	0	-0.472589587	0	-0.289326315	-0.307704617	-0.43049772	-0.278239728	0	0	0	0	-0.278884446	-0.311967812	0	0	0	0	-0.281491243	0	0	0	0	-0.294851228	0	0	0.294683851	0	0	0	0	-0.401770346	0	0	0.329695666	0	0	0	0	0.337621895	0	0	0	-0.413695649
s__Eubacterium_sp_CAG_146	0	0	0	0	0	0	0	-0.314866667	0.457465364	0	0	0	0	0	0	0	0	-0.363633456	0	0	0	0	0	0	0	0	0	0	-0.388473619	0	0	0	0	0	0	0	0	0	0	0	0	0	0	0	0	0.313619195	0.292826329	0.290472419	0
s__Eubacterium_sp_CAG_156	0	0	0	0	0	0	0	0	0	0	0	0	0	0	0	0	0	0	0	0	0	0.400835964	0	0	0	0	0	0	0.393270492	0	0	0	0	0.284710754	0	0	0	0.310493411	0	0	0	0	0	0	0	0	0	0	0
s__Eubacterium_sp_CAG_161	-0.327937483	0	0	0	0	0	0	0	0.405204203	-0.303582787	0	0	0	0	0	0	0	0	-0.276087938	0	0	0	0	0	0	0	0	0	0	0	0	0.433810891	0	0	0	0	0	0	0.320615315	0.373836442	0	0	0	0	0	0	0	0	0
s__Eubacterium_sp_CAG_180	0	0	0	0	0	0	0	0	0	0	0	0	0	0	0	0	0	0	0	0	0	0	0.308201599	0	0	0	0	0	0	0	0	0	0	0.336943177	0.362297036	0	0	0	0	0	0	0	0	0	0	0	0	0	0
s__Eubacterium_sp_CAG_202	0	0	0	0	0	0	0	0.465058071	0	0	0.378852701	0.41097277	0.297229764	0	0	0	0	0.494607175	0.5028211	0	0	0	0	0.282267437	0.288709604	0	0	0	0.46127451	0	0	0	0	0.311081288	0	0.336330685	0	0	0	-0.36024692	0	0	0	0	0	-0.384108912	-0.388120494	-0.398495273	0.405774395
s__Eubacterium_sp_CAG_248	0	0	0.280112577	0	0	0	0	0.535104557	0	0	0.522985383	0.570740781	0.325058166	0	0	0	0	0.67266132	0.660977657	0	0.289400019	0	0.351944803	0.328951471	0.387549776	0	0	0	0.62291526	0	0	0	0	0.446011583	0	0	0	0	0	-0.279942339	0	0	0	0	0	-0.425859156	-0.432850004	-0.444501418	0.562404552
s__Eubacterium_sp_CAG_251	0	0	0	0	0	0	0	0	0	0	0.313748363	0	0	0	0	0	0	0.42555406	0.321205308	0	0	0	0.300198807	0	0	0	0	0	0.390184074	0	0	0	0	0.346113893	0	0	0	0	0	0	0	0	0	0	0	0	0	0	0.285980456
s__Eubacterium_sp_CAG_274	0	0	0	0	0	0	0	0	0	0	0	0	0.323342769	0	0	0	0	0	0.307946065	0	0	0	0	0.313231191	0	0	0	0	0	0	0	0	0	0	0	0	0	0	-0.3314408	0	0	0	0	0	0	0	0	0	0
s__Eubacterium_sp_CAG_38	0	0	0	0	0	0	0	0	0	0	0	0	0	0	0	0	0	0	0	0	0.278686131	0	0.277717661	0	0.310891082	0	0	0	0	0	0.303621848	0	0	0.297652061	0.37040064	0	0	0	0	0	0	0	0	0	0.332692656	0	0	0	0.343818877
s__Eubacterium_sp_CAG_581	0	0	0	0	0.281271975	0.301097445	0	0	0.318724592	0	0	0	0	0	0	0	0	0	0	0	0	0	0	0	0	0	0	0	0	0	0	0.346491699	0	0	0	0	0	0	0	0	0	0	0	0	0	0	0	0	0
s__Eubacterium_sp_CAG_86	0	0	0	0	0	0	0.29832146	0	0	0	0	0	0	0	0	0	0	0	0	0	0	0.317384695	0	0	0	0	0	0	0	0.431611139	0.335781724	0	0	0	0	0	0	0	0	0	0	0	0	0	0	0	0	0	0
s__Eubacterium_sp_OM08_24	0	0	0	0	0	0	0	0	0	0	0	0	0	0	0	0	0	0	0	0	0	0	0	0	0	0	0	0	0	0	0	0	0	0	0	0	0	0	0	0	0	0	0	0	0	0	0	0	0
s__Eubacterium_ventriosum	0	0	0	0	0	0	0	0	0	0	0	0	0	0	0	0	0	0	0	0	0	0	0	0	0	0	0	0	0	0	0	0	0	0	0	0	0	0	0	0	0	0	0	0	0	0	0	0	0
s__Anaerostipes_hadrus	0	0	0	0	0	0	0	0	0	0	0.396641822	0.348380357	0	0	0	0	0	0	0.367703334	0	0	0	0	0	0	0	0	0	0	0	0	0	0	0	0	0	0	0	0	0	0	0	0	0	0	0	0	0	0
s__Anaerotignum_lactatifermentans	0	0	0	0	-0.307365585	0	0	0	0	0	0	0	0	0	0	0	0	0	0	0	0	0	0	0	0	0	0	0	0	0	0	0	0	0	0	0	0	0	0	0	0	0	0	0	0	0	0	0	0
s__Blautia_coccoides	0	0	0	0	0	0	0	0	0	0	0	0	0	0.39711412	0	0	0	0	0	0	0	0	0	0	0	0	0	0	0	0	0	0	0	0	-0.294082808	0	0	0	0	0	0	0	0	0	0	0	0	0	0
s__Blautia_obeum	0	0	0	0	0	0	0	-0.453007535	0	0	0	0	0	0	0	0	0	0	0	0	0	0	0	0	0	0	0.347577137	0.294398167	0	0.302483665	0.336856809	0	0.420892977	0	0.296442902	0	0	0	0	0	0.33012876	0.334247727	0.380132146	0	0.294377948	0	0	0	0
s__Blautia_producta	0	0	0	0	-0.334609608	0	0	0.287158456	0	0.34482591	0	0.281394659	0	0	0	0	0	0	0	0	0	0	0	0.317363643	0	0	0	0	0	0	0	0	0	0	0	0	0.29209866	0	0	0	0	0	0	0	-0.334353655	0	0	0	0
s__Blautia_sp_CAG_257	0	0	0	0	-0.370768671	0	0	0	0	0	0	0	0	0	0	0	0	0.296146312	0.296879281	0	0	0	0	0	0	0	0	0	0	0	0	0	0	0	0	0	0.296774187	0	0	0	0	0	0	0	0	0	0	0	0.39170354
s__Blautia_sp_CAG_52	0	0	0	0	0	0	0	-0.34811278	0	0	0	-0.408833921	0	0	0	0	0	0	0	0	0	0	0	0	0	0	0	0	0	0	0	0	0	0	0	0	0	0	0	0	0	0	0	0	0	0	0	0	0
s__Blautia_wexlerae	0	0	0	0	0	0	0.322156371	0.396887838	0	0	0.27632759	0.293553894	0	0	0	0	0	0	0	0	0	0	0	0	0	0	0	0	0	0	0	0	0	0	0	0	0	0	0	0	0	0	0	0	0	0	0	0	0
s__Ruminococcus_gnavus	0.444742344	0	0.382843324	0	-0.369831993	0	0	0.563817958	-0.329168792	0.325956107	0.280774029	0.492016215	0.360894909	0	0	0	0	0.382776071	0.385148255	0	0	0	0	0	0	0	0	-0.401290177	0	0	0	0	0	0	-0.356969823	0	0	0	0	0	0	-0.410204564	-0.394999785	0	-0.44779261	-0.461807736	-0.471955859	-0.469503964	0
s__Ruminococcus_torques	0	0	0	0	0	0	0	0	0	0.31633511	0.342707683	0	0	0	0	0	0	0	0	0	0	0	0	0	0	0	0	0	0	0.292874021	0.358065249	0	0	0.417116907	0	0	0	0	0	-0.334018057	0	0	0	0	0	0	0	0	0
s__Coprococcus_catus	0	0	0	-0.288428078	0.480209711	0	0	0	0.401275066	0	0	0	0	0	0	0.309676152	0	0	0	0	0.44546165	0	0	0	0	0	0	0.280224651	0	0.452875893	0.469165105	0	0	0	0	0	0	0	0	0	0	0	0.320867104	0	0	0	0	0	0
s__Coprococcus_comes	0	0	0	0	0	0	0	-0.311146288	0	0	0	0	-0.347611306	0	0	0	0	0	0	0	0.375422201	0.298969393	0	0	0.277711504	0	0	0	0	0.394038442	0.35783762	0.448496365	0	0.405928727	0	0	0	0	0.280352984	0	0	0	0	0	0.306766118	0	0	0	0
s__Coprococcus_eutactus	0	0	0	0	0	0	0	0	0	0	0	0	0	0	0	0	0.533276696	0	0	0	0	0	0	0	0	0	0	0	0	0.335430016	0.335430016	0	0	0.310447221	0	0	0	0	0.382215731	0	0	0	0	0	0	0	0	0	0
s__Dorea_formicigenerans	0	0	0	0	0	0	0	0	0	0	0	0	0	0	0	0	0	0	0	0	0	0	0	0	0	0	0	0	0	0	0	0	0	0	0	0	0	0	0	0	0	0	0	0	0	0	0	0	0
s__Dorea_formicigenerans_CAG_28	0	0	0.279665171	0	0.306933554	0.29437014	0	0	0	0	0	0	0	0	0	0	0	0	0	0	0	0	0	0	0	0	-0.339486901	0	0	0	0	0	0	0	0	-0.32077296	0	0	0	-0.355621838	0	0	0	0	0	0	0	0	0
s__Dorea_longicatena	0	0	0	0	0	0	0	0	0.291244156	0	0	0	0	0	0	0	0	0	0	0	0	0	0	0	0	0	0	0	0	0	0	0	0	0	0	0	0	0	0	0	0	0	0	0	0	0.280449302	0	0	0
s__Dorea_sp_CAG_105	0	0	0	0	0	0	0	0	0	0	0	0	0	0	0	0	0	0	0	0	0	0	0	0	0	0	0	0	0	0	0	0.407167608	0	0.292167515	0	0	0	0	0	0	0	0	0	0	0	0	0	0	0
s__Eisenbergiella_massiliensis	0	0	0	0	0	0	0	0	0	0	0	0	0	0	0	0	0	0	0	0	0	0	0	0	0	0	0	0	0	0	0	0	0	0	0	0	0	0	0	0	0	0	0	0	0	0	0	0	0
s__Eisenbergiella_tayi	0	0	0	0	0	0	0	0	0	0	0	0	-0.321013534	0	0	0	0	0	0	0	0	0	0	0	0	0	0	0	0	0	0	0	0	0	0	0	0	0	0	0	0	0	0	0	0	0	0	0	0
s__Fusicatenibacter_saccharivorans	0	0	0	0	0	0	0	0	0	0	0	0	0	0	0	0	0	0	0	0	0.288920908	0	0	0	0.337794676	0	0	0.331296682	0	0.313749138	0.29676787	0	0	0.27600806	0.306758842	0	0	0	0	0	0	0	0	0	0.38677496	0	0	0	0
s__Clostridium_aldenense	0	0	0	0	-0.341179076	0	0	0.371753848	0	0	0	0	0	0	0	0	0	0	0	0	0	0	0	0	0	0	0	0	0	0	0	0	0	0	0	0	0	0	0	0	0	0	0	0	0	-0.353918304	-0.357653225	-0.363324771	0
s__Clostridium_asparagiforme	0	0	0	0	0	0	0	0	0	0	0	0	0	0	0	0	0	0	0	0	0	0	0	0	0	-0.278141941	0	0	0	0	0	0	0	0	0	0.481866003	0	0	0	0	0	0	0	0	0	0	0	0	0.357962747
s__Clostridium_bolteae	0	0	0	0	0	0	0	0	0	0	0	0	0	0	0	0	0	0	0	0	0	0	0	0	0	-0.289980072	0	0	0	0	0	0	0	0	0	0	0	0	0	0	0	0	0	0	0	-0.283498927	-0.295233211	-0.298712562	0
s__Clostridium_citroniae	0	0	0	0	0	0	0	0	0.277584144	0	0	0	0	0	0	0	0	0	0	0	0	0	0	0	0.290082583	0	0	0	0	0	0	0	0	0	0.300787738	0.376209741	0	0	0	0	0	0	0	0	0	0	0	0	0.281169376
s__Clostridium_clostridioforme	0	0	0	0	0	0	0	0	0	0	0	0	-0.28607409	0	0	0	0	-0.295148838	0	0	0	0	-0.34338042	0	0	0	0	0	0	0	0	-0.372728327	0	-0.370177981	0	0	0	0	0	0	0	0	0	0	0	0	0	0	0
s__Clostridium_lavalense	0	0	0	0	0	0	0	0	0	0	0	0	0	0	0	0	0	0	0	0	0	0	0	0	0	0	0	0	0	0	0	0	0	0	0	0	0	0	0	0	0	0	0	0	0	0	0	0	0
s__Clostridium_saccharolyticum	0	0	0	0	0	0	0	0	0	0	-0.278076367	0	0	0	0	0	0	0	0	0	0	0	0	0	0	0	0	0	0	0	0	0	0	0	0	0	0	0	0	0	0	0	0	0	0	0.390398627	0.387937933	0.391345048	0
s__Clostridium_scindens	0	0	0	0	0	0	0	0	0	0	0	0	0	0	0	0	0	0	0	0	0	0	0	0	0	0	0	0	0	0	0	0	0	0	0	0.343135462	0	0	0	0	0	0	0	0.280939476	0	0	0	0	0
s__Clostridium_symbiosum	0	0	0	0	-0.33964988	0	0	0	0	0	0	0	0	0	0	0	0	0	0	0	0	0	0	0	0	0	0	0	0	0	0	0	0	0	0	0	0	0	0	0	0	0	0	0	0	0	0	0	0.297930641
s__Eubacterium_rectale	0	0	0	0	-0.294731401	0	0	0	0	0	0	0	0	-0.300746783	0	0	0.340018973	0	0	0	0	0	0	0	0	0	0.301243354	0	0.450064855	0	0	0	0.348937219	0	0	0	0	0	0	0	0	0	0	0	0	0	0	0	0
s__Lachnospiraceae_bacterium_1_4_56FAA	0.297315586	0	0	0	0	0	0	0	0	0.34653969	0	0	0	0	0	0	0	0	0	-0.289807467	0	0	0	0	0	0	0	0	0	0	0	0	0	0	0	0	0	0	0	0	0	0	0	0	0	0	0	0	0
s__Lachnospiraceae_bacterium_6_1_37FAA	0	0	0	0	0	0	0	0	0	0	0	0	0	0.296905049	0	0	0	0	0	0	0	0	0	0	0	0	0	0	0	0	0	0	0	0	0	0	0	0	0	0	0	0	0	0	0	0	0	0	0
s__Lachnospira_pectinoschiza	0	0	0	0	0	0	0	0.283406189	0	0	0.539351534	0.337328192	0	0	0	0	0	0.395877959	0.370294813	0	0	0.287440061	0.314209095	0	0	0	0	0	0.390634716	0	0	0	0	0.383824615	0	0	0	0.300821125	0	0	0	0	0	0	0	0	0	0	0
s__Roseburia_faecis	0	0	0	0	0	0	0	0	0	0.276680164	0	0	0	-0.276680164	0	0	0	0	0	0	0	0	0	0.328889956	0	0	0	0	0.291053277	0	0	0	0	0	0	0.387378221	0	0	0	0	0	0	0	0	0	0	0	0	0
s__Roseburia_hominis	0	0	0	0	0	0	0	0	0	0	0	0	0	0	0	0	0	0	0	0	0	0.279432907	0	0	0	0	0	0.296581398	0	0	0	0	0	0	0.306535299	0	0	0	0	0	0	0	0	0	0	0	0	0	0
s__Roseburia_intestinalis	0	0	0	0	0	0	0	-0.374501095	0	-0.31145501	0	0	0	0	0	0	0	0	0	0	0	0	0	0	0.337211445	0	0	0	0	0.361790052	0.277366983	0	0	0	0	0	0	0	0	0	0.342576882	0.324158955	0.385210864	0	0.326230346	0	0	0	-0.325836216
s__Roseburia_intestinalis_CAG_13	0	0	0	0	0	0	0	0	0	0	0	0	0	0	0	0	0	0	0	0	0	0	0	0	0	0	0	0	0	0	0	0	0	0	0	0	0	0	0	0	0	0	0	-0.307365585	0	0	0	0	0
s__Roseburia_inulinivorans	0	0	0	0	0	0	0	0	0	0	0	0	-0.308913771	-0.412226521	0	0.426195117	0	0	0	0	0	0.385804549	0	0	0.376327264	0	0.280032684	0	0	0.386049555	0.352086251	0.296612708	0	0	0.289806263	0	0	0	0	0	0.294432472	0	0	0	0	0	0	0	-0.332436359
s__Roseburia_inulinivorans_CAG_15	0	0	0	0	0	0	0	0	0	0	0	0.294886139	0	0	0	0	0	0.283474213	0.306320882	0	0.317213111	0	0.330904058	0	0	0	0	0	0	0.290065789	0	0	0	0.341786352	0	0	0	0	0	0	0	0	0	0	0	0	0	0	0
s__Roseburia_sp_CAG_100	0	0	0	0	0	0	0	0	0	0	0	0	0	0	0	0	0	0	0	0	0	0	0	0	0	0	0	0	0	0	0	0	0	0	0	0	0	0	0	0	0	0	0	0	0	0	0	0	0
s__Roseburia_sp_CAG_303	0	0	0	0	0	0	0.407846531	0	0.303766585	0	0	0	0	0	0	0	0	0	0	0	0	0	0	0.354260887	0	0	0	0	0	0	0	0	0	0	0	0	0	0	0	0	0	0	0	0	0	0	0	0	0
s__Roseburia_sp_CAG_45	0	0	-0.341225932	0	0	0	0	-0.437947193	0	0	0	-0.392589111	0	0	0	0	0	0	0	0	0	0	0	-0.354664021	0	0	0	0	0	0	0	0	0	0	0	0	0	0	0	0.321815494	0	0	0	0	0	0	0	0	-0.348205927
s__Roseburia_sp_CAG_471	0	0	0	0	0	0	0	0	0	0	0	0	0	0	0	0	0	0	0	0	0	0	0	0	0	0	0	0	0	0.361787753	0	0	0	0	0	0	0	0	0	0	0	0	0	0	0	0	0	0	0
s__Sellimonas_intestinalis	0	0	0	0	0	0	0.277562478	0	0	0	0	0	0	0	0	0	0	0	0	0	0	0	0	0	0	0	0	0	0	0	0	0	0	0	0.338174204	0	0	0	0	0	0	0	0	0	0	0	0	0	0
s__Tyzzerella_nexilis	0.475772164	0.32232485	0.400117148	0.299472031	-0.342474645	0	0	0.653684328	-0.304829663	0	0.463787698	0.675494396	0.3744665	0	0	0	0	0.531964089	0.570248492	0	0	0	0	0.352762629	0	0	0	0	0.386603827	0	0	0	0	0	0	0	0	0	-0.473182567	-0.378718438	0	-0.347023865	-0.325788069	0	-0.382105539	-0.464197316	-0.466495323	-0.471091336	0.449646865
s__Tyzzerella_sp	0	0	0	-0.316660537	0	0	0	-0.392382119	0	0	0	-0.311191972	-0.286990646	0	0	0	0	0	0	0	0	0	-0.280905222	0	0	0	0	0	0	0	0	0	0	0	0	0	0	0	0	0	0	0	0	0	0	0	0	0	0
s__Oscillibacter_sp_CAG_241	-0.352568832	0	0	0	0	0	0	0	0	-0.295089163	0	0	0	-0.487209146	0	0	0	0	0	0.287045337	0	0	0	0	0.328964241	0	0	0	0	0.342093915	0.353069243	0	0	0.391109062	0.478945877	0	0	0	0.407839098	0	0	0	0	0	0.398256644	0	0	0	0
s__Clostridioides_difficile	0	0	0.308830628	0	0	0	0	0.282092489	0	0	0	0	0	0.401952967	0	0	0	0	0	0	0	0	0	0	0	0	0	0	0	0	0	0	0	0	-0.304862927	0	0	0	-0.281458057	0	0	0	0	0	-0.300060807	0	0	0	0
s__Intestinibacter_bartlettii	0.383605653	0	0	0	0	0	0	0	0	0.363366848	0	0	0	0	0	0	0	0	0	0	0	0	0	0	0	0	0	0	0	0	0	0	0	0	0	0	0	0	0	0	0	0	0	0	0	0	0	0	0
s__Romboutsia_ilealis	0	0	0	0	0	0	0	0	0	0	0	0	0	0	0	0	0	-0.325766879	0	0	0	0	0	0	0	0	0	0	-0.355039054	0	0	0	0	-0.366872334	0	-0.376154521	0	0	0	0	0	0	0	0	0	0	0	0	-0.427609698
s__Agathobaculum_butyriciproducens	0	0	0	0	0	0	0	0	0	0	0	0	0	0	0	0	0	0	0	0	0	0	0	0	0	0	0	0	0	0	0	0	0	0	0	0	0	0	0	0	0	0	0	0	0	0	0	0	0
s__Anaeromassilibacillus_sp_An250	0	0	0	0	0	0	0	-0.35122431	0	0	0	-0.294562198	0	0	0	0	0	0	0	0	0	0	0	0	0	0	0	0	0	0	0	0	0	0	0.279106027	0	0	0	0.34471698	0	0	0	0	0	0.382440806	0.332454737	0.332962108	0.335752648	0
s__Anaerotruncus_colihominis	0	0	0	0	0	0	0	0	0	0	0	0	0	0	0	0	0	0	0	0	0	0	0	0	0	0	0	0	0	0	0	0	0	0	0	0	0	0	0	0	0	0	0	0	0	0	0	0	0
s__Faecalibacterium_prausnitzii	0	0	0	0	0	0	0	0.346150128	0	0	0.426754444	0.520015065	0	0	0	0	0	0.39603855	0.382715462	0	0	0	0	0.421317051	0	0	0	0	0.326004871	0	0	0	0	0.341457995	0	0	0	0	-0.289888699	-0.327049727	0	0	0	0	0	0	0	0	0
s__Faecalibacterium_sp_CAG_74	0	0	0	0	0	0	0	0	0	0	0	0	0	0	0	0	0	0	0	0	0	0	0	0	0	0	0	0	0	0	0	0.335180256	0	0	0	0	0	0	0	0	0	0	0	0	0	0	0	0	0
s__Flavonifractor_plautii	0	0	0	0	0	0	0	0	0	0	0	0	0	0.386153846	0	0	0	0	0	0	0	0	0	0.401131488	0	-0.310707454	0	0	0	-0.287549468	-0.29013709	0	-0.302758913	0	0	0	0	0	0	0	0	0	0	0	-0.283887574	0	0	0	0.280774722
s__Gemmiger_formicilis	0	0	0	0	0	0	0.41221731	0	0.308327094	0	0.411061087	0	0	0	0	0	0	0	0	0	0.306956871	0	0	0	0	0	0	0.302306776	0	0	0	0	0	0.31389764	0	0	0	0	0	0	0	0	0	0	0	0	0	0	0.436611426
s__Pseudoflavonifractor_sp_An184	-0.317651755	0	0	0	0	0	0	-0.303430708	0	0	-0.286171702	-0.37790986	0	0	0	0	0	0	0	0	0	0	0	0	0	0	0.352631295	0	0	0	0	0	0.338759647	0	0	0	0	0	0.485751057	0.438026706	0	0	0	0	0	0	0	0	0
s__Clostridium_leptum	0	0	0	0	0	0	0	0	0.367571758	0	0	0	0	0	0	0	0	0	0	0	0	0	0	0	0	0	0	0.351758581	0	0	0	0.295056515	0.335865998	0.330856505	0.281586288	0	0	0	0	0	0	0	0	0	0.448253664	0	0	0	0
s__Eubacterium_siraeum	-0.338249343	0	0	0	0	0	0	0	0	0	0	0	-0.311969105	0	0	0	0.322960739	0	-0.287556461	0	0	0	0	0	0	0	0.361379209	0	0	0.342610458	0	0	0.323057843	0	0	0	0	0	0.285771133	0.299582339	0	0	0	0	0	0.310359767	0.323172093	0.336135153	0
s__Ruminococcus_bicirculans	0	0	0	0	0	0	0	0	0	0	0	0	0	0	0	0	0	0	0	0.331032012	0	0	0	0	0	0	0	0	0	0	0	0	0	0	0	0	0	0	0	0	0	0	0	0	0	0	0	0	0
s__Ruminococcus_bromii	0	0	0	0	0	0	0.286235429	0	0	0	0	0	0	0	0	0	0	0	0	0.312045196	0	0	0	0	0	0	0	0	0	0	0	0	0	0	0.664762369	0	0	0	0	0	0	0	0	0	0	0	0	0	0
s__Ruminococcus_callidus	0	0	-0.343063125	0	0	0	0	-0.386950951	0	0	0	-0.369331468	-0.319780147	0	0	0	0	0	-0.37199457	0	0	0	0	0	0	0	0.347175651	0	-0.295347827	0.380947322	0	0	0.300562435	0	0	0	0	0	0	0	0	0	0.284963237	0	0	0.328731093	0.309530284	0.317144398	0
s__Ruminococcus_gnavus_CAG_126	0	0	0	0	0.333904032	0	0	0	0	0	0	0	0	0	0	0	0	0	0	0	0	0	0	0	0	0	0	0	-0.301359028	0	0	0	0	0	0	-0.301081079	0	0	0	0	0	0	0	0	0	0	0	0	0
s__Ruminococcus_lactaris	0	0	0	0	0	0	0	0	0	0	0	0	0	0	0	0	0	0	0	0	0	0	0	0	0	0	0	0	0	0	0	0	0	0	0	0.369823546	0	0	0	0	0	0	0	0	0	0	0	0	0
s__Ruminococcus_sp_CAG_177	0	0	0	0	0	0	0	0	0	0	0	0	0	-0.280882807	0	0	0	0.309508704	0	0	0	0	0	0	0	0	0	0	0.363151858	0	0	0	0	0.408177867	0	0	0	0	0	0	0	0	0	0	0	0	0	0	0
s__Ruminococcus_sp_CAG_254	-0.27790263	0	0	0	0	0	0	0	0	0	0	0	0	0	0	0	0	0	0	0	0	0.281844497	0.377050599	0	0	0	0	0	0	0	0.334679753	0.320685502	0	0.37895886	0	0	0	0	0	0	0	0	0	0	0	0	0	0	0
s__Ruminococcus_sp_CAG_353	0	0	0	0	0	0.284762827	0	-0.367359513	0	0	0	0	0	0	0	0	0	0	0	0	0	0	0	0	0	0	0	0	0	0	0	0	0	0	0	0	0	0	0	0	0	0	0	0	0	0	0	0	0
s__Ruminococcus_sp_DSM_100440	0	0	0	0	0	0	0	0	0	0	0	0	0	0	0	0	0	0	0	0	0	0	0	0	0	0	0	0	0	0	0	0	0	0	0.313196515	0	0.279132931	0	0	0	0	0	0	0	0	0	0	0	0
s__Ruminococcus_torques_CAG_61	0	0	0	0	0	0	0	0	0	0	0	0	0	0.330496473	0	0	0	0	0	0	0	0	0	0	0	0	0	0	0	-0.291098296	-0.291098296	0	0	0	0	0	0	0	0	0	0	0	-0.278065049	0	-0.2881909	0	0	0	0
s__Ruthenibacterium_lactatiformans	0	0	-0.29609913	0	0	0	0	0	0	0	0	0	0	0.393040567	0	0	0	0	0	0	0	0	0	0	0	0	0	0	0	0	0	0	0	0	0	0	0	0	0	0	0	0	0	0	0	0	0	0	0
s__Subdoligranulum_sp_4_3_54A2FAA	0	0	0	0	0	0	0	0	0	0	0	0	0	0	0	0	0	0	0	0	0	0	0	0	0	0	0	0	0	0	0	0.285734801	0	0	0	0	0	0	0	0	0	0	0	0	0	0	0	0	0
s__Absiella_dolichum	0	0	0	0	0	0	0	0	0	0	0	0	0	0	0	0	0	0	0	0	0	0	0	0	0	0	0	0	0	0	0	0	0	0	0	0	0	0	0	0	0	0	0	0	0	0	0	0	0
s__Absiella_sp_AM09_45	0	0	0	0	0	0	0	0	0	0	0	0	0	0	0	0	0	0.31434742	0.341305109	0	0	0	0	0	0	0	0	0	0	0	0	0	0	0	0	0	0	0	0	0	0	0	0	0	0	0	0	0	0
s__Candidatus_Stoquefichus_sp_KLE1796	0	0.308813928	0	0	0	0	0	0.349592773	0	0	0.315627395	0.355771437	0	0	0.281334721	0	0	0	0	0	0	0	0	0.357424589	0.376768126	0	0	0	0	0	0	0	0	0	0	-0.298945752	0.377227581	0	0	0	0	0	0	0	0	0	0	0	0
s__Catenibacterium_mitsuokai	0	0	0	0	0	0.313643172	0	0	0.333901954	0	0	0	0	0	0	0	0	0	0	0	0	0	0	0	0	0.318079079	0	0	0	0	0	0	0	0	0	0	0	0	0	0	0	0	0	0	0	0.303620939	0.289162799	0	0
s__Coprobacillus_cateniformis	0	0	0	0	0	0	0	0	0	0	0	0	0	0.286771188	0	0	0	0	0	0	0	0	0	0	0	0	0	0	0	0	0	0	0	0	0	0	0	0	0	0	0	0	0	0	0	0	0	0	0
s__Coprobacillus_sp_8_1_38FAA	0	0	0	0	0	0	0	-0.386637224	0	0	-0.286336841	0	0	0	0	0	0	0	0	0	0	0.289822758	0	0	0	0	0	0	0	0	0	0.292853946	0	0	0	0	0	0	0	0	0	0	0	0	0	0	0	0	0
s__Dielma_fastidiosa	0	0	0	0	0	0	0	0	0	0	0	0	0	0	0.327143358	0	0	0	0	0	0	0	0	0	0.291031043	0	0	0	0	0	0	0	0	0	0	0	0.381155676	0	0	0	0	0	0	0	0	0	0	0	0
s__Clostridium_innocuum	0.519233058	0.365749011	0.360394547	0	-0.317843358	0	0	0.537637446	-0.308159489	0.466450419	0	0.403974285	0	0.453551498	0	0	0	0	0	0	0	-0.356887604	0	0	0	0	-0.330085985	0	0	-0.347231338	-0.347231338	-0.350265914	-0.364939723	0	-0.319524122	0	0	0	-0.467387646	-0.390064471	-0.288429267	-0.29964375	-0.383616537	0	-0.461171865	-0.38616861	-0.385211732	-0.385621823	0
s__Clostridium_spiroforme	0	0	0	0	0	0	0	0	0	0.387247331	0.29923232	0	0	0	0	0	0	0	0.2766686	0	0	0	0	0	0	0	0	0	0	0	0	0	0	0	0	0	0	0	0	0	0	0	0	0	0	0	0	0	0
s__Erysipelatoclostridium_ramosum	0.415523843	0.32595099	0.313617115	0	0	0	0	0.687810293	-0.303280596	0.350450967	0.46008662	0.564547301	0.407048844	0.284412125	0	0	0	0.381502481	0.390179596	0	0	0	0	0	0	0	0	-0.350780141	0	0	0	0	0	0	-0.345319689	0	0	0	-0.436490297	-0.339179067	0	-0.312064502	-0.321981281	0	-0.546062985	-0.475431656	-0.470237175	-0.474064687	0
s__Erysipelotrichaceae_bacterium_5_2_54FAA	0	0	0	0	0	0	0	0	0	0	0	0	0	0	0	0	0	0	0	0	0	0	0	0	0	0	0	0	0	0	0	0	0	0	0	0	0	0	0	0	0	0	0	0	0	0	0	0	0
s__Holdemanella_biformis	0	0	0	0	0.323759192	0	0	0	0	0	0	0	0	0	0	0	0.454618081	0	0	0	0	0	0	0	0	0	0	0	0	0	0	0	0.299568147	0	0	0	0	0	0	0	0	0	0	0	0	0.343477486	0.381744282	0.368021017	0
s__Holdemania_filiformis	0	0	0	-0.34214073	0	0	0	0	0	0	0	0	0	0	0	0	0	0	0	0	0	0	0	0	0	0	0	0	0	0	0	0	0	0	0	0	0	0	0	0	0	0	0	0	0	0	0	0	0
s__Massiliomicrobiota_sp_An80	0	0	0	0	0	0	0	0	0	0	0	0	0	0	0	0	0	0	0	0	0	0	0	0	0	0	0	0	0	0	0	0	0	0	0	0	0	0	0	0	0	0	0	0	0.293753647	0	0	0	0
s__Solobacterium_moorei	0.457612975	0.343604182	0.566157276	0.507948759	0	0	0	0	0	0	0	0.440512133	0.438482273	0.292815376	0	0	0	0	0.359732814	0	0	0	0	0	0	0	0	0	0	0	0	0	0	0	0	0	0	0	-0.290868363	0	0	0	0	0	0	0	0	0	0
s__Turicibacter_sanguinis	0	0	0	0	0	0	0	-0.375769356	0	0	-0.42545217	-0.299079427	0	0	0	0	0	-0.519820786	-0.4414442	0	0	0	0	0	0	0	0	0	-0.593991573	0	0	0	0	-0.420589383	0	0	0	0	0	0	0	0	0	0	0	0	0	0	-0.574118434
s__Firmicutes_bacterium_AM55_24TS	0	0	0	0	0	0	0	0	0	0	0	0	0	0	0	0	0	0	0	0	0	0	0	0	0	0	0	0	0	0	0	0	0	0	0.287660346	0	0	0	0	0	0	0	0	0	0	0	0	0	0
s__Firmicutes_bacterium_CAG_102	0	0	0	-0.277604381	0	0	0	-0.402725228	0	0	0	-0.287614986	-0.280692293	0	0	0	0	0	0	0	0	0	-0.320398277	0	0	0	0	0	0	0	0	0	0	0	0	0	0	0	0	0	0	0	0	0	0	0	0	0	0
s__Firmicutes_bacterium_CAG_110	0	0	0	0	0	0	0	-0.28191796	0	-0.310249634	0	0	0	0	0	0	0	0	0	0	0	0	0	0	0	0	0.348812577	0	0	0	0	0.414276308	0.385329244	0	0	0	-0.300636539	0	0	0	0	0	0	0	0	0	0	0	0
s__Firmicutes_bacterium_CAG_114	0	0	0	0	0	0	0	0	0	0	0	0	0	0	0	0	0	0	0	0	0	0	0	0	0	0	0	0.288840783	0	0	0	0	0	0	0	0	0	0	0	0	0	0.28390594	0	0	0	0	0	0	0
s__Firmicutes_bacterium_CAG_145	0	0	0	0	0.283431972	0.301987967	0	-0.418241085	0.325634989	0	-0.443696366	-0.413147123	0	0	-0.453334924	0	0	-0.310264412	-0.316852834	0	0	0	0	0	0	0	0	0	-0.377789996	0	0	0	0	0	0	0	-0.279893857	-0.304968573	0	0	0	0	0	0	0	0.386625213	0.384071286	0.389964963	0
s__Firmicutes_bacterium_CAG_212	0	0	0	0	0	0	0	0	0	0	0	0	0	0	0	0	0	0	0	0	0	0	0	0	0	0	0	0	0	0.276487046	0.276487046	0	0	0	0	0	0	0	0	0	0	0	0	0	0	0	0	0	0
s__Firmicutes_bacterium_CAG_227	0	0	0	0	0	0.412485639	0	0	0	0	0	0	0	0	0	0	0	0	0	0	0	0	0	0	0	0	0	0	0	0	0	0	0	0	0	0	-0.299003445	0	0	0	0	0	0	0	0	0	0	0	0
s__Firmicutes_bacterium_CAG_341	0	0	0	0	0	0	0	0	0	0	0	0	0	0	0	0	0	0	0	0	0	0	0	0	0	0	0	0	0	0	0	0	0.299080648	0.315394844	0	0	0	0	0.345427978	0	0.287136922	0	0	0	0.409871296	0	0	0	0
s__Firmicutes_bacterium_CAG_466	0	0	0	0	0	0	0	0	0	0	0	0	0	0	0	0	0	0	0	0	0	0	0	0	0	0	0	0	0	0	0	0	0	0	0	0	0	0	0	0	0.346278589	0	0	0	0	0	0	0	0
s__Firmicutes_bacterium_CAG_65	-0.424499092	0	-0.35232526	-0.292873767	0	0	0	-0.326921799	0	-0.317020747	0	0	0	-0.38747483	0.28857666	0.385336552	0	0	0	0	0	0.485237456	0	0	0	0	0.477034698	0.378691537	0	0.316990837	0.285776944	0.290607345	0.493016372	0	0.411285332	0	0	0	0.315477165	0	0.28723125	0.287200214	0.33747751	0.352404791	0.377286573	0	0	0	0
s__Firmicutes_bacterium_CAG_83	0	0	0	0	0	0	0	0	0	0	0	0	0	-0.444366303	0.372868211	0.333161015	0	0.282712308	0	0	0	0	0	0	0.481313095	0	0	0	0	0	0	0	0	0.281796875	0.455979098	0	0	0.331430779	0	0	0	0	0	0	0	0	0	0	0
s__Firmicutes_bacterium_CAG_95	0	0	0	0	0	0	0	0	0	0	0	0	0	0	0	0	0	0	0	0	0	0	0.392732845	0	0	0	0	0	0	0.280182647	0.487028896	0.322682168	0	0.333957931	0	0	0	0	0	0	0	0.280615612	0.338795618	0	0.319876588	0.497798239	0.524453042	0.496742603	0
s__Phascolarctobacterium_faecium	0	0	0	0	-0.291618512	0	0	0	0	-0.302319028	0	0	0	-0.285072334	0.533089259	0	0	0.397364192	0.277580362	0	0	0.396007622	0.355898528	0	0	0	0	0	0	0	0	0	0	0	0	0	0	0.455555395	0.313580875	0	0.304712708	0.321530815	0.355837816	0.297818517	0.287381356	-0.354769266	-0.359026223	-0.367540136	0
s__Phascolarctobacterium_sp_CAG_207	-0.304181959	0	0	0	-0.277389853	0	0	0	0	-0.423655203	0	0	0	-0.342403764	0.555560649	0	0	0.385377903	0.288227434	0	0	0.361918458	0.371361216	0	0	0	0	0	0	0	0	0	0	0.285054362	0	0	0	0.546280592	0.323712961	0	0.295589983	0.319516192	0.335901969	0.328870382	0	-0.363558364	-0.367876241	-0.376511994	0
s__Megamonas_funiformis	0	0	0	0	-0.349844352	0	0	0.402227073	-0.322154514	0	0.454892821	0.513368139	0	0	0	0	0	0.697694208	0.640198206	0	0	0	0	0	0	0	0	0	0.591186581	0	0	0	0	0.45855262	0	0	0	0.319254989	0	-0.288504273	0	0	0	0	0	-0.387283735	-0.389233558	-0.394734847	0.604372634
s__Megamonas_hypermegale	0	0	0	0	-0.315596888	0	0	0.400516479	-0.379173013	0	0.396878717	0.494931741	0.32609129	0	0	0	0	0.657455011	0.581283084	0	0.361809028	0.328577858	0	0	0	0	0	0	0.696145407	0	0	0	0	0.490238357	0	0.277395801	0.278174034	0.415735181	0	0	0	0	0	0	0	-0.355320553	-0.353510002	-0.353997458	0.509315421
s__Allisonella_histaminiformans	0	0	0	0	0	0	0	0	0	0	0	0	0	0	0	0	0	0	0	0	0	0	0.349505215	0	0	0	0	0	0	0	0	0.287896752	0	0	0	0	0	0	0	0	0	0	0	0	0	0	0	0	0
s__Dialister_invisus	0	0	0	0	0	0	0	-0.322718422	0	0	-0.353444206	0	-0.302127169	0	-0.332202974	0	0	0	0	0	0	0	0	0	0	0	0	0	-0.290204309	0	0	0	0	0	0	0	0	0	0	0	0	0	0	0	0	0	0	0	0
s__Dialister_invisus_CAG_218	0	0	0	0	0	0	0	0	0	0.312909684	0	0	0	0	-0.300119458	0	0	0	0	0	0	0	0	0	0	0	0	0	0	0	0	0	0	0	0	0	0	0	0	0	0	0	0	0	0	0	0	0	0
s__Dialister_sp_CAG_357	0	0	0	0	0	0	0	0.297773792	0	0	0.31620534	0	0	0	0	0	0	0.491288611	0.548171535	0	0	0	0	0	0	0	0	0	0.289704036	0	0	0	0	0.327309219	0	0	0.29037213	0	0	0	0	0	0	0	0	0	0	0	0
s__Megasphaera_elsdenii	0.399322759	0.388567395	0.360809832	0	0	0	0	0.364089984	0	0.408225191	0.360591516	0.461589169	0	0	0	0	0	0.451444993	0.469978276	0	0	0	0	0.299574731	0	0	0	0	0	0	0	0	0	0	0	0	0	0	0	0	0	0	0	0	0	0	0	0	0
s__Megasphaera_micronuciformis	0.297779983	0	0	0	0	0	0	0.298926234	0	0	0	0	0	0	0	0	0	0	0	0	0	0	0	0	0	0	0	0.279681249	0	0	0	0	0	0	0	0	0	0.307741734	0	0	0	0	0	0	0	0	0	0	0
s__Megasphaera_sp_NM10	0.372347963	0.286020754	0.305546784	0	0	0	0	0.586828775	0	0.360103443	0.603681199	0.683076016	0.418828889	0	0	0	0	0.801171726	0.765564202	0	0	0	0.296133318	0	0	0	0	0	0.564768355	0	0	0	0	0.492770104	0	0	0	0	-0.35097474	-0.385176824	0	0	0	0	0	-0.373457734	-0.377552356	-0.385741599	0.579349384
s__Veillonella_atypica	0.372828451	0	0	0	0	0	0	0	0	0	0	0	0.322905123	0	0	0	0	0.291953226	0.366447749	0	0	0	0	0	0	0	0	0	0	0	-0.288171172	0	0	0	0	0	0	0	-0.412651865	0	0	-0.341910193	-0.340066367	0	0	0	0	0	0
s__Veillonella_dispar	0.44802341	0.457610262	0.413657639	0.298079626	0	0	0	0.30071875	0	0	0	0.426607509	0	0	0	0	0	0	0	-0.298533213	0	0	0	0	0	0	0	0	0	0	0	0	0	0	0	0	0	0	-0.412250772	0	0	-0.290752143	-0.281302861	0	-0.344463361	0	0	0	0
s__Veillonella_infantium	0.504035783	0.294069906	0.35775282	0	0	0	0	0.357905539	0	0	0	0.526359185	0	0	0	0	0	0	0	0	0	0	0	0	0	0	0	0	0	0	0	0	0	0	0	0	0	0	-0.432888503	0	0	-0.304625364	-0.290463594	0	0	0	0	0	0
s__Veillonella_parvula	0.529324777	0.408553759	0.40989272	0.401293589	0	0	0	0.565305114	-0.287200486	0.377279937	0.426374022	0.570881949	0.326129275	0.357863779	0	0	0	0.317322717	0.317859927	0	0	0	0	0	0	0	0	0	0	0	0	0	0	0	0	0	0	0	-0.379397755	-0.279175563	0	-0.346723799	-0.324113453	0	-0.376440239	0	0	0	0
s__Veillonella_rogosae	0	0	0	0	0	0	0	0.351603051	0	0	0	0.459440069	0	0	0	0	0	0	0	0	0	0	0	0	0	0	0	0	0	0	0	0	-0.286207046	0	0	-0.390497685	0	0	-0.289577545	0	0	-0.282936487	0	0	-0.324811878	0	0	0	0
s__Veillonella_sp_CAG_933	0	0	0	0	0	0	0	0	0	0	0	0	0	0	0	0	0.54182017	0	0	0	0	0	0	0	0	0	0	0	0	0	0	0	0	0	0	0	0	0	0	0	0	0	0	0	0	0	0	0	0
s__Veillonella_sp_oral_taxon_158	0.345451182	0	0.358687027	0.293848941	0	0	0	0	0	0	0	0.406223481	0	0	0	0	0	0	0	0	0	0	0	0	0	0	0	0	0	0	0	0	-0.287616112	0	0	0	0	0	-0.334001976	0	0	-0.353844261	-0.311837039	-0.286979446	0	0	0	0	0
s__Veillonella_tobetsuensis	0	0	0	0	0	0	0	0	0	0	0	0	0.27981214	0	0	0	0	0	0.332401993	0	0	0	0	0	0	0	0	0	0	0	0	0	0	0	0	0	0	0	-0.339880863	0	0	0	0	0	-0.362345024	0	0	0	0.286523674
s__Parvimonas_micra	0	0	0	0	0	0	0	0	0	0	0	0	0	0	0	0	0	0	0	0	0	0	0	0	0.336202359	0	0	0	0	0	0	0	0	0	0	0	0	0	0	0	0	0	0	0	0	0	0	0	0
s__Fusobacterium_mortiferum	0	0	0	0	0	0	0.396845373	0	0	0	0	0	0	0	0	0	0	0.300831363	0.314369428	0	0	0	0	0	0	0	0	0	0.278951579	0	0	0	0	0.31003092	0	0	0	0	0	0	0	-0.283573439	-0.295478086	0	0	0	0	0	0
s__Fusobacterium_nucleatum	0	0	0	0	0	0	0	0	0	0	0	0	0	0.485774048	0	-0.278239728	0	0	0	0	0	0	-0.306999239	-0.440796352	0	0	0	0	0	0	0	0	0	-0.28313115	-0.367481541	0	0	-0.297904651	0	0	0	0	0	0	0	0	0	0	0
s__Fusobacterium_ulcerans	0	0	0	0	0	0	0	0	0	0	0	0	0	0	0	0	0	0	0	0	0	0	0	0	0	0	0	0	0	0	0	0	0	0	0	0	0	0	0	0	0	0	0	0	0	0	0	0	0
s__Fusobacterium_varium	0	0	0	0	0	0	0	0	0	0	0	0	0	0	0	0	0	0	0	0	0	0	0	0	0	0	0	0	0	0	0	0	0	0	0	0	0	0	0	0	0	0	0	0	0	0	0	0	0
s__Burkholderiales_bacterium_1_1_47	-0.315629067	0	0	0	0	0	0	0	0	0	0	0	0	0	0	0	0	0	0	0	0.294324477	0	0	0	0	0	0	0	0	0	0	0	0	0	0	0	0	0	0	0	0	0	0	0	0	0	0	0	0
s__Parasutterella_excrementihominis	-0.337799355	0	0	0	0	0	0	0	0	0	0	0	0	0	0	0	0	0	0	0	0	0	0	0	0	0	0	0	0	0	0	0	0	0	0	0	0	0	0	0	0	0	0	0	0	0	0	0	0
s__Bilophila_sp_4_1_30	0	0	0	0	0	0	0	0	0	0	0	0	-0.314221313	0	0	0	0	0	0	0	0	0	0	0	0	0	0	0	0	0	0	0	0	0	0.425818314	0	0	0	0	0	0	0.324156833	0.284071289	0	0.287435345	0	0	0	0.297145981
s__Bilophila_wadsworthia	0	0	0	0	0	0	0	0	0	0	0	0	-0.342699878	0	0	0	0	0	0	0	0	0	0	0	0	0	0	0	0	0	0.336353787	0	0	0.30697154	0.416118695	0	0	0	0	0	0	0.412592383	0.374092977	0.289617097	0.325402211	0	0	0	0.324743577
s__Citrobacter_freundii	0	0	0	0	0	0	0	0	0	0	0	0	0	0	0	0	0	0	0	0	0	0	0	0	0	0	0	0	0	0	0	0	0	0	0	0	0	0	0	0	0	0	0	0	0	0	0	0	0
s__Enterobacter_cloacae	0	0	0	0.308331648	0	0	0	0	0	0	0	0	0	0	0	0	0	0	0	0	0	0	0	0	0	0	0	0	0	0	0	0	0	0	0	0	0	0	0	0	0	0	0	0	0	0	0	0	0
s__Enterobacter_genomosp_L	0.313708512	0	0.416950495	0.482104701	0	0	0	0	0	0	0	0	0.298199221	0	0	0	0	0	0	0	0	0	0	0	0	0	0	0	0	0	0	0	0	0	-0.292453814	0	0	0	0	0	0	0	0	0	0	0	0	0	0
s__Enterobacter_hormaechei	0	0	0.391846885	0.327794443	0	0	0	0	0	0	0	0	0	0	0	0	0	0	0	0	0	0	0	0	0	0	0	0	0	0	0	0	0	-0.330727995	-0.331387063	0	0	0	0	0	0	0	0	0	0	0	0	0	-0.27602802
s__Enterobacter_kobei	0	0	0.357997201	0.565103962	0	0	0	0.373250059	0	0	0	0	0	0	0	0	0	0	0	0	0	0	0	0	0	0	0	0	0	0	0	0	0	0	-0.296303028	-0.392272118	0	0	0	0	0	0	0	0	0	0	0	0	0
s__Enterobacter_roggenkampii	0	0	0	0	0	0	0	0	0	0	0	0	0	0	0	0	0	0	0	0	0	0	0	0	0	0	0	0	0	0	0	0	0	0	0	0	0	0	0	0	0	0	0	0	0	0	0	0	0
s__Escherichia_coli	0	0	0	0	0	0	0	0.484157378	0	0	0.458092909	0.33447407	0	0.349598208	0	0	0	0	0	0	0	0	0	0	0	0	0	-0.300283142	0	0	0	0	0	0	-0.322456379	0	0	0	0	-0.379713889	0	0	0	0	-0.299572568	0	0	0	0.420349239
s__Klebsiella_oxytoca	0	0	0	0	0	0	0	0	0	0	0	0	0	0.330523912	0	0	0	0	0	0	0	0	0	0	0	0	0	-0.316513953	0	0	0	0	0	0	-0.415127784	0	0	-0.278183433	-0.367103138	0	0	-0.283573439	-0.295478086	0	0	0	0	0	0
s__Klebsiella_pneumoniae	0	0	0.343870323	0.379921783	0	0	0	0.408966301	-0.348216949	0	0.326133814	0.443590927	0	0	0	0	0	0	0	0	0	0	0	0	0	0	0	0	0	0	0	0	0	0	0	0	0	0	0	0	0	-0.295436496	0	0	0	-0.380719177	-0.382603925	-0.386373422	0
s__Klebsiella_quasipneumoniae	0	0	0.282457013	0.399681372	-0.300392481	0	0	0.289196031	0	0	0	0	0	0	0	0	0	0	0	0	0	0	0	0	0	0	0	-0.299744091	0	0	0	0	0	0	0	0	0	0	0	0	0	-0.303928285	-0.276189966	0	0	-0.291104015	-0.291104015	-0.291104015	0
s__Klebsiella_variicola	0	0	0	0.300701779	0	0	0	0	0	0	0.306667264	0	0	0	0	0	0	0	0	0	0	0	0	0	0	0	0	-0.30227334	0	0	0	0	0	0	0	0	0	0	0	0	0	-0.311031328	-0.288045337	0	0	-0.291104015	-0.291104015	-0.291104015	0
s__Shigella_boydii	0	0	0	0	0	0	0	0.463333277	0	0	0.384987915	0	0	0.375056639	0	0	0	0	0	0	0	0	0	0	0	-0.278337335	0	-0.438899381	0	0	0	0	0	0	-0.343329642	0	0	0	0	-0.384115271	0	0	0	0	0	0	0	0	0.3249663
s__Shigella_dysenteriae	0	0	0	0	0	0	0	0.478838967	0	0	0.424294726	0.309267865	0	0.363187719	0	0	0	0	0	0	0	0	0	0	0	0	0	-0.31860822	0	0	0	0	0	0	-0.338521776	0	0	0	0	-0.375843671	0	0	0	0	-0.323589181	0	0	0	0.389433549
s__Shigella_flexneri	0.295657771	0	0	0	0	0	0	0.494730918	0	0	0.431707317	0.296614691	0	0.405044288	0	0	0	0	0	0	0	0	0	0	0	0	0	0	0	0	0	0	0	0	-0.305137695	0	0	0	0	-0.353053798	0	0	0	0	0	0	0	0	0.312514337
s__Shigella_sonnei	0.288885251	0	0	0	0	0	0	0.464011264	0	0	0.436618818	0.314582331	0	0.373777031	0	0	0	0	0	0	0	0	0	0	0	-0.294807023	0	-0.285494332	0	0	0	0	0	0	-0.315400521	0	0	0	-0.276321581	-0.415143377	0	0	0	0	0	0	0	0	0.402101042
s__Haemophilus_parainfluenzae	0	0.330544068	0.443635515	0.371786698	0	0	0	0	-0.28649218	0	0	0.491486719	0.373358272	0	0.301185966	0	0	0	0	0	0	0	0	0	0	0	0	0	0	0	0	0	0	0	0	0	0	0.337075634	0	0	0	0	0	0	0	-0.341349215	-0.325006943	-0.329501068	0
s__Haemophilus_sp_HMSC061E01	0.403274843	0.369297107	0.551018024	0.424893139	0	0	0	0.311170273	0	0	0	0.308920849	0.328281292	0	0	0	0	0	0	-0.284338917	0.309983633	0	0	0	0	0	0	0	0	0	0	0	-0.284685598	0	0	0	0.342303903	0	0	0	0	0	0	0	0	0	0	0	0
s__Haemophilus_sp_HMSC71H05	0	0	0	0	0	-0.316089392	0	0	0	0	0	-0.283052477	0	0	0	0	0	0	0	0	0	0	0	0	0	0	0	0	0	0	0	0	0	0	0	0	0	0	0	0	0	0.320543893	0	0	0	0	0	0	0
s__Haemophilus_sputorum	0	0	0	0	0	0	0	0	0	0	0	0	0	0	0	0	0	0	0	0	0	0	0	0	0	0	0	0	0	0	0	0	0	0	0	0	0	0	0	0	0	0	0	0	0	0	0	0	0
s__Proteobacteria_bacterium_CAG_139	0	0	-0.289016412	0	0	0	0	0	0	0	0	0	0	0	0	0	0	0	0	0	0	0	0	0	0	0	0	0	0	0	0	0	0	0	0	0	0	0	0	0	0	0.291629093	0.297088405	0	0	0	0	0	0
s__Akkermansia_muciniphila	-0.277085405	-0.29787768	0	0	0	0	0	0	0	0	0	0	0	0	0	0	0	0	0	0	0	0	0	0	0	0	0	0	0	0	0	0	0	0	0	0	0	0	0	0	0	0	0	0	0	0	0	0	0
s__Akkermansia_sp_KLE1797	0	0	0	0	0	0.443452361	0	0	0	0	0	0	0	0	0	0	0	0	0	0	0	0	0	0	0	0	0	0	0	0	0	0	0	0	0	0	0	0	0	0	0	0	0	0	0	0	0	0	0
[truncated: 236 more columns]
