# Supplementary material for: Gut Microbiota Analysis and In Silico Biomarker Detection of Children with Autism Spectrum Disorder across Cohorts
Source: Microorganisms. 2023 Jan 22;11(2):291. doi: 10.3390/microorganisms11020291 (PMC9958793; doi:10.3390/microorganisms11020291)
Supplement: Supplementary file 1 [file microorganisms-11-00291-s001.zip › Supplementary Data S9.xlsx]

## Sheet: Sheet1
Shenzhen
seed	feature		features appeared three times in five models at least	times appeared
84	s__Absiella_sp_AM09_45
63	s__Actinomyces_sp_ICM47		s__Alistipes_putredinis	3
84	s__Actinomyces_sp_S6_Spd3		s__Bacteroides_coprocola	4
63	s__Akkermansia_muciniphila		s__Bacteroides_coprocola_CAG_162	5
63	s__Alistipes_obesi		s__Bacteroides_dorei	4
41	s__Alistipes_putredinis		s__Bacteroides_intestinalis	3
63	s__Alistipes_putredinis		s__Bacteroides_plebeius	5
89	s__Alistipes_putredinis		s__Bacteroides_stercoris	4
89	s__Anaerostipes_hadrus		s__Bifidobacterium_breve	3
41	s__Bacteroides_coprocola		s__Clostridiales_bacterium_1_7_47FAA	3
63	s__Bacteroides_coprocola		s__Clostridium_sp_CAG_127	5
73	s__Bacteroides_coprocola		s__Coprococcus_eutactus	4
84	s__Bacteroides_coprocola		s__Erysipelatoclostridium_ramosum	3
41	s__Bacteroides_coprocola_CAG_162		s__Eubacterium_sp_CAG_180	5
63	s__Bacteroides_coprocola_CAG_162		s__Eubacterium_sp_CAG_202	5
73	s__Bacteroides_coprocola_CAG_162		s__Eubacterium_sp_CAG_248	5
84	s__Bacteroides_coprocola_CAG_162		s__Flavonifractor_plautii	3
89	s__Bacteroides_coprocola_CAG_162		s__Fusicatenibacter_saccharivorans	3
41	s__Bacteroides_dorei		s__Gemmiger_formicilis	3
63	s__Bacteroides_dorei		s__Klebsiella_oxytoca	3
73	s__Bacteroides_dorei		s__Lachnospira_pectinoschiza	5
84	s__Bacteroides_dorei		s__Megamonas_funiformis	5
84	s__Bacteroides_eggerthii		s__Megamonas_hypermegale	5
73	s__Bacteroides_fragilis		s__Megasphaera_sp_NM10	5
41	s__Bacteroides_intestinalis		s__Prevotella_copri	5
84	s__Bacteroides_intestinalis		s__Roseburia_faecis	4
89	s__Bacteroides_intestinalis		s__Roseburia_intestinalis	3
84	s__Bacteroides_ovatus		s__Ruminococcus_lactaris	3
41	s__Bacteroides_plebeius
63	s__Bacteroides_plebeius
73	s__Bacteroides_plebeius
84	s__Bacteroides_plebeius
89	s__Bacteroides_plebeius
41	s__Bacteroides_stercoris
63	s__Bacteroides_stercoris
73	s__Bacteroides_stercoris
89	s__Bacteroides_stercoris
73	s__Bacteroides_thetaiotaomicron
84	s__Bacteroides_thetaiotaomicron
63	s__Bifidobacterium_breve
73	s__Bifidobacterium_breve
84	s__Bifidobacterium_breve
89	s__Bilophila_sp_4_1_30
63	s__Blautia_obeum
84	s__Blautia_obeum
73	s__Blautia_wexlerae
89	s__butyrate_producing_bacterium_SS3_4
63	s__Clostridiales_bacterium_1_7_47FAA
73	s__Clostridiales_bacterium_1_7_47FAA
89	s__Clostridiales_bacterium_1_7_47FAA
89	s__Clostridium_innocuum
41	s__Clostridium_nexile_CAG_348
89	s__Clostridium_sp_ATCC_29733
41	s__Clostridium_sp_CAG_127
63	s__Clostridium_sp_CAG_127
73	s__Clostridium_sp_CAG_127
84	s__Clostridium_sp_CAG_127
89	s__Clostridium_sp_CAG_127
41	s__Clostridium_sp_CAG_138
63	s__Clostridium_sp_CAG_217
41	s__Clostridium_sp_CAG_43
84	s__Clostridium_sp_CAG_7
89	s__Clostridium_sp_CAG_7
89	s__Coprococcus_catus
41	s__Coprococcus_comes
63	s__Coprococcus_eutactus
73	s__Coprococcus_eutactus
84	s__Coprococcus_eutactus
89	s__Coprococcus_eutactus
73	s__Dialister_sp_CAG_357
89	s__Dialister_sp_CAG_357
73	s__Dorea_formicigenerans
73	s__Dorea_formicigenerans_CAG_28
73	s__Dorea_sp_CAG_105
41	s__Eggerthella_lenta
63	s__Eggerthella_lenta
89	s__Eisenbergiella_massiliensis
89	s__Enterobacter_cloacae
84	s__Enterobacter_hormaechei
41	s__Erysipelatoclostridium_ramosum
73	s__Erysipelatoclostridium_ramosum
89	s__Erysipelatoclostridium_ramosum
89	s__Escherichia_coli
63	s__Eubacterium_siraeum
41	s__Eubacterium_sp_CAG_180
63	s__Eubacterium_sp_CAG_180
73	s__Eubacterium_sp_CAG_180
84	s__Eubacterium_sp_CAG_180
89	s__Eubacterium_sp_CAG_180
41	s__Eubacterium_sp_CAG_202
63	s__Eubacterium_sp_CAG_202
73	s__Eubacterium_sp_CAG_202
84	s__Eubacterium_sp_CAG_202
89	s__Eubacterium_sp_CAG_202
41	s__Eubacterium_sp_CAG_248
63	s__Eubacterium_sp_CAG_248
73	s__Eubacterium_sp_CAG_248
84	s__Eubacterium_sp_CAG_248
89	s__Eubacterium_sp_CAG_248
63	s__Eubacterium_sp_CAG_274
63	s__Eubacterium_sp_CAG_581
89	s__Eubacterium_sp_CAG_581
84	s__Eubacterium_sp_OM08_24
84	s__Faecalibacterium_prausnitzii
63	s__Firmicutes_bacterium_AM55_24TS
84	s__Firmicutes_bacterium_AM55_24TS
73	s__Firmicutes_bacterium_CAG_114
89	s__Firmicutes_bacterium_CAG_114
73	s__Firmicutes_bacterium_CAG_212
89	s__Firmicutes_bacterium_CAG_227
63	s__Firmicutes_bacterium_CAG_65
41	s__Flavonifractor_plautii
63	s__Flavonifractor_plautii
89	s__Flavonifractor_plautii
41	s__Fusicatenibacter_saccharivorans
63	s__Fusicatenibacter_saccharivorans
89	s__Fusicatenibacter_saccharivorans
41	s__Gemmiger_formicilis
63	s__Gemmiger_formicilis
89	s__Gemmiger_formicilis
41	s__Haemophilus_parainfluenzae
63	s__Haemophilus_parainfluenzae
63	s__Haemophilus_sp_HMSC061E01
84	s__Haemophilus_sp_HMSC061E01
41	s__Klebsiella_oxytoca
84	s__Klebsiella_oxytoca
89	s__Klebsiella_oxytoca
41	s__Klebsiella_pneumoniae
84	s__Klebsiella_pneumoniae
84	s__Klebsiella_quasipneumoniae
63	s__Klebsiella_variicola
41	s__Lachnospira_pectinoschiza
63	s__Lachnospira_pectinoschiza
73	s__Lachnospira_pectinoschiza
84	s__Lachnospira_pectinoschiza
89	s__Lachnospira_pectinoschiza
41	s__Megamonas_funiformis
63	s__Megamonas_funiformis
73	s__Megamonas_funiformis
84	s__Megamonas_funiformis
89	s__Megamonas_funiformis
41	s__Megamonas_hypermegale
63	s__Megamonas_hypermegale
73	s__Megamonas_hypermegale
84	s__Megamonas_hypermegale
89	s__Megamonas_hypermegale
84	s__Megasphaera_elsdenii
41	s__Megasphaera_sp_NM10
63	s__Megasphaera_sp_NM10
73	s__Megasphaera_sp_NM10
84	s__Megasphaera_sp_NM10
89	s__Megasphaera_sp_NM10
41	s__Parabacteroides_merdae
41	s__Phascolarctobacterium_faecium
63	s__Phascolarctobacterium_faecium
73	s__Phascolarctobacterium_sp_CAG_207
41	s__Prevotella_copri
63	s__Prevotella_copri
73	s__Prevotella_copri
84	s__Prevotella_copri
89	s__Prevotella_copri
84	s__Prevotella_copri_CAG_164
63	s__Romboutsia_ilealis
63	s__Roseburia_faecis
73	s__Roseburia_faecis
84	s__Roseburia_faecis
89	s__Roseburia_faecis
84	s__Roseburia_hominis
63	s__Roseburia_intestinalis
73	s__Roseburia_intestinalis
89	s__Roseburia_intestinalis
84	s__Roseburia_intestinalis_CAG_13
41	s__Roseburia_inulinivorans_CAG_15
73	s__Rothia_sp_HMSC072B03
84	s__Rothia_sp_HMSC072B03
41	s__Ruminococcus_callidus
89	s__Ruminococcus_callidus
73	s__Ruminococcus_gnavus
63	s__Ruminococcus_lactaris
84	s__Ruminococcus_lactaris
89	s__Ruminococcus_lactaris
63	s__Ruminococcus_torques
89	s__Ruminococcus_torques
89	s__Streptococcus_infantis
84	s__Streptococcus_mitis
63	s__Streptococcus_pasteurianus
63	s__Streptococcus_sanguinis
41	s__Streptococcus_vestibularis
63	s__Veillonella_atypica
84	s__Veillonella_atypica
84	s__Veillonella_dispar
73	s__Veillonella_parvula
63	s__Veillonella_rogosae
63	s__Veillonella_sp_oral_taxon_158
